# Supplementary material for: Live-cell imaging of endogenous CSB-mScarletI as a sensitive marker for DNA-damage-induced transcription stress
Source: Cell Rep Methods. 2024 Jan 3;4(1):100674. doi: 10.1016/j.crmeth.2023.100674 (PMC10831951; doi:10.1016/j.crmeth.2023.100674)
Supplement: Data S1. Single-cell fluorescence source data of FRAP experiments, related to Figures 2, 4, 6, and 7 [file mmc4.zip]

Archive with 17 entries (17 files):
- re.Fig.2F_pool_CSB FRAP Transcription dependent.xlsx
- re.Fig.2G_pool UVSSA FRAP transcription dependent.xlsx
- re.Fig.3A_pool_CSB FRAP Dose dependent.xlsx
- re.Fig.3B_pool_UVSSA FRAP Dose dependent.xlsx
- re.Fig.3C_pool_CSB FRAP Time.xlsx
- re.Fig.3D_pool_UVSSA FRAP Time.xlsx
- re.Fig.3F_pool_CSB FRAP RPE cells.xlsx
- re.Fig.4AB_pool_Illudins frap.xlsx
- re.Fig.4C_pool_CSB FRAP different types of damage.xlsx
- re.Fig.4D_pool_CSB FRAP_transcription inhibitors.xlsx
- re.Fig.6A_pool CSB KI CSA KO FRAP UV.xlsx
- re.Fig.6B_pool CSB KI UVSSA KO FRAP UV.xlsx
- re.Fig.6C_pool CSB KI XPA KO FRAP UV.xlsx
- re.Fig.7A CSB KI siRBX.xlsx
- re.Fig.7B_pool CSB KI NAEi.xlsx
- re.Fig.7C_pool CSB KI siUSP7.xlsx
- re.Fig.7G HCT CSB spironolactone.xlsx
