# Supplementary material for: Live-cell imaging of endogenous CSB-mScarletI as a sensitive marker for DNA-damage-induced transcription stress
Source: Cell Rep Methods. 2024 Jan 3;4(1):100674. doi: 10.1016/j.crmeth.2023.100674 (PMC10831951; doi:10.1016/j.crmeth.2023.100674)
Supplement: Data S1. Single-cell fluorescence source data of FRAP experiments, related to Figures 2, 4, 6, and 7 [file mmc4.zip › re.Fig.2F_pool_CSB FRAP Transcription dependent.xlsx]

## Sheet: THZ1+4J
cell1				cell2				cell3				cell4				cell5				cell6				cell7				cell8				cell9				cell10				cell1				cell2				cell3
Channel.001				Channel.001				Channel.001				Channel.001				Channel.001				Channel.001				Channel.001				Channel.001				Channel.001				Channel.001				Channel.001				Channel.001				Channel.001
Axis [s]	ROI1 []	ROI2 []		Axis [s]	ROI1 []	ROI2 []		Axis [s]	ROI1 []	ROI2 []		Axis [s]	ROI1 []	ROI2 []		Axis [s]	ROI1 []	ROI2 []		Axis [s]	ROI1 []	ROI2 []		Axis [s]	ROI1 []	ROI2 []		Axis [s]	ROI1 []	ROI2 []		Axis [s]	ROI1 []	ROI2 []		Axis [s]	ROI1 []	ROI2 []		Axis [s]	ROI1 []	ROI2 []		Axis [s]	ROI1 []	ROI2 []		Axis [s]	ROI1 []
0	52.4743	16.1107		0	58.0831	14.3095		0	43.8701	10.7515		0	58.7979	10.606		0	58.7979	10.606		0	61.2404	9.45952		0	50.5164	10.7454		0	57.0618	14.2756		0	52.0576	12.6577		0	48.0257	12.0937		0	50.8972	11.3392		0	38.9145	12.0009		0	47.2962
0.4	50.8816	16.885		0.4	58.9013	14.512		0.4	41.4425	10.9073		0.4	54.5605	10.0297		0.4	54.5605	10.0297		0.4	62.5893	8.98381		0.4	48.8333	10.2056		0.4	56.1479	14.5101		0.4	51.0825	12.3803		0.4	43.772	10.9682		0.4	53.1352	10.3442		0.4	36.1723	11.8664		0.4	48.482
0.8	0	0		0.8	0	0		0.8	0	0		0.8	0	0		0.8	0	0		0.8	0	0		0.8	0	0		0.8	0	0		0.8	0	0		0.8	0	0		0.8	0	0		0.8	0	0		0.8	0
1.2	22.0022	12.9072		1.2	29.3218	13.3841		1.2	20.1756	10.8985		1.2	25.425	9.86668		1.2	25.425	9.86668		1.2	25.1635	8.79846		1.2	20.9951	9.25251		1.2	27.0423	14.0996		1.2	25.4767	11.5729		1.2	20.452	10.9644		1.2	21.2834	10.7504		1.2	17.6267	11.0431		1.2	22.0188
1.6	30.8627	14.0044		1.6	38.8395	13.5766		1.6	26.6471	10.8075		1.6	33.9829	9.78124		1.6	33.9829	9.78124		1.6	32.4418	9.52049		1.6	29.8415	9.99638		1.6	37.4564	14.7748		1.6	34.6204	11.7999		1.6	29.3301	10.9846		1.6	28.9766	10.6469		1.6	22.5418	10.77		1.6	30.7167
2	34.5001	13.2126		2	43.5547	14.0742		2	29.4869	9.98115		2	38.5139	9.2599		2	38.5139	9.2599		2	35.228	9.66906		2	33.0726	10.2816		2	41.384	14.4905		2	35.6156	11.2121		2	28.7959	11.4025		2	33.9651	11.1861		2	25.6518	11.647		2	32.6759
2.4	34.698	14.386		2.4	44.0336	13.2322		2.4	31.8075	9.86309		2.4	36.3755	9.16923		2.4	36.3755	9.16923		2.4	39.2867	8.99736		2.4	34.058	9.7729		2.4	43.4761	14.6198		2.4	37.7623	11.8268		2.4	31.0082	12.149		2.4	33.8269	9.85296		2.4	26.7517	10.9092		2.4	35.3812
2.8	36.3398	13.8355		2.8	43.7539	14.1441		2.8	31.6811	10.4357		2.8	42.3316	9.97696		2.8	42.3316	9.97696		2.8	39.3407	9.2974		2.8	36.5173	10.012		2.8	41.8472	14.3054		2.8	36.9323	12.3677		2.8	33.2153	11.2696		2.8	34.8388	10.3437		2.8	26.5382	11.1546		2.8	36.5542
3.2	36.2546	14.2589		3.2	45.7903	14.6503		3.2	32.0324	10.2261		3.2	39.8903	10.1165		3.2	39.8903	10.1165		3.2	40.0475	9.58679		3.2	38.0979	10.5876		3.2	43.1237	13.9953		3.2	39.4352	12.2174		3.2	32.8725	11.653		3.2	35.381	10.4205		3.2	27.8822	11.1386		3.2	36.6718
3.6	34.7401	14.7832		3.6	45.3968	13.8011		3.6	34.9942	10.2308		3.6	40.7757	9.65003		3.6	40.7757	9.65003		3.6	41.0991	9.72568		3.6	38.0846	10.1146		3.6	44.4979	14.2038		3.6	38.5706	12.5936		3.6	34.487	11.8821		3.6	37.4161	10.7273		3.6	28.0784	11.6789		3.6	37.1046
4	37.5372	14.3013		4	46.2467	14.5048		4	32.739	10.0815		4	42.3569	9.86188		4	42.3569	9.86188		4	44.7082	9.37531		4	35.5755	10.1244		4	44.8994	14.3978		4	38.7228	11.8502		4	34.1459	12.1081		4	36.9868	10.5855		4	29.0428	11.0278		4	38.65
4.4	37.6061	14.5427		4.4	48.2857	12.6234		4.4	34.6783	9.8324		4.4	44.9867	9.29957		4.4	44.9867	9.29957		4.4	41.448	9.89893		4.4	37.9783	10.0061		4.4	44.1472	14.0329		4.4	39.4679	12.2911		4.4	32.1514	11.5036		4.4	38.495	10.4223		4.4	31.1878	11.0319		4.4	36.7598
4.8	38.3289	14.2188		4.8	46.4277	14.3138		4.8	34.1226	9.9599		4.8	44.4573	10.0057		4.8	44.4573	10.0057		4.8	42.8913	9.89264		4.8	38.0364	9.89958		4.8	45.3237	15.4707		4.8	39.984	12.3992		4.8	32.8207	11.058		4.8	37.251	10.7557		4.8	29.6114	10.6833		4.8	38.0236
5.2	38.7691	14.0562		5.2	46.2528	14.8499		5.2	34.8435	9.87253		5.2	43.6088	10.0371		5.2	43.6088	10.0371		5.2	43.446	9.45323		5.2	37.2157	10.1893		5.2	45.8078	14.8165		5.2	38.9861	12.055		5.2	34.7454	11.2877		5.2	38.4748	10.8728		5.2	29.4252	11.3103		5.2	36.0018
5.6	40.9911	14.3652		5.6	47.7066	13.8981		5.6	35.4077	10.4085		5.6	43.9027	9.85186		5.6	43.9027	9.85186		5.6	43.8841	9.42613		5.6	37.3192	9.99833		5.6	46.4508	14.568		5.6	39.0369	11.6198		5.6	36.8918	11.6195		5.6	39.3166	10.6251		5.6	28.135	11.6978		5.6	37.0232
6	39.2881	14.8729		6	45.5262	13.7698		6	33.803	10.3335		6	46.0886	9.93947		6	46.0886	9.93947		6	44.3148	9.68068		6	39.9584	9.60528		6	45.0488	14.481		6	38.337	11.2395		6	35.5665	11.8837		6	38.089	10.3389		6	32.8248	12.1879		6	38.1482
6.4	40.4299	14.872		6.4	46.3558	13.4425		6.4	35.8594	10.1996		6.4	46.123	10.2921		6.4	46.123	10.2921		6.4	44.4784	9.61534		6.4	38.0258	9.9626		6.4	48.4122	14.9034		6.4	38.4648	12.2648		6.4	36.8774	11.8433		6.4	38.9891	10.6931		6.4	31.6845	10.809		6.4	38.58
6.8	39.204	14.9832		6.8	47.4954	13.7976		6.8	35.9517	10.7686		6.8	46.2847	9.91811		6.8	46.2847	9.91811		6.8	45.0997	9.25239		6.8	38.5899	10.2218		6.8	46.3689	14.0413		6.8	39.6166	11.6644		6.8	36.114	11.6636		6.8	38.4658	11.1542		6.8	30.7793	11.2666		6.8	36.67
7.2	39.3327	16.0818		7.2	46.2296	14.4863		7.2	36.4537	10.1954		7.2	43.604	9.57506		7.2	43.604	9.57506		7.2	46.24	9.66906		7.2	36.7488	10.6753		7.2	48.6978	14.2986		7.2	40.7707	11.9486		7.2	36.3061	11.3605		7.2	38.6335	10.9106		7.2	31.0097	11.5456		7.2	37.9116
7.6	39.2742	14.8103		7.6	46.8955	13.6379		7.6	35.9073	10.4245		7.6	43.878	9.93904		7.6	43.878	9.93904		7.6	46.2257	9.22287		7.6	37.6464	9.80603		7.6	48.6488	13.7266		7.6	38.5427	11.9732		7.6	37.8798	10.9905		7.6	40.3536	11.2387		7.6	30.4763	11.5651		7.6	37.4698
8	37.7841	14.6107		8	48.1333	12.9463		8	36.5519	10.4339		8	43.6752	9.73939		8	43.6752	9.73939		8	44.9194	9.74649		8	38.0778	10.5356		8	48.4908	14.4485		8	39.2626	11.7942		8	36.955	11.9406		8	38.6668	10.2089		8	31.941	11.187		8	38.6751
8.4	39.2733	15.1958		8.4	48.3122	14.2902		8.4	35.3116	10.3389		8.4	46.1715	10.415		8.4	46.1715	10.415		8.4	46.2709	9.60615		8.4	39.025	9.7573		8.4	48.2174	14.2146		8.4	39.1494	12.0801		8.4	35.5981	11.5163		8.4	39.8038	11.5527		8.4	30.5567	11.7202		8.4	38.92
8.8	38.409	15.7111		8.8	47.6324	15.2933		8.8	34.776	10.111		8.8	44.4035	10.2912		8.8	44.4035	10.2912		8.8	47.1284	9.26449		8.8	39.1763	9.53902		8.8	45.7255	14.61		8.8	40.2287	12.6874		8.8	36.6204	11.5823		8.8	39.0841	10.806		8.8	30.9171	11.1652		8.8	37.9803
9.2	39.2538	15.0103		9.2	47.9737	14.5269		9.2	37.5078	10.5738		9.2	44.8126	10.7969		9.2	44.8126	10.7969		9.2	45.3845	9.6076		9.2	39.3324	10.2465		9.2	47.2822	14.2823		9.2	39.0718	11.5506		9.2	35.761	11.4392		9.2	39.6781	10.7764		9.2	31.199	11.8334		9.2	38.3389
9.6	40.3741	15.64		9.6	47.7762	13.6464		9.6	34.6451	10.4457		9.6	45.0095	10.32		9.6	45.0095	10.32		9.6	42.8564	9.29304		9.6	38.8631	10.0321		9.6	48.3092	14.7657		9.6	38.6823	12.2174		9.6	35.1355	11.6912		9.6	41.1205	10.5334		9.6	30.5468	10.77		9.6	38.5342
10	40.1321	14.9751		10	49.1658	14.3444		10	35.8109	11.0189		10	44.526	10.3414		10	44.526	10.3414		10	45.8992	9.86506		10	37.8281	10.2608		10	47.4862	14.4451		10	39.3874	11.9234		10	35.4706	10.6646		10	39.1943	10.3413		10	30.0105	11.6683		10	40.6717
10.4	40.4909	15.3801		10.4	47.9147	13.7548		10.4	36.4645	9.64468		10.4	43.8836	9.78124		10.4	43.8836	9.78124		10.4	45.3991	9.34386		10.4	38.4159	9.90413		10.4	47.6737	14.9508		10.4	38.8864	12.1167		10.4	34.2244	10.773		10.4	38.5527	10.7557		10.4	30.5429	10.8184		10.4	39.6298
10.8	40.5983	15.2557		10.8	47.2463	14.5996		10.8	36.157	9.54847		10.8	44.7421	10.7468		10.8	44.7421	10.7468		10.8	46.2798	9.49872		10.8	39.2866	9.93401		10.8	45.9198	14.9529		10.8	40.581	12.3369		10.8	36.0421	11.2138		10.8	38.475	10.6363		10.8	31.3171	11.1734		10.8	39.1672
11.2	39.0549	14.7999		11.2	47.6638	14.1662		11.2	35.8518	10.0065		11.2	45.2792	10.4089		11.2	45.2792	10.4089		11.2	42.6001	9.28191		11.2	38.4296	10.7052		11.2	47.527	14.1422		11.2	39.9756	12.6028		11.2	35.49	11.2473		11.2	38.9062	10.7545		11.2	32.0743	12.2303		11.2	39.5473
11.6	38.8908	14.1197		11.6	46.4687	13.9658		11.6	37.5499	10.7001		11.6	43.64	10.1221		11.6	43.64	10.1221		11.6	45.0576	9.23836		11.6	38.9483	9.56565		11.6	46.1481	14.3639		11.6	38.3727	12.0224		11.6	35.1451	10.9272		11.6	41.0314	10.9266		11.6	31.9858	11.7721		11.6	37.8928
12	37.5562	14.5625		12	48.6101	13.8375		12	36.6298	10.2881		12	45.2752	10.5737		12	45.2752	10.5737		12	47.5342	9.62648		12	39.7099	11.1846		12	46.252	14.5061		12	41.0071	12.9167		12	35.5375	11.6051		12	40.7548	10.7652		12	31.8644	11.7615		12	38.8926
12.4	36.268	14.8882		12.4	47.5643	13.9737		12.4	33.5994	10.6069		12.4	44.7006	10.2193		12.4	44.7006	10.2193		12.4	47.116	9.47694		12.4	38.3212	10.5999		12.4	47.5436	14.0359		12.4	40.0494	11.4031		12.4	34.1464	11.117		12.4	38.86	10.7805		12.4	31.3869	11.8517		12.4	37.8721
12.8	37.8383	14.2549		12.8	45.5011	14.0243		12.8	33.6403	10.6393		12.8	46.3879	10.4329		12.8	46.3879	10.4329		12.8	46.7059	9.07188		12.8	38.5841	9.79953		12.8	45.47	13.9777		12.8	38.178	12.4964		12.8	35.3723	10.94		12.8	37.1467	10.3265		12.8	30.9792	11.755		12.8	38.9739
13.2	38.126	14.8472		13.2	46.8203	13.6593		13.2	35.9953	10.4144		13.2	42.8879	10.0811		13.2	42.8879	10.0811		13.2	45.8648	9.67438		13.2	37.4235	10.7617		13.2	47.5011	14.1737		13.2	39.0624	12.2986		13.2	34.7691	10.8645		13.2	37.969	11.5065		13.2	30.9172	11.8853		13.2	38.8076
0	36.3637				43.7737				33.1187				48.192				48.192				51.7809				39.771				42.7862				39.3999				35.9319				39.558				26.9136				36.8418
0.4	33.9967				44.3894				30.5352				44.5308				44.5308				53.6055				38.6278				41.6377				38.7022				32.8039				42.791				24.3059				37.7732
0.8	0				0				0				0				0				0				0				0				0				0				0				0				0
1.2	9.09506				15.9378				9.27719				15.5584				15.5584				16.3651				11.7425				12.9427				13.9038				9.48756				10.533				6.58355				11.9448
1.6	16.8583				25.2629				15.8395				24.2016				24.2016				22.9213				19.8451				22.6816				22.8205				18.3455				18.3297				11.7718				20.174
2	21.2876				29.4805				19.5057				29.254				29.254				25.5589				22.791				26.8935				24.4035				17.3934				22.779				14.0048				22.2865
2.4	20.312				30.8014				21.9444				27.2062				27.2062				30.2893				24.2851				28.8563				25.9355				18.8592				23.9739				15.8425				24.7668
2.8	22.5043				29.6098				21.2454				32.3546				32.3546				30.0433				26.5053				27.5418				24.5645				21.9457				24.4951				15.3836				26.2184
3.2	21.9956				31.1401				21.8063				29.7739				29.7739				30.4607				27.5103				29.1284				27.2179				21.2195				24.9605				16.7436				26.4465
3.6	19.9569				31.5957				24.7633				31.1256				31.1256				31.3734				27.97				30.294				25.977				22.6049				26.6888				16.3995				26.7701
4	23.2359				31.7418				22.6576				32.495				32.495				35.3329				25.4512				30.5016				26.8726				22.0378				26.4014				18.015				28.6919
4.4	23.0634				35.6623				24.8459				35.6871				35.6871				31.549				27.9721				30.1143				27.1768				20.6479				28.0728				20.1559				25.9894
4.8	24.1101				32.114				24.1627				34.4516				34.4516				32.9986				28.1369				29.853				27.5848				21.7627				26.4953				18.928				27.4567
5.2	24.7129				31.4029				24.9709				33.5716				33.5716				33.9928				27.0264				30.9914				26.9311				23.4577				27.602				18.1149				25.001
5.6	26.6259				33.8085				24.9991				34.0508				34.0508				34.458				27.3209				31.8828				27.4171				25.2723				28.6916				16.4372				27.0818
6	24.4152				31.7564				23.4694				36.1491				36.1491				34.6342				30.3531				30.5678				27.0975				23.6828				27.7501				20.6369				27.6992
6.4	25.558				32.9133				25.6598				35.8309				35.8309				34.8631				28.0632				33.5087				26.2				25.034				28.2961				20.8755				28.1217
6.8	24.2207				33.6979				25.1831				36.3665				36.3665				35.8473				28.368				32.3276				27.9522				24.4504				27.3116				19.5127				26.3964
7.2	23.2509				31.7433				26.2583				34.0289				34.0289				36.5709				26.0736				34.3992				28.8221				24.9455				27.7229				19.4641				27.3126
7.6	24.4639				33.2577				25.4828				33.939				33.939				37.0028				27.8404				34.9222				26.5695				26.8893				29.1148				18.9112				27.2846
8	23.1734				35.187				26.118				33.9358				33.9358				35.173				27.5422				34.0422				27.4684				25.0144				28.458				20.754				27.8002
8.4	24.0775				34.022				24.9727				35.7565				35.7565				36.6648				29.2677				34.0028				27.0693				24.0818				28.2511				18.8365				27.9708
8.8	22.6979				32.339				24.665				34.1122				34.1122				37.8639				29.6373				31.1155				27.5413				25.0381				28.2781				19.752				27.315
9.2	24.2436				33.4468				26.934				34.0157				34.0157				35.7769				29.0859				32.9999				27.5212				24.3218				28.9016				19.3656				27.6542
9.6	24.7341				34.1298				24.1994				34.6895				34.6895				33.5633				28.831				33.5435				26.4649				23.4442				30.5871				19.7768				27.5655
10	25.157				34.8214				24.7921				34.1847				34.1847				36.0342				27.5674				33.041				27.464				24.8061				28.853				18.3422				29.8772
10.4	25.1109				34.1599				26.8198				34.1024				34.1024				36.0552				28.5118				32.7229				26.7697				23.4514				27.797				19.7245				29.3884
10.8	25.3426				32.6467				26.6086				33.9954				33.9954				36.7811				29.3525				30.9669				28.2442				24.8283				27.8387				20.1437				28.5487
11.2	24.255				33.4977				25.8452				34.8703				34.8703				33.3182				27.7244				33.3848				27.3728				24.2427				28.1517				19.844				29.0206
11.6	24.771				32.5028				26.8498				33.5179				33.5179				35.8193				29.3826				31.7842				26.3504				24.2179				30.1049				20.2137				26.9877
12	22.9936				34.7726				26.3417				34.7015				34.7015				37.9078				28.5253				31.746				28.0904				23.9324				29.9897				20.1029				28.6204
12.4	21.3798				33.5907				22.9925				34.4813				34.4813				37.639				27.7213				33.5077				28.6464				23.0294				28.0794				19.5352				27.3045
12.8	23.5834				31.4768				23.001				35.9549				35.9549				37.634				28.7845				31.4923				25.6816				24.4324				26.8202				19.2242				28.3313
13.2	23.2788				33.1611				25.5808				32.8068				32.8068				36.1904				26.6619				33.3274				26.7639				23.9046				26.4624				19.0319				28.4088
	-1
0	1.03364				0.993016				1.04059				1.03948				1.03948				0.982687				1.01458				1.0136				1.00893				1.04551				0.96074				1.05091				0.987518
0.4	0.966359				1.00698				0.959414				0.960515				0.960515				1.01731				0.985418				0.986396				0.991066				0.954492				1.03926				0.949087				1.01248
0.8	0				0				0				0				0				0				0				0				0				0				0				0				0
1.2	0.258528				0.361552				0.291489				0.335589				0.335589				0.310573				0.29956				0.306612				0.356042				0.276059				0.255813				0.257072				0.320171
1.6	0.479198				0.573095				0.497677				0.522021				0.522021				0.434996				0.506262				0.537326				0.584375				0.533796				0.44517				0.45966				0.540749
2	0.605102				0.668772				0.612868				0.630999				0.630999				0.485052				0.581412				0.637106				0.624913				0.506094				0.553231				0.546853				0.597373
2.4	0.577372				0.698737				0.68949				0.58683				0.58683				0.574824				0.619528				0.683605				0.664144				0.548745				0.582252				0.618612				0.663857
2.8	0.639687				0.671706				0.667529				0.697878				0.697878				0.570156				0.676167				0.652465				0.629036				0.638551				0.59491				0.600693				0.702764
3.2	0.625228				0.70642				0.685153				0.642213				0.642213				0.578076				0.701806				0.69005				0.696982				0.617423				0.606212				0.653796				0.708879
3.6	0.567276				0.716756				0.778062				0.67137				0.67137				0.595397				0.713532				0.717664				0.665207				0.657733				0.648187				0.640362				0.717554
4	0.660483				0.720071				0.711899				0.700906				0.700906				0.67054				0.649276				0.722582				0.688139				0.641231				0.641207				0.703444				0.769064
4.4	0.655581				0.809009				0.780658				0.76976				0.76976				0.598731				0.713587				0.713407				0.69593				0.600789				0.681799				0.78704				0.696627
4.8	0.685331				0.728514				0.75919				0.743109				0.743109				0.626241				0.717789				0.707216				0.706377				0.633227				0.643488				0.739095				0.735958
5.2	0.702467				0.712382				0.784585				0.724129				0.724129				0.645108				0.689461				0.734184				0.689638				0.682546				0.670366				0.707344				0.670133
5.6	0.756844				0.766955				0.785471				0.734465				0.734465				0.653936				0.696972				0.755302				0.702084				0.735346				0.696828				0.641835				0.725908
6	0.694004				0.720402				0.737407				0.779724				0.779724				0.65728				0.774326				0.724149				0.693899				0.689096				0.673963				0.805823				0.742457
6.4	0.726488				0.746646				0.806231				0.77286				0.77286				0.661625				0.715911				0.79382				0.670917				0.728413				0.687224				0.81514				0.753781
6.8	0.688477				0.764444				0.791251				0.784414				0.784414				0.680303				0.723686				0.765838				0.715786				0.711432				0.663314				0.761924				0.707537
7.2	0.660909				0.720104				0.825034				0.733992				0.733992				0.694035				0.665153				0.814915				0.738062				0.725838				0.673302				0.760028				0.732095
7.6	0.695391				0.754458				0.800669				0.732053				0.732053				0.702232				0.710225				0.827306				0.680378				0.782395				0.707108				0.738439				0.731345
8	0.658705				0.798226				0.820624				0.731984				0.731984				0.667505				0.70262				0.806459				0.703397				0.727842				0.691155				0.810395				0.745164
8.4	0.684404				0.771797				0.784641				0.771255				0.771255				0.695816				0.746637				0.805525				0.693178				0.700706				0.686131				0.735522				0.749737
8.8	0.645189				0.733619				0.774971				0.735789				0.735789				0.718574				0.756065				0.737124				0.705264				0.728533				0.686787				0.771267				0.732157
9.2	0.689126				0.758748				0.846265				0.733708				0.733708				0.678967				0.741999				0.781765				0.704749				0.70769				0.701931				0.756179				0.741249
9.6	0.70307				0.774242				0.760342				0.748242				0.748242				0.636958				0.735497				0.794644				0.677701				0.682154				0.742865				0.772237				0.738874
10	0.71509				0.789931				0.778965				0.737352				0.737352				0.683849				0.70326				0.782741				0.703284				0.72178				0.700749				0.716219				0.800835
10.4	0.713779				0.774925				0.842675				0.735577				0.735577				0.684248				0.727353				0.775204				0.685505				0.682363				0.675103				0.770196				0.787734
10.8	0.720366				0.740597				0.836039				0.733269				0.733269				0.698024				0.748802				0.733605				0.723263				0.722426				0.676116				0.786562				0.765228
11.2	0.689452				0.759903				0.812056				0.752141				0.752141				0.632305				0.707267				0.790885				0.70095				0.705387				0.683717				0.774861				0.777876
11.6	0.704119				0.737335				0.843618				0.722971				0.722971				0.679771				0.749569				0.752966				0.674768				0.704667				0.731153				0.789297				0.723387
12	0.653597				0.788824				0.827656				0.748501				0.748501				0.719406				0.727698				0.752061				0.719324				0.69636				0.728355				0.784971				0.767149
12.4	0.607723				0.762012				0.722423				0.743751				0.743751				0.714306				0.707187				0.793796				0.733562				0.670085				0.681962				0.762801				0.731878
12.8	0.670361				0.714059				0.72269				0.775536				0.775536				0.714211				0.734312				0.746051				0.657642				0.710906				0.65138				0.750659				0.7594
13.2	0.661703				0.752267				0.803748				0.707632				0.707632				0.686814				0.680161				0.789524				0.685356				0.695551				0.642689				0.743152				0.761478
	-1
0	1.01676
0.4	0.983237
0.8
1.2	0.303302
1.6	0.499948
2	0.593435
2.4	0.633715
2.8	0.656937
3.2	0.674815
3.6	0.69105
4	0.701764
4.4	0.71058
4.8	0.725631
5.2	0.721349
5.6	0.731317
6	0.734662
6.4	0.729362
6.8	0.727928
7.2	0.736382
7.6	0.74174
8	0.743036
8.4	0.75027
8.8	0.738427
9.2	0.743119
9.6	0.739637
10	0.747594
10.4	0.7438
10.8	0.752032
11.2	0.74345
11.6	0.746512
12	0.741128
12.4	0.739274
12.8	0.733256
13.2	0.739743
min	0.258528				0.361552				0.291489				0.335589				0.335589				0.310573				0.29956				0.306612				0.356042				0.276059				0.255813				0.257072				0.320171
rec	0.677638				0.75374				0.801363				0.739922				0.739922				0.691135				0.722793				0.766761				0.697546				0.698468				0.683809				0.770312				0.759266
rec-min	0.419109				0.392188				0.509875				0.404333				0.404333				0.380562				0.423234				0.460149				0.341504				0.422409				0.427997				0.51324				0.439095
average(rec-min)	0.439098
rec average	0.742399
min average	0.303302
rec- av min	0.374336				0.450439				0.498061				0.43662				0.43662				0.387834				0.419492				0.46346				0.394245				0.395166				0.380508				0.467011				0.455964
imm	6.43222				-12.5902				-24.4938				-9.13621				-9.13621				3.05835				-4.85478				-15.8448				1.45592				1.22553				4.88959				-16.7324				-13.9714
mean(imm)	-9.75542
sd(imm)	10.1088
sem(imm	1.84561
			0.378966
mean(imm)	0.303302
sd(imm)	0.377422
sem(imm	5.66091
fi	10.1088
[truncated: 52 more columns]

## Sheet: 4J 
cell1				cell2				cell3				cell4				cell5				cell6				cell7				cell8				cell9				cell10				cell1				cell2				cell3
Channel.001				Channel.001				Channel.001				Channel.001				Channel.001				Channel.001				Channel.001				Channel.001				Channel.001				Channel.001				Channel.001				Channel.001				Channel.001
Axis [s]	ROI1 []	ROI2 []		Axis [s]	ROI1 []	ROI2 []		Axis [s]	ROI1 []	ROI2 []		Axis [s]	ROI1 []	ROI2 []		Axis [s]	ROI1 []	ROI2 []		Axis [s]	ROI1 []	ROI2 []		Axis [s]	ROI1 []	ROI2 []		Axis [s]	ROI1 []	ROI2 []		Axis [s]	ROI1 []	ROI2 []		Axis [s]	ROI1 []	ROI2 []		Axis [s]	ROI1 []	ROI2 []		Axis [s]	ROI1 []	ROI2 []		Axis [s]	ROI1 []
0	40.0268	14.6392		0	46.6029	13.1154		0	43.2788	12.2729		0	47.7683	12.4325		0	63.5458	20.8604		0	44.6992	12.6285		0	46.0315	13.2126		0	47.2978	12.7781		0	52.7598	15.5756		0	53.8221	13.104		0	55.0078	11.0341		0	53.1907	13.2937		0	30.7913
0.4	41.0115	14.355		0.4	45.2577	13.1737		0.4	40.9849	12.2878		0.4	43.8198	11.9551		0.4	59.7621	19.9914		0.4	43.9271	12.7858		0.4	43.6318	13.8009		0.4	45.7583	12.2763		0.4	50.1872	16.0355		0.4	51.7748	13.8885		0.4	53.6919	10.9485		0.4	51.7623	13.6559		0.4	30.2913
0.8	0	0		0.8	0	0		0.8	0	0		0.8	0	0		0.8	0	0		0.8	0	0		0.8	0	0		0.8	0	0		0.8	0	0		0.8	0	0		0.8	0	0		0.8	0	0		0.8	0
1.2	18.8646	14.4175		1.2	19.0614	13.5432		1.2	19.7481	11.6575		1.2	20.7384	11.6831		1.2	22.8878	14.5901		1.2	18.2002	11.4993		1.2	18.5082	12.4113		1.2	18.6653	11.0923		1.2	19.7045	12.952		1.2	18.9503	13.911		1.2	22.5814	10.5007		1.2	21.4601	12.7167		1.2	15.5018
1.6	23.1168	14.2909		1.6	23.8345	12.8477		1.6	22.5269	12.1461		1.6	25.1709	12.352		1.6	30.4876	15.8363		1.6	23.1307	11.6956		1.6	22.85	12.9279		1.6	24.0465	11.4401		1.6	26.2588	14.5103		1.6	25.7901	14.1473		1.6	26.8899	10.6415		1.6	26.6696	12.9293		1.6	17.1737
2	25.9205	13.7443		2	26.1512	12.8174		2	24.3269	11.5259		2	26.8671	12.2994		2	33.2032	16.4352		2	24.7753	11.6999		2	24.6469	12.6385		2	27.0118	12.7157		2	29.7632	13.9495		2	26.513	15.48		2	29.9746	11.0478		2	28.8502	12.1311		2	18.2684
2.4	26.2064	14.8562		2.4	27.892	13.0734		2.4	25.0614	12.1075		2.4	27.1922	12.5304		2.4	35.7467	15.736		2.4	25.9701	11.9199		2.4	27.2341	12.5092		2.4	27.795	11.5005		2.4	28.9989	14.0803		2.4	28.6475	14.2336		2.4	29.7081	11.2985		2.4	30.1382	12.9674		2.4	19.3672
2.8	27.133	14.4656		2.8	28.1886	12.5425		2.8	25.4849	11.9315		2.8	28.9503	12.283		2.8	36.5497	16.6224		2.8	27.4575	12.0715		2.8	26.3423	13.2092		2.8	26.6834	12.1496		2.8	32.1628	12.8498		2.8	30.0998	14.661		2.8	30.772	10.7263		2.8	29.9927	12.3541		2.8	18.529
3.2	28.1781	14.0465		3.2	27.5214	12.5811		3.2	23.9524	11.8422		3.2	30.0215	12.7725		3.2	38.4282	17.066		3.2	26.6771	12.2488		3.2	27.1398	11.4865		3.2	28.1521	11.4361		3.2	32.3552	13.469		3.2	32.209	14		3.2	32.3539	11.2352		3.2	31.1217	12.8633		3.2	18.9493
3.6	27.975	14.4749		3.6	28.3344	12.8424		3.6	27.1275	11.3007		3.6	30.3614	12.5034		3.6	39.1703	17.3858		3.6	27.741	11.6647		3.6	28.233	13.3033		3.6	27.561	11.6445		3.6	33.3694	14.1745		3.6	33.017	14.3285		3.6	32.259	10.4319		3.6	31.3631	12.8826		3.6	20.1039
4	27.6105	14.5198		4	29.174	12.9871		4	27.4155	12.4031		4	29.4103	12.5126		4	39.3531	17.9765		4	28.1651	11.3653		4	29.5104	12.562		4	28.4992	11.4846		4	33.4974	13.9681		4	34.1351	13.8161		4	32.6527	10.6081		4	33.2098	12.6456		4	19.5405
4.4	28.7458	13.3469		4.4	30.1013	12.9596		4.4	27.7225	12.4856		4.4	31.1175	12.1345		4.4	38.9719	16.6296		4.4	29.2458	12.2706		4.4	29.2422	12.455		4.4	28.4873	12.3507		4.4	33.3225	14.0219		4.4	32.6952	14.7048		4.4	33.2043	11.1693		4.4	33.5038	12.8767		4.4	19.8576
4.8	28.699	13.782		4.8	29.6203	13.209		4.8	27.9481	12.2594		4.8	30.7851	12.5487		4.8	41.492	17.3404		4.8	28.9941	12.9973		4.8	28.0873	13.2458		4.8	28.6977	12.7648		4.8	34.8571	14.1851		4.8	34.8782	14.1911		4.8	35.1501	11.0633		4.8	32.9274	13.0737		4.8	20.3148
5.2	30.3135	14.5601		5.2	29.3319	13.1921		5.2	27.4921	12.0795		5.2	30.761	12.0371		5.2	43.6313	16.0306		5.2	29.7626	12.6589		5.2	29.2798	12.9631		5.2	28.82	12.3421		5.2	33.2617	14.4347		5.2	35.4561	14.1141		5.2	32.8542	10.6604		5.2	32.8917	12.687		5.2	19.2936
5.6	29.3991	13.8817		5.6	28.862	13.2027		5.6	27.6715	11.3286		5.6	30.8951	11.9903		5.6	41.0926	16.5539		5.6	30.1344	12.2089		5.6	30.0952	12.8357		5.6	29.1261	12.0042		5.6	34.763	14.671		5.6	35.8353	14.4486		5.6	34.6409	10.9726		5.6	33.7286	12.5537		5.6	20.6574
6	29.7404	14.2635		6	28.8613	12.9124		6	28.1867	11.5432		6	31.6181	12.0361		6	42.7708	17.7257		6	29.3357	12.5064		6	30.6798	13.1845		6	29.9236	11.5158		6	34.759	14.3584		6	35.4909	14.5621		6	33.2336	10.793		6	35.0595	12.3015		6	20.176
6.4	29.0777	13.9608		6.4	29.2858	13.1993		6.4	30.0818	12.3187		6.4	32.0538	11.6788		6.4	40.3246	17.4919		6.4	29.3352	12.6014		6.4	30.2505	12.9536		6.4	29.7908	11.3412		6.4	34.8536	14.9696		6.4	36.6039	14.8329		6.4	31.9582	11.3856		6.4	34.5237	12.6137		6.4	20.2588
6.8	28.1725	14.6092		6.8	29.0105	12.4099		6.8	29.3252	11.7545		6.8	32.5591	12.216		6.8	42.8933	16.1155		6.8	31.4819	13.1603		6.8	29.5687	13.3185		6.8	29.4515	12.1051		6.8	34.5204	14.3232		6.8	36.0248	14.8243		6.8	34.0777	11.0796		6.8	33.3034	13.1048		6.8	20.8649
7.2	30.1686	14.6195		7.2	29.7495	13.1173		7.2	28.965	10.9766		7.2	31.2511	12.4523		7.2	42.8304	16.4786		7.2	28.7177	12.1751		7.2	32.0655	13.3746		7.2	29.5683	11.4912		7.2	33.3321	14.9066		7.2	35.5543	13.9542		7.2	33.2405	10.6096		7.2	34.9824	13.2959		7.2	20.259
7.6	28.7845	14.6764		7.6	29.3118	12.622		7.6	29.3131	11.6879		7.6	32.5096	11.5254		7.6	41.3482	16.9551		7.6	29.7777	11.9361		7.6	30.5987	12.8614		7.6	30.406	11.5569		7.6	34.0735	14.7094		7.6	35.7651	14.5648		7.6	33.0305	10.5759		7.6	34.1039	12.3607		7.6	20.8578
8	28.741	14.9156		8	29.425	12.7677		8	28.3751	11.4265		8	31.7208	11.9532		8	42.0634	16.5269		8	31.829	12.2906		8	32.5493	12.6323		8	29.46	11.5224		8	34.4069	14.3053		8	36.3758	14.9517		8	32.5918	10.7389		8	33.7889	12.657		8	21.4274
8.4	29.8221	14.6459		8.4	30.3072	13.125		8.4	28.5954	10.9872		8.4	31.8302	11.6686		8.4	40.6021	17.5777		8.4	29.87	12.1295		8.4	31.2624	12.7235		8.4	30.2691	11.8682		8.4	35.5402	13.7902		8.4	36.8813	14.8283		8.4	34.0625	10.7722		8.4	33.1622	12.7259		8.4	21.7839
8.8	28.8425	14.5276		8.8	30.0766	12.7339		8.8	30.5447	11.3031		8.8	32.3818	12.0728		8.8	40.7406	16.6995		8.8	29.3166	11.793		8.8	30.9683	12.3814		8.8	31.7957	11.3571		8.8	33.9598	14.2867		8.8	36.3934	14.4984		8.8	33.6749	10.5263		8.8	33.4222	12.7874		8.8	21.256
9.2	28.4049	13.5634		9.2	30.7576	13.1058		9.2	28.5707	11.3764		9.2	33.9363	12.2271		9.2	40.8687	17.5637		9.2	29.7961	12.7449		9.2	31.08	12.7801		9.2	30.4458	11.5038		9.2	35.1193	13.3628		9.2	37.3799	15.4581		9.2	33.8692	11.3911		9.2	34.0162	13.377		9.2	21.3123
9.6	28.2705	15.1512		9.6	28.5916	13.2118		9.6	29.1464	11.4145		9.6	33.2743	12.1147		9.6	43.2911	16.9778		9.6	30.4693	12.7174		9.6	32.3756	12.85		9.6	30.5551	11.8722		9.6	36.1442	13.6774		9.6	35.8888	14.5329		9.6	34.4288	11.3444		9.6	34.1143	13.6156		9.6	21.2599
10	29.3888	14.7286		10	30.46	13.2085		10	29.5023	11.6489		10	32.2849	12.5126		10	43.2618	17.1678		10	31.0232	12.1399		10	32.4532	12.6109		10	30.3254	11.6093		10	34.2909	14.6205		10	35.813	14.807		10	33.5136	10.82		10	34.9486	13.0144		10	22.5928
10.4	28.7403	14.2563		10.4	29.7781	13.3903		10.4	28.4753	11.672		10.4	32.4754	11.6098		10.4	43.1493	16.3397		10.4	31.4888	12.57		10.4	32.8455	14.0533		10.4	28.8358	12.4476		10.4	35.3091	13.5765		10.4	35.8333	14.3564		10.4	35.6261	10.8041		10.4	35.1112	13.4481		10.4	20.8387
10.8	29.7204	14.2372		10.8	31.4371	12.6139		10.8	27.9636	11.7569		10.8	32.7979	12.4407		10.8	43.1532	17.9042		10.8	31.1442	12.4797		10.8	31.457	13.4872		10.8	29.9656	11.6525		10.8	34.3313	14.2787		10.8	35.794	14.5482		10.8	34.5041	10.84		10.8	34.3573	13.643		10.8	20.9423
11.2	29.6579	14.3865		11.2	29.3239	12.6703		11.2	30.0133	11.5283		11.2	32.7149	11.9209		11.2	42.1774	17.2189		11.2	30.7653	12.7364		11.2	33.1241	13.0909		11.2	30.7469	12.2969		11.2	33.9036	14.4373		11.2	37.6488	15.5338		11.2	33.3156	11.0256		11.2	34.093	13.5393		11.2	21.4583
11.6	30.4664	14.9451		11.6	29.9081	13.3252		11.6	30.0016	11.3224		11.6	32.2191	12.4783		11.6	43.6287	18.0011		11.6	30.8714	12.965		11.6	32.3298	12.839		11.6	28.7701	11.758		11.6	34.2626	13.686		11.6	36.2693	15.0838		11.6	33.9581	10.8948		11.6	34.3278	13.6656		11.6	21.2123
12	28.0146	14.3741		12	29.7972	12.718		12	29.0731	12.0067		12	31.9878	12.0718		12	42.439	18.1241		12	30.0373	12.6119		12	31.7061	13.2335		12	30.2585	10.7658		12	35.1428	13.8168		12	37.1238	14.7818		12	32.8448	10.3044		12	33.8417	13.1415		12	21.4736
12.4	28.5882	14.047		12.4	29.5672	12.5521		12.4	28.2156	12.2054		12.4	31.6277	11.6431		12.4	43.5459	17.5362		12.4	30.5762	12.5201		12.4	31.7528	13.127		12.4	30.8887	12.2033		12.4	34.747	14.0258		12.4	36.9724	14.513		12.4	35.2397	11.2537		12.4	34.6519	13.6226		12.4	20.6694
12.8	29.6832	14.912		12.8	30.1859	12.5608		12.8	29.8536	11.6267		12.8	33.401	12.0761		12.8	44.2164	16.8003		12.8	30.5557	12.7977		12.8	30.8029	14.029		12.8	30.3017	12.5126		12.8	34.2652	14.2707		12.8	37.4246	13.9276		12.8	34.5833	10.993		12.8	35.9419	13.3285		12.8	20.9529
13.2	27.737	14.6655		13.2	29.4051	12.8825		13.2	29.0299	11.8755		13.2	32.9918	11.6407		13.2	44.4099	17.0848		13.2	31.2693	12.4702		13.2	31.8877	13.99		13.2	30.8445	11.7169		13.2	34.5552	14.3829		13.2	37.1188	15.2079		13.2	34.8271	10.5826		13.2	33.3189	13.7604		13.2	21.99
0	25.3876				33.4875				31.0059				35.3358				42.6854				32.0707				32.8189				34.5197				37.1842				40.7181				43.9737				39.897				18.7356
0.4	26.6565				32.0839				28.6971				31.8647				39.7707				31.1413				29.8309				33.4819				34.1517				37.8863				42.7434				38.1064				17.9992
0.8	0				0				0				0				0				0				0				0				0				0				0				0				0
1.2	4.44709				5.51822				8.09055				9.05533				8.29769				6.70083				6.09689				7.573				6.75256				5.03925				12.0807				8.74347				3.65236
1.6	8.82589				10.9868				10.3808				12.8189				14.6513				11.4351				9.9221				12.6064				11.7484				11.6428				16.2484				13.7404				5.28095
2	12.1762				13.3338				12.801				14.5677				16.7679				13.0754				12.0084				14.296				15.8137				11.033				18.9268				16.719				6.03332
2.4	11.3502				14.8185				12.9539				14.6618				20.0108				14.0502				14.7249				16.2945				14.9187				14.414				18.4096				17.1708				7.29707
2.8	12.6675				15.6461				13.5534				16.6673				19.9273				15.386				13.133				14.5338				19.3131				15.4388				20.0457				17.6387				6.05615
3.2	14.1316				14.9404				12.1102				17.249				21.3621				14.4283				15.6533				16.716				18.8862				18.2091				21.1187				18.2584				7.4455
3.6	13.5001				15.492				15.8268				17.858				21.7845				16.0762				14.9297				15.9165				19.1949				18.6885				21.8271				18.4805				8.65442
4	13.0907				16.1869				15.0124				16.8978				21.3766				16.7997				16.9484				17.0147				19.5293				20.3189				22.0445				20.5642				7.85387
4.4	15.3989				17.1417				15.2369				18.983				22.3423				16.9751				16.7872				16.1366				19.3006				17.9904				22.035				20.6271				7.1717
4.8	14.917				16.4113				15.6887				18.2364				24.1516				15.9968				14.8415				15.9329				20.6719				20.6871				24.0867				19.8537				7.97668
5.2	15.7534				16.1398				15.4126				18.7239				27.6006				17.1036				16.3167				16.478				18.827				21.342				22.1938				20.2046				7.90044
5.6	15.5174				15.6593				16.3428				18.9048				24.5387				17.9256				17.2595				17.1218				20.092				21.3867				23.6683				21.1749				8.03472
6	15.4768				15.949				16.6435				19.582				25.0451				16.8294				17.4953				18.4078				20.4007				20.9288				22.4406				22.758				7.60077
6.4	15.117				16.0865				17.7631				20.375				22.8328				16.7338				17.2969				18.4496				19.884				21.771				20.5727				21.91				8.65741
6.8	13.5633				16.6006				17.5707				20.3431				26.7778				18.3216				16.2502				17.3464				20.1973				21.2005				22.9981				20.1986				8.63259
7.2	15.549				16.6322				17.9884				18.7988				26.3517				16.5426				18.6908				18.0771				18.4256				21.6001				22.6308				21.6865				8.89477
7.6	14.1081				16.6897				17.6252				20.9842				24.3931				17.8416				17.7373				18.8491				19.3641				21.2004				22.4546				21.7432				9.48733
8	13.8254				16.6573				16.9485				19.7677				25.5365				19.5384				19.9171				17.9376				20.1017				21.4241				21.8529				21.1318				9.87961
8.4	15.1762				17.1822				17.6081				20.1616				23.0244				17.7405				18.5389				18.4009				21.75				22.0531				23.2903				20.4363				9.71931
8.8	14.3149				17.3427				19.2416				20.3091				24.041				17.5236				18.5869				20.4386				19.6731				21.895				23.1486				20.6348				9.92056
9.2	14.8415				17.6518				17.1943				21.7092				23.305				17.0512				18.2999				18.942				21.7565				21.9218				22.4781				20.6391				9.67935
9.6	13.1192				15.3797				17.7319				21.1596				26.3134				17.7519				19.5257				18.6829				22.4667				21.3559				23.0844				20.4987				8.80768
10	14.6603				17.2515				17.8534				19.7723				26.094				18.8832				19.8423				18.7161				19.6704				21.006				22.6936				21.9341				10.656
10.4	14.484				16.3878				16.8033				20.8656				26.8096				18.9188				18.7923				16.3882				21.7326				21.4769				24.8221				21.663				8.88746
10.8	15.4832				18.8233				16.2067				20.3571				25.249				18.6645				17.9698				18.3131				20.0526				21.2458				23.6641				20.7144				9.33202
11.2	15.2714				16.6536				18.485				20.7941				24.9585				18.0289				20.0332				18.4499				19.4663				22.1151				22.29				20.5537				10.1683
11.6	15.5213				16.583				18.6792				19.7407				25.6276				17.9064				19.4908				17.0121				20.5766				21.1855				23.0633				20.6623				9.43017
12	13.6404				17.0792				17.0665				19.916				24.3149				17.4255				18.4726				19.4927				21.326				22.342				22.5404				20.7002				10.4977
12.4	14.5412				17.0151				16.0102				19.9846				26.0097				18.0561				18.6258				18.6853				20.7212				22.4594				23.986				21.0293				8.84464
12.8	14.7712				17.6251				18.2269				21.3249				27.4161				17.758				16.7739				17.789				19.9945				23.497				23.5904				22.6134				9.31101
13.2	13.0715				16.5226				17.1544				21.3511				27.3251				18.7991				17.8976				19.1276				20.1723				21.9109				24.2445				19.5585				10.2855
0	0.975618				1.0214				1.03867				1.05165				1.03535				1.0147				1.04769				1.01526				1.04251				1.03603				1.01419				1.02296				1.02005
0.4	1.02438				0.978595				0.961328				0.948347				0.964651				0.985298				0.952306				0.984738				0.95749				0.963974				0.985812				0.977045				0.979953
0.8	0				0				0				0				0				0				0				0				0				0				0				0				0
1.2	0.170897				0.168312				0.271026				0.269502				0.201263				0.212011				0.194634				0.22273				0.189317				0.128218				0.278623				0.224182				0.19885
1.6	0.339169				0.335109				0.347749				0.381511				0.355373				0.361802				0.316748				0.370768				0.329383				0.296236				0.374745				0.352302				0.287518
2	0.467919				0.406695				0.428822				0.433559				0.406712				0.4137				0.38335				0.420462				0.443359				0.280722				0.436518				0.428675				0.32848
2.4	0.436175				0.451981				0.433945				0.436359				0.485368				0.444542				0.470071				0.479238				0.418265				0.366747				0.424589				0.440258				0.397284
2.8	0.486797				0.477223				0.454029				0.496047				0.483344				0.486805				0.419253				0.427454				0.541468				0.392822				0.462324				0.452254				0.329723
3.2	0.543061				0.455697				0.405681				0.513359				0.518146				0.456505				0.499707				0.491636				0.529499				0.463308				0.487072				0.468143				0.405365
3.6	0.518795				0.472522				0.530185				0.531484				0.52839				0.508645				0.476608				0.46812				0.538154				0.475507				0.50341				0.473838				0.471184
4	0.503059				0.493717				0.502901				0.502906				0.518497				0.531536				0.541052				0.500419				0.547529				0.516992				0.508424				0.527266				0.427599
4.4	0.591762				0.522839				0.510423				0.564965				0.541919				0.537085				0.535905				0.474596				0.541119				0.457746				0.508205				0.528879				0.390458
4.8	0.573245				0.500563				0.525557				0.542746				0.585806				0.506133				0.473792				0.468604				0.579565				0.526359				0.555524				0.509048				0.434285
5.2	0.605384				0.492283				0.516308				0.557256				0.669463				0.541152				0.520888				0.484635				0.527841				0.543022				0.511868				0.518045				0.430134
5.6	0.596318				0.477626				0.547471				0.562639				0.595195				0.567158				0.550985				0.503571				0.563307				0.54416				0.545875				0.542924				0.437445
6	0.594757				0.486461				0.557542				0.582794				0.607477				0.532474				0.55851				0.541393				0.57196				0.53251				0.517559				0.583514				0.413819
6.4	0.580928				0.490655				0.595048				0.606396				0.553817				0.529451				0.552178				0.542622				0.557476				0.553939				0.474478				0.561772				0.471347
6.8	0.521223				0.506336				0.588605				0.605444				0.649504				0.579688				0.518762				0.510177				0.566257				0.539423				0.530417				0.51789				0.469995
7.2	0.597532				0.507299				0.602595				0.559484				0.639171				0.5234				0.596677				0.531667				0.516586				0.54959				0.521946				0.55604				0.484269
7.6	0.542159				0.509055				0.59043				0.624526				0.591662				0.564502				0.566238				0.554371				0.542898				0.539419				0.517882				0.557494				0.516531
8	0.531296				0.508067				0.56776				0.588319				0.619397				0.618186				0.635822				0.527564				0.563578				0.545111				0.504005				0.541819				0.537889
8.4	0.583205				0.524076				0.589858				0.600044				0.558464				0.561302				0.591826				0.54119				0.609791				0.561115				0.537155				0.523985				0.529161
8.8	0.550107				0.528972				0.644578				0.604433				0.583124				0.55444				0.59336				0.60112				0.551563				0.557094				0.533888				0.529075				0.540118
9.2	0.570343				0.538399				0.575993				0.646103				0.56527				0.539491				0.584197				0.557104				0.609973				0.557774				0.518424				0.529186				0.526985
9.6	0.504157				0.469099				0.594003				0.629744				0.638239				0.561663				0.623328				0.549484				0.629886				0.543375				0.532407				0.525586				0.479528
10	0.563377				0.526191				0.598074				0.588458				0.63292				0.597456				0.633435				0.550461				0.551485				0.534473				0.523393				0.56239				0.580158
10.4	0.556605				0.499847				0.562894				0.620997				0.650275				0.598583				0.599915				0.481995				0.609303				0.546455				0.572483				0.555438				0.483871
10.8	0.595003				0.574131				0.542911				0.605863				0.612424				0.590536				0.573659				0.538608				0.562201				0.540575				0.545778				0.531115				0.508075
11.2	0.586864				0.507952				0.619233				0.618867				0.605377				0.570428				0.639531				0.542632				0.545764				0.562693				0.514086				0.526996				0.553604
11.6	0.596468				0.505799				0.625738				0.587518				0.621606				0.566552				0.622214				0.500344				0.576892				0.539041				0.53192				0.529779				0.513419
12	0.524187				0.520933				0.571711				0.592735				0.589766				0.551334				0.589711				0.573301				0.597905				0.568466				0.51986				0.530753				0.571537
12.4	0.558801				0.518979				0.536328				0.594777				0.630875				0.571287				0.594599				0.549555				0.580947				0.571453				0.5532				0.539191				0.48154
12.8	0.567641				0.537585				0.610585				0.634664				0.664986				0.561856				0.535482				0.523195				0.560573				0.597854				0.544076				0.579807				0.506931
13.2	0.502324				0.503958				0.574657				0.635446				0.662779				0.594794				0.571354				0.562564				0.565557				0.557497				0.559164				0.501479				0.559988
	-1
0	1.01559
0.4	0.984415
0.8
1.2	0.240298
1.6	0.343318
2	0.400341
2.4	0.434109
2.8	0.457893
3.2	0.476079
3.6	0.489116
4	0.506105
4.4	0.513814
4.8	0.528358
5.2	0.528348
5.6	0.545003
6	0.54624
6.4	0.544148
6.8	0.548132
7.2	0.550633
7.6	0.552764
8	0.551616
8.4	0.557491
8.8	0.563634
9.2	0.555427
9.6	0.558333
10	0.561951
10.4	0.565306
10.8	0.553117
11.2	0.557265
11.6	0.565452
12	0.557347
12.4	0.556107
12.8	0.559531
13.2	0.558132
min	0.170897				0.168312				0.271026				0.269502				0.201263				0.212011				0.194634				0.22273				0.189317				0.128218				0.278623				0.224182				0.19885
rec	0.560987				0.521148				0.580507				0.611358				0.629761				0.575671				0.590808				0.534024				0.574893				0.560504				0.542571				0.53682				0.522371
rec-min	0.39009				0.352836				0.309481				0.341856				0.428498				0.36366				0.396174				0.311294				0.385576				0.432286				0.263948				0.312638				0.32352
average(rec-min)	0.318141
rec average	0.558262
min average	0.240121
rec- av min	0.320866				0.281027				0.340386				0.371237				0.38964				0.33555				0.350687				0.293903				0.334772				0.320383				0.30245				0.296699				0.28225
imm	30.736				39.3358				26.5222				19.8624				15.8899				27.5661				24.2985				36.5562				27.7341				30.8401				34.7113				35.9528				39.0718
mean(imm)	31.3241
sd(imm)	10.0299
sem(imm	1.83121
fi	17.9047
SEM(FI)	2.7477
			0.311702
mean(imm)	0.240121
sd(imm)	0.311658
sem(imm	32.7236
fi	10.0299
[truncated: 52 more columns]

## Sheet: THZ1 solo
Channel.001				Channel.001				Channel.001				Channel.001				Channel.001				Channel.001				Channel.001				Channel.001				Channel.001				Channel.001				Channel.001				Channel.001				Channel.001
Channel.001				Channel.001				Channel.001				Channel.001				Channel.001				Channel.001				Channel.001				Channel.001				Channel.001				Channel.001				Channel.001				Channel.001				Channel.001
Axis [s]	ROI1 []	ROI2 []		Axis [s]	ROI1 []	ROI2 []		Axis [s]	ROI1 []	ROI2 []		Axis [s]	ROI1 []	ROI2 []		Axis [s]	ROI1 []	ROI2 []		Axis [s]	ROI1 []	ROI2 []		Axis [s]	ROI1 []	ROI2 []		Axis [s]	ROI1 []	ROI2 []		Axis [s]	ROI1 []	ROI2 []		Axis [s]	ROI1 []	ROI2 []		Axis [s]	ROI1 []	ROI2 []		Axis [s]	ROI1 []	ROI2 []		Axis [s]	ROI1 []
0	60.6186	9.3739		0	41.256	8.38056		0	46.0145	10.1699		0	41.4508	9.01281		0	50.6776	8.39728		0	45.3199	7.6568		0	55.4358	9.40902		0	58.6032	8.23515		0	41.329	8.70514		0	56.8591	9.11959		0	50.72	9.03874		0	54.9319	7.77749		0	62.5112
0.4	59.5431	9.34018		0.4	41.9886	7.89962		0.4	44.1483	9.89218		0.4	39.8249	9.10982		0.4	51.7514	8.78856		0.4	41.8978	7.75576		0.4	54.9181	8.88355		0.4	57.6116	7.96156		0.4	39.0797	8.43642		0.4	54.5518	9.44262		0.4	49.7955	8.63922		0.4	55.6078	7.78977		0.4	60.8848
0.8	0	0		0.8	0	0		0.8	0	0		0.8	0	0		0.8	0	0		0.8	0	0		0.8	0	0		0.8	0	0		0.8	0	0		0.8	0	0		0.8	0	0		0.8	0	0		0.8	0
1.2	26.5418	8.81878		1.2	18.6562	8.09474		1.2	19.8078	9.46263		1.2	18.2761	8.76279		1.2	22.513	7.89957		1.2	19.7765	7.62973		1.2	24.3276	8.33166		1.2	24.6379	7.99686		1.2	18.4668	8.62422		1.2	22.2694	9.54567		1.2	21.2837	8.73934		1.2	23.826	7.70416		1.2	24.6862
1.6	33.067	9.48544		1.6	25.6614	8.36263		1.6	25.4294	9.91825		1.6	25.5281	8.74211		1.6	29.3183	8.24315		1.6	25.1623	7.48194		1.6	32.3535	8.64914		1.6	33.3577	8.3968		1.6	23.6487	8.82047		1.6	31.5374	8.73004		1.6	29.1476	8.83379		1.6	34.5241	7.90725		1.6	36.5046
2	38.2207	8.59224		2	27.5469	8.44595		2	26.5738	10.6425		2	27.7026	9.14195		2	31.2459	8.28168		2	28.4509	7.59245		2	37.0698	8.52743		2	36.8116	7.94856		2	25.6871	8.33135		2	35.2539	8.62699		2	32.57	8.76956		2	36.3001	7.8588		2	39.5721
2.4	39.8908	8.89055		2.4	29.5656	8.81772		2.4	29.527	9.54423		2.4	30.5449	8.66131		2.4	33.9868	7.63397		2.4	29.0277	7.33105		2.4	39.658	8.73672		2.4	38.8086	7.73814		2.4	27.9168	8.52821		2.4	33.8474	9.83875		2.4	33.4122	9.02678		2.4	39.945	7.50306		2.4	42.9041
2.8	41.2436	8.58359		2.8	31.2084	8.57831		2.8	30.3773	10.0395		2.8	30.1557	8.79809		2.8	35.796	7.93397		2.8	29.6072	7.70872		2.8	39.0272	8.70259		2.8	40.3763	8.19056		2.8	29.5038	8.47145		2.8	34.6735	9.27672		2.8	35.7442	8.86999		2.8	38.0548	7.77982		2.8	43.2421
3.2	44.3547	8.90006		3.2	31.4375	8.29724		3.2	31.3237	9.19062		3.2	30.0213	9.27968		3.2	36.8867	7.67663		3.2	30.2409	7.5068		3.2	37.4264	8.39349		3.2	40.0233	7.65871		3.2	29.0871	8.3549		3.2	37.1021	9.19486		3.2	35.7478	8.86842		3.2	39.9924	7.60095		3.2	44.395
3.6	42.7922	8.60002		3.6	31.2109	7.95341		3.6	32.1441	9.57143		3.6	30.7563	9.01471		3.6	34.534	8.05186		3.6	32.1621	7.8889		3.6	40.1006	9.38391		3.6	43.7134	7.9453		3.6	29.22	8.29391		3.6	38.4974	8.87987		3.6	36.9972	9.05071		3.6	40.3248	7.75194		3.6	46.6903
4	42.5727	8.78852		4	32.5944	8.87679		4	32.0654	9.82984		4	29.9178	9.33185		4	37.3344	8.18765		4	33.4384	7.63638		4	38.6736	8.98465		4	42.9308	8.02473		4	30.4084	8.00588		4	39.5834	9.1364		4	36.8798	9.56167		4	40.8658	7.87871		4	46.7376
4.4	45.7257	9.63417		4.4	34.6926	8.66058		4.4	33.3381	9.67117		4.4	32.1975	8.94728		4.4	39.0012	8.19498		4.4	31.2331	8.11302		4.4	38.9318	8.30977		4.4	40.93	8.72056		4.4	30.3984	8.9189		4.4	38.7554	9.04138		4.4	37.3155	9.28148		4.4	42.5668	7.59432		4.4	46.5353
4.8	42.5563	9.83737		4.8	36.0511	8.35313		4.8	33.1163	10.2798		4.8	32.778	9.21797		4.8	37.3006	8.26838		4.8	31.2297	7.24185		4.8	41.1127	8.21317		4.8	43.8324	7.86309		4.8	29.5178	8.13148		4.8	40.7365	9.85263		4.8	36.6374	8.56681		4.8	43.3883	7.53027		4.8	47.5476
5.2	45.009	8.73059		5.2	33.4913	8.50765		5.2	32.9442	10.9077		5.2	33.1283	8.59992		5.2	36.212	7.77801		5.2	33.4778	7.81878		5.2	42.6215	8.68005		5.2	43.9801	8.5891		5.2	29.6498	9.00706		5.2	39.6341	9.30668		5.2	39.0567	8.98428		5.2	42.7683	7.44698		5.2	46.9321
5.6	47.6013	8.9701		5.6	32.293	7.85585		5.6	34.4763	9.77998		5.6	33.0544	9.00072		5.6	37.3041	8.21012		5.6	32.6699	7.44023		5.6	42.264	8.55577		5.6	44.0578	8.29647		5.6	32.3027	8.62845		5.6	41.7976	8.53125		5.6	37.4517	8.96161		5.6	42.5429	7.76223		5.6	48.6571
6	45.3932	8.6225		6	31.9085	8.66268		6	34.1735	9.6757		6	31.9886	8.64446		6	38.4451	8.01058		6	30.843	7.79437		6	43.3414	8.8462		6	43.939	8.07444		6	31.3733	7.97266		6	41.1066	9.04212		6	38.33	8.8977		6	43.0514	7.56312		6	48.5271
6.4	44.1596	7.75264		6.4	32.9707	8.15169		6.4	34.2932	9.43656		6.4	32.6364	9.0303		6.4	35.5195	8.17113		6.4	32.1205	7.67011		6.4	42.8468	8.92412		6.4	42.7992	8.03263		6.4	31.1891	8.50043		6.4	40.8272	8.92445		6.4	37.265	8.67449		6.4	43.4145	7.64608		6.4	49.0627
6.8	46.0234	9.12661		6.8	34.1836	7.91491		6.8	34.3836	10.2322		6.8	32.1634	8.8967		6.8	38.6488	8.46379		6.8	34.0867	7.48327		6.8	42.1614	9.26027		6.8	44.3416	7.82639		6.8	31.1021	8.32592		6.8	40.2993	9.26356		6.8	38.0277	8.75854		6.8	44.2352	7.52761		6.8	48.3784
7.2	46.8119	8.94848		7.2	34.7348	8.3679		7.2	35.8959	9.5057		7.2	32.8563	8.81623		7.2	38.2632	8.0326		7.2	32.9028	8.06509		7.2	44.6208	8.19257		7.2	43.3921	7.92672		7.2	30.6185	8.50768		7.2	40.2295	9.11228		7.2	38.1336	8.88322		7.2	45.9482	7.92152		7.2	48.1139
7.6	45.3682	9.0436		7.6	35.3916	7.65968		7.6	34.6969	10.757		7.6	33.133	8.6365		7.6	38.4677	7.82663		7.6	31.4176	6.99865		7.6	44.3943	8.9254		7.6	41.8269	8.03124		7.6	31.4788	8.30841		7.6	41.3743	9.15174		7.6	38.6912	8.89455		7.6	44.1257	7.68358		7.6	47.0684
8	47.3305	8.59829		8	33.3276	8.56354		8	33.5422	10.1914		8	33.0711	8.9336		8	36.3498	8.62847		8	34.0585	7.69363		8	44.1581	8.9415		8	45.3763	8.59747		8	31.0654	8.39898		8	40.9394	8.76585		8	39.407	9.23488		8	44.2401	7.93081		8	48.1547
8.4	46.8561	8.22302		8.4	35.6812	7.801		8.4	34.3986	10.3206		8.4	32.7425	9.23102		8.4	39.3957	7.95553		8.4	33.4688	8.06598		8.4	43.6883	8.9048		8.4	44.096	8.29693		8.4	31.3453	8.68159		8.4	39.3421	9.37904		8.4	39.0198	8.95941		8.4	45.094	7.97992		8.4	46.7436
8.8	46.3378	8.29047		8.8	31.8281	8.22393		8.8	33.9855	9.58277		8.8	34.064	8.99531		8.8	39.2566	8.25462		8.8	34.6613	7.40916		8.8	42.7572	9.01878		8.8	44.6968	8.21611		8.8	31.1963	8.78062		8.8	40.6472	9.58149		8.8	38.9713	8.89612		8.8	43.2431	7.83092		8.8	45.5685
9.2	45.0411	9.13439		9.2	31.4388	8.15696		9.2	34.4808	10.4985		9.2	31.4335	8.73829		9.2	37.7996	8.10278		9.2	35.2976	7.825		9.2	42.4531	8.95825		9.2	46.1715	7.9179		9.2	30.6833	8.2921		9.2	39.2918	8.32442		9.2	38.2895	8.74721		9.2	43.7828	7.46788		9.2	48.3586
9.6	45.1382	8.61731		9.6	32.6818	8.13587		9.6	32.2106	10.0905		9.6	32.8031	8.75292		9.6	40.2201	8.47526		9.6	33.8563	7.54407		9.6	41.5388	9.04905		9.6	45.4206	7.67125		9.6	30.9931	8.21541		9.6	41.0093	8.65403		9.6	39.3004	9.24464		9.6	45.3945	7.82329		9.6	47.2092
10	45.051	8.60002		10	33.2188	8.59044		10	34.4873	9.91372		10	35.1593	8.59197		10	39.337	8.37893		10	33.048	7.73491		10	43.6505	8.98014		10	42.9572	7.86448		10	31.4208	8.72204		10	40.9821	8.89083		10	39.6402	8.61278		10	42.5619	7.66467		10	47.6905
10.4	45.193	9.16984		10.4	35.0763	8.19229		10.4	34.3881	9.75844		10.4	31.9946	9.26473		10.4	37.6088	8.45966		10.4	33.9091	7.98743		10.4	45.1616	8.34326		10.4	43.2202	7.83011		10.4	32.3586	8.91709		10.4	40.7542	9.17586		10.4	39.1918	8.9317		10.4	42.5718	7.53326		10.4	48.1177
10.8	47.621	9.53646		10.8	32.3317	9.02128		10.8	33.5437	10.4543		10.8	31.3657	8.97336		10.8	37.6679	7.74498		10.8	33.8474	7.39762		10.8	45.0922	9.39936		10.8	42.2108	8.00708		10.8	32.6003	8.68883		10.8	40.8272	9.40096		10.8	38.3622	8.93674		10.8	43.3873	7.814		10.8	48.8978
11.2	45.2531	9.46815		11.2	35.0113	8.15169		11.2	34.5012	11.386		11.2	31.1662	8.47332		11.2	39.2164	8.17388		11.2	33.61	7.76109		11.2	42.7875	8.57959		11.2	42.3855	7.62805		11.2	31.8943	8.75163		11.2	40.274	9.21752		11.2	38.1609	9.05259		11.2	42.2854	7.67894		11.2	47.8875
11.6	48.5322	9.38428		11.6	33.3017	7.57847		11.6	36.3799	10.205		11.6	33.0147	8.79587		11.6	39.2116	8.04682		11.6	33.9585	7.41892		11.6	43.4321	8.23893		11.6	42.0578	8.14365		11.6	31.9295	7.73052		11.6	40.6808	9.10497		11.6	37.835	8.94492		11.6	45.6259	7.82794		11.6	49.041
12	47.4035	9.13093		12	32.2595	7.79995		12	34.2638	10.0271		12	32.3999	9.03953		12	38.5897	7.99407		12	33.8057	7.7815		12	44.9908	8.41023		12	43.6344	8.10463		12	33.0229	7.98051		12	42.3913	9.03261		12	37.494	8.9339		12	44.3705	7.95802		12	47.498
12.4	47.3761	9.95583		12.4	31.3998	7.85427		12.4	33.3948	9.89445		12.4	33.7139	9.0039		12.4	38.7505	8.04131		12.4	34.1103	8.33137		12.4	43.7133	8.14556		12.4	44.451	8.41306		12.4	33.4587	7.65564		12.4	42.476	9.08889		12.4	39.8846	8.45442		12.4	46.1482	7.72606		12.4	46.7959
12.8	46.5353	8.87758		12.8	32.3698	7.85954		12.8	34.4066	9.32776		12.8	33.7573	8.58847		12.8	39.8048	8.27159		12.8	32.1823	7.746		12.8	43.5172	8.75604		12.8	43.6498	8.17338		12.8	32.6453	8.29874		12.8	40.6019	9.42143		12.8	39.0171	8.71038		12.8	45.1208	7.34709		12.8	47.5631
13.2	47.3655	9.06781		13.2	33.6615	7.63805		13.2	33.9294	10.0554		13.2	32.8516	8.89479		13.2	40.7222	8.14223		13.2	35.1909	7.57203		13.2	43.8576	9.18299		13.2	44.1747	7.89839		13.2	31.6513	8.73593		13.2	42.7838	8.91056		13.2	38.2886	9.1058		13.2	45.5218	7.57308		13.2	47.9424
0	51.2447				32.8755				35.8446				32.438				42.2804				37.6631				46.0268				50.3681				32.6239				47.7395				41.6812				47.1544				52.6565
0.4	50.203				34.089				34.2561				30.7151				42.9629				34.142				46.0346				49.6501				30.6433				45.1092				41.1562				47.818				50.3959
0.8	0				0				0				0				0				0				0				0				0				0				0				0				0
1.2	17.723				10.5615				10.3451				9.51329				14.6134				12.1468				15.996				16.641				9.8426				12.7237				12.5443				16.1218				14.4073
1.6	23.5815				17.2988				15.5111				16.786				21.0751				17.6804				23.7043				24.9609				14.8282				22.8073				20.3138				26.6168				25.8584
2	29.6285				19.101				15.9313				18.5607				22.9642				20.8585				28.5423				28.8631				17.3558				26.6269				23.8004				28.4413				29.7803
2.4	31.0003				20.7479				19.9828				21.8836				26.3529				21.6967				30.9213				31.0705				19.3886				24.0087				24.3854				32.4419				31.8924
2.8	32.66				22.6301				20.3378				21.3576				27.862				21.8985				30.3246				32.1857				21.0324				25.3968				26.8743				30.2749				32.5316
3.2	35.4546				23.1403				22.1331				20.7416				29.21				22.7341				29.0329				32.3645				20.7322				27.9072				26.8794				32.3915				34.1248
3.6	34.1922				23.2575				22.5726				21.7416				26.4821				24.2732				30.7167				35.7681				20.9261				29.6175				27.9465				32.5729				35.6638
4	33.7841				23.7177				22.2355				20.5859				29.1467				25.802				29.689				34.906				22.4025				30.447				27.3181				32.9871				35.8408
4.4	36.0915				26.032				23.6669				23.2503				30.8062				23.1201				30.6221				32.2094				21.4795				29.714				28.0341				34.9725				36.0983
4.8	32.7189				27.6979				22.8365				23.5601				29.0322				23.9878				32.8995				35.9693				21.3863				30.8838				28.0706				35.858				37.3024
5.2	36.2784				24.9837				22.0365				24.5284				28.434				25.659				33.9414				35.3909				20.6427				30.3275				30.0724				35.3213				36.3012
5.6	38.6312				24.4371				24.6963				24.0537				29.094				25.2297				33.7083				35.7614				23.6742				33.2664				28.4901				34.7807				38.6226
6	36.7707				23.2458				24.4978				23.3441				30.4345				23.0486				34.4952				35.8645				23.4006				32.0645				29.4323				35.4883				38.5148
6.4	36.4069				24.8191				24.8566				23.6061				27.3483				24.4504				33.9227				34.7666				22.6887				31.9028				28.5905				35.7684				38.2178
6.8	36.8968				26.2686				24.1514				23.2667				30.185				26.6034				32.9011				36.5152				22.7762				31.0357				29.2692				36.7076				37.9004
7.2	37.8634				26.3669				26.3902				24.0401				30.2306				24.8377				36.4282				35.4654				22.1109				31.1172				29.2503				38.0266				37.6486
7.6	36.3246				27.7319				23.94				24.4965				30.641				24.4189				35.4689				33.7956				23.1704				32.2225				29.7966				36.4421				36.5254
8	38.7322				24.7641				23.3508				24.1375				27.7213				26.3649				35.2166				36.7788				22.6664				32.1736				30.1722				36.3093				37.8682
8.4	38.6331				27.8802				24.078				23.5115				31.4401				25.4028				34.7835				35.7991				22.6637				29.9631				30.0604				37.1141				37.0793
8.8	38.0473				23.6042				24.4027				25.0687				31.002				27.2522				33.7384				36.4807				22.4157				31.0658				30.0752				35.4121				34.9081
9.2	35.9067				23.2818				23.9822				22.6952				29.6968				27.4726				33.4949				38.2536				22.3912				30.9673				29.5423				36.3149				38.3067
9.6	36.5209				24.5459				22.12				24.0502				31.7449				26.3122				32.4897				37.7494				22.7776				32.3552				30.0558				37.5713				36.7824
10	36.451				24.6283				24.5736				26.5674				30.958				25.3131				34.6703				35.0927				22.6988				32.0913				31.0274				34.8972				37.7483
10.4	36.0231				26.884				24.6297				22.7298				29.1492				25.9217				36.8183				35.3901				23.4415				31.5783				30.2601				35.0386				37.8101
10.8	38.0845				23.3104				23.0893				22.3923				29.9229				26.4498				35.6928				34.2037				23.9115				31.4263				29.4255				35.5733				38.3076
11.2	35.785				26.8596				23.1152				22.6929				31.0425				25.8489				34.2079				34.7574				23.1427				31.0564				29.1083				34.6064				37.2605
11.6	39.1479				25.7233				26.1749				24.2189				31.1648				26.5396				35.1932				33.9142				24.199				31.5758				28.8901				37.798				38.2869
12	38.2726				24.4596				24.2368				23.3604				30.5956				26.0242				36.5805				35.5297				25.0424				33.3587				28.5601				36.4124				36.9165
12.4	37.4202				23.5455				23.5004				24.71				30.7092				25.779				35.5677				36.0379				25.8031				33.3871				31.4301				38.4221				36.2888
12.8	37.6577				24.5103				25.0789				25.1688				31.5332				24.4363				34.7612				35.4764				24.3466				31.1805				30.3068				37.7737				36.6455
13.2	38.2977				26.0235				23.874				23.9568				32.5799				27.6189				34.6746				36.2763				22.9153				33.8732				29.1828				37.9487				37.2017
0	1.01027				0.981879				1.02266				1.02728				0.991993				1.04904				0.999915				1.00718				1.0313				1.02833				1.00634				0.993013				1.02194
0.4	0.989731				1.01812				0.97734				0.972718				1.00801				0.950963				1.00009				0.992821				0.968695				0.971672				0.993663				1.00699				0.978063
0.8	0				0				0				0				0				0				0				0				0				0				0				0				0
1.2	0.349401				0.315436				0.29515				0.301277				0.342864				0.338327				0.347506				0.33276				0.311144				0.274073				0.302866				0.339506				0.279611
1.6	0.4649				0.516656				0.442538				0.531597				0.494471				0.492455				0.514968				0.499128				0.468748				0.49128				0.49045				0.560517				0.501848
2	0.584114				0.570482				0.454526				0.587799				0.538793				0.580975				0.620072				0.577156				0.548649				0.573554				0.57463				0.598939				0.577964
2.4	0.611158				0.619668				0.570115				0.693032				0.618298				0.604321				0.671755				0.621297				0.61291				0.517157				0.588753				0.683186				0.618955
2.8	0.643879				0.675885				0.580243				0.676376				0.653706				0.609942				0.658791				0.643597				0.664873				0.547057				0.648843				0.637552				0.631359
3.2	0.698974				0.691121				0.631466				0.656867				0.685334				0.633216				0.63073				0.647173				0.655385				0.601133				0.648966				0.682124				0.662281
3.6	0.674085				0.694623				0.644005				0.688534				0.62133				0.676085				0.66731				0.715231				0.661513				0.637974				0.67473				0.685944				0.692148
4	0.666041				0.708366				0.634388				0.651936				0.683848				0.718667				0.644983				0.697994				0.708186				0.655841				0.659559				0.694668				0.695583
4.4	0.71153				0.777488				0.675225				0.736314				0.722783				0.643967				0.665254				0.644071				0.679007				0.640052				0.676845				0.736478				0.700581
4.8	0.645041				0.827243				0.651534				0.746125				0.681162				0.668136				0.71473				0.719255				0.676062				0.665251				0.677727				0.755125				0.72395
5.2	0.715215				0.746177				0.628709				0.77679				0.667126				0.714684				0.737365				0.70769				0.652557				0.653266				0.726059				0.743823				0.704518
5.6	0.761598				0.729854				0.704596				0.761758				0.682611				0.702727				0.7323				0.715097				0.748388				0.716572				0.687856				0.732437				0.749572
6	0.72492				0.694274				0.69893				0.739286				0.714064				0.641978				0.749396				0.71716				0.739738				0.690683				0.710603				0.747339				0.747479
6.4	0.717747				0.741261				0.709169				0.747584				0.641654				0.68102				0.736958				0.695205				0.717233				0.687199				0.69028				0.753239				0.741715
6.8	0.727406				0.784555				0.689047				0.736835				0.708208				0.740989				0.714765				0.730172				0.72				0.668522				0.706665				0.773016				0.735555
7.2	0.746461				0.78749				0.752921				0.761327				0.709279				0.691807				0.79139				0.709179				0.698968				0.670279				0.706211				0.800794				0.730668
7.6	0.716126				0.828257				0.683017				0.775781				0.718908				0.680145				0.770549				0.675789				0.732462				0.694087				0.7194				0.767426				0.708869
8	0.763589				0.739618				0.666208				0.764414				0.650405				0.734345				0.765068				0.735442				0.716529				0.693032				0.728467				0.764628				0.73493
8.4	0.761635				0.832687				0.686954				0.744588				0.737657				0.707549				0.755658				0.715852				0.716443				0.645417				0.725769				0.781577				0.71962
8.8	0.750087				0.704977				0.696219				0.793902				0.727376				0.759059				0.732956				0.729482				0.708604				0.669169				0.726126				0.745735				0.677483
9.2	0.707886				0.695349				0.684222				0.718735				0.696755				0.765198				0.727664				0.764932				0.707829				0.66705				0.71326				0.764746				0.743441
9.6	0.719994				0.733102				0.631093				0.761646				0.744807				0.732879				0.705828				0.75485				0.720045				0.696945				0.725656				0.791204				0.713859
10	0.718617				0.735564				0.701093				0.841364				0.726346				0.70505				0.7532				0.701726				0.717552				0.691259				0.749116				0.734892				0.732604
10.4	0.710181				0.802933				0.702693				0.719833				0.683906				0.722002				0.799865				0.707674				0.741032				0.680211				0.730589				0.737869				0.733803
10.8	0.750821				0.696202				0.658747				0.709144				0.702059				0.73671				0.775414				0.683951				0.755888				0.676935				0.710438				0.749129				0.743458
11.2	0.705486				0.802204				0.659484				0.718662				0.728327				0.719975				0.743155				0.695022				0.731585				0.668969				0.702781				0.728768				0.723137
11.6	0.771785				0.768266				0.746779				0.766989				0.731197				0.739212				0.76456				0.67816				0.764978				0.680156				0.697513				0.795978				0.743056
12	0.754528				0.730524				0.691484				0.739802				0.717843				0.724857				0.794699				0.710466				0.791637				0.71856				0.689546				0.766801				0.71646
12.4	0.737725				0.703225				0.670474				0.782541				0.720508				0.718026				0.772696				0.720627				0.815685				0.719172				0.758839				0.809122				0.704279
12.8	0.742406				0.732039				0.71551				0.797072				0.739841				0.680627				0.755174				0.709399				0.769642				0.67164				0.731716				0.795466				0.711202
13.2	0.755023				0.777233				0.681133				0.75869				0.764399				0.769272				0.753294				0.725394				0.724398				0.729643				0.70458				0.799153				0.721996
	30
0	1.01122
0.4	0.988781
0.8
1.2	0.325067
1.6	0.498365
2	0.564106
2.4	0.611978
2.8	0.632327
3.2	0.653299
3.6	0.665721
4	0.677719
4.4	0.690423
4.8	0.69607
5.2	0.698163
5.6	0.713825
6	0.715153
6.4	0.714401
6.8	0.719314
7.2	0.719611
7.6	0.718321
8	0.719448
8.4	0.724302
8.8	0.715303
9.2	0.715784
9.6	0.721564
10	0.715896
10.4	0.713374
10.8	0.713118
11.2	0.706828
11.6	0.719277
12	0.721906
12.4	0.720732
12.8	0.723671
13.2	0.721434
min	0.349401				0.315436				0.29515				0.301277				0.342864				0.338327				0.347506				0.33276				0.311144				0.274073				0.302866				0.339506				0.279611
rec	0.740994				0.751578				0.690788				0.749092				0.72351				0.726335				0.769857				0.703837				0.761856				0.693161				0.71575				0.772786				0.724674
rec-min	0.391593				0.436142				0.395638				0.447815				0.380645				0.388008				0.422351				0.371076				0.450712				0.419087				0.412884				0.43328				0.445063
average(rec-min)	0.394961
rec average	0.717543
min average	0.322582
rec- av min	0.418413				0.428997				0.368206				0.42651				0.400928				0.403753				0.447276				0.381255				0.439274				0.370579				0.393169				0.450204				0.402092
imm	-9.88039				-12.6598				3.30444				-12.0068				-5.28873				-6.03064				-17.4601				-0.122267				-15.3588				2.68135				-3.25095				-18.2292				-5.59438
mean(imm)	-3.72162
sd(imm)	10.7355
sem(imm	1.69744
fi	24.5043
SEM(FI)	3.24809
			0.393609
mean(imm)	0.322582
sd(imm)	0.405791
sem(imm	-6.56567
fi	10.7355
[truncated: 52 more columns]

## Sheet: NT
Channel.001				Channel.001				Channel.001				Channel.001				Channel.001				Channel.001				Channel.001				Channel.001				Channel.001				Channel.001				Channel.001				Channel.001				Channel.001
Channel.001				Channel.001				Channel.001				Channel.001				Channel.001				Channel.001				Channel.001				Channel.001				Channel.001				Channel.001				Channel.001				Channel.001				Channel.001
Axis [s]	ROI1 []	ROI2 []		Axis [s]	ROI1 []	ROI2 []		Axis [s]	ROI1 []	ROI2 []		Axis [s]	ROI1 []	ROI2 []		Axis [s]	ROI1 []	ROI2 []		Axis [s]	ROI1 []	ROI2 []		Axis [s]	ROI1 []	ROI2 []		Axis [s]	ROI1 []	ROI2 []		Axis [s]	ROI1 []	ROI2 []		Axis [s]	ROI1 []	ROI2 []		Axis [s]	ROI1 []	ROI2 []		Axis [s]	ROI1 []	ROI2 []		Axis [s]	ROI1 []
0	55.4122	9.01922		0	36.4861	12.4092		0	66.124	11.1737		0	46.4685	9.79211		0	39.6539	8.65941		0	56.4334	8.74814		0	54.1757	8.39922		0	42.1996	9.50109		0	44.6477	10.3169		0	37.2913	9.7502		0	43.3062	9.57069		0	49.2764	9.37848		0	68.7148
0.4	56.005	9.67538		0.4	36.4006	12.5075		0.4	64.3264	10.9064		0.4	45.6949	9.84933		0.4	38.8058	8.48363		0.4	54.7578	9.26676		0.4	55.3468	8.66753		0.4	41.1163	9.44918		0.4	44.7784	10.6877		0.4	37.2725	9.68211		0.4	41.72	9.57664		0.4	48.784	9.32953		0.4	66.014
0.8	0	0		0.8	0	0		0.8	0	0		0.8	0	0		0.8	0	0		0.8	0	0		0.8	0	0		0.8	0	0		0.8	0	0		0.8	0	0		0.8	0	0		0.8	0	0		0.8	0
1.2	17.3932	9.56386		1.2	18.9503	12.6759		1.2	21.3186	11.1694		1.2	18.7165	9.50654		1.2	15.6355	8.34898		1.2	16.964	8.89841		1.2	19.9001	8.42852		1.2	16.3507	9.685		1.2	18.7813	10.7205		1.2	16.5441	9.39893		1.2	19.9746	9.29878		1.2	21.4893	9.34959		1.2	25.8898
1.6	24.889	9.05696		1.6	23.3709	11.9169		1.6	30.4889	11.1127		1.6	26.4898	9.44321		1.6	21.3078	8.15467		1.6	23.9687	8.78099		1.6	29.8212	8.34689		1.6	22.9148	9.90877		1.6	24.8504	10.5487		1.6	21.4706	9.43147		1.6	23.167	9.20738		1.6	26.5338	9.63007		1.6	33.609
2	28.3917	9.52979		2	26.5845	12.0985		2	35.698	11.0484		2	30.103	10.1288		2	23.0434	8.45641		2	27.6505	8.52482		2	34.6834	8.59888		2	25.7128	9.60846		2	27.0282	10.6033		2	24.2987	9.83398		2	26.7609	9.37368		2	29.872	9.32431		2	39.0765
2.4	31.5592	9.38363		2.4	27.4319	12.3405		2.4	38.5556	11.496		2.4	31.984	10.0643		2.4	24.0854	8.41008		2.4	30.2124	8.7373		2.4	35.5048	8.30504		2.4	27.8849	9.2169		2.4	28.3546	10.5195		2.4	25.3768	9.16605		2.4	28.5637	9.47035		2.4	31.1546	9.09359		2.4	40.3023
2.8	34.3819	9.46502		2.8	28.3218	12.0459		2.8	41.4183	11.5817		2.8	32.6	10.1738		2.8	24.9242	8.78799		2.8	34.0049	8.59856		2.8	37.8158	8.44359		2.8	29.6403	9.45715		2.8	30.3478	10.5532		2.8	26.1518	9.40262		2.8	28.8652	9.57916		2.8	32.2525	9.64812		2.8	42.1335
3.2	36.7307	9.38082		3.2	29.0833	12.2038		3.2	41.7223	11.5062		3.2	33.4206	9.53599		3.2	26.0964	8.65449		3.2	35.0406	8.59611		3.2	39.0705	8.30294		3.2	30.051	9.52288		3.2	31.7948	10.0818		3.2	26.9153	9.65465		3.2	29.1049	9.58695		3.2	33.55	9.4812		3.2	44.1937
3.6	36.0995	9.33801		3.6	29.362	11.7514		3.6	42.2785	11.4947		3.6	34.4552	9.94295		3.6	26.2437	8.30322		3.6	35.5242	8.82642		3.6	41.1351	8.3515		3.6	30.7158	9.19759		3.6	31.5441	9.93845		3.6	27.1231	9.52725		3.6	29.2232	9.45821		3.6	35.0621	9.16983		3.6	44.6184
4	38.1069	9.18369		4	29.401	12.5674		4	43.7747	11.3941		4	36.0107	9.84156		4	27.4734	8.51056		4	35.8435	8.77435		4	41.9632	8.5453		4	31.3093	9.33986		4	32.5605	10.6168		4	26.9204	9.374		4	30.3966	9.51731		4	35.6086	9.52815		4	45.3863
4.4	38.8281	9.21495		4.4	29.2725	12.9376		4.4	43.7233	11.2492		4.4	36.3636	9.66516		4.4	27.5984	8.38778		4.4	35.0523	8.61114		4.4	42.8446	8.42559		4.4	30.8307	9.449		4.4	32.9763	10.3214		4.4	28.1916	9.73473		4.4	31.0763	9.39636		4.4	36.8557	9.2553		4.4	44.3832
4.8	38.8525	9.19157		4.8	30.3677	12.4304		4.8	45.3145	10.9145		4.8	36.0174	9.36848		4.8	28.1462	8.51578		4.8	35.2319	8.53356		4.8	41.8416	8.37745		4.8	31.52	9.45981		4.8	32.3741	10.6429		4.8	27.6184	9.48478		4.8	31.1938	9.71202		4.8	36.965	8.90942		4.8	44.932
5.2	40.2998	9.04823		5.2	29.7529	12.4245		5.2	45.0656	10.8442		5.2	36.631	9.71683		5.2	27.6056	8.49493		5.2	38.3438	8.86032		5.2	43.4788	8.29667		5.2	31.5802	9.49152		5.2	32.6004	10.6882		5.2	29.2708	9.58518		5.2	31.8024	9.6559		5.2	37.1863	9.52052		5.2	44.8957
5.6	40.3111	9.30619		5.6	29.6871	12.5783		5.6	46.6718	10.5334		5.6	37.0675	9.79878		5.6	26.9858	8.59831		5.6	36.6833	8.78169		5.6	43.5546	8.7165		5.6	32.8043	9.31771		5.6	32.5511	10.6303		5.6	29.6819	9.56071		5.6	32.9123	9.17851		5.6	37.1547	9.58713		5.6	46.3035
6	40.6521	9.33914		6	29.7827	12.6865		6	46.326	11.1051		6	36.9529	9.68488		6	27.8564	8.65651		6	37.5555	8.99103		6	43.1233	8.22509		6	32.0525	9.47877		6	31.9218	9.9432		6	29.2316	9.28676		6	32.1402	9.3565		6	36.7786	9.66136		6	44.6021
6.4	40.9964	9.10005		6.4	30.432	12.2246		6.4	46.3585	11.3864		6.4	37.1974	9.98017		6.4	28.0701	8.54329		6.4	39.4774	8.9075		6.4	42.598	8.46954		6.4	33.0263	9.59322		6.4	33.1885	10.3876		6.4	29.5591	9.41831		6.4	32.3282	9.39453		6.4	36.5818	9.40456		6.4	48.0316
6.8	41.9954	9.56217		6.8	30.3665	12.4223		6.8	49.0763	10.9401		6.8	38.1666	9.97795		6.8	28.0029	8.8155		6.8	39.8476	8.96726		6.8	44.2522	8.32931		6.8	32.8145	9.73319		6.8	34.0688	10.487		6.8	29.1266	9.37908		6.8	32.0281	9.45592		6.8	37.2016	9.53978		6.8	47.9875
7.2	40.072	9.47093		7.2	29.2838	12.6781		7.2	46.5951	10.8156		7.2	37.6624	9.96684		7.2	28.4923	8.40834		7.2	39.8861	8.82922		7.2	44.1157	8.57669		7.2	33.883	9.46034		7.2	33.3646	10.2293		7.2	27.9867	9.12797		7.2	31.7394	9.60505		7.2	36.6963	9.19711		7.2	47.7855
7.6	39.902	9.61653		7.6	30.3451	12.479		7.6	47.5023	10.8437		7.6	37.103	9.60655		7.6	28.6767	8.43411		7.6	39.9126	8.8432		7.6	43.2866	8.46912		7.6	32.1217	9.79184		7.6	34.3406	10.407		7.6	30.3313	9.39292		7.6	32.2627	9.47173		7.6	37.2482	9.29061		7.6	48.6968
8	40.6449	9.49853		8	30.4111	12.3733		8	46.7827	10.8216		8	36.1071	9.60377		8	28.2197	8.4402		8	39.9572	8.61534		8	44.521	8.3741		8	32.0425	9.29131		8	33.4228	10.1067		8	29.1801	9.39939		8	32.5464	9.35513		8	37.5903	9.71433		8	48.9965
8.4	41.4716	9.20593		8.4	30.5435	12.7143		8.4	47.5871	10.8019		8.4	37.32	9.64766		8.4	28.9645	8.4483		8.4	41.9564	8.56152		8.4	42.9405	7.96808		8.4	32.6048	9.58773		8.4	33.9317	10.7518		8.4	30.8417	9.49586		8.4	32.4575	9.39819		8.4	38.0341	9.76127		8.4	49.4776
8.8	40.2701	9.05302		8.8	29.7523	12.3112		8.8	46.9362	11.0953		8.8	37.223	9.861		8.8	30.3344	8.59889		8.8	40.7195	8.72437		8.8	42.2491	8.16732		8.8	32.9805	9.48975		8.8	34.6045	10.4694		8.8	30.4747	9.34538		8.8	32.3763	9.30565		8.8	37.8173	9.66818		8.8	48.7195
9.2	40.84	9.0702		9.2	29.793	12.411		9.2	46.6296	10.4975		9.2	36.2305	9.82683		9.2	29.5017	8.5401		9.2	40.4674	8.64958		9.2	45.0497	8.85254		9.2	32.5948	9.31594		9.2	33.4435	10.4837		9.2	29.7886	9.53048		9.2	33.1388	10.0417		9.2	38.2031	9.26693		9.2	49.4332
9.6	41.7332	9.17186		9.6	30.5149	12.5802		9.6	46.7904	11.1405		9.6	37.2087	9.92545		9.6	28.5196	8.61829		9.6	42.2203	8.61044		9.6	44.899	8.25397		9.6	31.9722	9.34961		9.6	33.6877	10.0651		9.6	30.324	9.413		9.6	32.388	10.1376		9.6	37.9263	9.66738		9.6	49.4851
10	41.021	9.42785		10	29.7472	12.6942		10	46.9171	11.4444		10	36.2691	9.73072		10	29.327	8.37012		10	42.066	8.51119		10	45.4531	8.08528		10	33.0869	9.40116		10	33.4033	10.4718		10	30.844	9.54663		10	31.8892	9.90513		10	37.7873	9.31308		10	48.8606
10.4	40.2169	9.58696		10.4	30.1811	12.1398		10.4	47.2901	11.2509		10.4	37.3535	9.64599		10.4	27.6723	8.7098		10.4	40.824	8.51294		10.4	43.5928	8.21044		10.4	32.7707	9.41055		10.4	34.5441	10.2621		10.4	30.9081	9.48201		10.4	31.3134	10.0726		10.4	38.5742	9.19631		10.4	48.7549
10.8	40.4005	9.49402		10.8	31.7114	12.1819		10.8	47.0267	11.0961		10.8	36.9702	10.0627		10.8	28.1489	8.65246		10.8	42.0058	8.7097		10.8	44.4019	8.46828		10.8	32.5047	9.54308		10.8	33.5172	10.3408		10.8	31.4664	9.34423		10.8	32.2762	9.9892		10.8	39.7735	9.50327		10.8	49.4461
11.2	40.8285	9.27831		11.2	32.2612	12.3905		11.2	46.0831	11.3651		11.2	36.5578	9.73127		11.2	29.6636	8.43614		11.2	40.685	8.9435		11.2	43.4756	7.73451		11.2	32.479	9.54822		11.2	34.1286	10.4215		11.2	31.0534	9.78066		11.2	31.3242	9.99241		11.2	37.9538	9.13773		11.2	49.5925
11.6	43.1231	9.29267		11.6	30.8796	12.5173		11.6	45.4125	10.4903		11.6	36.7043	9.68183		11.6	29.5542	8.52649		11.6	41.7129	8.58458		11.6	43.7278	8.18407		11.6	32.9709	9.42154		11.6	33.7718	10.2291		11.6	30.2403	9.51502		11.6	32.1895	9.76838		11.6	39.3581	9.74723		11.6	49.371
12	40.9815	9.54838		12	30.9598	12.1859		12	47.6822	11.056		12	37.4519	9.71516		12	29.2669	8.25718		12	42.4802	8.66426		12	43.9617	8.10328		12	32.6488	9.66197		12	35.8227	10.2896		12	30.889	9.54063		12	33.7404	9.98073		12	38.0715	9.30987		12	49.4566
12.4	41.7718	9.26648		12.4	31.5027	12.4464		12.4	48.2814	11.2389		12.4	38.5569	9.96767		12.4	30.2441	8.47871		12.4	41.5053	9.00221		12.4	42.4869	8.54739		12.4	34.0305	9.34659		12.4	35.1247	10.3276		12.4	30.2129	9.22052		12.4	33.4669	9.87833		12.4	39.5724	9.2882		12.4	49.4406
12.8	42.9382	9.72579		12.8	30.9488	12.5966		12.8	46.7269	10.926		12.8	36.793	9.9749		12.8	30.5624	8.53315		12.8	41.6964	8.93406		12.8	43.693	8.77426		12.8	32.8288	9.54379		12.8	34.6474	10.2865		12.8	30.9979	9.79543		12.8	32.8423	9.84557		12.8	37.6179	9.02979		12.8	46.4562
13.2	41.4824	9.83196		13.2	30.1806	12.2535		13.2	46.032	10.7482		13.2	37.0878	9.92434		13.2	29.8401	8.58209		13.2	42.6688	8.6702		13.2	44.0093	8.34857		13.2	33.7795	9.43997		13.2	33.6714	10.2388		13.2	29.5587	9.26737		13.2	33.0111	9.92712		13.2	38.3026	9.20915		13.2	48.0094
0	46.3929				24.0769				54.9503				36.6764				30.9945				47.6853				45.7765				32.6985				34.3309				27.5411				33.7356				39.8979				58.4578
0.4	46.3296				23.8931				53.42				35.8456				30.3222				45.491				46.6793				31.6671				34.0907				27.5904				32.1434				39.4545				55.9459
0.8	0				0				0				0				0				0				0				0				0				0				0				0				0
1.2	7.82938				6.27434				10.1492				9.21				7.28652				8.06554				11.4716				6.66565				8.06081				7.14515				10.6758				12.1397				16.1638
1.6	15.8321				11.454				19.3762				17.0466				13.1532				15.1877				21.4743				13.0061				14.3017				12.0391				13.9596				16.9037				24.2381
2	18.8619				14.486				24.6496				19.9742				14.587				19.1256				26.0845				16.1044				16.4249				14.4647				17.3873				20.5477				29.5894
2.4	22.1755				15.0914				27.0596				21.9197				15.6753				21.4751				27.1998				18.668				17.8351				16.2108				19.0933				22.061				30.4984
2.8	24.9169				16.2759				29.8366				22.4262				16.1362				25.4064				29.3722				20.1831				19.7946				16.7491				19.286				22.6044				32.3498
3.2	27.3499				16.8795				30.2161				23.8847				17.4419				26.4445				30.7676				20.5281				21.7131				17.2606				19.518				24.0688				34.4731
3.6	26.7615				17.6106				30.7838				24.5122				17.9405				26.6978				32.7836				21.5183				21.6056				17.5958				19.765				25.8922				34.98
4	28.9232				16.8336				32.3805				26.1691				18.9629				27.0691				33.4179				21.9694				21.9437				17.5464				20.8792				26.0804				35.7795
4.4	29.6132				16.3349				32.4741				26.6985				19.2106				26.4412				34.419				21.3817				22.6549				18.4568				21.68				27.6005				34.7631
4.8	29.6609				17.9373				34.4				26.6489				19.6304				26.6983				33.4642				22.0602				21.7312				18.1336				21.4818				28.0556				35.0469
5.2	31.2516				17.3284				34.2215				26.9142				19.1106				29.4834				35.1821				22.0887				21.9122				19.6856				22.1465				27.6658				35.3122
5.6	31.0049				17.1087				36.1384				27.2687				18.3875				27.9016				34.8381				23.4866				21.9208				20.1212				23.7338				27.5676				36.4845
6	31.313				17.0962				35.2209				27.268				19.1999				28.5645				34.8982				22.5738				21.9786				19.9449				22.7837				27.1172				34.6401
6.4	31.8964				18.2074				34.972				27.2173				19.5268				30.5699				34.1284				23.4331				22.8009				20.1408				22.9336				27.1772				38.2984
6.8	32.4333				17.9441				38.1362				28.1887				19.1874				30.8804				35.9229				23.0813				23.5818				19.7475				22.5722				27.6618				38.2392
7.2	30.6011				16.6057				35.7795				27.6956				20.084				31.0569				35.539				24.4227				23.1353				18.8587				22.1344				27.4992				37.7777
7.6	30.2855				17.8661				36.6586				27.4964				20.2426				31.0694				34.8175				22.3298				23.9336				20.9384				22.791				27.9576				38.653
8	31.1464				18.0377				35.9611				26.5033				19.7795				31.3419				36.1469				22.7512				23.3161				19.7807				23.1913				27.876				39.3818
8.4	32.2656				17.8292				36.7851				27.6723				20.5162				33.3949				34.9725				23.017				23.1799				21.3459				23.0593				28.2728				39.5535
8.8	31.2171				17.4411				35.8409				27.362				21.7355				31.9951				34.0817				23.4907				24.135				21.1293				23.0706				28.1491				38.9852
9.2	31.7698				17.382				36.132				26.4037				20.9616				31.8178				36.1972				23.2789				22.9599				20.2582				23.0971				28.9362				39.0327
9.6	32.5614				17.9347				35.65				27.2832				19.9013				33.6099				36.645				22.6226				23.6226				20.911				22.2503				28.2589				38.8632
10	31.5932				17.053				35.4727				26.5384				20.9569				33.5548				37.3678				23.6857				22.9315				21.2974				21.984				28.4742				38.364
10.4	30.63				18.0413				36.0393				27.7075				18.9625				32.3111				35.3823				23.3602				24.282				21.4261				21.2408				29.3779				38.7886
10.8	30.9065				19.5295				35.9306				26.9075				19.4964				33.2961				35.9336				22.9616				23.1764				22.1221				22.287				30.2702				39.5324
11.2	31.5502				19.8707				34.718				26.8265				21.2274				31.7415				35.7411				22.9308				23.7071				21.2727				21.3318				28.8161				39.7349
11.6	33.8304				18.3622				34.9222				27.0225				21.0277				33.1283				35.5437				23.5494				23.5427				20.7253				22.4211				29.6108				39.206
12	31.4331				18.7739				36.6262				27.7367				21.0097				33.8159				35.8584				22.9868				25.5331				21.3483				23.7597				28.7617				39.4039
12.4	32.5053				19.0563				37.0425				28.5892				21.7654				32.5031				33.9395				24.6839				24.7971				20.9924				23.5886				30.2842				39.403
12.8	33.2124				18.3522				35.8009				26.8181				22.0293				32.7623				34.9187				23.285				24.3609				21.2025				22.9967				28.5881				36.0045
13.2	31.6504				17.9271				35.2837				27.1635				21.258				33.9985				35.6607				24.3395				23.4326				20.2913				23.0839				29.0934				37.8118
0	1.00068				1.00383				1.01412				1.01146				1.01096				1.02355				0.990235				1.01602				1.00351				0.999106				1.02417				1.00559				1.02196
0.4	0.999317				0.996168				0.985878				0.988544				0.989036				0.97645				1.00977				0.983976				0.996489				1.00089				0.975831				0.994412				0.978044
0.8	0				0				0				0				0				0				0				0				0				0				0				0				0
1.2	0.168878				0.261594				0.187305				0.253992				0.237668				0.173124				0.248154				0.207118				0.235622				0.259204				0.324104				0.305969				0.282575
1.6	0.341494				0.477547				0.357592				0.47011				0.429024				0.326				0.464532				0.404131				0.418048				0.436743				0.423796				0.426041				0.423729
2	0.406847				0.603958				0.454915				0.550847				0.475793				0.410526				0.564258				0.500402				0.48011				0.524734				0.527855				0.517884				0.517281
2.4	0.47832				0.629202				0.499392				0.604498				0.511289				0.460957				0.588384				0.580062				0.521329				0.588076				0.57965				0.556027				0.533171
2.8	0.53745				0.678584				0.550642				0.618466				0.526325				0.54534				0.635379				0.62714				0.578607				0.607607				0.585498				0.569721				0.565537
3.2	0.589931				0.703752				0.557645				0.658688				0.568913				0.567623				0.665563				0.637858				0.634686				0.626163				0.592541				0.606629				0.602656
3.6	0.577239				0.734232				0.568123				0.675995				0.585175				0.573059				0.709174				0.668625				0.631545				0.638322				0.600041				0.652589				0.611518
4	0.623866				0.701838				0.597591				0.721689				0.618522				0.581031				0.722895				0.682643				0.641426				0.636528				0.633867				0.657332				0.625495
4.4	0.638749				0.681046				0.599318				0.736287				0.626604				0.567552				0.744551				0.664383				0.662215				0.669557				0.658177				0.695643				0.607726
4.8	0.639778				0.747855				0.634861				0.734921				0.640296				0.573072				0.723896				0.685466				0.635215				0.657831				0.652161				0.707113				0.612688
5.2	0.674089				0.722466				0.631566				0.742236				0.623342				0.632853				0.761059				0.686349				0.640505				0.714134				0.672338				0.697289				0.617326
5.6	0.668767				0.713309				0.666943				0.752014				0.599754				0.5989				0.753616				0.729785				0.640758				0.729934				0.720529				0.694814				0.637821
6	0.675413				0.712787				0.65001				0.751993				0.626255				0.613128				0.754917				0.701423				0.642447				0.723538				0.691683				0.683463				0.605577
6.4	0.687997				0.759115				0.645418				0.750594				0.636917				0.656173				0.738265				0.728125				0.666482				0.730646				0.696236				0.684975				0.669531
6.8	0.699577				0.748139				0.703812				0.777384				0.625846				0.662838				0.777082				0.717194				0.689309				0.716379				0.685262				0.69719				0.668496
7.2	0.660058				0.692337				0.66032				0.763784				0.65509				0.666626				0.768777				0.758873				0.676258				0.684136				0.671972				0.69309				0.660427
7.6	0.65325				0.744886				0.676544				0.758293				0.660264				0.666896				0.753171				0.693842				0.699592				0.759581				0.691906				0.704643				0.67573
8	0.671819				0.752041				0.663671				0.730905				0.64516				0.672744				0.781928				0.706936				0.681543				0.717584				0.704058				0.702587				0.68847
8.4	0.695961				0.743346				0.678878				0.763144				0.669188				0.716811				0.756523				0.715196				0.677561				0.774362				0.700052				0.712588				0.691473
8.8	0.673345				0.727165				0.661453				0.754585				0.708958				0.686765				0.737255				0.729915				0.705481				0.766507				0.700395				0.709472				0.681538
9.2	0.685267				0.724703				0.666825				0.728158				0.683717				0.682959				0.783016				0.723332				0.67113				0.734903				0.701198				0.729309				0.682368
9.6	0.70234				0.747747				0.657929				0.752414				0.649132				0.721425				0.792704				0.70294				0.690502				0.758587				0.675492				0.712237				0.679404
10	0.681457				0.710985				0.654657				0.731872				0.683561				0.720244				0.808338				0.735974				0.6703				0.772603				0.667407				0.717664				0.670677
10.4	0.660681				0.752189				0.665113				0.764113				0.61851				0.693548				0.765389				0.725858				0.709776				0.777273				0.644844				0.740441				0.678099
10.8	0.666645				0.814239				0.663108				0.742051				0.635925				0.714691				0.777315				0.713474				0.677459				0.802523				0.676606				0.762932				0.691103
11.2	0.680529				0.828461				0.640729				0.739818				0.692386				0.681322				0.77315				0.712515				0.692971				0.771708				0.647605				0.726281				0.694643
11.6	0.729714				0.765571				0.644497				0.745223				0.685872				0.711089				0.76888				0.731736				0.688167				0.75185				0.680676				0.746312				0.685397
12	0.678004				0.782735				0.675945				0.764919				0.685284				0.725848				0.775687				0.714258				0.746348				0.774452				0.721313				0.72491				0.688857
12.4	0.701132				0.794507				0.683628				0.788429				0.709935				0.697669				0.734178				0.76699				0.724833				0.761539				0.71612				0.763283				0.688842
12.8	0.716383				0.765153				0.660714				0.739587				0.71854				0.703234				0.75536				0.723524				0.712084				0.769161				0.698151				0.720536				0.629429
13.2	0.682691				0.74743				0.65117				0.749111				0.693385				0.729768				0.771412				0.756288				0.684948				0.736107				0.700799				0.733272				0.661024
	30
0	1.01528
0.4	0.984716
0.8
1.2	0.261539
1.6	0.414108
2	0.493961
2.4	0.53716
2.8	0.5747
3.2	0.600478
3.6	0.618636
4	0.633067
4.4	0.642768
4.8	0.647134
5.2	0.665241
5.6	0.670302
6	0.671248
6.4	0.684528
6.8	0.692517
7.2	0.68388
7.6	0.695269
8	0.691123
8.4	0.697825
8.8	0.695164
9.2	0.693719
9.6	0.694457
10	0.694776
10.4	0.694074
10.8	0.700996
11.2	0.702942
11.6	0.703601
12	0.707538
12.4	0.713472
12.8	0.704107
13.2	0.700238
min	0.168878				0.261594				0.187305				0.253992				0.237668				0.173124				0.248154				0.207118				0.235622				0.259204				0.324104				0.305969				0.282575
rec	0.689472				0.781286				0.660613				0.754157				0.67998				0.707146				0.765171				0.73058				0.704573				0.768077				0.685764				0.739746				0.677174
rec-min	0.520595				0.519692				0.473308				0.500164				0.442311				0.534022				0.517018				0.523462				0.468951				0.508873				0.361661				0.433777				0.394599
average(rec-min)	0.441832
rec average	0.703371
min average	0.261539
rec- av min	0.427934				0.519747				0.399074				0.492618				0.418441				0.445607				0.503633				0.469042				0.443035				0.506538				0.424226				0.478207				0.415636
imm	3.14571				-17.6344				9.67743				-11.4943				5.29416				-0.854401				-13.9873				-6.15829				-0.272138				-14.6449				3.98491				-8.2327				5.9291
mean(imm)	1.27306e-14
sd(imm)	10.169
sem(imm	1.60786
fi	20.2275
SEM(FI)	3.05384
			0.45229
mean(imm)	0.261539
sd(imm)	0.42608
sem(imm	3.56531
fi	10.169
[truncated: 52 more columns]

## Sheet: Overview
MEAN							SD							SEM
Time(s)	THZ1+4J	wt no UV	THZ1	4J			Time(s)	THZ1+4J	wt no UV	THZ1	4J			Time(s)	THZ1+4J	wt no UV	THZ1	4J
0	1.01676	1.01528	1.01122	1.01559			1.2	0.0580962	0.0440221	0.0577539	0.0455399			1.2	0.0106069	0.00803729	0.0105444	0.00831441			immobile fractions
0.4	0.983237	0.984716	0.988781	0.984415			1.6	0.04222	0.0434399	0.0393866	0.0353297			1.6	0.00770827	0.00793101	0.00719097	0.0064503		wt no UV	1.27306e-14
0.8	0	0	0	0			2	0.0444169	0.0543212	0.0480568	0.0462341			2	0.00810937	0.00991766	0.00877393	0.00844115		THZ1	-3.72162
1.2	0.303302	0.261539	0.325067	0.240298			2.4	0.0468665	0.0503644	0.0424622	0.0392291			2.4	0.0085566	0.00919525	0.0077525	0.00716223		THZ1+4J	-9.75542
1.6	0.499948	0.414108	0.498365	0.343318			2.8	0.0405822	0.0395632	0.039878	0.0505426			2.8	0.00740926	0.00722322	0.00728068	0.00922777		4j	31.3241
2	0.593435	0.493961	0.564106	0.400341			3.2	0.0419356	0.0469657	0.03366	0.0417567			3.2	0.00765637	0.00857473	0.00614544	0.0076237
2.4	0.633715	0.53716	0.611978	0.434109			3.6	0.0468126	0.0499156	0.0310875	0.0420099			3.6	0.00854677	0.00911329	0.00567577	0.00766992
2.8	0.656937	0.5747	0.632327	0.457893			4	0.0401952	0.048653	0.035818	0.039102			4	0.00733861	0.00888279	0.00653945	0.00713901
3.2	0.674815	0.600478	0.653299	0.476079			4.4	0.056786	0.0534281	0.0449263	0.0498048			4.4	0.0103677	0.0097546	0.00820237	0.00909307
3.6	0.69105	0.618636	0.665721	0.489116			4.8	0.043614	0.0536057	0.0555296	0.0513652			4.8	0.0079628	0.00978702	0.0101383	0.00937797
4	0.701764	0.633067	0.677719	0.506105			5.2	0.0415182	0.0505815	0.0482857	0.0627697			5.2	0.00758015	0.00923488	0.00881572	0.0114601
4.4	0.71058	0.642768	0.690423	0.513814			5.6	0.0440535	0.0512434	0.0391736	0.0532936			5.6	0.00804303	0.00935571	0.00715209	0.00973004
4.8	0.725631	0.647134	0.69607	0.528358			6	0.0437279	0.0493964	0.0380054	0.0538765			6	0.00798359	0.0090185	0.0069388	0.00983645
5.2	0.721349	0.665241	0.698163	0.528348			6.4	0.0442842	0.0489268	0.0375874	0.0457106			6.4	0.00808516	0.00893278	0.0068625	0.00834558
5.6	0.731317	0.670302	0.713825	0.545003			6.8	0.0426566	0.0445502	0.0434465	0.0482494			6.8	0.00778799	0.00813372	0.0079322	0.00880909
6	0.734662	0.671248	0.715153	0.54624			7.2	0.0463406	0.0449127	0.0475646	0.051438			7.2	0.00846059	0.00819991	0.00868407	0.00939124
6.4	0.729362	0.684528	0.714401	0.544148			7.6	0.0463087	0.0402636	0.0499621	0.0435189			7.6	0.00845477	0.0073511	0.0091218	0.00794542
6.8	0.727928	0.692517	0.719314	0.548132			8	0.0503633	0.0447151	0.0452592	0.0495495			8	0.00919504	0.00816383	0.00826316	0.00904646
7.2	0.736382	0.68388	0.719611	0.550633			8.4	0.0492661	0.0420779	0.0548583	0.045761			8.4	0.00899472	0.00768234	0.0100157	0.00835477
7.6	0.74174	0.695269	0.718321	0.552764			8.8	0.0401809	0.0437513	0.0388813	0.0553036			8.8	0.007336	0.00798786	0.00709871	0.010097
8	0.743036	0.691123	0.719448	0.551616			9.2	0.0461093	0.0417245	0.0474007	0.0482082			9.2	0.00841837	0.00761782	0.00865415	0.00880157
8.4	0.75027	0.697825	0.724302	0.557491			9.6	0.0433006	0.0427138	0.0462359	0.0517062			9.6	0.00790558	0.00779844	0.00844148	0.00944023
8.8	0.738427	0.695164	0.715303	0.563634			10	0.0458119	0.0478628	0.0454547	0.0489036			10	0.00836407	0.00873852	0.00829886	0.00892854
9.2	0.743119	0.693719	0.715784	0.555427			10.4	0.0490805	0.05303	0.0467417	0.0564403			10.4	0.00896083	0.00968191	0.00853382	0.0103045
9.6	0.739637	0.694457	0.721564	0.558333			10.8	0.0454398	0.0575916	0.0456601	0.0479366			10.8	0.00829614	0.0105147	0.00833636	0.00875198
10	0.747594	0.694776	0.715896	0.561951			11.2	0.0492049	0.0560911	0.0454889	0.0540954			11.2	0.00898355	0.0102408	0.0083051	0.00987643
10.4	0.7438	0.694074	0.713374	0.565306			11.6	0.0495762	0.0425129	0.0543375	0.0511265			11.6	0.00905134	0.00776175	0.00992063	0.00933437
10.8	0.752032	0.700996	0.713118	0.553117			12	0.0466287	0.0487824	0.0434751	0.0449464			12	0.00851319	0.0089064	0.00793742	0.00820605
11.2	0.74345	0.702942	0.706828	0.557265			12.4	0.0482386	0.052431	0.0504847	0.0491292			12.4	0.00880712	0.00957255	0.0092172	0.00896973
11.6	0.746512	0.703601	0.719277	0.565452			12.8	0.0415507	0.0398516	0.0447214	0.0521663			12.8	0.00758609	0.00727588	0.00816498	0.00952423
12	0.741128	0.707538	0.721906	0.557347			13.2	0.0523178	0.0453572	0.0510624	0.0537143			13.2	0.00955187	0.00828105	0.00932267	0.00980685
12.4	0.739274	0.713472	0.720732	0.556107
12.8	0.733256	0.704107	0.723671	0.559531
13.2	0.739743	0.700238	0.721434	0.558132
cells	30	30	30	30
	10*3	10*3	10*3	10*3
