# Supplementary material for: Live-cell imaging of endogenous CSB-mScarletI as a sensitive marker for DNA-damage-induced transcription stress
Source: Cell Rep Methods. 2024 Jan 3;4(1):100674. doi: 10.1016/j.crmeth.2023.100674 (PMC10831951; doi:10.1016/j.crmeth.2023.100674)
Supplement: Data S1. Single-cell fluorescence source data of FRAP experiments, related to Figures 2, 4, 6, and 7 [file mmc4.zip › re.Fig.2G_pool UVSSA FRAP transcription dependent.xlsx]

## Sheet: NT
time	NT
0	0.112974	0.146669	0.046782	0.150434	0.151703	0.158327	0.087446	0.108747	0.14684	0.106383	0.142679	0.158824	0.171591	0.143212	0.157371	0.168379	0.149767	0.17434	0.154116	0.147777	0.315907	0.369735	0.374233	0.328492	0.353103	0.433744	0.331474	0.347532	0.335481	0.318312	0.343833	0.374305	0.309106	0.329652	0.357496	0.353808	0.255856	0.273683	0.222252	0.228082	0.230367	0.268793		0.230932	0.244473	0.250224	0.266736	0.285786	0.209703
0.405	0.354364	0.453912	0.446578	0.487481	0.479682	0.440237	0.42506	0.371542	0.42656	0.436721	0.536326	0.489765	0.529261	0.472932	0.501999	0.451022	0.544331	0.577705	0.475851	0.448074	0.467881	0.542061	0.642423	0.585791	0.584026	0.597641	0.539419	0.536504	0.570297	0.522131	0.521086	0.589167	0.523113	0.585343	0.480631	0.548859	0.513304	0.486189	0.376421	0.358171	0.369328	0.379807		0.32733	0.37629	0.389054	0.415164	0.42704	0.388887
0.805	0.470021	0.591545	0.495477	0.549646	0.560526	0.489851	0.567315	0.449999	0.527536	0.49585	0.646972	0.634382	0.607735	0.590583	0.591309	0.588268	0.624313	0.69408	0.523957	0.603815	0.608022	0.614254	0.6779	0.606365	0.684823	0.633764	0.624224	0.591488	0.667873	0.617037	0.6251	0.713688	0.657999	0.704258	0.693045	0.655364	0.62785	0.558695	0.460408	0.442145	0.414262	0.448536		0.390895	0.463071	0.440698	0.468153	0.518686	0.441124
1.205	0.534538	0.584704	0.544819	0.602299	0.620099	0.559633	0.599678	0.508047	0.588347	0.594266	0.609159	0.714519	0.695175	0.665938	0.63255	0.641421	0.676713	0.67652	0.623354	0.648021	0.674587	0.69324	0.741552	0.625307	0.748408	0.718638	0.646325	0.635457	0.77117	0.647023	0.696861	0.680434	0.67548	0.721844	0.703286	0.695622	0.596201	0.599046	0.489933	0.490741	0.455051	0.483372		0.444503	0.497774	0.502855	0.498264	0.518254	0.499341
1.605	0.562121	0.627487	0.514549	0.617013	0.701874	0.581835	0.641036	0.566349	0.623322	0.592761	0.667503	0.722373	0.679595	0.658244	0.63429	0.641341	0.713982	0.703523	0.634923	0.654723	0.675746	0.715156	0.687671	0.674306	0.703314	0.754884	0.695253	0.676197	0.70523	0.678729	0.775374	0.788642	0.707396	0.763299	0.658547	0.73988	0.605234	0.661525	0.507101	0.537888	0.480539	0.532886		0.461543	0.543973	0.536275	0.514959	0.566014	0.567173
2.005	0.599899	0.613613	0.630997	0.667143	0.654777	0.605778	0.661219	0.600081	0.653062	0.655776	0.650359	0.763496	0.712142	0.692048	0.706974	0.673642	0.674385	0.747081	0.63361	0.725802	0.650368	0.721795	0.732716	0.745294	0.759868	0.778429	0.728035	0.727098	0.746641	0.654011	0.68072	0.674045	0.725522	0.743866	0.683406	0.748476	0.698646	0.734214	0.559947	0.526209	0.517477	0.551622		0.479515	0.54608	0.53727	0.527363	0.572366	0.565058
2.405	0.588695	0.665415	0.625035	0.630567	0.679629	0.65807	0.661298	0.648361	0.665709	0.66646	0.676207	0.783949	0.747922	0.666066	0.709728	0.708146	0.682034	0.775935	0.711123	0.732314	0.742162	0.73121	0.736114	0.751127	0.771652	0.775243	0.688709	0.709282	0.761583	0.715504	0.668175	0.690638	0.737676	0.727915	0.706333	0.751534	0.716718	0.760251	0.577345	0.549133	0.5114	0.525632		0.50128	0.580464	0.5541	0.538496	0.581962	0.539009
2.805	0.625442	0.65465	0.670492	0.643784	0.725412	0.64028	0.619966	0.650959	0.632079	0.683424	0.698208	0.722869	0.728027	0.665062	0.686929	0.683517	0.758964	0.714258	0.699401	0.733817	0.783398	0.752182	0.740596	0.741969	0.717061	0.770906	0.751911	0.763775	0.765997	0.702293	0.756462	0.724114	0.72031	0.699627	0.776911	0.785572	0.75372	0.73495	0.60303	0.594695	0.53496	0.568318		0.499879	0.590995	0.556989	0.541859	0.610733	0.613986
3.205	0.634585	0.637144	0.64119	0.653935	0.704361	0.669757	0.610359	0.672325	0.715966	0.663576	0.660705	0.768607	0.750455	0.638993	0.691021	0.700967	0.766133	0.7045	0.665703	0.742756	0.777455	0.75108	0.794266	0.726608	0.709466	0.789635	0.714499	0.730424	0.756361	0.685154	0.792459	0.696377	0.793461	0.74642	0.738561	0.758457	0.743584	0.713333	0.59647	0.611237	0.520417	0.556738		0.508203	0.601914	0.575294	0.544303	0.639391	0.582851
3.605	0.645591	0.67942	0.694002	0.623958	0.6886	0.697166	0.646017	0.634812	0.674259	0.643445	0.662443	0.785591	0.719867	0.666155	0.677938	0.70027	0.7023	0.727031	0.740553	0.761815	0.779025	0.76893	0.755221	0.728727	0.713376	0.750425	0.732449	0.797303	0.79969	0.676855	0.772414	0.839326	0.841502	0.790827	0.731905	0.757071	0.67439	0.717279	0.611474	0.581533	0.53321	0.56436		0.515003	0.59422	0.58121	0.564829	0.60946	0.606135
4.005	0.65449	0.665436	0.670649	0.642632	0.757924	0.663854	0.644417	0.669191	0.650298	0.684123	0.686222	0.738055	0.727567	0.650887	0.727176	0.723119	0.772978	0.702531	0.696613	0.744307	0.74348	0.739663	0.783464	0.797567	0.739742	0.741651	0.710382	0.722379	0.797472	0.737055	0.777238	0.788519	0.811443	0.724779	0.800996	0.715525	0.721763	0.715489	0.604939	0.592606	0.534067	0.547462		0.482067	0.57687	0.569498	0.53367	0.586314	0.612849
4.405	0.695912	0.634664	0.600084	0.621666	0.710722	0.667923	0.620129	0.676704	0.649289	0.688686	0.651339	0.774969	0.733394	0.677118	0.700529	0.723528	0.737124	0.699755	0.672042	0.735961	0.717769	0.736396	0.766834	0.773765	0.764602	0.802445	0.720184	0.724278	0.86284	0.737533	0.715453	0.780192	0.708679	0.787302	0.718852	0.793633	0.714705	0.735702	0.647328	0.604471	0.539302	0.555427		0.508618	0.601467	0.609961	0.541875	0.626816	0.610079
4.805	0.681458	0.664768	0.698034	0.658442	0.746167	0.640963	0.646238	0.668744	0.643504	0.715818	0.660106	0.812697	0.74412	0.662729	0.684257	0.722044	0.710305	0.767176	0.679092	0.757875	0.760665	0.725401	0.806194	0.696833	0.790651	0.823961	0.678341	0.735579	0.747632	0.754498	0.771963	0.852404	0.750407	0.780071	0.771093	0.840025	0.753311	0.727889	0.618938	0.588321	0.52624	0.560044		0.491469	0.590661	0.602041	0.565861	0.67221	0.636686
5.205	0.663521	0.677997	0.648964	0.656528	0.716425	0.699391	0.668703	0.72498	0.653166	0.721207	0.704056	0.788538	0.713569	0.685116	0.665762	0.64585	0.722753	0.751436	0.668073	0.757142	0.742705	0.779901	0.796898	0.788784	0.766358	0.78525	0.737075	0.739033	0.776116	0.7518	0.765567	0.735476	0.774367	0.845261	0.801192	0.786937	0.732392	0.729271	0.628262	0.61335	0.550558	0.528899		0.502143	0.577086	0.599009	0.55668	0.632578	0.663171
5.605	0.654175	0.666357	0.756942	0.700093	0.741442	0.703302	0.628248	0.653282	0.653014	0.731386	0.70298	0.824781	0.693423	0.614003	0.66763	0.702701	0.734557	0.671841	0.732144	0.729088	0.746443	0.756938	0.823597	0.778598	0.766649	0.793501	0.723625	0.754685	0.760573	0.755206	0.746429	0.767792	0.825365	0.822542	0.748514	0.764101	0.720098	0.762206	0.616478	0.621964	0.535529	0.535685		0.503319	0.577046	0.610972	0.573143	0.627646	0.653444
6.005	0.671973	0.667966	0.654417	0.685857	0.678815	0.661157	0.653486	0.612879	0.645526	0.716504	0.647417	0.792258	0.736129	0.694468	0.680384	0.712648	0.713915	0.729362	0.757869	0.764002	0.773482	0.76626	0.864032	0.766453	0.770777	0.757181	0.776087	0.800897	0.813689	0.74425	0.719876	0.775215	0.755373	0.796383	0.793247	0.768112	0.715017	0.782819	0.620487	0.594271	0.554555	0.532765		0.53142	0.592668	0.607403	0.525923	0.633059	0.643432
6.405	0.673499	0.639819	0.654549	0.64118	0.762069	0.678269	0.604062	0.602564	0.647907	0.672853	0.637587	0.813958	0.695057	0.655738	0.716545	0.693598	0.703376	0.724047	0.718745	0.767614	0.712907	0.720518	0.804875	0.735759	0.796307	0.790909	0.76223	0.796585	0.81862	0.78645	0.744236	0.81544	0.812385	0.760308	0.738617	0.795242	0.809531	0.784599	0.620226	0.583788	0.556029	0.553069		0.528521	0.587145	0.598468	0.54433	0.608555	0.648238
6.805	0.662912	0.651904	0.640105	0.665797	0.732542	0.661373	0.634775	0.611741	0.659072	0.699075	0.648097	0.78241	0.718803	0.689042	0.710065	0.71866	0.734137	0.695089	0.713358	0.74386	0.787028	0.775067	0.814786	0.766032	0.79347	0.821124	0.73796	0.783149	0.741794	0.79462	0.774552	0.869759	0.79519	0.773922	0.760823	0.762425	0.7919	0.847633	0.624611	0.543516	0.568677	0.542139		0.534929	0.59573	0.621919	0.571292	0.595222	0.644555
7.205	0.689507	0.654985	0.659641	0.621045	0.701262	0.671725	0.662642	0.645662	0.666688	0.678628	0.702644	0.797476	0.773475	0.644349	0.693663	0.694134	0.726946	0.706065	0.74475	0.779432	0.728985	0.718819	0.761308	0.768637	0.828204	0.80043	0.729228	0.757261	0.842396	0.752661	0.762419	0.738453	0.732153	0.804748	0.776615	0.771808	0.732396	0.80491	0.62561	0.596366	0.549238	0.5498		0.526567	0.584028	0.609744	0.549246	0.643012	0.655895
7.605	0.675372	0.678577	0.69417	0.656838	0.732092	0.682685	0.664322	0.670201	0.629879	0.6899	0.664317	0.815519	0.729375	0.693583	0.722312	0.694867	0.711383	0.715261	0.715723	0.753621	0.761206	0.74279	0.797535	0.792029	0.839283	0.80802	0.753024	0.782569	0.798704	0.764472	0.758883	0.809357	0.782676	0.811187	0.84602	0.716025	0.762182	0.72856	0.639981	0.6173	0.557006	0.570739		0.529311	0.588873	0.621713	0.536925	0.643197	0.640848
cell number
exp1	42
exp2	46
total	88
[truncated: 40 more columns]

## Sheet: THZ1
time	THZ1
0	0.211673	0.238596	0.255844	0.255069	0.260397	0.207807	0.213074	0.250007	0.240625	0.204679	0.338534	0.336136	0.337311	0.370592	0.3478	0.309111	0.309259	0.322821	0.347926	0.330238	0.299417	0.395882	0.327919	0.306142	0.338831	0.32682	0.356469	0.174786	0.155466	0.180974	0.15998		0.1534	0.327927	0.383804	0.388473	0.340991	0.366539	0.450248	0.344087	0.360756	0.348246	0.330424	0.2225	0.235547	0.241088	0.256997	0.275351	0.202046
0.405	0.359107	0.401345	0.383263	0.4285	0.400113	0.340867	0.34919	0.39669	0.392929	0.341245	0.587428	0.553102	0.547774	0.569425	0.5594	0.570833	0.510478	0.513255	0.576004	0.504874	0.518029	0.545984	0.513924	0.54176	0.551474	0.48925	0.561891	0.403136	0.486538	0.516369	0.425329		0.400501	0.418205	0.484509	0.574216	0.523596	0.522019	0.534188	0.482148	0.479542	0.509748	0.466695	0.340081	0.390948	0.404209	0.431336	0.443675	0.404035
0.805	0.415886	0.452982	0.447765	0.452798	0.497638	0.413834	0.436468	0.450346	0.464082	0.423604	0.664719	0.63738	0.626721	0.662875	0.6572	0.570408	0.602825	0.652257	0.686795	0.596496	0.55906	0.63678	0.576271	0.660285	0.651164	0.58873	0.615472	0.527254	0.55956	0.622091	0.469613		0.541188	0.544959	0.550544	0.607589	0.543474	0.613794	0.568031	0.55948	0.53014	0.598602	0.553039	0.411586	0.487582	0.464025	0.492934	0.546141	0.464474
1.205	0.476078	0.503858	0.466669	0.507956	0.530901	0.45369	0.470957	0.451422	0.508195	0.463353	0.686945	0.659173	0.672743	0.742273	0.7117	0.736908	0.653154	0.670526	0.755672	0.680762	0.661135	0.717859	0.619276	0.704835	0.673802	0.63593	0.671376	0.577819	0.609612	0.609438	0.561544		0.583765	0.607697	0.6245	0.668021	0.563303	0.674198	0.64738	0.582237	0.572447	0.694703	0.582866	0.488208	0.546717	0.552297	0.547255	0.56921	0.548438
1.605	0.525218	0.499192	0.507235	0.542805	0.535127	0.460737	0.494856	0.478258	0.509972	0.501228	0.683923	0.684796	0.65812	0.769651	0.6562	0.658102	0.680086	0.721232	0.740226	0.698914	0.644467	0.690071	0.658949	0.69373	0.718889	0.65607	0.72286	0.579993	0.645685	0.636227	0.574189		0.592095	0.611107	0.646747	0.621891	0.609804	0.636038	0.682675	0.628748	0.611515	0.63777	0.613804	0.486256	0.5731	0.564989	0.542532	0.596321	0.597542
2.005	0.517045	0.562545	0.531606	0.568558	0.563637	0.500667	0.485186	0.479956	0.520761	0.513831	0.74893	0.70348	0.739235	0.758902	0.6558	0.720446	0.688522	0.717096	0.804286	0.715294	0.663348	0.763097	0.689275	0.704211	0.687068	0.67894	0.762288	0.610195	0.610868	0.676718	0.573934		0.657443	0.589113	0.653813	0.663706	0.675099	0.6883	0.705113	0.659465	0.658617	0.676319	0.592413	0.521505	0.593899	0.584318	0.573543	0.622487	0.614539
2.405	0.551166	0.568476	0.535132	0.574858	0.577097	0.532372	0.506043	0.479302	0.546689	0.515498	0.748054	0.707622	0.726616	0.852361	0.6896	0.683404	0.730355	0.753819	0.852048	0.696125	0.708316	0.718448	0.62512	0.733369	0.720634	0.68244	0.742287	0.635541	0.612107	0.69638	0.638213		0.657232	0.66607	0.656241	0.660642	0.674116	0.692536	0.695759	0.618097	0.636561	0.6835	0.642145	0.540671	0.626078	0.597642	0.580812	0.627693	0.581365
2.805	0.572471	0.596549	0.555623	0.614568	0.598669	0.546237	0.506008	0.492404	0.536124	0.530672	0.758473	0.747671	0.769477	0.823202	0.7326	0.683328	0.716893	0.799755	0.808342	0.717474	0.715591	0.735035	0.680022	0.723527	0.755203	0.75569	0.710318	0.623125	0.691906	0.65115	0.637606		0.668981	0.714181	0.685723	0.675161	0.676412	0.653705	0.702793	0.685476	0.696292	0.698317	0.640242	0.547405	0.647184	0.609945	0.593376	0.668799	0.672361
3.205	0.582032	0.577365	0.556198	0.60182	0.614766	0.502742	0.512511	0.479845	0.527509	0.529321	0.752384	0.72067	0.772843	0.831596	0.723	0.782897	0.758423	0.82485	0.736794	0.778184	0.730868	0.73721	0.725555	0.769401	0.722946	0.76197	0.709632	0.647806	0.708029	0.651071	0.615216		0.686425	0.718493	0.694118	0.734029	0.671502	0.65566	0.729749	0.660311	0.675029	0.698999	0.633192	0.542787	0.642875	0.614444	0.581344	0.682903	0.622515
3.605	0.531753	0.58315	0.57731	0.61212	0.610881	0.511941	0.514699	0.511026	0.548107	0.541393	0.718927	0.743669	0.798557	0.828413	0.7774	0.760821	0.748366	0.79224	0.809072	0.788956	0.705725	0.781208	0.726434	0.798291	0.722919	0.73696	0.74532	0.647316	0.649193	0.672054	0.684553		0.704207	0.720116	0.710784	0.698112	0.673622	0.659431	0.693679	0.677062	0.737012	0.739218	0.625672	0.557815	0.643617	0.629525	0.611783	0.660124	0.656522
4.005	0.558513	0.603273	0.550543	0.625452	0.623844	0.513834	0.534981	0.48651	0.551794	0.534779	0.81867	0.730978	0.823922	0.741187	0.7481	0.71907	0.726473	0.768718	0.817957	0.786226	0.674775	0.836163	0.720644	0.776723	0.726143	0.76481	0.72248	0.665924	0.71184	0.646965	0.641515		0.685437	0.684675	0.68116	0.721497	0.734484	0.681233	0.682991	0.654195	0.665243	0.734397	0.678758	0.515951	0.617418	0.609528	0.571181	0.627526	0.655926
4.405	0.579233	0.59527	0.585192	0.64044	0.615397	0.494149	0.537352	0.492865	0.574915	0.510514	0.777368	0.752544	0.791375	0.842439	0.7805	0.769758	0.781684	0.840649	0.789545	0.757003	0.713394	0.798106	0.743276	0.801555	0.768601	0.69569	0.741157	0.675144	0.687831	0.652961	0.627101		0.686746	0.669771	0.687152	0.715555	0.722022	0.713472	0.748784	0.672024	0.675844	0.80514	0.688213	0.553992	0.655125	0.664376	0.590216	0.682735	0.664505
4.805	0.587106	0.60391	0.575565	0.637136	0.597323	0.512837	0.563469	0.509159	0.565728	0.518528	0.779586	0.713847	0.751397	0.786023	0.7889	0.76368	0.7504	0.793131	0.79826	0.744858	0.721327	0.789734	0.763263	0.80475	0.711064	0.72526	0.666326	0.666	0.655172	0.707629	0.626382		0.69905	0.701623	0.669096	0.743618	0.642746	0.729282	0.760006	0.625689	0.678484	0.689602	0.695935	0.521958	0.627304	0.639389	0.600965	0.713912	0.676184
5.205	0.60662	0.601887	0.537675	0.624734	0.606349	0.514447	0.533736	0.503953	0.563059	0.494179	0.72002	0.698549	0.702447	0.822025	0.7342	0.750747	0.762248	0.828094	0.776945	0.819992	0.729859	0.792598	0.732862	0.7947	0.713746	0.75257	0.679396	0.588908	0.659031	0.685185	0.609172		0.690388	0.677224	0.71114	0.726639	0.71924	0.698792	0.716018	0.67209	0.673876	0.707689	0.685517	0.524226	0.602465	0.625352	0.581162	0.660398	0.692336
5.605	0.565224	0.647762	0.552136	0.607313	0.599949	0.519691	0.529114	0.48344	0.549063	0.501545	0.775863	0.698427	0.820943	0.772308	0.8008	0.701496	0.776249	0.794449	0.817023	0.760619	0.727317	0.720029	0.723821	0.812876	0.721387	0.73033	0.698668	0.639905	0.668914	0.611803	0.666717		0.663934	0.679738	0.689295	0.749997	0.70902	0.698138	0.722591	0.658959	0.687244	0.692605	0.687718	0.526048	0.603105	0.638563	0.599025	0.65599	0.682953
6.005	0.594189	0.583635	0.567803	0.596256	0.612166	0.515657	0.528698	0.493255	0.564171	0.487819	0.796998	0.730588	0.760948	0.772057	0.8144	0.772821	0.788989	0.795801	0.762172	0.737737	0.689061	0.783528	0.682149	0.852437	0.72247	0.74729	0.728108	0.635658	0.636788	0.650566	0.675993		0.681464	0.68992	0.683478	0.770687	0.68365	0.687507	0.67538	0.692243	0.714373	0.725783	0.663846	0.563395	0.628328	0.643949	0.557567	0.671149	0.682146
6.405	0.549028	0.610862	0.567814	0.634556	0.592311	0.538879	0.537689	0.501791	0.567611	0.475283	0.771028	0.727571	0.706937	0.808698	0.7957	0.743673	0.787906	0.747667	0.809933	0.762496	0.737308	0.769432	0.730073	0.79419	0.722675	0.76737	0.726684	0.628538	0.637399	0.656131	0.651326		0.695611	0.646036	0.652933	0.729377	0.666744	0.721613	0.716721	0.690732	0.721865	0.741833	0.71268	0.5489	0.609784	0.621544	0.565318	0.63202	0.673233
6.805	0.536693	0.615323	0.572531	0.613619	0.577231	0.517494	0.550853	0.502825	0.545194	0.486996	0.792407	0.777821	0.687906	0.799672	0.7991	0.727034	0.773973	0.759835	0.7878	0.769702	0.752913	0.784134	0.784669	0.841687	0.732195	0.70659	0.720724	0.647364	0.661306	0.626131	0.642588		0.670064	0.708949	0.698175	0.733954	0.690036	0.714752	0.739663	0.664749	0.705455	0.668203	0.715788	0.576252	0.64175	0.669962	0.615424	0.641202	0.694346
7.205	0.575895	0.600164	0.565928	0.642271	0.575235	0.538997	0.542644	0.464414	0.567399	0.536014	0.775625	0.674993	0.759928	0.829269	0.7993	0.758628	0.758877	0.812819	0.749514	0.763228	0.735321	0.708812	0.746133	0.770729	0.697126	0.75696	0.705877	0.626166	0.655765	0.636929	0.671826		0.703112	0.657605	0.648434	0.686763	0.693374	0.747108	0.722054	0.657824	0.683112	0.759911	0.678962	0.563406	0.624887	0.652402	0.587671	0.687997	0.701782
7.605	0.547786	0.616532	0.565481	0.607483	0.566482	0.526799	0.542845	0.491923	0.568713	0.497369	0.801909	0.70389	0.765136	0.821625	0.7448	0.764978	0.7947	0.824627	0.778262	0.730282	0.716382	0.739451	0.720904	0.770991	0.734245	0.76036	0.745825	0.623097	0.637907	0.641385	0.641799		0.675783	0.682584	0.66607	0.715161	0.710223	0.752597	0.724563	0.675247	0.701741	0.716209	0.685513	0.562953	0.626301	0.661228	0.571051	0.684078	0.681579
cell number
exp1	31
exp2	33
total	64
[truncated: 16 more columns]

## Sheet: THZ1+4J
time	THZ1+4J
0	0.335604	0.382987	0.323948	0.327626	0.294464	0.346363	0.359591	0.376628	0.353288	0.337581	0.340404	0.379149	0.390567	0.299426	0.314708	0.412469	0.482838	0.257968	0.288192	0.235542	0.232759	0.23039	0.202627	0.164376	0.264687	0.254605	0.217705	0.145076	0.25787	0.172308	0.127749	0.218276	0.17187	0.132064		0.137446	0.154655	0.118632	0.153417	0.126	0.128727	0.083341	0.112448	0.133002	0.114374	0.118863	0.115508	0.099522	0.091614
0.405	0.613097	0.598631	0.588445	0.506179	0.526314	0.626034	0.585907	0.626041	0.564842	0.535668	0.604821	0.55741	0.609047	0.630857	0.559441	0.544587	0.635768	0.43076	0.450893	0.405462	0.385167	0.32771	0.340526	0.324406	0.410095	0.387433	0.357939	0.284203	0.365136	0.311123	0.455287	0.48328	0.47751	0.519432		0.415107	0.499074	0.4627	0.473182	0.493149	0.524651	0.357638	0.386636	0.464626	0.419484	0.430273	0.404006	0.364961	0.383471
0.805	0.654893	0.641208	0.641668	0.612966	0.622546	0.642054	0.602599	0.665784	0.629962	0.656586	0.668891	0.699913	0.653463	0.683604	0.635627	0.607022	0.699766	0.462308	0.522699	0.485452	0.477907	0.39007	0.404746	0.40832	0.481718	0.466137	0.421744	0.353608	0.444113	0.364301	0.529861	0.544203	0.539814	0.539638		0.467288	0.563121	0.521584	0.513271	0.60298	0.615531	0.473606	0.499267	0.508204	0.488268	0.55095	0.518299	0.429953	0.467096
1.205	0.633992	0.694643	0.700428	0.628703	0.684032	0.712216	0.692796	0.640168	0.688475	0.698307	0.710726	0.735257	0.757219	0.754304	0.654066	0.695377	0.727344	0.535587	0.533099	0.47489	0.486014	0.44864	0.471296	0.503085	0.473908	0.472952	0.454311	0.405483	0.449989	0.450164	0.606972	0.58462	0.603039	0.626054		0.507002	0.635768	0.572517	0.57836	0.612199	0.64402	0.546921	0.57606	0.572796	0.553426	0.57328	0.518066	0.530253	0.492993
1.605	0.661797	0.682042	0.710544	0.716893	0.664893	0.756265	0.688823	0.740734	0.716307	0.728464	0.733313	0.742664	0.773441	0.751848	0.739118	0.697299	0.738645	0.57097	0.587195	0.539005	0.487225	0.46547	0.455284	0.529795	0.521304	0.516113	0.470383	0.44725	0.539354	0.435908	0.603784	0.612619	0.608161	0.672009		0.526608	0.627827	0.582222	0.584075	0.597852	0.631903	0.566127	0.578314	0.59012	0.571044	0.630632	0.513443	0.536975	0.537913
2.005	0.674422	0.693874	0.679918	0.744631	0.727329	0.730561	0.701247	0.710442	0.762346	0.681117	0.732208	0.707396	0.697166	0.78486	0.735993	0.688932	0.743968	0.639767	0.612833	0.544764	0.495859	0.48143	0.460493	0.537238	0.577841	0.543635	0.513501	0.451107	0.560145	0.475662	0.600151	0.613149	0.692922	0.648337		0.560786	0.680587	0.579262	0.58802	0.618776	0.639774	0.568012	0.598412	0.604776	0.58197	0.675456	0.56041	0.536284	0.603768
2.405	0.723543	0.684923	0.754337	0.721009	0.661594	0.755919	0.671542	0.699933	0.727405	0.762437	0.743578	0.728125	0.739386	0.762112	0.748375	0.685926	0.7272	0.592059	0.626517	0.530296	0.549463	0.45927	0.505946	0.572383	0.642704	0.567439	0.517382	0.509634	0.546623	0.49278	0.618157	0.585833	0.603009	0.619183		0.551493	0.629479	0.638781	0.644095	0.663188	0.660409	0.620868	0.616553	0.628717	0.631662	0.626389	0.619279	0.566011	0.576499
2.805	0.706866	0.763409	0.761629	0.757968	0.752282	0.800143	0.712194	0.743327	0.73454	0.74565	0.734797	0.765556	0.774849	0.769492	0.767256	0.696726	0.732628	0.614807	0.647409	0.534555	0.571872	0.49326	0.501515	0.55731	0.595191	0.555808	0.527206	0.499706	0.556639	0.502344	0.612916	0.565576	0.621014	0.685491		0.591336	0.645516	0.65094	0.650088	0.60514	0.668551	0.61377	0.611133	0.645712	0.64898	0.62436	0.591702	0.571335	0.59614
3.205	0.755686	0.679836	0.725538	0.730777	0.729228	0.720332	0.677022	0.745333	0.72923	0.695853	0.726742	0.766023	0.735092	0.80208	0.733986	0.736705	0.760542	0.602238	0.636934	0.551276	0.550663	0.47033	0.494858	0.575884	0.589538	0.612288	0.520431	0.51324	0.527094	0.517776	0.570604	0.64231	0.586603	0.627079		0.58772	0.649291	0.616824	0.655056	0.65859	0.694086	0.619454	0.616833	0.662973	0.560966	0.617902	0.60545	0.55567	0.568442
3.605	0.732484	0.684871	0.831213	0.806578	0.763665	0.751666	0.725745	0.722149	0.741957	0.755578	0.751516	0.726985	0.796274	0.771869	0.756163	0.753568	0.724868	0.655389	0.615655	0.539852	0.545873	0.50773	0.535772	0.580351	0.575817	0.602539	0.535509	0.541333	0.532082	0.536621	0.666022	0.609047	0.623538	0.664698		0.553368	0.657862	0.654929	0.642021	0.639344	0.74058	0.640475	0.561502	0.616198	0.634192	0.661091	0.623221	0.591634	0.62298
4.005	0.706788	0.700799	0.776316	0.771819	0.774289	0.790678	0.736468	0.75795	0.739933	0.850681	0.782529	0.747701	0.726581	0.779413	0.779466	0.705126	0.74922	0.610765	0.600133	0.543501	0.572226	0.50159	0.485599	0.588157	0.586959	0.628196	0.527973	0.525774	0.553547	0.49594	0.644187	0.572424	0.621787	0.676903		0.567258	0.652982	0.647531	0.64203	0.660506	0.692813	0.671401	0.592259	0.698845	0.618284	0.652707	0.630945	0.592295	0.641849
4.405	0.733644	0.712352	0.816008	0.804631	0.777681	0.782689	0.762404	0.731598	0.716116	0.852549	0.716794	0.76427	0.723035	0.747761	0.800709	0.735882	0.818143	0.613181	0.615177	0.574739	0.561902	0.50931	0.529882	0.56649	0.592469	0.591426	0.550307	0.589814	0.503449	0.487256	0.657648	0.614605	0.607601	0.660408		0.535123	0.642668	0.639335	0.641126	0.656827	0.653583	0.642057	0.661804	0.687508	0.63154	0.61217	0.575481	0.597241	0.625416
4.805	0.691854	0.746118	0.783993	0.827021	0.827833	0.789274	0.747373	0.775452	0.744857	0.79909	0.750793	0.739805	0.763595	0.807044	0.77082	0.744706	0.785837	0.625795	0.643373	0.535944	0.5566	0.51336	0.530209	0.558984	0.579446	0.576114	0.529321	0.526353	0.538433	0.499337	0.657951	0.616259	0.674388	0.654828		0.569683	0.682399	0.635709	0.637429	0.664171	0.713823	0.659409	0.614297	0.608687	0.583269	0.576696	0.563437	0.600418	0.624432
5.205	0.727327	0.739144	0.777077	0.787479	0.762468	0.765731	0.722281	0.78157	0.693426	0.878561	0.706795	0.780514	0.792929	0.827691	0.776502	0.749311	0.753581	0.636855	0.634653	0.569248	0.577333	0.50689	0.513959	0.582056	0.601216	0.599142	0.517154	0.5491	0.552652	0.511342	0.662471	0.615788	0.590311	0.620032		0.536034	0.662026	0.629626	0.649708	0.685406	0.662525	0.648091	0.647973	0.625901	0.649217	0.612668	0.614759	0.577434	0.619306
5.605	0.716887	0.707318	0.78785	0.769493	0.75784	0.74768	0.731288	0.814741	0.730716	0.841682	0.743429	0.775822	0.796362	0.898758	0.762587	0.742882	0.774728	0.569677	0.63392	0.535762	0.566084	0.51824	0.523165	0.590662	0.623218	0.607319	0.523141	0.578968	0.522376	0.474652	0.633584	0.640989	0.568028	0.659568		0.563057	0.64983	0.609972	0.648118	0.680866	0.677545	0.661387	0.609542	0.616709	0.633402	0.63776	0.646112	0.622111	0.665773
6.005	0.710993	0.701586	0.763783	0.766753	0.774368	0.744336	0.735597	0.731553	0.74855	0.820118	0.730453	0.77045	0.767662	0.821484	0.772287	0.727202	0.793042	0.638114	0.637291	0.578729	0.581286	0.49999	0.488441	0.572968	0.611066	0.615741	0.521758	0.580478	0.55816	0.496066	0.662863	0.625387	0.544932	0.625655		0.56044	0.640588	0.639645	0.625222	0.650921	0.690774	0.68131	0.566988	0.622123	0.608594	0.642795	0.61485	0.588935	0.631397
6.405	0.729557	0.696517	0.772318	0.774706	0.71612	0.704304	0.661226	0.802268	0.741976	0.835111	0.76331	0.760557	0.780905	0.815357	0.797402	0.726667	0.843133	0.613099	0.642302	0.564674	0.589352	0.49213	0.517045	0.541396	0.606994	0.604301	0.546155	0.573707	0.578777	0.478382	0.662086	0.609271	0.584473	0.613396		0.550532	0.681029	0.650405	0.682717	0.673209	0.702418	0.637505	0.581979	0.561467	0.627699	0.617337	0.59706	0.632495	0.633672
6.805	0.676962	0.686729	0.826691	0.765962	0.805732	0.73024	0.721354	0.731591	0.733942	0.760307	0.757347	0.785676	0.753234	0.715817	0.786124	0.71559	0.764991	0.629043	0.640517	0.603507	0.572381	0.51381	0.481273	0.515168	0.646971	0.597427	0.5256	0.54321	0.498082	0.47433	0.68688	0.609911	0.563333	0.649451		0.572905	0.682069	0.64541	0.619274	0.613806	0.728712	0.654073	0.562471	0.576337	0.618208	0.62187	0.606052	0.628228	0.632078
7.205	0.744865	0.747023	0.791949	0.73681	0.712959	0.756209	0.702445	0.805547	0.711516	0.816947	0.780637	0.747113	0.768455	0.802546	0.786707	0.719806	0.789679	0.617142	0.632967	0.543674	0.56185	0.52603	0.482246	0.574699	0.662601	0.614012	0.548227	0.602195	0.494575	0.488839	0.656028	0.591523	0.569482	0.658346		0.572557	0.637326	0.663077	0.678594	0.670314	0.663334	0.617761	0.532891	0.565176	0.620973	0.603474	0.62982	0.64926	0.623051
7.605	0.687888	0.74044	0.773055	0.695655	0.717881	0.721385	0.756603	0.739951	0.777247	0.776969	0.705887	0.761857	0.782785	0.793901	0.777871	0.785736	0.816817	0.616992	0.623611	0.54289	0.555987	0.50327	0.515407	0.58643	0.665673	0.614168	0.531766	0.620805	0.556051	0.472577	0.625254	0.596165	0.564579	0.687738		0.561272	0.616823	0.646746	0.627151	0.624023	0.674692	0.622238	0.618689	0.604655	0.61059	0.622187	0.606513	0.58345	0.642699
cell number
exp1	34
exp2	33
total	67
[truncated: 19 more columns]

## Sheet: 4j
	4J
0	0.175005	0.199388	0.246876	0.43269	0.318995	0.315076	0.341147	0.283333	0.291852	0.296979	0.279338	0.268109	0.374813	0.349317	0.318312	0.322394	0.316084	0.306516	0.278966	0.347126	0.086899	0.11808	0.138886	0.11671	0.124666	0.120501	0.104663	0.094782	0.107291		0.11266	0.119465	0.119194	0.107407	0.132238	0.146895	0.100664	0.092701	0.087556	0.107939	0.106568	0.121201	0.168689	0.176473	0.177843	0.151721	0.184929	0.239384	0.0784791
0.405	0.309201	0.314763	0.394977	0.598268	0.536132	0.502091	0.467205	0.457766	0.502653	0.556412	0.469461	0.437601	0.529588	0.46762	0.522131	0.455241	0.557654	0.452338	0.480778	0.514682	0.372905	0.406	0.485183	0.42805	0.451281	0.421467	0.383814	0.396728	0.37968		0.368148	0.390979	0.402205	0.376813	0.391299	0.390417	0.363454	0.368091	0.365501	0.375005	0.379778	0.401127	0.46521	0.394591	0.468	0.386785	0.359351	0.458954	0.4641
0.805	0.393466	0.396743	0.472432	0.691908	0.542235	0.571251	0.542382	0.524037	0.557841	0.629551	0.551802	0.549529	0.656384	0.609406	0.617037	0.615586	0.598749	0.502539	0.546594	0.558978	0.493824	0.524271	0.530688	0.498239	0.57785	0.540699	0.452163	0.483244	0.471122		0.434552	0.515293	0.49282	0.480354	0.46928	0.496005	0.510017	0.470929	0.487382	0.481434	0.527586	0.521352	0.557148	0.503139	0.580403	0.512874	0.472172	0.592515	0.510096
1.205	0.398185	0.454263	0.512547	0.652202	0.585268	0.625304	0.589415	0.582317	0.591367	0.594543	0.546898	0.630857	0.636843	0.674286	0.647023	0.617359	0.647549	0.626156	0.616395	0.585435	0.570268	0.60491	0.598138	0.564727	0.601271	0.540457	0.557646	0.510036	0.50721		0.469724	0.531189	0.557473	0.511877	0.569535	0.534424	0.548962	0.555868	0.561613	0.534696	0.554369	0.560745	0.597642	0.554284	0.625784	0.577217	0.524687	0.572249	0.548047
1.605	0.434018	0.495654	0.529744	0.672362	0.634003	0.635588	0.642454	0.580695	0.664316	0.678181	0.648549	0.681709	0.648673	0.636218	0.678729	0.592626	0.606191	0.640492	0.625043	0.625181	0.590294	0.607277	0.616229	0.582705	0.661423	0.535633	0.564715	0.556508	0.549039		0.515858	0.54802	0.551511	0.554841	0.638676	0.578807	0.604178	0.598098	0.617169	0.548854	0.607403	0.634974	0.637999	0.577778	0.654976	0.606388	0.553788	0.616377	0.5195
2.005	0.470989	0.499907	0.56343	0.761138	0.626054	0.702403	0.661064	0.629655	0.694999	0.65865	0.634027	0.674653	0.645054	0.713749	0.654011	0.646632	0.640721	0.552131	0.665943	0.642853	0.59226	0.628381	0.631534	0.593854	0.708436	0.58463	0.563987	0.62464	0.554148		0.54108	0.621282	0.583711	0.610505	0.590575	0.625433	0.604365	0.603724	0.642246	0.575886	0.653648	0.493499	0.629355	0.573486	0.656353	0.680772	0.581925	0.593488	0.627281
2.405	0.458046	0.512361	0.528046	0.686415	0.659686	0.680886	0.639794	0.701098	0.717029	0.672332	0.630512	0.688332	0.662474	0.697218	0.715504	0.671177	0.693154	0.620211	0.583148	0.678097	0.647372	0.647431	0.656533	0.644561	0.656973	0.646043	0.59525	0.596429	0.64332		0.585159	0.646651	0.621913	0.590935	0.625852	0.640315	0.604382	0.669598	0.597385	0.614848	0.660353	0.594977	0.652102	0.66306	0.659483	0.677361	0.568499	0.640707	0.618568
2.805	0.480777	0.490348	0.546132	0.709465	0.647956	0.703048	0.675438	0.664621	0.676013	0.761195	0.640644	0.699292	0.695903	0.688411	0.702293	0.687715	0.657873	0.650229	0.711438	0.696394	0.639972	0.64174	0.674281	0.662232	0.654845	0.617274	0.60085	0.616748	0.636086		0.563081	0.578335	0.641894	0.623311	0.615096	0.689718	0.585657	0.606839	0.6051	0.620946	0.639948	0.627369	0.664069	0.641466	0.66586	0.627999	0.607568	0.634081	0.667491
3.205	0.475377	0.511552	0.605119	0.705602	0.678788	0.716803	0.688889	0.664694	0.699002	0.70303	0.653759	0.657136	0.663047	0.648959	0.685154	0.675744	0.671868	0.715996	0.700959	0.688108	0.645898	0.647725	0.692305	0.572421	0.648071	0.631617	0.584375	0.588093	0.60805		0.594444	0.571965	0.632023	0.625004	0.640158	0.629084	0.617772	0.657411	0.669987	0.557853	0.638619	0.553128	0.647687	0.676913	0.67456	0.631408	0.604774	0.605437	0.626231
3.605	0.494151	0.52186	0.58263	0.742009	0.724492	0.69799	0.63974	0.654734	0.710074	0.669044	0.69364	0.639695	0.734596	0.639763	0.676855	0.664587	0.707938	0.713257	0.686613	0.73454	0.667816	0.589623	0.643461	0.647142	0.69337	0.650156	0.622197	0.644516	0.664153		0.587172	0.650715	0.624002	0.628271	0.614238	0.668357	0.6176	0.641747	0.651769	0.625805	0.628688	0.617169	0.667025	0.631544	0.69249	0.644397	0.624562	0.655366	0.688055
4.005	0.511896	0.541704	0.584927	0.733424	0.670829	0.739796	0.709919	0.665511	0.728026	0.696178	0.689741	0.748966	0.718515	0.69414	0.737055	0.703634	0.704708	0.680219	0.68955	0.709746	0.700062	0.621921	0.729764	0.630909	0.684575	0.658214	0.622893	0.664038	0.654487		0.558326	0.651208	0.62239	0.587772	0.622483	0.675053	0.558666	0.646635	0.644214	0.592066	0.700444	0.629584	0.605386	0.678708	0.69921	0.723038	0.637065	0.645824	0.668991
4.405	0.495382	0.550713	0.585966	0.712267	0.686674	0.701031	0.671677	0.693405	0.676382	0.6631	0.680061	0.744549	0.717079	0.682312	0.737533	0.707766	0.698432	0.659216	0.733178	0.732154	0.669465	0.694948	0.717926	0.644437	0.64206	0.600353	0.628094	0.647037	0.638446		0.563782	0.681387	0.61651	0.650139	0.693617	0.638257	0.64655	0.572912	0.570613	0.524238	0.678562	0.678465	0.668383	0.704594	0.701752	0.696741	0.676579	0.615228	0.597889
4.805	0.495932	0.554854	0.576313	0.714862	0.679094	0.678465	0.707738	0.701079	0.732543	0.71781	0.702752	0.716439	0.753402	0.737728	0.754498	0.672157	0.722864	0.695631	0.725574	0.737661	0.687558	0.645062	0.635618	0.595179	0.604854	0.587788	0.631435	0.646018	0.623588		0.606351	0.722056	0.607255	0.663892	0.655962	0.647392	0.610301	0.614493	0.615837	0.606457	0.644181	0.635892	0.698524	0.687353	0.674126	0.685642	0.651887	0.63406	0.684311
5.205	0.490595	0.534709	0.573213	0.697718	0.668883	0.679292	0.673977	0.698789	0.707807	0.686693	0.66557	0.72879	0.647882	0.695164	0.7518	0.678441	0.697508	0.698641	0.700471	0.728889	0.675757	0.680424	0.653593	0.662474	0.642582	0.641328	0.607263	0.640715	0.655686		0.616315	0.635879	0.60602	0.626681	0.642755	0.642667	0.603859	0.603548	0.658598	0.632254	0.596936	0.623516	0.697966	0.689771	0.632977	0.64551	0.623592	0.635332	0.625045
5.605	0.464217	0.537367	0.608076	0.745126	0.66949	0.698693	0.658218	0.688073	0.755479	0.716393	0.717317	0.760234	0.740451	0.698903	0.755206	0.690047	0.711422	0.686843	0.689053	0.725026	0.689621	0.640069	0.643994	0.646336	0.668899	0.674036	0.654249	0.688789	0.68764		0.594696	0.62606	0.649304	0.677333	0.628801	0.613628	0.645676	0.641816	0.690588	0.610531	0.655406	0.569745	0.652645	0.681332	0.670354	0.712733	0.624713	0.634486	0.740789
6.005	0.533798	0.527599	0.548311	0.690797	0.665834	0.697989	0.712443	0.660395	0.721644	0.712376	0.64099	0.670373	0.696353	0.695329	0.74425	0.691586	0.681061	0.665169	0.758106	0.708849	0.710394	0.595384	0.649648	0.621022	0.67418	0.641423	0.619359	0.653224	0.625251		0.590318	0.603039	0.614814	0.64395	0.615284	0.686752	0.597255	0.603021	0.672147	0.632594	0.686235	0.589486	0.657777	0.632628	0.682556	0.692983	0.644109	0.638396	0.642846
6.405	0.540975	0.545406	0.559042	0.763187	0.714997	0.668295	0.643349	0.682989	0.730999	0.702034	0.68025	0.712692	0.725069	0.710335	0.78645	0.721483	0.728716	0.651995	0.741403	0.717628	0.66472	0.611126	0.586308	0.640517	0.647479	0.622864	0.665169	0.655578	0.646118		0.581652	0.600792	0.670223	0.589216	0.62382	0.620674	0.654545	0.607425	0.640087	0.620334	0.650227	0.567227	0.669738	0.639035	0.662127	0.742927	0.654245	0.619708	0.651612
6.805	0.524666	0.538064	0.53121	0.721572	0.681163	0.729953	0.679336	0.648549	0.743163	0.753855	0.735961	0.761359	0.702814	0.717386	0.79462	0.684519	0.696633	0.707032	0.659252	0.714776	0.681995	0.590641	0.601837	0.630832	0.652233	0.632245	0.660682	0.653929	0.66071		0.592101	0.612766	0.63427	0.5982	0.576896	0.591438	0.610548	0.63536	0.634456	0.652635	0.657428	0.602626	0.662524	0.670406	0.669323	0.700174	0.640432	0.627956	0.633744
7.205	0.51049	0.531216	0.583513	0.706511	0.714737	0.691083	0.710761	0.670583	0.77337	0.691905	0.71763	0.714043	0.682474	0.713689	0.752661	0.697855	0.688097	0.702211	0.650389	0.726096	0.644133	0.559579	0.590182	0.633654	0.63294	0.65704	0.6828	0.64459	0.6503		0.5701	0.695272	0.591209	0.58467	0.575586	0.612704	0.575525	0.578733	0.674364	0.628511	0.645172	0.529703	0.664556	0.673025	0.6914	0.655686	0.65331	0.618784	0.64052
7.605	0.528166	0.561974	0.565174	0.771767	0.665698	0.689832	0.706284	0.687638	0.767331	0.715177	0.717438	0.711302	0.670453	0.683087	0.764472	0.664864	0.718921	0.715119	0.743937	0.701401	0.6488	0.649674	0.631407	0.623058	0.652565	0.632726	0.61359	0.664917	0.657773		0.613584	0.631436	0.666067	0.664919	0.591896	0.616037	0.615733	0.630222	0.663938	0.596525	0.64165	0.560312	0.660659	0.692809	0.662188	0.761367	0.641403	0.642561	0.675614
cell number
exp1	29
exp2	27
total	56
[truncated: 8 more columns]

## Sheet: Overview
MEAN	NT	4J	THZ1	THZ1+4J			SD	NT	4J	THZ1	THZ1+4J			SEM	NT	4J	THZ1	THZ1+4J
0	0.233518	0.205592	0.29774	0.223448			0	0.119336	0.0969134	0.0879212	0.0952359			0	0.0127213	0.0129506	0.0109901	0.0116349
0.405	0.478224	0.434744	0.481783	0.433943			0.405	0.100796	0.0621767	0.107198	0.106149			0.405	0.0107449	0.00830871	0.0133998	0.0129681
0.805	0.567506	0.526526	0.55929	0.501292			0.805	0.106509	0.0585962	0.115551	0.106291			0.805	0.0113538	0.00783025	0.0144439	0.0129855
1.205	0.611175	0.56974	0.610635	0.54633			1.205	0.0989127	0.051215	0.112332	0.108511			1.205	0.0105441	0.00684389	0.0140415	0.0132567
1.605	0.639127	0.600308	0.621886	0.570439			1.605	0.0987441	0.0519585	0.106323	0.107334			1.605	0.0105262	0.00694324	0.0132904	0.0131129
2.005	0.6561	0.61868	0.646074	0.585528			2.005	0.0949467	0.0544828	0.109423	0.10024			2.005	0.0101214	0.00728057	0.0136779	0.0122463
2.405	0.670613	0.636141	0.657676	0.59837			2.405	0.0937522	0.0483434	0.109151	0.0941862			2.405	0.00999402	0.00646016	0.0136439	0.0115067
2.805	0.67607	0.64211	0.673405	0.607921			2.805	0.0891635	0.0509352	0.106443	0.101006			2.805	0.00950486	0.0068065	0.0133054	0.0123399
3.205	0.686425	0.639405	0.678642	0.605297			3.205	0.100717	0.0494835	0.119928	0.0924967			3.205	0.0107364	0.00661251	0.014991	0.0113003
3.605	0.688555	0.65137	0.686135	0.619874			3.605	0.0925051	0.0468318	0.112765	0.0970664			3.605	0.00986108	0.00625816	0.0140956	0.0118586
4.005	0.692094	0.661322	0.684687	0.618204			4.005	0.0948777	0.0534151	0.113541	0.102741			4.005	0.010114	0.00713789	0.0141926	0.0125518
4.405	0.69017	0.656748	0.695184	0.622347			4.405	0.0877133	0.0543393	0.108001	0.100842			4.405	0.00935026	0.00726139	0.0135002	0.0123198
4.805	0.700127	0.660111	0.686021	0.622972			4.805	0.0943248	0.0537456	0.107153	0.103785			4.805	0.0100551	0.00718205	0.0133941	0.0126793
5.205	0.70265	0.652529	0.681394	0.624489			5.205	0.0912382	0.0463342	0.109016	0.100923			5.205	0.00972602	0.00619167	0.0136271	0.0123297
5.605	0.703692	0.666167	0.681772	0.625836			5.605	0.0947555	0.0546004	0.111896	0.103421			5.605	0.010101	0.00729628	0.013987	0.0126349
6.005	0.697973	0.652391	0.684489	0.621608			6.005	0.0910048	0.0490597	0.106879	0.0964363			6.005	0.00970115	0.00655587	0.0133599	0.0117816
6.405	0.696677	0.655936	0.684636	0.620032			6.405	0.0979358	0.0563176	0.11308	0.102981			6.405	0.01044	0.00752575	0.014135	0.0125811
6.805	0.696945	0.655847	0.685812	0.614806			6.805	0.0932081	0.0569225	0.104083	0.100973			6.805	0.00993602	0.00760659	0.0130104	0.0123358
7.205	0.697406	0.648441	0.68193	0.619777			7.205	0.0913579	0.057386	0.102711	0.10041			7.205	0.00973879	0.00766852	0.0128388	0.012267
7.605	0.70385	0.658948	0.683325	0.620598			7.605	0.0959976	0.052785	0.111613	0.0943614			7.605	0.0102334	0.00705369	0.0139516	0.0115281
cell number
exp1	42	29	31	34
exp2	46	27	33	33
total	88	56	64	67
