# Supplementary material for: Live-cell imaging of endogenous CSB-mScarletI as a sensitive marker for DNA-damage-induced transcription stress
Source: Cell Rep Methods. 2024 Jan 3;4(1):100674. doi: 10.1016/j.crmeth.2023.100674 (PMC10831951; doi:10.1016/j.crmeth.2023.100674)
Supplement: Data S1. Single-cell fluorescence source data of FRAP experiments, related to Figures 2, 4, 6, and 7 [file mmc4.zip › re.Fig.3A_pool_CSB FRAP Dose dependent.xlsx]

## Sheet: 16J
cell1				cell2				cell3				cell4				cell5				cell6				cell7				cell8				cell9				cell10
Channel.001				Channel.001				Channel.001				Channel.001				Channel.001				Channel.001				Channel.001				Channel.001				Channel.001				Channel.001				Channel.001				Channel.001				Channel.001
Axis [s]	ROI1 []	ROI2 []		Axis [s]	ROI1 []	ROI2 []		Axis [s]	ROI1 []	ROI2 []		Axis [s]	ROI1 []	ROI2 []		Axis [s]	ROI1 []	ROI2 []		Axis [s]	ROI1 []	ROI2 []		Axis [s]	ROI1 []	ROI2 []		Axis [s]	ROI1 []	ROI2 []		Axis [s]	ROI1 []	ROI2 []		Axis [s]	ROI1 []	ROI2 []		Axis [s]	ROI1 []	ROI2 []		Axis [s]	ROI1 []	ROI2 []		Axis [s]	ROI1 []
0	60.9238	18.087		0	55.2265	17.3068		0	52.0265	17.0533		0	60.8739	19.2597		0	59.4989	21.4077		0	58.0779	23.2025		0	57.9582	23.8752		0	53.619	23.8923		0	40.5683	9.86247		0	39.0252	9.9366		0	63.3875	25.3012		0	64.79	23.2239		0	40.0473
0.4	58.9793	18.3775		0.4	55.1931	17.2679		0.4	51.2182	17.1775		0.4	58.7571	19.0197		0.4	60.5586	21.9491		0.4	57.3586	23.1423		0.4	57.3481	24.9272		0.4	53.477	23.4902		0.4	38.4088	10.4601		0.4	39.0475	9.8433		0.4	61.4837	24.1341		0.4	63.4222	23.4688		0.4	39.6188
0.8				0.8				0.8				0.8				0.8				0.8				0.8				0.8				0.8				0.8				0.8				0.8				0.8
1.2	26.7344	18.071		1.2	26.341	16.744		1.2	26.5958	17.4765		1.2	25.9473	17.9988		1.2	29.645	19.5406		1.2	28.7306	21.7382		1.2	30.0681	22.4349		1.2	28.8394	21.5709		1.2	14.6839	9.86646		1.2	14.1543	11.0245		1.2	30.1933	22.3012		1.2	30.6505	20.5551		1.2	15.075
1.6	28.7402	18.1156		1.6	30.2862	17.0453		1.6	29.6666	16.8632		1.6	27.8981	18.1904		1.6	31.0331	20.2395		1.6	30.1129	21.7707		1.6	32.3542	22.8124		1.6	31.195	21.5294		1.6	16.4067	10.4091		1.6	16.0206	10.1452		1.6	32.5678	22.0965		1.6	32.9384	20.9167		1.6	17.951
2	31.5591	18.1883		2	31.1231	17.1694		2	30.68	17.4042		2	30.7949	18.2591		2	32.3773	20.0632		2	31.3034	21.4744		2	34.0899	22.2554		2	33.0395	22.1699		2	16.9485	9.83984		2	16.4698	10.2489		2	33.7223	23.2		2	34.1291	20.8609		2	18.3521
2.4	32.5769	18.1794		2.4	32.8001	17.0032		2.4	32.2068	17.2211		2.4	31.8763	18.3588		2.4	34.452	20		2.4	32.176	22.0572		2.4	34.9283	23.1953		2.4	34.1676	21.8301		2.4	17.5464	10.2777		2.4	17.3935	10.5409		2.4	34.7051	22.4694		2.4	34.9674	21.2196		2.4	19.5107
2.8	32.5402	18.1017		2.8	33.5943	17.2985		2.8	32.6453	17.7705		2.8	32.9747	18.6304		2.8	35.5636	20.1427		2.8	32.4988	21.2333		2.8	35.9592	23.2979		2.8	34.224	22.235		2.8	16.939	9.70719		2.8	17.3888	10.2594		2.8	35.0114	22.3424		2.8	35.2918	20.8986		2.8	20.6956
3.2	32.6017	18.452		3.2	33.2955	17.4332		3.2	33.3368	17.8133		3.2	31.4682	18.1069		3.2	35.7234	20.5939		3.2	32.5791	21.3221		3.2	36.4305	23.0863		3.2	34.1143	21.8485		3.2	17.8022	9.67214		3.2	18.095	10.1277		3.2	35.5081	22.7341		3.2	36.226	20.6355		3.2	21.1484
3.6	34.1657	18.1071		3.6	33.3312	17.4904		3.6	32.9065	17.9284		3.6	32.0595	18.6		3.6	34.869	19.735		3.6	33.5719	21.4439		3.6	36.449	22.6849		3.6	36.4262	22.4885		3.6	17.7318	10.2733		3.6	17.5199	10.2837		3.6	35.8599	23.7576		3.6	35.9585	21.1841		3.6	20.7103
4	33.7794	18.2106		4	32.3502	16.8361		4	34.2156	17.3425		4	31.9454	18.729		4	35.2491	20.3995		4	33.5503	21.7305		4	36.5008	22.4028		4	36.0027	22.2661		4	17.4609	9.86291		4	17.1056	9.94065		4	35.8993	23.6659		4	36.8149	21.1087		4	21.1097
4.4	33.8208	17.9888		4.4	34.3081	17.0394		4.4	34.0678	17.146		4.4	32.2743	17.9075		4.4	35.2748	19.4766		4.4	33.3326	21.9608		4.4	37.388	23.5524		4.4	36.114	22.6146		4.4	17.8849	9.63043		4.4	17.9469	10.2534		4.4	36.2337	23.9894		4.4	36.6862	21.4072		4.4	20.9842
4.8	34.4857	18.245		4.8	33.5359	17.0655		4.8	34.3083	17.2954		4.8	32.4488	19.0496		4.8	36.1427	19.936		4.8	32.6865	21.6575		4.8	35.923	22.4403		4.8	37.2991	22.0403		4.8	17.827	9.85182		4.8	17.6562	9.79406		4.8	36.4671	22.9035		4.8	37.5209	20.9913		4.8	20.412
5.2	34.8376	18.49		5.2	33.8227	17.0975		5.2	33.8727	17.3916		5.2	33.0811	18.2221		5.2	35.3691	20.7129		5.2	32.6306	21.5875		5.2	36.0124	23.4458		5.2	36.7156	21.682		5.2	17.8494	9.34561		5.2	18.9845	10.181		5.2	36.8119	22.9365		5.2	37.2931	21.3616		5.2	21.384
5.6	34.0341	18.6685		5.6	33.9472	17.0687		5.6	33.844	17.5214		5.6	33.0293	18.4818		5.6	36.2199	20.3962		5.6	31.8061	21.9528		5.6	36.9557	23.0099		5.6	36.6109	22.2079		5.6	18.2626	9.874		5.6	18.2272	9.95886		5.6	36.4217	22.84		5.6	37.8098	20.158		5.6	21.7041
6	34.7158	18.129		6	34.2769	17.0371		6	34.072	17.2077		6	32.7661	18.7343		6	36.4451	20.5037		6	33.5763	21.3827		6	37.5141	22.5687		6	37.06	21.9372		6	18.1302	10.1189		6	18.2178	9.90468		6	35.4429	22.8118		6	36.7863	21.5362		6	20.3815
6.4	34.4048	18.3815		6.4	35.4213	17.1277		6.4	34.5262	17.6105		6.4	32.8844	18.2633		6.4	37.2731	20.0664		6.4	32.0608	21.5788		6.4	37.8857	23.8115		6.4	37.5197	22.2869		6.4	17.8221	9.80213		6.4	18.2248	10.2525		6.4	36.7163	23.2941		6.4	36.983	20.9848		6.4	21.3071
6.8	33.5577	17.967		6.8	33.7878	17.0984		6.8	33.8579	16.9193		6.8	34.0918	18.4484		6.8	35.8582	20.3683		6.8	32.9057	21.9116		6.8	37.1329	23.6356		6.8	36.9803	21.9591		6.8	19.2709	9.5772		6.8	18.1728	9.87365		6.8	36.1678	23.0141		6.8	37.6836	21.2007		6.8	21.0462
7.2	34.8537	18.2084		7.2	34.3512	16.9922		7.2	33.7179	17.7551		7.2	33.974	18.2806		7.2	36.5699	20.8236		7.2	32.4425	21.4536		7.2	36.8046	22.7681		7.2	37.4403	22.6077		7.2	17.6907	9.34339		7.2	18.4305	10.1342		7.2	36.2258	23.6212		7.2	37.4353	21.1406		7.2	21.3824
7.6	34.4642	17.8791		7.6	33.0819	17.1397		7.6	34.4316	17.8716		7.6	33.6907	18.4973		7.6	36.6202	20.8802		7.6	31.4801	22.3997		7.6	37.3778	22.4864		7.6	37.4547	21.9407		7.6	18.3464	10.2511		7.6	18.5273	9.78192		7.6	37.2473	22.6094		7.6	37.3752	21.358		7.6	21.7651
8	34.5184	17.9139		8	33.1239	17.1433		8	35.2258	17.2982		8	33.3074	18.606		8	36.5866	20.3856		8	32.7673	21.8862		8	37.5837	23.0723		8	36.9126	22.1319		8	18.0489	10.3873		8	18.3659	10.0618		8	36.584	22.9412		8	36.4981	21.2312		8	21.3528
8.4	34.2231	18.0174		8.4	33.1035	17.0009		8.4	34.9084	17.0421		8.4	34.297	18.117		8.4	36.2	20.2199		8.4	32.6869	21.6836		8.4	36.1032	23.3309		8.4	36.2664	22.1452		8.4	18.95	10.1087		8.4	18.2419	9.83453		8.4	37.2159	22.9529		8.4	36.3773	20.7797		8.4	22.7328
8.8	33.8436	18.1874		8.8	34.8678	16.7711		8.8	34.9056	17.2007		8.8	33.2631	18.3469		8.8	36.0447	21.0025		8.8	32.7182	21.6994		8.8	35.9544	22.6854		8.8	37.3639	21.602		8.8	18.1448	9.91748		8.8	18.1209	9.99303		8.8	35.3821	22.5812		8.8	36.71	21.3674		8.8	22.6623
9.2	33.7218	18.05		9.2	33.5421	17.0142		9.2	33.942	17.0975		9.2	32.8561	18.517		9.2	35.8064	19.9754		9.2	32.612	21.5685		9.2	36.1312	23.7373		9.2	36.5465	21.6008		9.2	18.2544	9.94277		9.2	18.6207	10.2986		9.2	36.9317	22.4718		9.2	36.2002	20.7239		9.2	21.4194
9.6	34.9122	18.0839		9.6	32.8096	17.4043		9.6	33.5472	17.5025		9.6	31.9747	18.9087		9.6	35.8631	20.2838		9.6	31.7952	21.7965		9.6	36.2616	23.132		9.6	36.8167	22.1152		9.6	17.4102	9.98314		9.6	18.1801	10.1749		9.6	36.3444	23.0494		9.6	36.7794	20.9036		9.6	21.9637
10	33.5971	18.0312		10	33.1527	17.5623		10	34.1873	17.4232		10	31.801	18.6543		10	35.26	20.5316		10	32.5983	21.7958		10	35.538	22.4471		10	36.7846	21.8571		10	18.0636	9.7724		10	18.6813	9.92199		10	37.5495	23.3318		10	36.731	20.7514		10	21.6931
10.4	34.2002	18.0768		10.4	32.8424	16.7752		10.4	34.4657	17.68		10.4	33.0588	18.9319		10.4	35.4268	20.192		10.4	32.0699	21.2564		10.4	35.7747	23.0158		10.4	36.7788	21.4873		10.4	16.8324	9.86469		10.4	18.2068	9.98966		10.4	36.6401	23.3424		10.4	35.473	21.1877		10.4	22.4001
10.8	34.114	18.3275		10.8	33.0894	16.9716		10.8	33.8977	17.8716		10.8	32.9813	18.1881		10.8	35.9819	20.4619		10.8	31.9419	21.3542		10.8	36.8817	22.7315		10.8	37.4191	22.6169		10.8	17.4697	9.49645		10.8	18.3736	9.95256		10.8	36.3204	23.0071		10.8	36.2148	21.208		10.8	20.1557
11.2	33.1664	18.498		11.2	33.5482	17.0064		11.2	33.8268	17.9151		11.2	32.2486	18.4704		11.2	35.5933	20.6473		11.2	32.4818	21.7372		11.2	36.3939	23.2482		11.2	36.7396	21.9677		11.2	17.8401	9.78394		11.2	18.4834	10.0991		11.2	36.5357	23.0424		11.2	35.8238	20.9261		11.2	20.8979
11.6	33.8697	18.7907		11.6	32.0757	16.9235		11.6	34.0349	18.1607		11.6	32.164	18.8185		11.6	34.9124	20.7646		11.6	32.6706	21.5172		11.6	36.4242	23.2075		11.6	35.9199	22.3099		11.6	17.9424	9.70053		11.6	18.3891	10.2761		11.6	36.4218	23.3918		11.6	36.982	21.75		11.6	20.3285
12	34.1573	18.1731		12	32.6543	17.2074		12	33.653	17.1895		12	33.4452	18.7039		12	35.758	21.1649		12	32.472	21.8477		12	36.0297	23.3015		12	35.9026	22.9816		12	18.1862	10.0949		12	18.4849	9.68278		12	36.5816	22.7753		12	36.6434	21.2261		12	21.045
12.4	34.1026	18.1432		12.4	32.7891	17.2056		12.4	34.4483	16.8554		12.4	32.2162	18.0573		12.4	34.5967	21.0049		12.4	31.9179	21.4289		12.4	36.3879	22.8409		12.4	35.4073	21.9407		12.4	18.8113	9.98758		12.4	18.2005	9.75382		12.4	35.2833	22.7341		12.4	36.7474	20.8616		12.4	21.0353
12.8	34.6479	18.4958		12.8	31.5803	17.4936		12.8	34.9092	17.9677		12.8	32.9848	18.4328		12.8	34.9691	20.5119		12.8	32.2995	21.8825		12.8	35.8843	22.9503		12.8	36.2164	22.0069		12.8	18.5973	9.93656		12.8	18.1174	10.0576		12.8	35.346	21.88		12.8	36.6435	21.0399		12.8	21.2704
13.2	34.3661	18.1419		13.2	32.7848	16.8855		13.2	33.8373	17.7354		13.2	33.2289	18.7003		13.2	34.5454	19.5841		13.2	31.8661	21.0676		13.2	36.6958	23.3996		13.2	35.9365	22.5271		13.2	18.598	9.81278		13.2	18.5016	9.99798		13.2	36.108	22.7353		13.2	36.9212	21.1681		13.2	21.4515
13.6	33.7785	18.328		13.6	33.031	17.0485		13.6	33.6147	17.5621		13.6	31.8271	18.4901		13.6	35.3267	20.863		13.6	31.9029	21.8293		13.6	36.2492	23.1551		13.6	36.5993	22.5081		13.6	17.9028	9.75643		13.6	19.7845	9.92963		13.6	36.965	22.3694		13.6	35.8914	21.1232		13.6	20.9501
14	34.3961	18.1638		14	32.9211	17.2669		14	33.2265	17.4119		14	32.689	18.2382		14	34.3163	20.397		14	32.1022	21.8366		14	36.3294	23.7269		14	36.1315	22.125		14	18.167	10.382		14	19.0163	9.91906		14	36.8674	22.98		14	36.4885	20.6123		14	20.7016
14.4	34.7446	17.9224		14.4	30.9778	17.261		14.4	33.9457	17.7565		14.4	33.308	18.7845		14.4	34.8109	19.8852		14.4	32.9777	21.5845		14.4	34.5251	23.0457		14.4	35.8168	21.7085		14.4	17.9488	9.81721		14.4	18.923	10.315		14.4	36.3016	23.6671		14.4	35.9982	21.3268		14.4	19.8777
14.8	33.3856	17.6876		14.8	31.2482	17.0449		14.8	33.2541	17.5572		14.8	32.1081	18.0675		14.8	32.7694	20.9245		14.8	32.1297	21.2765		14.8	35.3062	22.5452		14.8	35.5357	22.106		14.8	17.7308	10.0541		14.8	19.2457	9.82644		14.8	36.3171	23.5776		14.8	35.7554	21.2986		14.8	21.4852
15.2	33.9738	18.2066		15.2	31.0864	16.8961		15.2	32.6235	17.4484		15.2	33.3175	19.0639		15.2	34.0281	19.5685		15.2	31.2173	21.7365		15.2	36.4466	22.9069		15.2	36.4378	21.8612		15.2	17.2778	9.94099		15.2	19.1293	9.49078		15.2	36.3587	23.3941		15.2	35.0158	20.4761		15.2	21.692
15.6	33.382	17.9714		15.6	31.4864	17.0362		15.6	33.0663	17.1326		15.6	34.2224	19.0609		15.6	34.5275	19.9729		15.6	31.9076	21.3599		15.6	35.4388	23.4593		15.6	36.0462	22.6365		15.6	18.365	9.7276		15.6	17.8291	9.83746		15.6	35.8786	23.4612		15.6	35.0557	20.0739		15.6	21.2909
16	33.0614	18.0924		16	31.3862	17.0623		16	33.2516	17.5951		16	31.9862	18.6251		16	34.5356	20.4044		16	31.7264	21.7914		16	35.7701	23.1076		16	35.6312	22.7137		16	17.2563	9.78217		16	19.2908	9.88871		16	36.8179	23.4776		16	36.1701	21.0377		16	20.1007
0	42.8368				37.9197				34.9731				41.6142				38.0912				34.8753				34.0829				29.7267				30.7058				29.0886				38.0863				41.5661				31.9706
0.4	40.6018				37.9252				34.0407				39.7374				38.6095				34.2163				32.4209				29.9868				27.9487				29.2042				37.3496				39.9534				31.4583
0.8	0				0				0				0				0				0				0				0				0				0				0				0				0
1.2	8.66348				9.59697				9.11935				7.9485				10.1044				6.9924				7.63323				7.26853				4.81741				3.12982				7.89215				10.0955				7.07925
1.6	10.6246				13.2408				12.8035				9.70764				10.7935				8.34222				9.54181				9.66566				5.99767				5.87535				10.4713				12.0217				9.9853
2	13.3708				13.9537				13.2758				12.5358				12.3142				9.82904				11.8345				10.8696				7.10869				6.22089				10.5223				13.2682				10.4692
2.4	14.3975				15.7969				14.9857				13.5175				14.452				10.1188				11.733				12.3376				7.26865				6.85261				12.2357				13.7478				11.6029
2.8	14.4385				16.2958				14.8748				14.3443				15.4209				11.2654				12.6612				11.989				7.23182				7.12939				12.6691				14.3933				12.6271
3.2	14.1496				15.8623				15.5235				13.3614				15.1295				11.257				13.3442				12.2658				8.13001				7.96735				12.774				15.5905				12.9786
3.6	16.0586				15.8409				14.9781				13.4595				15.1339				12.128				13.7641				13.9378				7.45846				7.23621				12.1023				14.7744				12.7359
4	15.5687				15.5141				16.8731				13.2164				14.8496				11.8198				14.098				13.7366				7.59795				7.165				12.2335				15.7062				12.7266
4.4	15.832				17.2687				16.9219				14.3669				15.7982				11.3718				13.8356				13.4993				8.25443				7.69348				12.2443				15.279				12.7661
4.8	16.2407				16.4704				17.0129				13.3993				16.2066				11.029				13.4827				15.2588				7.97519				7.8621				13.5636				16.5296				12.4042
5.2	16.3477				16.7252				16.4811				14.859				14.6563				11.0431				12.5666				15.0336				8.50384				8.80353				13.8754				15.9315				13.3518
5.6	15.3656				16.8785				16.3226				14.5475				15.8237				9.85333				13.9457				14.4029				8.38862				8.26839				13.5817				17.6518				13.6359
6	16.5869				17.2398				16.8643				14.0318				15.9414				12.1936				14.9454				15.1228				8.0113				8.31315				12.6312				15.2501				12.2343
6.4	16.0233				18.2936				16.9157				14.6211				17.2067				10.482				14.0742				15.2329				8.01999				7.97236				13.4222				15.9982				12.8029
6.8	15.5907				16.6894				16.9386				15.6435				15.4899				10.9941				13.4973				15.0212				9.6937				8.29918				13.1537				16.4829				12.7202
7.2	16.6453				17.359				15.9629				15.6934				15.7463				10.9889				14.0366				14.8326				8.34735				8.29631				12.6046				16.2947				13.2222
7.6	16.5852				15.9423				16.56				15.1934				15.74				9.08038				14.8914				15.5141				8.09531				8.74541				14.6379				16.0173				13.9154
8	16.6045				15.9806				17.9275				14.7015				16.2011				10.8811				14.5114				14.7807				7.66159				8.30403				13.6428				15.2669				13.3342
8.4	16.2057				16.1026				17.8663				16.18				15.9801				11.0033				12.7722				14.1212				8.84133				8.40736				14.263				15.5976				14.6264
8.8	15.6562				18.0967				17.7049				14.9162				15.0422				11.0188				13.2691				15.762				8.22736				8.12788				12.8009				15.3426				14.4847
9.2	15.6718				16.5279				16.8445				14.339				15.8311				11.0435				12.3939				14.9457				8.31159				8.3221				14.46				15.4763				13.246
9.6	16.8283				15.4053				16.0447				13.066				15.5793				9.99873				13.1296				14.7015				7.42704				8.00519				13.295				15.8758				13.6692
10	15.5659				15.5904				16.7641				13.1466				14.7284				10.8026				13.0909				14.9275				8.29116				8.75933				14.2177				15.9796				13.6138
10.4	16.1235				16.0672				16.7857				14.1269				15.2349				10.8134				12.7589				15.2915				6.96771				8.21713				13.2977				14.2853				14.2622
10.8	15.7864				16.1178				16.0261				14.7933				15.52				10.5877				14.1502				14.8022				7.97327				8.42107				13.3133				15.0068				12.2969
11.2	14.6684				16.5418				15.9117				13.7782				14.946				10.7446				13.1457				14.7718				8.05619				8.38426				13.4934				14.8977				12.6347
11.6	15.079				15.1522				15.8742				13.3455				14.1479				11.1534				13.2167				13.61				8.24191				8.11305				13.03				15.232				12.2336
12	15.9842				15.4469				16.4635				14.7413				14.5931				10.6243				12.7281				12.9211				8.09127				8.80207				13.8063				15.4173				13.011
12.4	15.9594				15.5835				17.5929				14.1589				13.5918				10.489				13.547				13.4666				8.82371				8.44664				12.5492				15.8858				12.9154
12.8	16.1522				14.0867				16.9415				14.5519				14.4572				10.417				12.9341				14.2095				8.6607				8.05988				13.466				15.6037				13.0711
13.2	16.2242				15.8993				16.1019				14.5286				14.9613				10.7985				13.2962				13.4094				8.78527				8.50367				13.3727				15.7531				13.4972
13.6	15.4505				15.9824				16.0526				13.3369				14.4637				10.0736				13.0941				14.0913				8.14633				9.85485				14.5956				14.7682				12.8416
14	16.2324				15.6541				15.8145				14.4508				13.9193				10.2656				12.6025				14.0065				7.78504				9.09725				13.8874				15.8762				12.4152
14.4	16.8223				13.7168				16.1893				14.5235				14.9258				11.3932				11.4794				14.1083				8.13158				8.60798				12.6346				14.6714				11.5622
14.8	15.698				14.2034				15.6969				14.0407				11.8448				10.8531				12.761				13.4297				7.67663				9.41927				12.7395				14.4569				13.6826
15.2	15.7672				14.1903				15.1751				14.2536				14.4596				9.48078				13.5398				14.5766				7.33685				9.63855				12.9646				14.5397				13.4207
15.6	15.4106				14.4502				15.9336				15.1615				14.5545				10.5477				11.9794				13.4097				8.63738				7.99161				12.4174				14.9818				12.9465
16	14.969				14.324				15.6565				13.3612				14.1312				9.93497				12.6625				12.9174				7.47411				9.40209				13.3402				15.1324				11.8159
0	1.02679				0.999927				1.01351				1.02307				0.993243				1.00954				1.02499				0.995645				1.04701				0.998017				1.00977				1.01978				1.00808
0.4	0.973215				1.00007				0.986488				0.97693				1.00676				0.990462				0.975008				1.00436				0.952994				1.00198				0.990234				0.980216				0.991923
0.8	0				0				0				0				0				0				0				0				0				0				0				0				0
1.2	0.207661				0.253068				0.264276				0.195411				0.263476				0.202409				0.229557				0.243447				0.164264				0.107383				0.209241				0.247682				0.223218
1.6	0.254668				0.349156				0.371041				0.238659				0.281445				0.241483				0.286955				0.323735				0.204508				0.201581				0.277621				0.294941				0.31485
2	0.320493				0.367954				0.384729				0.308188				0.321097				0.284522				0.355905				0.364059				0.242392				0.213436				0.278974				0.325522				0.330109
2.4	0.345104				0.416557				0.434281				0.332322				0.376841				0.292909				0.352853				0.413226				0.247846				0.23511				0.3244				0.337289				0.365856
2.8	0.346086				0.429713				0.431067				0.352648				0.402106				0.326101				0.380767				0.40155				0.24659				0.244606				0.335889				0.353125				0.39815
3.2	0.339163				0.418282				0.449865				0.328484				0.394507				0.325857				0.401306				0.410821				0.277217				0.273356				0.338672				0.382497				0.409232
3.6	0.384921				0.417717				0.43406				0.330896				0.394623				0.35107				0.413933				0.466822				0.254318				0.248271				0.320863				0.362475				0.401579
4	0.373178				0.4091				0.488978				0.324921				0.387209				0.342149				0.423977				0.460083				0.259075				0.245828				0.32434				0.385336				0.401287
4.4	0.379488				0.455368				0.49039				0.353204				0.411945				0.32918				0.416083				0.452138				0.281459				0.26396				0.324627				0.374855				0.402531
4.8	0.389285				0.434318				0.493028				0.329416				0.422595				0.319257				0.405471				0.511068				0.271938				0.269745				0.359605				0.405537				0.391121
5.2	0.391849				0.441036				0.477619				0.365303				0.382168				0.319665				0.377922				0.503525				0.289963				0.302045				0.367873				0.390864				0.421001
5.6	0.368309				0.445079				0.473024				0.357644				0.412609				0.285225				0.419396				0.482402				0.286035				0.283685				0.360087				0.43307				0.429957
6	0.397582				0.454606				0.488723				0.344965				0.41568				0.35297				0.449459				0.506513				0.273169				0.28522				0.334885				0.374146				0.385763
6.4	0.384073				0.482394				0.490212				0.359454				0.448671				0.303422				0.423261				0.510199				0.273465				0.273528				0.355857				0.3925				0.403691
6.8	0.373706				0.440092				0.490875				0.384588				0.403905				0.318245				0.40591				0.503108				0.330535				0.284741				0.348739				0.40439				0.401084
7.2	0.398984				0.45775				0.462599				0.385817				0.41059				0.318097				0.422128				0.496793				0.284628				0.284643				0.33418				0.399774				0.416914
7.6	0.397541				0.420391				0.479905				0.373524				0.410426				0.26285				0.447835				0.519617				0.276034				0.300051				0.388088				0.392968				0.438771
8	0.398005				0.421401				0.519534				0.36143				0.422449				0.314976				0.436407				0.495055				0.261245				0.284907				0.361705				0.374559				0.420445
8.4	0.388447				0.424618				0.51776				0.39778				0.416688				0.318513				0.384105				0.472967				0.301471				0.288453				0.378148				0.382672				0.46119
8.8	0.375274				0.477202				0.513084				0.36671				0.392233				0.318962				0.399046				0.527921				0.280536				0.278864				0.339385				0.376416				0.456722
9.2	0.375649				0.435833				0.488148				0.35252				0.412801				0.319677				0.372728				0.50058				0.283408				0.285527				0.383371				0.379695				0.417664
9.6	0.403371				0.406231				0.464972				0.321223				0.406235				0.289434				0.394853				0.492402				0.253247				0.274655				0.352486				0.389497				0.431009
10	0.373109				0.411113				0.48582				0.323205				0.38405				0.312702				0.393689				0.49997				0.282712				0.300529				0.376948				0.392043				0.429262
10.4	0.386475				0.423686				0.486444				0.347305				0.397255				0.313017				0.383704				0.512161				0.237585				0.281926				0.352557				0.350475				0.449706
10.8	0.378396				0.425019				0.464432				0.363687				0.404691				0.306483				0.425546				0.495774				0.271872				0.288923				0.35297				0.368178				0.387738
11.2	0.351598				0.4362				0.461117				0.338732				0.389724				0.311026				0.395336				0.494758				0.2747				0.28766				0.357744				0.3655				0.39839
11.6	0.361439				0.399556				0.460031				0.328094				0.368911				0.322857				0.39747				0.455843				0.281032				0.278355				0.345459				0.373702				0.38574
12	0.383136				0.407328				0.477108				0.362409				0.38052				0.307542				0.382779				0.432769				0.275896				0.301995				0.36604				0.378248				0.410255
12.4	0.382541				0.41093				0.509837				0.348091				0.354411				0.303627				0.407407				0.451042				0.300871				0.2898				0.332712				0.389742				0.407241
12.8	0.387163				0.371462				0.490959				0.357754				0.376976				0.301542				0.388972				0.475921				0.295312				0.276531				0.357019				0.382821				0.412151
13.2	0.388889				0.419258				0.466628				0.357181				0.390123				0.312584				0.399862				0.449126				0.29956				0.291757				0.354544				0.386486				0.425586
13.6	0.370345				0.42145				0.465199				0.327883				0.377146				0.291601				0.393785				0.471963				0.277773				0.338116				0.386966				0.362324				0.404914
14	0.389085				0.412793				0.458301				0.355267				0.362951				0.297159				0.379				0.469123				0.265454				0.312122				0.36819				0.389506				0.391469
14.4	0.403225				0.361708				0.46916				0.357055				0.389196				0.329798				0.345226				0.472533				0.27727				0.295336				0.334975				0.359948				0.36457
14.8	0.376276				0.374537				0.454893				0.345185				0.308859				0.314167				0.383768				0.449805				0.261758				0.323171				0.337757				0.354685				0.43143
15.2	0.377935				0.374193				0.439769				0.35042				0.377039				0.274441				0.407187				0.48822				0.250172				0.330694				0.343725				0.356717				0.423173
15.6	0.369388				0.381047				0.461752				0.372741				0.379515				0.305324				0.360263				0.449134				0.294517				0.274189				0.329217				0.367564				0.408222
16	0.358803				0.377717				0.453722				0.328479				0.368476				0.287588				0.380805				0.432648				0.254852				0.322581				0.353683				0.371259				0.372571
	30
0	1.01233
0.4	0.987673
0.8
1.2	0.190439
1.6	0.252155
2	0.283165
2.4	0.301808
2.8	0.312679
3.2	0.320071
3.6	0.326521
4	0.333113
4.4	0.339554
4.8	0.343277
5.2	0.344288
5.6	0.344317
6	0.344551
6.4	0.345821
6.8	0.346769
7.2	0.34704
7.6	0.34746
8	0.347145
8.4	0.345979
8.8	0.343888
9.2	0.340669
9.6	0.339172
10	0.340398
10.4	0.34034
10.8	0.337352
11.2	0.335059
11.6	0.336224
12	0.33818
12.4	0.337518
12.8	0.337128
13.2	0.33908
13.6	0.338056
14	0.333738
14.4	0.331808
14.8	0.332031
15.2	0.33127
15.6	0.329341
16	0.327284
min	0.207661				0.253068				0.264276				0.195411				0.263476				0.202409				0.229557				0.243447				0.164264				0.107383				0.209241				0.247682				0.223218
rec	0.377646				0.399792				0.467957				0.349352				0.375053				0.30525				0.388741				0.466721				0.274575				0.299544				0.351571				0.370477				0.404877
rec-min	0.169985				0.146724				0.203681				0.153941				0.111577				0.102841				0.159183				0.223274				0.110311				0.192161				0.142329				0.122795				0.181659
average(rec-min)	0.144521
rec average	0.334961
min average	0.190439
rec- av min	0.187207				0.209353				0.277518				0.158913				0.184614				0.114811				0.198302				0.276282				0.0841358				0.109105				0.161131				0.180038				0.214438
imm	51.7098				45.9973				28.4141				59.0083				52.3787				70.3843				48.848				28.7328				78.2971				71.8564				58.436				53.5591				44.6856
mean(imm)	62.7206
sd(imm)	17.5196
sem(imm	3.19863
fi	16.4096
SEM(FI)	2.70854
			0.156157
mean(imm)	0.190439
sd(imm)	0.174169
sem(imm	55.0729
fi	17.5196
[truncated: 52 more columns]

## Sheet: 8J
cell1				cell2				cell3				cell4				cell5				cell6				cell7				cell8				cell9				cell10
Channel.001				Channel.001				Channel.001				Channel.001				Channel.001				Channel.001				Channel.001				Channel.001				Channel.001				Channel.001				Channel.001				Channel.001				Channel.001
Axis [s]	ROI1 []	ROI2 []		Axis [s]	ROI1 []	ROI2 []		Axis [s]	ROI1 []	ROI2 []		Axis [s]	ROI1 []	ROI2 []		Axis [s]	ROI1 []	ROI2 []		Axis [s]	ROI1 []	ROI2 []		Axis [s]	ROI1 []	ROI2 []		Axis [s]	ROI1 []	ROI2 []		Axis [s]	ROI1 []	ROI2 []		Axis [s]	ROI1 []	ROI2 []		Axis [s]	ROI1 []	ROI2 []		Axis [s]	ROI1 []	ROI2 []		Axis [s]	ROI1 []
0	41.8446	17.7642		0	49.2266	18.7331		0	57.6728	22.4315		0	48.6076	22.3829		0	70.3993	20.9838		0	69.6706	19.7258		0	48.2324	18.4565		0	50.1191	20.4968		0	55.5632	21.066		0	52.5321	21.2444		0	33.6558	8.99359		0	37.9888	9.05369		0	64.2796
0.4	39.8276	17.4598		0.4	47.7241	18.7299		0.4	57.013	22.7508		0.4	48.1017	21.0955		0.395	68.524	20.721		0.4	68.5971	20.0649		0.395	46.9788	18.6099		0.4	50.2186	20.5981		0.4	54.9843	20.6066		0.4	51.4011	21.0511		0.4	33.7368	9.22858		0.4	37.2506	8.72323		0.4	63.702
0.8				0.8				0.8				0.8				0.645				0.8				0.65				0.8				0.8				0.8				0.8				0.8				0.8
1.2	22.9081	17.4878		1.2	25.8457	18.578		1.2	30.0085	21.7573		1.2	27.6067	20.8761		0.9	31.4623	20.0268		1.2	29.6779	19.2081		0.905	23.7321	17.6355		1.2	25.2978	19.2407		1.2	26.4862	19.8283		1.2	26.2371	20.6714		1.2	14.2341	8.80026		1.2	13.3199	8.65633		1.2	21.3681
1.6	24.8547	17.7534		1.6	29.6007	18.6801		1.6	32.162	22.8923		1.6	31.0588	21.0137		1.305	35.4155	19.8213		1.6	32.4932	19.7192		1.315	24.6899	17.8085		1.6	27.1501	19.6258		1.6	28.2262	20.7877		1.6	27.6932	20.5414		1.6	15.4653	8.64772		1.6	14.5812	8.77003		1.6	26.9825
2	25.9754	17.5745		2	29.976	18.6662		2	33.8203	21.6372		2	31.4749	22.0575		1.705	38.5781	20.7215		2	33.6614	19.085		1.715	25.5653	17.9302		2	27.826	19.3742		2	29.5827	20.7368		2	27.4181	20.5196		2	16.2152	8.81329		2	14.5176	8.82429		2	29.7996
2.4	26.37	18.2502		2.4	32.0284	18.2544		2.4	34.709	22.0357		2.4	32.2867	21.2911		2.105	39.3894	20.4305		2.4	34.4682	19.86		2.115	26.0465	17.8482		2.4	28.4329	19.3555		2.4	31.2111	20.8302		2.4	26.7012	20.7235		2.4	17.3677	8.66909		2.4	15.3817	8.82084		2.4	30.7968
2.8	26.4611	17.6278		2.8	32.3228	18.8356		2.8	36.5977	21.9169		2.8	32.8448	21.2184		2.505	40.345	20.9809		2.8	35.5802	19.509		2.515	26.0327	17.8023		2.8	28.6079	19.7936		2.8	30.844	20.9547		2.8	28.0412	20.5431		2.8	17.0813	8.70669		2.8	16.0829	9.04594		2.8	31.2599
3.2	26.876	17.561		3.2	32.5599	18.4367		3.2	37.9078	21.623		3.2	32.7576	21.6598		2.905	40.6355	20.3841		3.2	36.5751	19.5025		2.915	26.817	17.8457		3.2	29.0711	19.8736		3.2	31.5056	20.2481		3.2	27.713	20.755		3.2	17.2448	8.58855		3.2	16.2704	8.62016		3.2	32.3557
3.6	27.1398	17.9449		3.6	33.173	18.3744		3.6	36.6827	21.8663		3.6	32.6581	20.8381		3.305	42.3067	20.2943		3.6	36.7584	19.7438		3.315	25.9251	17.5443		3.6	28.9583	19.6759		3.6	30.7512	20.5047		3.6	28.3704	20.8249		3.6	16.8513	8.94766		3.6	16.7938	9.03732		3.6	31.666
4	27.1924	17.7832		4	33.7228	18.7382		4	38.056	22.2446		4	31.7665	21.5032		3.705	43.4576	20.2934		4	37.8553	20.0944		3.715	27.3027	17.7613		4	29.4138	19.4456		4	31.0359	20.2698		4	27.8805	20.6466		4	17.3692	8.71844		4	16.4951	8.67557		4	31.5487
4.4	27.0564	18.4309		4.4	34.2063	19.132		4.4	37.369	22.2219		4.4	33.0338	21.6646		4.105	42.1871	20.0468		4.4	36.4616	19.3617		4.115	27.7974	17.7985		4.4	28.8237	19.8942		4.4	30.9328	20.3972		4.4	27.963	20.4121		4.4	17.368	8.60009		4.4	16.8944	8.77433		4.4	32.7073
4.8	27.7703	17.9196		4.8	33.639	18.7124		4.8	37.2379	21.9429		4.8	33.0071	20.8687		4.505	43.5632	20.6034		4.8	38.0667	19.7369		4.515	27.1984	18.0226		4.8	28.8635	19.8007		4.8	30.774	20.6934		4.8	28.442	20.8239		4.8	16.8567	8.68682		4.8	16.5565	8.98593		4.8	32.4696
5.2	27.3334	17.9792		5.2	34.4611	18.9903		5.2	38.6154	22.4854		5.2	32.3982	21.1403		4.905	44.2771	20.8939		5.2	37.5547	19.6059		4.915	27.6595	18.1526		5.2	29.4476	19.7847		5.2	31.3958	20.2858		5.2	28.1277	20.6767		5.2	16.7712	8.77013		5.2	16.4223	8.81424		5.2	32.3466
5.6	28.0926	17.4399		5.6	34.4912	19.0563		5.6	39.0504	22.5107		5.6	32.839	21.5095		5.305	42.9796	20.904		5.6	38.0302	19.4893		5.315	27.159	17.8725		5.6	28.9284	19.3813		5.6	31.331	20.7481		5.6	28.3836	20.4864		5.6	16.8669	8.77548		5.6	16.5563	9.06862		5.6	33.0446
6	28.0933	17.6757		6	34.1412	18.3098		6	38.3752	22.3407		6	33.4361	20.8049		5.705	43.4465	20.4214		6	37.4352	19.4914		5.715	26.703	18.056		6	29.6857	19.6983		6	31.7006	20.1792		6	28.3583	20.627		6	16.8925	8.84149		6	16.6296	8.90152		6	32.3017
6.4	28.0378	19.084		6.4	33.8405	18.4922		6.4	38.7199	22.6347		6.4	32.8136	20.7584		6.105	42.6328	20.5834		6.4	38.0293	19.3054		6.115	26.6493	17.7684		6.4	29.5903	19.4378		6.4	31.72	20.6057		6.4	28.4179	21.0517		6.4	18.017	8.82995		6.4	16.529	8.4654		6.4	33.0836
6.8	26.9282	17.5537		6.8	33.6836	18.6071		6.8	38.4616	22.392		6.8	33.2812	20.9008		6.505	43.0815	20.4783		6.8	38.0869	19.4265		6.515	27.0486	17.9331		6.8	30.235	19.1477		6.8	32.1682	21.1915		6.8	28.4362	20.2599		6.8	17.1774	8.72335		6.8	16.7164	9.0201		6.8	33.3241
7.2	27.0818	17.4932		7.2	34.3715	18.6099		7.2	39.0015	22.1817		7.2	32.6377	21.9299		6.905	44.7146	20.4744		7.2	38.1698	19.4581		6.915	27.9834	17.9804		7.2	29.9058	20.2146		7.2	31.8995	20.6198		7.2	29.0482	21.0713		7.2	17.1918	9.12732		7.2	16.8857	8.8464		7.2	34.3034
7.6	27.5312	17.4128		7.6	33.7119	18.2253		7.6	38.1614	21.4309		7.6	33.2041	21.2954		7.305	44.6507	20.0607		7.6	38.4544	19.4754		7.315	26.9458	17.8691		7.6	30.5547	19.6931		7.6	31.2599	20.833		7.6	28.5513	20.5875		7.6	17.3834	8.76095		7.6	16.6966	8.84008		7.6	32.9932
8	27.7554	17.6721		8	33.8802	18.4543		8	37.8455	22.9857		8	33.9849	21.0475		7.705	43.9641	20.3755		8	38.5169	19.532		7.715	27.6904	17.9929		8	29.779	19.6273		8	31.8774	22.3104		8	28.6873	20.9914		8	17.4132	8.6599		8	17.083	8.795		8	34.1285
8.4	29.0988	18.1698		8.4	34.1277	18.6805		8.4	37.7403	22.1804		8.4	33.2597	21.5754		8.105	44.5466	20.0764		8.4	39.0156	19.6995		8.115	27.8023	18.2366		8.4	29.9896	19.3222		8.4	32.0353	21.2642		8.4	28.9877	20.8631		8.4	17.4489	8.66524		8.4	17.2576	9.31237		8.4	33.4227
8.8	28.1406	17.3297		8.8	34.4707	18.9386		8.8	37.5987	22.4471		8.8	34.356	21.6624		8.505	44.3195	20.56		8.8	38.7211	19.789		8.515	26.9171	18.1396		8.8	29.8672	19.4131		8.8	32.1989	20.6198		8.8	28.9274	20.742		8.8	17.3608	8.94082		8.8	16.2619	8.89951		8.8	33.9688
9.2	27.5782	17.7209		9.2	34.2818	18.7572		9.2	38.6391	22.4296		9.2	33.4297	21.4404		8.905	44.7991	20.7501		9.2	38.1133	19.7319		8.915	26.6513	17.8938		9.2	29.9642	20.1783		9.2	31.5402	21.0132		9.2	29.7019	20.1744		9.2	17.4151	8.44093		9.2	16.3312	9.265		9.2	33.3505
9.6	26.6443	17.1192		9.6	33.8021	18.7156		9.6	37.9055	22.5957		9.6	33.6712	20.9889		9.305	45.677	20.4052		9.6	39.7696	19.5419		9.315	27.1585	17.9908		9.6	29.7276	19.6763		9.6	32.0534	21.6264		9.6	29.1996	20.3021		9.6	17.91	8.54155		9.6	16.2585	8.80448		9.6	33.5193
10	27.4733	17.3117		10	33.6112	18.5591		10	36.3866	21.865		10	34.0718	20.8365		9.705	43.3644	20.1285		10	39.3199	19.2582		9.715	26.9432	18.0727		10	30.3292	19.7379		10	31.6094	20.5585		10	28.441	20.3452		10	17.4375	8.57253		10	16.8246	8.69968		10	32.3826
10.4	27.7605	17.5312		10.4	33.7365	18.9686		10.4	37.7583	21.9714		10.4	33.1624	20.9673		10.105	43.7479	20.4658		10.4	40.0085	19.8136		10.115	26.9007	18.0681		10.4	30.2235	19.6606		10.4	32.4724	21.0415		10.4	29.0932	20.7891		10.4	17.6405	8.72335		10.4	16.91	9.05627		10.4	32.934
10.8	26.8598	17.6305		10.8	33.4673	18.5753		10.8	37.4305	22.3069		10.8	33.0295	21.0332		10.505	44.4478	20.2136		10.8	39.304	19.6022		10.515	26.5033	17.9824		10.8	29.7332	19.6897		10.8	32.5228	21.2057		10.8	28.7672	20.3389		10.8	17.914	9.10446		10.8	16.416	9.1826		10.8	33.4592
11.2	27.2593	17.7236		11.2	33.318	18.843		11.2	37.6232	22		11.2	32.9135	21.212		10.905	44.0737	20.2957		11.2	37.542	19.4692		10.915	27.4271	18.0464		11.2	30.6168	19.7323		11.2	33.2013	20.3311		11.2	28.0742	20.6336		11.2	17.7836	8.71972		11.2	16.8817	9.31639		11.2	33.8797
11.6	26.5389	17.8175		11.6	33.5727	18.6237		11.6	37.9776	23.3958		11.6	33.4769	21.5659		11.305	44.7797	20.2131		11.6	38.6463	19.5353		11.315	26.7835	18.1137		11.6	29.8666	19.711		11.6	32.1319	20.9009		11.6	28.8553	20.8664		11.6	17.5375	8.78359		11.6	16.3109	8.96641		11.6	31.8703
12	26.2263	17.7769		12	34.1716	18.9114		12	37.4529	23.3361		12	33.8806	22.1044		11.705	44.5572	20.4577		12	40.0415	19.7126		11.715	26.6026	17.7793		12	30.3724	19.9761		12	32.1851	20.6736		12	28.9789	20.7822		12	17.5982	8.84042		12	16.522	8.71892		12	34.1391
12.4	26.0945	17.841		12.4	33.4441	18.8703		12.4	37.6403	22.2771		12.4	33.4962	21.6007		12.105	45.6343	20.5074		12.4	39.3457	19.4433		12.115	27.6381	18.214		12.4	29.5999	19.351		12.4	31.9562	21.3434		12.4	28.6099	20.8528		12.4	17.7221	9.09122		12.4	16.3891	8.92937		12.4	34.4763
12.8	26.2644	17.4806		12.8	33.2945	18.518		12.8	37.8766	22.364		12.8	33.7379	21.4684		12.505	44.8255	20.494		12.8	38.9354	19.477		12.515	27.4087	17.865		12.8	30.0755	19.711		12.8	31.7172	20.6217		12.8	28.7714	20.7056		12.8	16.8826	8.56719		12.8	16.242	8.98249		12.8	33.2528
13.2	27.0469	17.8157		13.2	31.938	18.7382		13.2	36.9459	21.9422		13.2	33.8712	21.6799		12.905	45.1808	20.5361		13.2	38.9429	19.3888		12.915	27.2488	18.0414		13.2	29.9871	19.5697		13.2	31.5017	20.7123		13.2	29.1134	21.0252		13.2	17.6336	8.76885		13.2	16.8274	8.97588		13.2	33.0145
13.6	27.1049	17.9286		13.6	32.2067	18.8015		13.6	36.2323	22.9883		13.6	33.2583	21.4568		13.305	44.8267	20.139		13.6	39.2372	19.5944		13.315	27.587	17.962		13.6	30.3433	19.7611		13.6	31.9159	20.5274		13.6	29.3477	20.6983		13.6	17.453	9.01154		13.6	16.5173	8.97588		13.6	32.5627
14	26.6343	17.5483		14	33.2437	18.5568		14	37.254	22.3984		14	33.8136	21.8534		13.705	44.789	20.2838		14	38.1702	20.3169		13.715	27.4832	18.3533		14	30.2177	19.3327		14	31.6491	20.6283		14	29.3749	20.8614		14	17.9607	8.61867		14	16.7051	8.65346		14	32.9851
14.4	26.7583	16.7669		14.4	33.368	18.6519		14.4	36.6528	22.6749		14.4	33.2996	21.5111		14.105	44.6621	20.3282		14.4	38.299	19.289		14.115	26.8591	17.712		14.4	29.7396	19.2318		14.4	31.1246	19.9509		14.4	27.5648	20.4867		14.4	17.523	8.73617		14.4	17.0649	9.06489		14.4	31.9858
14.8	26.9512	17.6712		14.8	32.2627	18.5979		14.8	37.0198	22.4873		14.8	34.9068	21.6835		14.505	44.3384	20.1906		14.8	39.5619	19.5747		14.515	27.2615	18.3992		14.8	29.8785	19.5185		14.8	31.2886	20.6557		14.8	27.9332	20.6233		14.8	16.8785	8.77377		14.8	16.7716	8.94918		14.8	32.82
15.2	26.4031	17.4715		15.2	32.3108	18.7539		15.2	37.4044	22.6171		15.2	33.2718	21.1002		14.905	45.272	20.4658		15.2	38.2878	19.4967		14.915	27.7887	18.3875		15.2	30.2755	19.3368		15.2	31.277	21.2226		15.2	27.73	20.5759		15.2	17.308	8.90558		15.2	17.596	8.8596		15.2	32.8244
15.6	26.5056	17.5411		15.6	32.1293	18.5337		15.6	37.579	22.9935		15.6	34.7805	21.5759		15.305	42.4925	20.291		15.6	38.1844	20.0948		15.315	26.6127	18.3516		15.6	29.9548	19.5675		15.6	30.698	20.3604		15.6	27.9516	20.4403		15.6	17.8962	8.62935		15.6	16.916	8.6569		15.6	31.9594
16	26.3572	17.1491		16	33.0098	18.7996		16	37.327	22.865		16	35.113	20.9678		15.705	42.8155	20.377		16	38.4512	19.8777		15.715	26.8956	17.839		16	29.0387	20.0303		16	30.1475	20.3547		16	28.824	20.6555		16	17.5254	8.99893		16	16.644	9.07953		16	30.857
0	24.0803				30.4935				35.2413				26.2247				49.4156				49.9448				29.7759				29.6222				34.4972				31.2878				24.6622				28.9351				55.2086
0.4	22.3678				28.9942				34.2622				27.0062				47.8031				48.5322				28.3689				29.6205				34.3777				30.3501				24.5083				28.5273				54.9886
0.8	0				0				0				0				0				0				0				0				0				0				0				0				0
1.2	5.42033				7.26767				8.25123				6.73062				11.4356				10.4697				6.09666				6.05706				6.65794				5.56565				5.43386				4.66355				12.7604
1.6	7.10135				10.9206				9.26973				10.0451				15.5942				12.774				6.88141				7.52427				7.43844				7.15171				6.81755				5.81119				18.2781
2	8.4009				11.3098				12.1831				9.41744				17.8566				14.5765				7.63509				8.45175				8.84589				6.89852				7.40193				5.69331				21.1836
2.4	8.11974				13.774				12.6733				10.9955				18.9589				14.6081				8.19827				9.07743				10.3809				5.97769				8.69861				6.5609				22.0789
2.8	8.83331				13.4872				14.6807				11.6264				19.3641				16.0711				8.23043				8.81426				9.88926				7.49807				8.37458				7.03692				22.4136
3.2	9.31506				14.1231				16.2849				11.0978				20.2514				17.0726				8.97126				9.1975				11.2575				6.95801				8.65627				7.65026				23.6173
3.6	9.19493				14.7986				14.8163				11.82				22.0124				17.0146				8.38075				9.28239				10.2465				7.54546				7.90365				7.75643				22.569
4	9.40922				14.9846				15.8114				10.2634				23.1642				17.7608				9.54143				9.96821				10.7661				7.23392				8.65079				7.8195				22.6785
4.4	8.62554				15.0742				15.147				11.3692				22.1403				17.0999				9.99887				8.92948				10.5356				7.55083				8.76789				8.12003				23.9813
4.8	9.85071				14.9266				15.295				12.1384				22.9598				18.3298				9.17581				9.06274				10.0806				7.61807				8.16989				7.57061				23.7813
5.2	9.35419				15.4708				16.13				11.258				23.3831				17.9488				9.50689				9.6629				11.11				7.45093				8.00108				7.60805				23.5852
5.6	10.6527				15.4349				16.5397				11.3295				22.0756				18.5409				9.2865				9.54709				10.5828				7.89719				8.09138				7.4877				24.0463
6	10.4176				15.8315				16.0346				12.6313				23.0251				17.9438				8.64697				9.98743				11.5214				7.73134				8.05105				7.72807				23.54
6.4	8.95375				15.3483				16.0853				12.0552				22.0494				18.7238				8.88091				10.1526				11.1143				7.3662				9.18708				8.06364				24.3639
6.8	9.37447				15.0765				16.0697				12.3804				22.6032				18.6604				9.11545				11.0873				10.9767				8.17624				8.454				7.69634				24.3463
7.2	9.58862				15.7616				16.8198				10.7079				24.2402				18.7117				10.003				9.69126				11.2797				7.97688				8.06447				8.03928				25.244
7.6	10.1183				15.4866				16.7305				11.9087				24.5901				18.979				9.07667				10.8616				10.4269				7.9638				8.62246				7.85655				23.9191
8	10.0833				15.4259				14.8598				12.9374				23.5886				18.9849				9.69749				10.1517				9.56706				7.69592				8.75329				8.28799				24.9439
8.4	10.9289				15.4471				15.5599				11.6842				24.4701				19.3161				9.56568				10.6674				10.7712				8.12463				8.78361				7.94521				24.2972
8.8	10.8108				15.5321				15.1516				12.6935				23.7595				18.9321				8.77748				10.4541				11.5791				8.1854				8.41996				7.36235				25.2307
9.2	9.85734				15.5247				16.2095				11.9893				24.0489				18.3814				8.75749				9.78584				10.527				9.52748				8.97415				7.06621				24.9185
9.6	9.52501				15.0865				15.3098				12.6823				25.2719				20.2277				9.16771				10.0513				10.427				8.89759				9.36848				7.45398				24.752
10	10.1617				15.0521				14.5216				13.2353				23.2359				20.0617				8.87045				10.5913				11.0509				8.09587				8.86497				8.12497				23.5426
10.4	10.2294				14.7679				15.7869				12.1951				23.2821				20.1949				8.83252				10.5629				11.4309				8.30409				8.91719				7.8537				24.5267
10.8	9.2293				14.892				15.1235				11.9963				24.2343				19.7018				8.52085				10.0435				11.3171				8.42833				8.80953				7.23342				24.6532
11.2	9.53569				14.475				15.6232				11.7015				23.7779				18.0728				9.3807				10.8845				12.8702				7.44056				9.06386				7.56528				25.1875
11.6	8.72135				14.949				14.5818				11.911				24.5666				19.111				8.66979				10.1556				11.231				7.98893				8.75386				7.34449				22.9834
12	8.44941				15.2602				14.1168				11.7762				24.0995				20.3289				8.82338				10.3964				11.5115				8.1967				8.75777				7.80306				25.473
12.4	8.25349				14.5739				15.3632				11.8955				25.1269				19.9024				9.42407				10.2488				10.6128				7.75712				8.63086				7.45974				25.757
12.8	8.78378				14.7765				15.5126				12.2695				24.3315				19.4584				9.54376				10.3645				11.0955				8.06583				8.31541				7.25951				24.8472
13.2	9.23122				13.1997				15.0037				12.1913				24.6447				19.5541				9.20744				10.4174				10.7895				8.08821				8.86474				7.85155				24.1199
13.6	9.17631				13.4053				13.244				11.8015				24.6877				19.6428				9.62509				10.5821				11.3885				8.64938				8.4415				7.54144				23.6692
14	9.08601				14.6869				14.8555				11.9602				24.5052				17.8533				9.12998				10.885				11.0208				8.51347				9.34203				8.0516				24.3013
14.4	9.99139				14.7161				13.9779				11.7885				24.3339				19.01				9.14716				10.5078				11.1736				7.07806				8.78686				7.99998				22.9604
14.8	9.28007				13.6648				14.5324				13.2232				24.1478				19.9871				8.86221				10.36				10.6329				7.30988				8.10473				7.82242				24.0165
15.2	8.93155				13.5569				14.7873				12.1716				24.8061				18.7911				9.40111				10.9386				10.0544				7.15404				8.40246				8.73638				24.1288
15.6	8.96455				13.5956				14.5855				13.2046				22.2015				18.0896				8.26108				10.3873				10.3376				7.51124				9.26684				8.25913				23.0881
16	9.20811				14.2101				14.462				14.1452				22.4385				18.5736				9.05654				9.00842				9.79282				8.16846				8.52649				7.56445				22.1467
	30
0	1.03687				1.0252				1.01409				0.985318				1.01659				1.01434				1.0242				1.00003				1.00174				1.01521				1.00313				1.0071				1.002
0.4	0.96313				0.974797				0.985914				1.01468				0.983414				0.985656				0.975802				0.99997				0.998265				0.984787				0.996868				0.992905				0.998003
0.8	0				0				0				0				0				0				0				0				0				0				0				0				0
1.2	0.233393				0.244342				0.237433				0.252884				0.235255				0.212633				0.209706				0.204483				0.193334				0.180592				0.221021				0.162316				0.231592
1.6	0.305776				0.367156				0.266741				0.377415				0.320806				0.259431				0.236699				0.254015				0.215999				0.232056				0.277302				0.202261				0.331735
2	0.361733				0.380239				0.350575				0.353834				0.36735				0.296038				0.262624				0.285326				0.256869				0.22384				0.301072				0.198158				0.384468
2.4	0.349626				0.463087				0.36468				0.413126				0.390027				0.296681				0.281995				0.306449				0.301443				0.193962				0.353814				0.228355				0.400716
2.8	0.380352				0.453445				0.422446				0.436831				0.398361				0.326394				0.283101				0.297564				0.287166				0.243294				0.340634				0.244923				0.406791
3.2	0.401095				0.474825				0.468605				0.41697				0.416615				0.346733				0.308584				0.310502				0.326897				0.225771				0.352092				0.26627				0.428637
3.6	0.395923				0.497535				0.426348				0.444102				0.452844				0.345554				0.288272				0.313368				0.297539				0.244832				0.321479				0.269965				0.40961
4	0.40515				0.503788				0.454981				0.385618				0.476539				0.360711				0.328196				0.336521				0.312627				0.234723				0.351869				0.272161				0.411598
4.4	0.371406				0.506802				0.435863				0.427167				0.455474				0.347288				0.343931				0.301454				0.305935				0.245006				0.356632				0.282621				0.435244
4.8	0.42416				0.501838				0.440123				0.456067				0.472333				0.372266				0.31562				0.305953				0.292722				0.247188				0.332308				0.263498				0.431613
5.2	0.402781				0.520134				0.46415				0.422986				0.481042				0.364528				0.327008				0.326214				0.322614				0.241765				0.325442				0.264801				0.428055
5.6	0.458693				0.518926				0.475939				0.425676				0.454144				0.376552				0.319427				0.322304				0.307307				0.256245				0.329115				0.260612				0.436423
6	0.448571				0.53226				0.461403				0.474584				0.473677				0.364426				0.297429				0.33717				0.334559				0.250863				0.327475				0.268978				0.427234
6.4	0.385538				0.516016				0.462863				0.45294				0.453604				0.380268				0.305476				0.342745				0.32274				0.239015				0.373682				0.280658				0.442188
6.8	0.403654				0.506879				0.462413				0.465157				0.464998				0.378979				0.313543				0.374301				0.318742				0.265299				0.343865				0.267874				0.441868
7.2	0.412875				0.529911				0.483998				0.402318				0.498674				0.380022				0.344074				0.327172				0.327542				0.258831				0.32802				0.27981				0.45816
7.6	0.435684				0.520665				0.481429				0.447437				0.505871				0.385451				0.31221				0.366681				0.302777				0.258406				0.350717				0.27345				0.434114
8	0.434176				0.518623				0.427598				0.486087				0.485269				0.385569				0.333564				0.342715				0.27781				0.249714				0.356038				0.288467				0.452713
8.4	0.470587				0.519339				0.447743				0.439002				0.503404				0.392297				0.32903				0.360125				0.312775				0.263625				0.357271				0.276536				0.440976
8.8	0.465502				0.522196				0.435994				0.476924				0.488785				0.384498				0.301918				0.352924				0.336237				0.265597				0.34248				0.256249				0.457919
9.2	0.424445				0.521945				0.466438				0.450465				0.494739				0.373313				0.301231				0.330364				0.305684				0.309144				0.365021				0.245942				0.452252
9.6	0.410136				0.507213				0.440547				0.4765				0.519898				0.41081				0.315341				0.339326				0.302782				0.288705				0.381061				0.259438				0.449231
10	0.43755				0.506057				0.417867				0.497278				0.478013				0.407438				0.305116				0.357555				0.320899				0.262692				0.360581				0.282792				0.427281
10.4	0.440465				0.496502				0.454276				0.458198				0.478964				0.410144				0.303812				0.356598				0.331932				0.269448				0.362705				0.273351				0.445142
10.8	0.397403				0.500676				0.435188				0.450727				0.498552				0.400129				0.293091				0.339062				0.328629				0.273479				0.358326				0.251762				0.447438
11.2	0.410596				0.486654				0.449566				0.43965				0.489164				0.367045				0.322667				0.367454				0.373728				0.241428				0.368671				0.263312				0.457135
11.6	0.375531				0.502591				0.419598				0.447521				0.505388				0.388131				0.298214				0.342846				0.326127				0.259222				0.356061				0.255628				0.417132
12	0.363821				0.513054				0.406217				0.442456				0.49578				0.412865				0.303497				0.350975				0.334273				0.265963				0.35622				0.271588				0.462317
12.4	0.355386				0.489979				0.442084				0.44694				0.516915				0.404204				0.324159				0.345995				0.308177				0.2517				0.351058				0.259639				0.46747
12.8	0.378219				0.496791				0.446382				0.460992				0.500551				0.395187				0.328276				0.349898				0.322192				0.261717				0.338228				0.25267				0.450958
13.2	0.397486				0.44378				0.431738				0.458054				0.506996				0.397131				0.316708				0.351686				0.313306				0.262443				0.360571				0.273276				0.437759
13.6	0.395121				0.45069				0.381102				0.443408				0.50788				0.398931				0.331074				0.357247				0.330702				0.280652				0.343356				0.262483				0.429578
14	0.391233				0.49378				0.427476				0.44937				0.504125				0.362587				0.314043				0.367472				0.320024				0.276242				0.379985				0.280239				0.441051
14.4	0.430217				0.494761				0.402221				0.442919				0.500601				0.386079				0.314634				0.354737				0.324462				0.229666				0.357404				0.278442				0.416714
14.8	0.399589				0.459416				0.418178				0.496826				0.496773				0.405925				0.304833				0.349748				0.30876				0.237188				0.329658				0.272262				0.435883
15.2	0.384582				0.455787				0.425511				0.457312				0.510316				0.381634				0.323369				0.369282				0.29196				0.232132				0.341768				0.304073				0.43792
15.6	0.386003				0.45709				0.419705				0.496125				0.456734				0.367387				0.284156				0.35067				0.300186				0.243722				0.376927				0.287462				0.419033
16	0.39649				0.477751				0.416151				0.531467				0.461609				0.377216				0.311517				0.304119				0.284366				0.265047				0.346813				0.263283				0.401947
	30
0	1.00675
0.4	0.993246
0.8
1.2	0.192922
1.6	0.252238
2	0.28181
2.4	0.302205
2.8	0.317295
3.2	0.327509
3.6	0.332921
4	0.335603
4.4	0.337652
4.8	0.340116
5.2	0.343986
5.6	0.347741
6	0.349502
6.4	0.349862
6.8	0.349147
7.2	0.348012
7.6	0.347851
8	0.350028
8.4	0.353589
8.8	0.354481
9.2	0.352298
9.6	0.350992
10	0.350477
10.4	0.348613
10.8	0.34761
11.2	0.346547
11.6	0.342548
12	0.340516
12.4	0.343128
12.8	0.344026
13.2	0.341085
13.6	0.339685
14	0.340617
14.4	0.339463
14.8	0.337327
15.2	0.336885
15.6	0.336803
16	0.336085
min	0.233393				0.244342				0.237433				0.252884				0.235255				0.212633				0.209706				0.204483				0.193334				0.180592				0.221021				0.162316				0.231592
rec	0.393476				0.481287				0.425026				0.461464				0.495357				0.390307				0.311603				0.350519				0.319922				0.25667				0.355183				0.269965				0.437832
rec-min	0.160083				0.236945				0.187593				0.20858				0.260102				0.177673				0.101897				0.146036				0.126587				0.0760779				0.134162				0.107648				0.206239
average(rec-min)	0.148474
rec average	0.341396
min average	0.192922
rec- av min	0.200554				0.288365				0.232104				0.268542				0.302434				0.197384				0.118681				0.157597				0.126999				0.0637476				0.162261				0.0770425				0.24491
imm	47.9335				25.1367				39.7427				30.2829				21.484				48.7564				69.1888				59.0856				67.0293				83.4503				57.8748				79.9987				36.4182
mean(imm)	61.4542
sd(imm)	19.6299
sem(imm	3.5839
			0.133348
mean(imm)	0.192922
sd(imm)	0.181408
sem(imm	52.9041
fi	19.6299
[truncated: 52 more columns]

## Sheet: 4J
cell1				cell2				cell3				cell4				cell5				cell6				cell7				cell8				cell9				cell10
Channel.001				Channel.001				Channel.001				Channel.001				Channel.001				Channel.001				Channel.001				Channel.001				Channel.001				Channel.001				Channel.001				Channel.001				Channel.001
Axis [s]	ROI1 []	ROI2 []		Axis [s]	ROI1 []	ROI2 []		Axis [s]	ROI1 []	ROI2 []		Axis [s]	ROI1 []	ROI2 []		Axis [s]	ROI1 []	ROI2 []		Axis [s]	ROI1 []	ROI2 []		Axis [s]	ROI1 []	ROI2 []		Axis [s]	ROI1 []	ROI2 []		Axis [s]	ROI1 []	ROI2 []		Axis [s]	ROI1 []	ROI2 []		Axis [s]	ROI1 []	ROI2 []		Axis [s]	ROI1 []	ROI2 []		Axis [s]	ROI1 []
0	64.8051	22.1888		0	68.51	21.1055		0	71.3664	18.9384		0	68.1157	19.379		0	56.0363	20.6048		0	73.5405	24.424		0	58.429	30.4313		0	91.0138	23.7441		0	82.4007	21.2919		0	87.9791	21.2509		0	37.814	9.28784		0	47.8517	12.5639		0	57.6926
0.4	63.2177	21.7866		0.4	66.9431	22.2082		0.4	67.8115	18.4261		0.4	67.5628	19.0438		0.395	54.6498	20.4955		0.4	72.9178	24.2918		0.4	56.9536	29.7684		0.4	89.9332	23.0613		0.395	79.1547	21.4919		0.4	86.8694	21.3273		0.41	36.971	8.89106		0.395	46.2891	12.6289		0.4	55.2015
0.8				0.8				0.8				0.8				0.645				0.8				0.8				0.8				0.65				0.8				0.66				0.645				0.8
1.2	29.1639	21.0253		1.2	30.6772	20.51		1.2	29.1202	17.554		1.2	32.1073	18.3514		0.9	29.015	18.8665		1.2	33.1016	21.2031		1.2	27.6506	23.1992		1.2	37.6576	22.655		0.9	34.9038	20.0184		1.2	37.5905	19.7358		0.915	14.3289	9.49274		0.9	19.1512	12.0321		1.2	20.761
1.6	34.009	21.2544		1.6	35.9928	20.5691		1.6	33.6155	17.2888		1.6	35.5446	18.421		1.305	32.7498	19.2353		1.6	37.2606	21.1603		1.6	31.3505	23.3968		1.6	42.5919	21.8624		1.295	40.5705	20.88		1.6	44.1364	19.9248		1.31	15.3038	9.59862		1.305	21.6707	12.0643		1.6	22.761
2	35.5285	20.9148		2	38.7103	19.9418		2	35.9177	17.5691		2	38.8806	18.5943		1.705	33.8475	20.0626		2	38.2561	20.8768		2	33.9304	23.472		2	44.8251	22.1639		1.695	42.6686	21.5438		2	46.6931	20.2461		1.71	17.3661	9.27752		1.705	22.9156	12.2369		2	25.8049
2.4	36.9411	20.8371		2.4	39.9755	19.8609		2.4	37.1522	17.911		2.4	40.3788	18.821		2.105	34.9814	18.7323		2.4	40.9456	21.0255		2.4	36.6589	24.1611		2.4	45.7389	22.2224		2.105	44.8222	20.7276		2.4	49.0486	20.1418		2.12	17.331	9.07416		2.105	23.7052	12.6911		2.4	27.6223
2.8	37.5872	20.6338		2.8	42.8778	19.8927		2.8	38.2352	17.7377		2.8	40.881	19.3314		2.505	34.5429	19.6719		2.8	43.1551	21.0626		2.8	36.7327	24.2311		2.8	46.5124	21.6814		2.505	46.4233	20.3038		2.8	49.2937	20.3503		2.52	18.6678	8.86047		2.5	24.9538	12.4025		2.8	27.4059
3.2	37.0068	21.2538		3.2	44.3747	19.9482		3.2	39.7708	17.8523		3.2	40.618	18.6714		2.905	35.6201	19.2881		3.2	44.4605	21.2822		3.2	37.5531	24.2476		3.2	47.1803	22.2837		2.905	46.1213	20.5762		3.2	49.217	20.7115		2.92	18.4409	8.98203		2.9	25.1114	12.2488		3.2	28.8288
3.6	38.9775	20.4691		3.6	44.6085	21.1309		3.6	39.1531	17.9451		3.6	42.1403	18.8829		3.305	36.1829	19.3409		3.6	44.8529	21.4298		3.6	38.6976	24.1523		3.6	47.4379	21.8945		3.305	45.6453	20.8108		3.6	49.8646	20.7939		3.32	18.9765	8.96292		3.3	25.1804	12.4057		3.6	29.3626
4	38.9165	21.1755		4	43.6107	20.22		4	39.4404	17.7936		4	42.396	18.4124		3.705	35.9251	19.3198		4	45.0972	21.5287		4	40.0921	23.8616		4	48.639	22.6322		3.705	46.6577	21.0141		4	51.095	21.3842		3.72	19.0967	9.08448		3.7	25.24	12.3539		4	28.9115
4.4	39.5917	21.9324		4.4	43.9451	20.5227		4.4	40.6714	17.857		4.4	43.5522	18.7943		4.105	34.7847	20.043		4.4	45.0898	21.5754		4.4	39.0342	24.3392		4.4	47.4824	21.881		4.105	45.3284	21.5286		4.4	49.9311	19.8921		4.12	19.8017	8.57416		4.1	26.0521	12.4354		4.4	30.3038
4.8	40.443	21.8681		4.8	43.9688	20.9018		4.8	39.8803	17.8797		4.8	43.2379	19.0114		4.505	35.2999	19.6357		4.8	45.1145	21.3314		4.8	39.7529	25.106		4.8	48.2839	22.3079		4.505	48.2656	20.9881		4.8	50.7734	20.6885		4.52	19.5498	9.47248		4.505	26.0856	12.1992		4.8	29.167
5.2	40.4967	21.1654		5.2	44.4055	20.7273		5.2	41.4522	18.2794		5.2	43.6636	18.7352		4.9	35.0534	19.6116		5.2	46.8041	21.2554		5.2	40.3118	23.3891		5.2	48.6567	21.9045		4.905	47.8038	21.5157		5.2	51.0975	20.6533		4.92	19.9429	8.60092		4.905	26.2083	12.696		5.2	29.1386
5.6	39.3984	21.363		5.6	44.4049	20.02		5.6	41.4069	17.5398		5.6	41.8551	18.5438		5.3	36.2966	18.991		5.6	47.0197	20.8736		5.6	39.594	23.9619		5.6	47.554	22.2438		5.305	46.9624	21.5135		5.6	50.3378	20.3733		5.32	20.09	8.85703		5.305	26.1282	12.2806		5.6	29.838
6	40.9711	21.5013		6	44.5797	20.2873		6	40.1614	17.3911		6	42.6994	19.4952		5.7	35.9193	18.957		6	47.9357	21.1411		6	40.1018	23.7802		6	48.2119	22.6636		5.705	48.8512	20.1827		6	50.7965	20.7842		5.72	19.9846	8.83639		5.705	26.3859	12.5042		6	29.7675
6.4	41.4586	21.2961		6.4	44.2627	20.2973		6.4	41.2121	17.5824		6.4	41.1886	18.5819		6.1	36.4814	18.7353		6.4	46.6709	21.7727		6.4	41.8184	24.4514		6.4	46.8195	22.206		6.105	49.3414	21.3351		6.4	50.2808	19.5152		6.12	19.0751	8.89526		6.105	26.3833	11.9444		6.4	30.3278
6.8	42.0149	21.7532		6.8	43.5024	20.3091		6.8	40.4158	17.4924		6.8	40.8776	19.0705		6.5	35.4303	19.5287		6.8	45.415	20.9764		6.8	41.3508	24.0829		6.8	47.7817	21.3029		6.505	48.1369	21.5427		6.8	50.6943	20.3648		6.52	19.2683	9.02255		6.505	26.1216	12.6314		6.8	30.163
7.2	39.8727	21.5082		7.2	44.2193	20.0318		7.2	40.1344	17.2926		7.2	42.141	19.1114		6.9	36.0004	19.2119		7.2	46.5825	22.0077		7.2	40.8176	24.2522		7.2	48.1301	22.7448		6.905	49.2371	21.3535		7.2	51.1715	21.1855		6.92	20.4993	8.78479		6.905	25.5294	11.7449		7.2	29.8543
7.6	40.8514	21.4842		7.6	44.467	19.9527		7.6	40.8442	17.8419		7.6	42.5307	19.041		7.3	36.1498	19.589		7.6	48.0737	21.7171		7.6	40.4106	23.7066		7.6	48.4518	21.9694		7.305	47.9508	21.267		7.6	49.7244	20.2024		7.32	18.8525	9.07913		7.305	26.2622	12.3833		7.6	29.4368
8	41.2736	21.3144		8	44.6438	20.0091		8	40.5229	17.6402		8	43.7887	18.9438		7.7	37.3643	18.6471		8	47.7447	22.0083		8	40.2373	24.5502		8	46.6739	22.3393		7.705	48.6438	20.8638		8	48.8422	20.32		7.72	19.6429	8.8945		7.705	26.8364	12.115		8	29.8646
8.4	40.4955	21.346		8.4	45.0567	20.28		8.4	39.8673	17.7415		8.4	43.3187	19.6333		8.1	36.425	19.1908		8.4	46.093	21.8493		8.4	40.3778	23.8461		8.4	45.6151	21.9914		8.105	48.5923	21.2032		8.4	48.9955	20.4982		8.12	19.3999	8.97248		8.105	26.3021	12.2778		8.4	30.424
8.8	40.6284	21.0107		8.8	44.5482	20.4827		8.8	39.9904	17.428		8.8	42.6736	19.3333		8.5	35.8944	19.371		8.8	47.2182	21.1826		8.8	41.2296	24.2033		8.8	47.034	21.4733		8.505	49.6976	21.4962		8.8	48.4502	20.1139		8.52	19.5228	8.89717		8.505	25.8011	12.0311		8.8	30.5267
9.2	42.188	20.8927		9.2	44.477	19.9991		9.2	40.8289	17.6913		9.2	41.4729	18.2524		8.9	35.16	19.3054		9.2	47.6355	21.4885		9.2	40.4813	24.5749		9.2	46.0387	21.6757		8.905	48.2312	22.0908		9.2	49.5748	20.5176		8.92	19.4391	8.96674		8.905	27.9226	12.3445		9.2	31.5538
9.6	40.9771	21.0606		9.6	44.4186	19.8682		9.6	40.4969	17.928		9.6	43.0341	19.2648		9.3	36.5044	19.31		9.6	47.6936	22.4936		9.6	41.1876	24.4447		9.6	45.935	21.6565		9.305	47.5775	20.6984		9.6	50.7245	20.7636		9.32	18.4542	8.58066		9.305	26.2231	12.0549		9.6	29.7011
10	40.8755	21.5076		10	43.5659	20.3118		10	39.9904	17.6544		10	42.0495	18.8905		9.7	35.6513	19.0415		10	45.2908	21.4298		10	40.3469	24.4689		10	45.5072	22.6215		9.705	47.248	21.8054		10	50.184	19.9612		9.72	19.1748	8.37424		9.705	26.3134	12.0182		10	29.944
10.4	40.7726	21.0499		10.4	44.1606	20.0973		10.4	40.3849	17.9072		10.4	42.0521	19		10.1	36.601	19.2919		10.4	46.9067	21.7848		10.4	40.7277	24.176		10.4	44.8501	22.9259		10.105	46.6065	21.3859		10.4	50.4395	21.1758		10.12	19.0677	8.89641		10.105	26.9045	12.1003		10.4	30.153
10.8	40.7855	21.6894		10.8	43.6661	19.71		10.8	40.0259	17.7652		10.8	42.6875	18.54		10.5	35.2618	18.7112		10.8	47.1438	22.2567		10.8	41.6561	24.2074		10.8	46.439	22.2716		10.505	46.1352	21.2822		10.8	49.9514	20.2339		10.52	19.2533	8.97668		10.505	26.6145	12.1324		10.8	30.9203
11.2	40.7233	21.7298		11.2	43.9348	20.6782		11.2	38.968	18.0436		11.2	41.9396	18.7229		10.9	35.8914	19.1757		11.2	46.6272	21.954		11.2	40.1602	24.1271		11.2	45.0373	22.3528		10.905	47.2494	21.1946		11.2	49.5511	19.6994		10.92	18.6647	8.86583		10.905	27.7327	12.2488		11.2	29.865
11.6	41.3321	21.4047		11.6	44.1326	20.0082		11.6	40.8242	18.3106		11.6	39.937	19.6333		11.3	35.1912	19.3703		11.6	46.5494	21.281		11.6	40.0654	23.6732		11.6	43.4891	22.6999		11.305	47.0791	20.8692		11.6	48.2781	19.3164		11.32	19.081	8.59021		11.305	26.3945	12.0234		11.6	29.7467
12	42.529	21.2683		12	44.33	19.5736		12	40.4696	17.5881		12	40.9317	19.08		11.7	36.0498	19.2074		12	45.3306	21.5607		12	40.7568	23.7735		12	45.689	22.3877		11.705	47.0978	21.9859		12	48.524	19.68		11.72	18.6799	8.92164		11.705	25.8336	12.0636		12	30.2618
12.4	41.6491	21.5625		12.4	44.1889	20.5118		12.4	39.0518	17.7093		12.4	41.3355	18.7943		12.1	34.998	19.0566		12.4	44.3332	21.3206		12.4	40.0044	24.1245		12.4	45.28	21.6842		12.105	47.8635	21.4465		12.4	47.9836	20.657		12.12	18.4722	8.96024		12.105	26.1885	12.4913		12.4	29.6997
12.8	41.0409	21.7765		12.8	44.3047	20.72		12.8	39.3292	18.3371		12.8	40.6995	18.9048		12.5	36.5844	19.362		12.8	45.6074	21.7203		12.8	40.3292	24.0314		12.8	45.297	22.2994		12.505	47.5128	21.2292		12.8	48.4701	20.5442		12.52	18.8122	8.48242		12.505	26.8708	12.1321		12.8	29.9853
13.2	41.1347	22.1193		13.2	43.4574	19.7373		13.2	38.974	17.5114		13.2	41.5235	19.6267		12.9	35.6519	19.0483		13.2	43.6263	21.689		13.2	40.9738	23.7313		13.2	45.025	22.2537		12.905	48.074	21.2303		13.2	48.9138	20.0897		12.92	18.9463	9.24924		12.905	26.2617	11.9556		13.2	30.413
13.6	40.9287	21.3655		13.6	44.1143	20.6973		13.6	39.677	17.7235		13.6	41.1187	18.5857		13.3	34.9861	19.1259		13.6	43.9459	21.7644		13.6	39.8449	23.79		13.6	44.1065	22.856		13.305	46.8007	22.4162		13.6	47.5621	20.3345		13.32	18.7322	8.52408		13.305	26.7853	11.9703		13.6	30.0902
14	40.5532	21.392		14	43.7757	20.64		14	39.446	18.5938		14	41.7162	19.5076		13.7	36.1772	19.491		14	45.3012	21.7235		14	40.8438	23.4807		14	45.0073	21.8867		13.705	46.1611	20.6119		14	47.7759	20.5515		13.72	18.7464	8.97439		13.705	26.7525	11.7442		14	30.1048
14.4	41.3737	21.0859		14.4	43.6976	20.77		14.4	38.3926	17.8561		14.4	41.0576	18.9952		14.1	35.4374	19.1817		14.4	45.5486	21.7605		14.4	39.8996	23.5332		14.4	43.6117	22.5039		14.105	45.998	20.6746		14.4	47.7216	19.6921		14.12	19.0108	8.90635		14.105	26.2126	12.1747		14.4	29.4207
14.8	40.9467	21.4343		14.8	42.4208	20.3		14.8	39.6569	18.1042		14.8	42.1824	19.2924		14.5	35.0806	18.9495		14.8	43.8577	21.8467		14.8	39.1102	23.7463		14.8	44.3689	22.1475		14.505	44.5949	21.1157		14.8	46.7257	20.2218		14.52	18.4611	8.50229		14.505	25.9645	11.8054		14.8	29.3263
15.2	39.7757	21.1263		15.2	42.1029	20.5864		15.2	38.4281	18.4081		15.2	41.8153	18.5419		14.9	35.0412	18.8529		15.2	42.5223	21.933		15.2	39.3464	23.7375		15.2	43.9219	21.8068		14.905	44.7181	21.8314		15.2	46.4614	20.1285		14.92	18.5308	8.67584		14.905	25.8389	12.5112		15.2	28.7578
15.6	40.2784	21.0581		15.6	41.8962	20.1827		15.6	38.5841	17.4186		15.6	42.1237	18.9686		15.3	36.0144	19.5822		15.6	42.6593	21.5683		15.6	39.1647	23.37		15.6	43.8333	22.0941		15.305	44.7259	22.1611		15.6	47.113	20.8012		15.32	18.5003	8.45489		15.305	25.7337	12.3679		15.6	30.2388
16	40.2065	20.7544		16	41.7284	20.2764		16	38.2787	17.8485		16	41.6749	19.2562		15.7	35.627	18.9419		16	44.3454	22.129		16	38.9056	23.9655		16	43.1654	21.4533		15.705	45.478	21.7243		16	46.7921	20.1964		15.72	18.3277	9.00459		15.705	25.8314	12.2827		16	29.1674
0	42.6164				47.4046				52.4279				48.7367				35.4315				49.1165				27.9977				67.2697				61.1088				66.7282				28.5261				35.2878				45.5909
0.4	41.4311				44.7349				49.3854				48.519				34.1543				48.626				27.1852				66.8719				57.6628				65.5421				28.0799				33.6601				43.1685
0.8	0				0				0				0				0				0				0				0				0				0				0				0				0
1.2	8.13863				10.1672				11.5662				13.7559				10.1485				11.8986				4.45144				15.0025				14.8854				17.8547				4.83616				7.11904				8.8942
1.6	12.7545				15.4237				16.3267				17.1236				13.5145				16.1003				7.9537				20.7295				19.6905				24.2116				5.70521				9.60636				10.3557
2	14.6138				18.7684				18.3486				20.2863				13.7849				17.3793				10.4585				22.6612				21.1248				26.4471				8.08855				10.6787				14.1139
2.4	16.104				20.1145				19.2412				21.5578				16.2491				19.92				12.4978				23.5165				24.0947				28.9067				8.25684				11.0141				15.5097
2.8	16.9533				22.985				20.4975				21.5495				14.871				22.0926				12.5016				24.831				26.1196				28.9434				9.80734				12.5513				15.205
3.2	15.753				24.4266				21.9186				21.9465				16.332				23.1783				13.3056				24.8967				25.5451				28.5055				9.45888				12.8626				17.1296
3.6	18.5085				23.4776				21.208				23.2574				16.8421				23.4232				14.5452				25.5434				24.8345				29.0707				10.0135				12.7747				16.8774
4	17.741				23.3907				21.6468				23.9836				16.6054				23.5684				16.2305				26.0067				25.6436				29.7107				10.0122				12.8861				17.0492
4.4	17.6593				23.4224				22.8144				24.7579				14.7417				23.5144				14.695				25.6014				23.7998				30.039				11.2276				13.6167				18.7372
4.8	18.575				23.067				22.0005				24.2265				15.6641				23.7831				14.6469				25.976				27.2775				30.0849				10.0773				13.8865				17.1831
5.2	19.3313				23.6782				23.1728				24.9284				15.4418				25.5486				16.9227				26.7522				26.2882				30.4442				11.342				13.5123				16.9601
5.6	18.0354				24.3849				23.8671				23.3113				17.3057				26.1461				15.632				25.3102				25.4489				29.9645				11.233				13.8477				17.6807
6	19.4698				24.2924				22.7703				23.2041				16.9623				26.7946				16.3215				25.5484				28.6685				30.0122				11.1482				13.8817				18.0968
6.4	20.1626				23.9654				23.6298				22.6067				17.7461				24.8982				17.367				24.6135				28.0063				30.7657				10.1798				14.4388				18.4569
6.8	20.2617				23.1933				22.9234				21.8071				15.9017				24.4386				17.268				26.4788				26.5942				30.3294				10.2458				13.4902				17.787
7.2	18.3645				24.1875				22.8418				23.0296				16.7885				24.5749				16.5654				25.3852				27.8836				29.986				11.7146				13.7845				17.9089
7.6	19.3671				24.5143				23.0024				23.4897				16.5608				26.3566				16.7039				26.4825				26.6838				29.5219				9.77335				13.8789				17.4406
8	19.9592				24.6347				22.8827				24.8449				18.7173				25.7364				15.6871				24.3346				27.78				28.5222				10.7485				14.7215				17.662
8.4	19.1496				24.7767				22.1258				23.6854				17.2342				24.2437				16.5317				23.6237				27.3891				28.4973				10.4274				14.0243				18.1791
8.8	19.6177				24.0654				22.5623				23.3403				16.5234				26.0356				17.0263				25.5607				28.2014				28.3363				10.6256				13.77				18.2997
9.2	21.2953				24.4779				23.1376				23.2205				15.8546				26.147				15.9064				24.363				26.1404				29.0572				10.4723				15.5781				19.3862
9.6	19.9165				24.5505				22.5689				23.7693				17.1945				25.2				16.7429				24.2785				26.8791				29.9609				9.87355				14.1682				17.7907
10	19.3679				23.2541				22.3361				23.159				16.6098				23.8611				15.878				22.8857				25.4426				30.2228				10.8005				14.2953				17.9028
10.4	19.7227				24.0633				22.4777				23.0521				17.3091				25.1219				16.5517				21.9242				25.2205				29.2637				10.1713				14.8042				18.2983
10.8	19.0961				23.9561				22.2608				24.1475				16.5507				24.8871				17.4487				24.1674				24.853				29.7175				10.2766				14.4821				19.0731
11.2	18.9935				23.2567				20.9245				23.2167				16.7157				24.6732				16.033				22.6845				26.0548				29.8517				9.7989				15.4839				18.1741
11.6	19.9275				24.1244				22.5136				20.3036				15.8209				25.2685				16.3922				20.7892				26.2099				28.9617				10.4908				14.3711				17.871
12	21.2607				24.7564				22.8816				21.8517				16.8424				23.7699				16.9832				23.3013				25.1118				28.844				9.7583				13.77				18.2683
12.4	20.0866				23.6771				21.3425				22.5412				15.9415				23.0126				15.8799				23.5958				26.417				27.3266				9.51192				13.6973				18.0888
12.8	19.2644				23.5847				20.9921				21.7947				17.2224				23.8871				16.2978				22.9976				26.2836				27.9258				10.3298				14.7387				17.725
13.2	19.0154				23.7201				21.4627				21.8969				16.6036				21.9373				17.2425				22.7712				26.8437				28.8241				9.69703				14.3061				18.6861
13.6	19.5632				23.4171				21.9535				22.533				15.8601				22.1816				16.0549				21.2504				24.3845				27.2275				10.2081				14.815				17.9329
14	19.1612				23.1357				20.8523				22.2086				16.6862				23.5777				17.3631				23.1206				25.5492				27.2244				9.77205				15.0083				18.4798
14.4	20.2878				22.9276				20.5366				22.0623				16.2557				23.7881				16.3664				21.1078				25.3234				28.0295				10.1044				14.0379				17.4584
14.8	19.5124				22.1208				21.5527				22.89				16.1311				22.011				15.364				22.2213				23.4793				26.5039				9.95879				14.1592				17.3291
15.2	18.6494				21.5165				20.0199				23.2734				16.1883				20.5894				15.6088				22.1151				22.8867				26.3329				9.85498				13.3277				16.3897
15.6	19.2203				21.7135				21.1656				23.1551				16.4322				21.091				15.7947				21.7392				22.5649				26.3117				10.0454				13.3658				18.2615
16	19.4521				21.452				20.4302				22.4187				16.6851				22.2164				14.9401				21.7121				23.7537				26.5957				9.32311				13.5487				17.2484
0	1.0141				1.02897				1.02988				1.00224				1.01835				1.00502				1.01472				1.00297				1.02901				1.00897				1.00788				1.02361				1.02729
0.4	0.985898				0.971026				0.970117				0.997762				0.981646				0.994981				0.985276				0.997034				0.970986				0.991033				0.992117				0.976393				0.972708
0.8	0				0				0				0				0				0				0				0				0				0				0				0				0
1.2	0.193667				0.220692				0.227204				0.282881				0.291684				0.243468				0.161334				0.223682				0.250656				0.269973				0.170871				0.206505				0.200411
1.6	0.303508				0.334791				0.320719				0.352137				0.388426				0.329443				0.288267				0.309069				0.331569				0.366092				0.201576				0.278655				0.233344
2	0.34775				0.407392				0.360435				0.417175				0.396198				0.355615				0.379048				0.337869				0.355721				0.399895				0.285784				0.309762				0.318027
2.4	0.383212				0.436611				0.377971				0.443322				0.467023				0.407602				0.452959				0.350622				0.405731				0.437086				0.29173				0.319491				0.349476
2.8	0.403423				0.498918				0.402649				0.443152				0.427415				0.452056				0.453098				0.37022				0.439828				0.43764				0.346512				0.364081				0.342611
3.2	0.37486				0.530208				0.430564				0.451316				0.469407				0.474273				0.482236				0.3712				0.430154				0.431018				0.3342				0.373111				0.385978
3.6	0.440429				0.50961				0.416605				0.478274				0.484066				0.479283				0.527165				0.380843				0.41819				0.439565				0.353797				0.370561				0.380294
4	0.422165				0.507723				0.425225				0.493208				0.477263				0.482256				0.588245				0.387751				0.431814				0.449243				0.353751				0.373791				0.384167
4.4	0.420222				0.508411				0.448161				0.50913				0.423698				0.48115				0.532593				0.381707				0.400766				0.454206				0.396692				0.394986				0.422201
4.8	0.442012				0.500697				0.432174				0.498202				0.450211				0.486648				0.530848				0.387292				0.459326				0.4549				0.356052				0.40281				0.387184
5.2	0.46001				0.513965				0.455203				0.512636				0.443821				0.522774				0.613333				0.398865				0.442667				0.460333				0.400735				0.391957				0.382158
5.6	0.429171				0.529303				0.468841				0.479381				0.497392				0.535				0.566554				0.377366				0.428534				0.45308				0.396883				0.401685				0.398397
6	0.463305				0.527297				0.447296				0.477178				0.487521				0.54827				0.591543				0.380916				0.48275				0.453802				0.393888				0.402672				0.407772
6.4	0.479789				0.520198				0.464178				0.464892				0.510051				0.509465				0.629434				0.366978				0.471599				0.465194				0.359672				0.418832				0.415887
6.8	0.482149				0.503439				0.450303				0.448448				0.457038				0.500061				0.625845				0.394789				0.44782				0.458598				0.362002				0.391315				0.400791
7.2	0.437003				0.525019				0.4487				0.473589				0.482527				0.502849				0.600381				0.378484				0.469534				0.453406				0.413897				0.399851				0.403539
7.6	0.460862				0.532112				0.451854				0.483051				0.475982				0.539306				0.605402				0.394843				0.44933				0.446388				0.345311				0.40259				0.392985
8	0.474951				0.534727				0.449504				0.510919				0.537963				0.526616				0.568548				0.36282				0.467789				0.431271				0.379763				0.427032				0.397975
8.4	0.455684				0.537809				0.434635				0.487075				0.495336				0.496074				0.599159				0.35222				0.461206				0.430895				0.36842				0.406809				0.409627
8.8	0.466823				0.522369				0.44321				0.479977				0.474906				0.532738				0.617086				0.381101				0.474885				0.42846				0.375422				0.399433				0.412344
9.2	0.506744				0.531323				0.454511				0.477514				0.455685				0.535018				0.576499				0.363243				0.440179				0.439362				0.370007				0.451879				0.436826
9.6	0.473935				0.532897				0.443338				0.488801				0.494196				0.51564				0.606814				0.361984				0.452618				0.453025				0.348851				0.410983				0.400875
10	0.460881				0.504758				0.438765				0.476249				0.477392				0.488243				0.575469				0.341217				0.428429				0.456985				0.381603				0.414668				0.4034
10.4	0.469323				0.522324				0.441548				0.474051				0.49749				0.514043				0.599884				0.326881				0.42469				0.442484				0.359372				0.429432				0.412311
10.8	0.454412				0.519996				0.437286				0.496577				0.475691				0.509239				0.632395				0.360327				0.418501				0.449345				0.363092				0.420087				0.429771
11.2	0.451971				0.504814				0.411036				0.477436				0.480435				0.504861				0.581087				0.338217				0.438738				0.451374				0.346214				0.449149				0.409513
11.6	0.474195				0.523649				0.442253				0.417531				0.454716				0.517041				0.594105				0.309959				0.441349				0.437918				0.370661				0.416867				0.402684
12	0.505921				0.537367				0.449481				0.449366				0.484075				0.486378				0.615525				0.347413				0.422859				0.436137				0.344779				0.399431				0.411637
12.4	0.477982				0.51394				0.419248				0.463545				0.458182				0.470883				0.575536				0.351804				0.444837				0.413194				0.336074				0.397322				0.407591
12.8	0.458416				0.511935				0.412365				0.448194				0.494998				0.488777				0.590683				0.342886				0.44259				0.422254				0.364972				0.427532				0.399393
13.2	0.452491				0.514874				0.421608				0.450295				0.477214				0.448879				0.624922				0.33951				0.452023				0.435836				0.342614				0.414982				0.42105
13.6	0.465526				0.508296				0.43125				0.463377				0.455844				0.453878				0.581879				0.316836				0.410612				0.411695				0.360672				0.429744				0.404079
14	0.455961				0.502189				0.409618				0.456705				0.479587				0.482445				0.629293				0.344719				0.430224				0.411648				0.345265				0.435351				0.416403
14.4	0.48277				0.497672				0.403416				0.453697				0.467212				0.48675				0.59317				0.31471				0.426422				0.423822				0.357008				0.407204				0.393388
14.8	0.464318				0.480159				0.423377				0.470718				0.463632				0.450387				0.556838				0.331311				0.395369				0.400754				0.351863				0.41072				0.390473
15.2	0.443783				0.467043				0.393268				0.478602				0.465276				0.421298				0.565713				0.329727				0.385391				0.398168				0.348195				0.386601				0.369305
15.6	0.457367				0.471317				0.415772				0.47617				0.472287				0.431562				0.572448				0.324123				0.379971				0.397848				0.354924				0.387707				0.411483
16	0.462883				0.465642				0.401326				0.461026				0.479555				0.45459				0.541475				0.323718				0.39999				0.402142				0.329403				0.393012				0.388656
	30
0	1.01865
0.4	0.981346
0.8
1.2	0.223737
1.6	0.305662
2	0.351512
2.4	0.37925
2.8	0.3965
3.2	0.410694
3.6	0.42278
4	0.430841
4.4	0.436842
4.8	0.441649
5.2	0.445068
5.6	0.448771
6	0.45349
6.4	0.455531
6.8	0.45249
7.2	0.449838
7.6	0.451711
8	0.454293
8.4	0.453478
8.8	0.451183
9.2	0.450419
9.6	0.450078
10	0.44847
10.4	0.44594
10.8	0.443318
11.2	0.440405
11.6	0.43799
12	0.436648
12.4	0.435436
12.8	0.434508
13.2	0.433783
13.6	0.434048
14	0.433964
14.4	0.430312
14.8	0.424864
15.2	0.42075
15.6	0.419445
16	0.419303
min	0.193667				0.220692				0.227204				0.282881				0.291684				0.243468				0.161334				0.223682				0.250656				0.269973				0.170871				0.206505				0.200411
rec	0.465155				0.502748				0.420857				0.462486				0.473746				0.474734				0.59033				0.333476				0.420904				0.422308				0.351674				0.413676				0.404516
rec-min	0.271487				0.282055				0.193653				0.179605				0.182063				0.231266				0.428996				0.109794				0.170248				0.152335				0.180803				0.207171				0.204104
average(rec-min)	0.208895
rec average	0.430719
min average	0.221824
rec- av min	0.243331				0.280924				0.199033				0.240662				0.251923				0.252911				0.368507				0.111653				0.199081				0.200484				0.12985				0.191852				0.182692
imm	31.7036				21.1522				44.1367				32.4525				29.2921				29.0148				-3.42986				68.6622				44.1234				43.7295				63.5545				46.1522				48.7232
mean(imm)	41.3688
sd(imm)	15.7455
sem(imm	2.87472
fi	20.0225
SEM(FI)	3.29654
			0.20178
mean(imm)	0.221824
sd(imm)	0.186591
sem(imm	47.629
fi	15.7455
[truncated: 52 more columns]

## Sheet: 2J
cell1				cell2				cell3				cell4				cell5				cell6				cell7				cell8				cell9				cell10
Channel.001				Channel.001				Channel.001				Channel.001				Channel.001				Channel.001				Channel.001				Channel.001				Channel.001				Channel.001				Channel.001				Channel.001				Channel.001
Axis [s]	ROI1 []	ROI2 []		Axis [s]	ROI1 []	ROI2 []		Axis [s]	ROI1 []	ROI2 []		Axis [s]	ROI1 []	ROI2 []		Axis [s]	ROI1 []	ROI2 []		Axis [s]	ROI1 []	ROI2 []		Axis [s]	ROI1 []	ROI2 []		Axis [s]	ROI1 []	ROI2 []		Axis [s]	ROI1 []	ROI2 []		Axis [s]	ROI1 []	ROI2 []		Axis [s]	ROI1 []	ROI2 []		Axis [s]	ROI1 []	ROI2 []		Axis [s]	ROI1 []
0	75.3281	20.4961		0	61.7464	21.329		0	53.9059	18.4167		0	79.7125	21.2269		0	72.6809	26.7525		0	65.7834	22.952		0	83.6191	23.0568		0	66.4004	21.5143		0	91.5037	23.0611		0	66.6321	24.3214		0	43.3095	9.99178		0	53.6181	11.292		0	58.2831
0.4	72.3234	19.9938		0.4	60.6631	21.211		0.4	54.0613	18.3934		0.4	78.3257	21.3736		0.4	72.4927	27.1843		0.4	64.7991	22.449		0.4	80.0431	23.629		0.4	64.5498	21.8473		0.4	89.6745	22.3251		0.4	65.3115	24.7443		0.4	42.9798	10.7633		0.4	50.9399	11.858		0.4	57.3002
0.8				0.8				0.8				0.8				0.8				0.8				0.8				0.8				0.8				0.8				0.8				0.8				0.8
1.2	33.1993	19.3079		1.2	30.3631	19.9242		1.2	28.5851	18.185		1.2	34.4817	18.9934		1.2	30.4482	22.3605		1.2	30.5592	19.94		1.2	41.4365	20.9036		1.2	32.1152	19.375		1.2	39.8892	20.0666		1.2	32.4534	22.055		1.2	17.0763	10.4564		1.2	20.1445	11.7797		1.2	21.6812
1.6	38.3825	18.7184		1.6	37.1894	19.5173		1.6	32.6329	17.3578		1.6	40.8177	19.3462		1.6	35.2723	22.6711		1.6	33.7448	20.3		1.6	46.0309	21.205		1.6	35.3044	20.3098		1.6	43.6125	19.9177		1.6	37.0105	21.2115		1.6	20.3954	10.28		1.6	24.0412	10.9824		1.6	23.4752
2	40.5175	18.4259		2	39.8668	20.3528		2	33.6631	18.06		2	43.5844	19.0489		2	38.7291	22.2336		2	36.4724	20.634		2	48.5582	21.5345		2	37.894	20.1134		2	47.8265	20.3051		2	39.2497	21.2664		2	20.6565	10.4241		2	26.9564	12.114		2	25.5698
2.4	43.1915	19.4105		2.4	40.8415	20.4275		2.4	36.111	17.9816		2.4	46.3587	19.1077		2.4	39.9795	21.8327		2.4	38.7538	21.027		2.4	49.2704	21.2516		2.4	39.4239	20.2018		2.4	49.055	20.1404		2.4	42.9023	21.4444		2.4	22.5315	10.8553		2.4	26.4906	12.198		2.4	26.275
2.8	44.8804	19.2508		2.8	42.2955	19.1991		2.8	35.7356	18.2267		2.8	47.2894	19.5841		2.8	42.3865	22.4893		2.8	38.7498	21.048		2.8	51.0318	21.2669		2.8	40.9726	20.2741		2.8	49.2041	20.2264		2.8	42.6825	21.9928		2.8	23.0604	9.94466		2.8	28.0191	11.1809		2.8	27.9596
3.2	46.02	18.4823		3.2	42.7518	20.4199		3.2	35.3891	17.9841		3.2	47.9863	19.1566		3.2	43.4515	22.2431		3.2	38.011	20.995		3.2	52.6903	21.8231		3.2	43.6613	20.1607		3.2	51.0639	19.7391		3.2	45.5463	22.0108		3.2	23.7022	10.583		3.2	28.7104	11.5166		3.2	28.0568
3.6	47.4205	19.2863		3.6	44.2957	21.368		3.6	36.3828	18.4792		3.6	49.9272	19.2176		3.6	43.7679	23.875		3.6	40.3236	20.725		3.6	53.3426	22.0964		3.6	43.4603	20.4134		3.6	51.1661	20.8015		3.6	44.7648	21.8925		3.6	25.0274	10.4274		3.6	28.0315	11.5047		3.6	29.1242
4	47.6709	18.5872		4	44.3825	19.9935		4	36.0069	18.1887		4	50.4038	19.4703		4	44.2838	23.0335		4	39.2677	20.929		4	53.9187	21.7203		4	44.5069	20.8268		4	52.2369	20.391		4	45.1547	22.8961		4	26.219	10.4093		4	28.9001	11.8637		4	29.0946
4.4	48.0663	20.1921		4.4	43.4582	20.6212		4.4	36.8082	18.4056		4.4	50.59	19.1269		4.4	44.3146	23.3693		4.4	39.9933	21.265		4.4	54.263	22.6641		4.4	45.1421	20.4571		4.4	52.1008	21.0339		4.4	46.3575	22.0968		4.4	26.2664	10.303		4.4	29.208	11.2778		4.4	29.77
4.8	48.4296	19.436		4.8	43.8774	19.5909		4.8	36.964	18.1336		4.8	51.0011	20.0896		4.8	45.7471	24.1957		4.8	39.9245	20.888		4.8	54.2024	22.0939		4.8	45.383	20.458		4.8	51.3634	20.3759		4.8	45.2053	21.4086		4.8	26.7763	10.3332		4.8	28.1359	10.943		4.8	29.5095
5.2	48.5818	19.5694		5.2	43.1	19.7013		5.2	37.2557	18.565		5.2	51.3217	19.7011		5.2	46.1807	23.678		5.2	40.4658	20.488		5.2	55.3764	22.417		5.2	45.6007	20.6902		5.2	51.7065	20.8311		5.2	46.3744	21.8112		5.2	26.9748	10.2126		5.2	29.831	11.4292		5.2	30.2377
5.6	48.4009	19.2801		5.6	43.4059	21.1288		5.6	36.8602	18.0061		5.6	52.6764	20.2077		5.6	46.9683	23.6218		5.6	40.1051	20.497		5.6	53.9357	21.2835		5.6	44.7063	20.2929		5.6	51.5229	20.4249		5.6	47.2852	22.8722		5.6	27.123	10.2679		5.6	30.0456	10.7246		5.6	29.8324
6	49.1275	19.3619		6	43.3292	19.7911		6	37.2548	17.4375		6	50.7165	19.9445		6	45.454	23.8289		6	39.7586	20.392		6	53.1075	21.7759		6	44.5858	20.6518		6	52.268	21.0345		6	45.9933	23.0131		6	26.407	9.77644		6	30.1757	11.2061		6	30.1999
6.4	49.239	19.4514		6.4	44.8548	20.6656		6.4	36.8074	18.1581		6.4	51.5647	19.261		6.4	46.0411	23.8573		6.4	40.1913	21.149		6.4	52.4277	22.3352		6.4	44.0873	20.1536		6.4	52.2757	20.6301		6.4	46.0262	22.1075		6.4	25.1429	10.0619		6.4	30.2221	11.2797		6.4	30.3264
6.8	47.914	18.8441		6.8	43.6839	20.5768		6.8	37.3985	18.087		6.8	50.1692	20.0115		6.8	46.0936	23.8441		6.8	39.4894	20.4		6.8	53.1039	22.3659		6.8	44.0886	20.7446		6.8	51.7211	20.2694		6.8	46.8533	21.9044		6.8	25.3026	10.1666		6.8	31.1278	11.0878		6.8	30.5025
7.2	46.0037	19.4066		7.2	44.6757	20.5768		7.2	36.3044	18.3113		7.2	51.3695	19.2659		7.2	47.6896	23.9741		7.2	39.1164	20.221		7.2	52.4098	21.2963		7.2	44.5635	19.9348		7.2	50.3038	20.5442		7.2	48.0474	23.1685		7.2	25.89	9.62959		7.2	30.7522	11.6576		7.2	30.464
7.6	46.6167	19.0054		7.6	43.4365	20.803		7.6	36.775	17.9449		7.6	52.823	19.8956		7.6	47.2193	23.5139		7.6	39.6674	20.395		7.6	52.8963	22.4777		7.6	43.7086	20.5929		7.6	51.1249	20.3051		7.6	46.7325	22.0454		7.6	24.9721	9.69479		7.6	30.2363	11.3452		7.6	30.1186
8	46.6289	19.6312		8	44.0878	20.2002		8	36.7366	18.56		8	55.297	19.5786		8	45.8062	24.2336		8	39.0647	20.621		8	52.0933	21.2458		8	43.4125	20.6045		8	51.0241	20.6156		8	46.3225	21.81		8	25.9774	10.0279		8	30.6099	11.2745		8	30.5522
8.4	46.9571	19.4051		8.4	42.7978	19.8506		8.4	35.9106	18.1434		8.4	53.9981	19.2907		8.4	46.7391	23.1566		8.4	39.1211	20.408		8.4	51.6255	21.9987		8.4	43.3907	21.2295		8.4	50.086	21.0817		8.4	47.1947	21.7873		8.4	25.8727	10.1008		8.4	30.8711	10.8333		8.4	29.4325
8.8	47.0947	19.4475		8.8	43.0019	19.9968		8.8	36.1939	18.9412		8.8	52.9648	19.6088		8.8	46.3385	24.0745		8.8	39.0551	20.635		8.8	53.2834	21.6252		8.8	42.9547	20.7205		8.8	50.7578	20.4994		8.8	47.0245	22.951		8.8	25.3938	9.85589		8.8	29.9635	11.4122		8.8	30.2064
9.2	47.5266	18.939		9.2	43.064	19.7435		9.2	35.2574	18.0478		9.2	52.9113	19.8731		9.2	46.0914	24.2134		9.2	38.5839	20.627		9.2	52.2099	22.2088		9.2	43.3205	20.3438		9.2	51.7915	20.8372		9.2	46.6107	22.9654		9.2	25.6468	9.39726		9.2	30.2518	11.047		9.2	30.5837
9.6	46.4352	19.2384		9.6	44.5747	20.0303		9.6	36.2532	18.1924		9.6	52.1	19.8385		9.6	45.879	24.5069		9.6	37.7133	20.316		9.6	52.4481	21.5945		9.6	43.444	20.0982		9.6	50.1525	21.1858		9.6	46.0564	23.049		9.6	25.862	10.3436		9.6	31.5119	11.0584		9.6	29.8058
10	47.426	19.3256		10	43.5144	20.8203		10	35.5907	17.9975		10	51.3993	20.2335		10	46.9388	23.5612		10	37.7748	20.859		10	52.2251	21.9361		10	43.049	20.1339		10	51.5129	21.0969		10	46.4886	22.5054		10	25.244	9.85041		10	31.2099	11.3295		10	31.3916
10.4	47.0764	18.983		10.4	42.8777	20.7078		10.4	35.1103	18.0098		10.4	52.1973	20.2319		10.4	45.8356	22.7431		10.4	37.1042	20.365		10.4	51.1511	22.0428		10.4	43.9966	20.9089		10.4	50.9107	20.8232		10.4	45.4742	22.6452		10.4	25.8237	9.97479		10.4	30.9212	11.2868		10.4	31.8027
10.8	45.0735	19.1049		10.8	41.8542	19.8929		10.8	36.7847	17.7659		10.8	51.1508	20.4484		10.8	46.8531	23.9482		10.8	36.9025	20.54		10.8	52.5838	21.9132		10.8	43.0016	20.0054		10.8	50.7985	20.7839		10.8	46.4283	22.8339		10.8	25.2897	10.0904		10.8	30.1928	11.2246		10.8	30.3856
11.2	46.9456	19.6296		11.2	43.6663	19.8745		11.2	34.1121	18.4252		11.2	51.2909	19.4093		11.2	48.0538	23.6919		11.2	37.8419	21.212		11.2	51.6169	23.1845		11.2	44.4998	20.342		11.2	50.6112	20.8275		11.2	46.841	22.3023		11.2	25.3076	10.429		11.2	29.4932	11.3253		11.2	30.3774
11.6	46.2854	19.196		11.6	42.7048	19.6699		11.6	35.3501	18.0735		11.6	50.5774	20.2192		11.6	46.723	24.3668		11.6	37.4897	20.648		11.6	52.6294	21.6475		11.6	43.311	21.1161		11.6	50.9781	20.5418		11.6	45.8624	22.0609		11.6	25.3857	10.2099		11.6	29.0512	11.0741		11.6	30.9564
12	47.1332	19.1651		12	43.2171	20.5271		12	35.3075	18.6275		12	50.966	20.3868		12	47.4742	24.1181		12	38.1615	20.566		12	52.2562	21.8927		12	43.2089	21.0875		12	49.1992	20.5751		12	46.8588	21.7264		12	25.3366	9.82849		12	30.8287	10.924		12	29.405
12.4	46.2805	18.9552		12.4	40.8979	20.0942		12.4	34.8063	18.223		12.4	51.0028	20.1945		12.4	47.7553	23.6029		12.4	37.195	20.698		12.4	52.5152	21.5639		12.4	42.8467	20.4348		12.4	49.8562	20.6586		12.4	45.4001	22.5293		12.4	26.0201	9.86411		12.4	30.6419	11.2246		12.4	30.4998
12.8	46.5683	19.6559		12.8	41.453	20.4491		12.8	35.245	18.3407		12.8	50.7419	19.4473		12.8	47.6892	23.8087		12.8	37.2654	20.269		12.8	52.1112	21.8812		12.8	43.2692	21.0759		12.8	48.4356	21.0751		12.8	47.0993	22.8949		12.8	24.4647	9.90685		12.8	29.5365	10.6785		12.8	29.1547
13.2	46.859	19.5872		13.2	41.9373	19.8258		13.2	33.9648	18.7635		13.2	51.2012	19.8302		13.2	47.0153	24.0606		13.2	38.2606	20.826		13.2	51.9261	22.3097		13.2	43.2519	20.4348		13.2	47.3524	20.799		13.2	46.6354	23.0538		13.2	25.5221	10.2701		13.2	29.8195	10.7507		13.2	30.0628
13.6	46.7586	19.412		13.6	41.9917	20.5152		13.6	35.5199	18.4228		13.6	51.2654	19.4813		13.6	45.2855	23.8491		13.6	37.9968	20.329		13.6	48.6474	21.9757		13.6	43.644	20.8196		13.6	48.6354	20.5823		13.6	46.3789	22.9116		13.6	25.5094	9.89425		13.6	30.2806	11.0988		13.6	29.0757
14	46.2366	19.4437		14	41.2453	20.5022		14	35.3275	18.9412		14	50.3292	18.8093		14	44.9189	24.0562		14	37.6512	20.711		14	50.6514	21.4087		14	43.1864	20.6071		14	48.0179	20.6465		14	46.2735	22.1601		14	25.8919	10.3014		14	29.8821	11.2825		14	29.1678
14.4	45.7037	19.6829		14.4	41.5437	20.1461		14.4	34.5661	18.663		14.4	50.4343	19.5791		14.4	46.6706	23.6181		14.4	37.7254	20.659		14.4	48.6897	21.4425		14.4	42.6556	21.2661		14.4	48.9251	21.1998		14.4	45.9283	22.5675		14.4	25.4315	9.87123		14.4	30.5837	11.0565		14.4	30.4138
14.8	45.7936	19.7323		14.8	40.7808	19.3745		14.8	35.2926	17.8223		14.8	49.2287	19.1533		14.8	45.6099	23.7481		14.8	36.9568	20.335		14.8	49.4371	22.1794		14.8	43.0989	20.6911		14.8	48.1396	20.5872		14.8	44.3722	22.0406		14.8	25.4827	10.4784		14.8	30.497	11.1781		14.8	30.2158
15.2	44.9344	19.4838		15.2	42.7467	20.158		15.2	35.5309	18.4534		15.2	49.6184	19.1335		15.2	45.3375	24.3062		15.2	37.6793	20.993		15.2	48.8043	21.6552		15.2	42.6145	20.5375		15.2	46.433	20.7034		15.2	46.6877	21.6906		15.2	25.6709	10.0532		15.2	31.0652	11.1178		15.2	29.2545
15.6	43.9244	19.0756		15.6	42.6075	19.7933		15.6	34.4079	17.8051		15.6	48.8337	19.472		15.6	44.7922	23.7128		15.6	37.6734	21.224		15.6	50.3266	22.2516		15.6	43.1003	20.2107		15.6	48.0865	21.1489		15.6	45.1027	21.7085		15.6	25.4114	10.1353		15.6	29.3977	11.255		15.6	28.9911
16	43.8671	19.6049		16	40.5226	21.1342		16	34.0654	18.8701		16	49.4066	19.183		16	45.4456	23.7986		16	36.6116	20.451		16	49.7647	21.7439		16	43.5162	20.7071		16	50.1802	20.7016		16	45.7497	23.5066		16	25.6366	10.0833		16	28.4529	11.0859		16	30.2896
0	54.8319				40.4174				35.4892				58.4856				45.9284				42.8314				60.5623				44.8861				68.4426				42.3107				33.3177				42.3261				48.1866
0.4	52.3296				39.4521				35.668				56.9521				45.3084				42.3501				56.4141				42.7025				67.3494				40.5672				32.2165				39.0819				47.1673
0.8	0				0				0				0				0				0				0				0				0				0				0				0				0
1.2	13.8914				10.4388				10.4001				15.4883				8.08771				10.6192				20.533				12.7402				19.8226				10.3984				6.61989				8.36487				11.4954
1.6	19.6642				17.6721				15.275				21.4716				12.6012				13.4448				24.8259				14.9945				23.6948				15.799				10.1154				13.0588				13.1954
2	22.0916				19.514				15.603				24.5355				16.4956				15.8384				27.0238				17.7806				27.5214				17.9833				10.2324				14.8424				14.6849
2.4	23.781				20.414				18.1294				27.251				18.1468				17.7268				28.0188				19.2222				28.9145				21.4579				11.6761				14.2926				15.693
2.8	25.6296				23.0964				17.5089				27.7053				19.8972				17.7018				29.7649				20.6985				28.9777				20.6897				13.1157				16.8382				17.7063
3.2	27.5377				22.3319				17.4051				28.8297				21.2085				17.016				30.8672				23.5006				31.3247				23.5355				13.1192				17.1938				17.2029
3.6	28.1343				22.9277				17.9036				30.7096				19.8929				19.5986				31.2462				23.0469				30.3647				22.8724				14.6				16.5267				18.6658
4	29.0837				24.389				17.8182				30.9335				21.2504				18.3387				32.1983				23.6802				31.8459				22.2586				15.8097				17.0364				18.6164
4.4	27.8742				22.837				18.4026				31.4631				20.9453				18.7283				31.5989				24.6849				31.0669				24.2607				15.9634				17.9302				19.4194
4.8	28.9937				24.2865				18.8304				30.9116				21.5514				19.0365				32.1085				24.925				30.9874				23.7967				16.4432				17.1929				18.8012
5.2	29.0123				23.3987				18.6908				31.6206				22.5026				19.9778				32.9594				24.9105				30.8754				24.5632				16.7622				18.4018				20.0869
5.6	29.1208				22.2771				18.8541				32.4687				23.3465				19.6081				32.6522				24.4135				31.098				24.413				16.8551				19.321				19.9588
6	29.7656				23.538				19.8173				30.772				21.6251				19.3666				31.3317				23.934				31.2334				22.9801				16.6306				18.9696				19.5405
6.4	29.7876				24.1892				18.6493				32.3037				22.1837				19.0423				30.0925				23.9338				31.6455				23.9187				15.081				18.9424				19.6333
6.8	29.0699				23.1071				19.3115				30.1576				22.2495				19.0894				30.738				23.344				31.4517				24.9489				15.136				20.04				19.82
7.2	26.597				24.0989				17.9931				32.1036				23.7155				18.8954				31.1135				24.6287				29.7596				24.879				16.2604				19.0945				19.9647
7.6	27.6113				22.6335				18.8301				32.9274				23.7054				19.2724				30.4187				23.1158				30.8198				24.6871				15.2773				18.8911				19.6801
8	26.9977				23.8876				18.1765				35.7184				21.5726				18.4437				30.8475				22.808				30.4085				24.5125				15.9494				19.3354				19.9305
8.4	27.552				22.9471				17.7673				34.7074				23.5825				18.7131				29.6268				22.1612				29.0043				25.4074				15.7718				20.0377				18.992
8.8	27.6472				23.0051				17.2528				33.356				22.264				18.4201				31.6583				22.2342				30.2585				24.0735				15.5379				18.5514				19.6575
9.2	28.5876				23.3205				17.2096				33.0382				21.878				17.9569				30.0011				22.9768				30.9543				23.6454				16.2495				19.2048				19.6056
9.6	27.1968				24.5444				18.0608				32.2615				21.3721				17.3973				30.8536				23.3458				28.9666				23.0074				15.5184				20.4535				19.3515
10	28.1004				22.694				17.5931				31.1658				23.3775				16.9158				30.289				22.915				30.4161				23.9832				15.3936				19.8803				20.7282
10.4	28.0934				22.1699				17.1005				31.9654				23.0926				16.7392				29.1083				23.0877				30.0874				22.829				15.8489				19.6344				21.134
10.8	25.9685				21.9614				19.0187				30.7024				22.9049				16.3625				30.6707				22.9962				30.0146				23.5944				15.1993				18.9682				19.6065
11.2	27.316				23.7919				15.6868				31.8815				24.3619				16.6299				28.4324				24.1578				29.7837				24.5388				14.8786				18.168				19.6208
11.6	27.0894				23.0349				17.2766				30.3582				22.3563				16.8417				30.9819				22.1949				30.4364				23.8015				15.1759				17.9772				19.9545
12	27.9681				22.69				16.6801				30.5792				23.3561				17.5955				30.3635				22.1214				28.6242				25.1324				15.5081				19.9046				18.9149
12.4	27.3252				20.8037				16.5833				30.8083				24.1524				16.497				30.9513				22.4119				29.1976				22.8708				16.156				19.4173				20.1989
12.8	26.9125				21.0039				16.9043				31.2946				23.8805				16.9964				30.23				22.1933				27.3605				24.2045				14.5579				18.8579				18.6348
13.2	27.2718				22.1116				15.2014				31.371				22.9547				17.4346				29.6163				22.8171				26.5533				23.5816				15.252				19.0688				19.2354
13.6	27.3465				21.4765				17.0971				31.7841				21.4364				17.6678				26.6717				22.8243				28.053				23.4673				15.6152				19.1819				18.161
14	26.793				20.7431				16.3863				31.5199				20.8627				16.9402				29.2427				22.5793				27.3714				24.1134				15.5906				18.5996				18.5104
14.4	26.0208				21.3976				15.9031				30.8551				23.0526				17.0664				27.2472				21.3895				27.7254				23.3608				15.5603				19.5272				19.9886
14.8	26.0613				21.4063				17.4703				30.0754				21.8618				16.6218				27.2576				22.4078				27.5524				22.3316				15.0044				19.3189				19.5663
15.2	25.4506				22.5887				17.0774				30.4849				21.0313				16.6863				27.1491				22.077				25.7296				24.9972				15.6178				19.9475				19.1189
15.6	24.8488				22.8143				16.6028				29.3617				21.0795				16.4494				28.075				22.8896				26.9376				23.3942				15.2761				18.1427				17.8621
16	24.2622				19.3884				15.1953				30.2236				21.647				16.1606				28.0208				22.809				29.4786				22.2431				15.5533				17.3669				19.7361
0	1.02335				1.01209				0.997488				1.01328				1.0068				1.00565				1.03546				1.02493				1.00805				1.02104				1.0168				1.03985				1.01069
0.4	0.976649				0.987913				1.00251				0.986716				0.993205				0.99435				0.964538				0.97507				0.99195				0.978963				0.983198				0.960149				0.989311
0.8	0				0				0				0				0				0				0				0				0				0				0				0				0
1.2	0.259261				0.261397				0.292312				0.26834				0.177291				0.249331				0.351062				0.29091				0.291955				0.250934				0.202028				0.205505				0.24111
1.6	0.367001				0.442525				0.429332				0.372003				0.276231				0.315673				0.42446				0.342386				0.348987				0.38126				0.308705				0.320823				0.276767
2	0.412304				0.488647				0.438551				0.425087				0.361599				0.371874				0.462038				0.406003				0.405346				0.433971				0.312277				0.364643				0.308008
2.4	0.443835				0.511185				0.509558				0.472134				0.397796				0.416211				0.47905				0.438919				0.425865				0.517819				0.356337				0.351135				0.329152
2.8	0.478336				0.578353				0.492119				0.480004				0.436167				0.415626				0.508904				0.472629				0.426795				0.499281				0.40027				0.413674				0.37138
3.2	0.513948				0.55921				0.4892				0.499486				0.464911				0.399522				0.52775				0.536613				0.461364				0.567957				0.400377				0.422411				0.360823
3.6	0.525081				0.574129				0.503214				0.532056				0.436073				0.46016				0.534231				0.526254				0.447223				0.551953				0.445567				0.406022				0.391507
4	0.542801				0.610721				0.500812				0.535934				0.465829				0.43058				0.55051				0.540713				0.469039				0.537143				0.482487				0.418544				0.39047
4.4	0.520227				0.571857				0.517237				0.54511				0.459141				0.439726				0.540261				0.563656				0.457566				0.585458				0.487176				0.440503				0.407313
4.8	0.541121				0.608154				0.529261				0.535554				0.472428				0.446964				0.548974				0.569137				0.456396				0.57426				0.501819				0.422389				0.394346
5.2	0.541469				0.585923				0.525338				0.547839				0.49328				0.469064				0.563523				0.568807				0.454745				0.592756				0.511556				0.452087				0.421313
5.6	0.543494				0.557839				0.529929				0.562533				0.511779				0.460385				0.55827				0.557458				0.458023				0.589133				0.51439				0.47467				0.418625
6	0.555528				0.589412				0.557				0.533137				0.474043				0.454715				0.535692				0.54651				0.460019				0.554555				0.507539				0.466039				0.409852
6.4	0.555939				0.605718				0.524172				0.559674				0.48629				0.4471				0.514505				0.546504				0.466088				0.577204				0.460247				0.46537				0.411799
6.8	0.542543				0.578621				0.542783				0.522492				0.487732				0.448204				0.525541				0.533038				0.463234				0.602064				0.461926				0.492335				0.415714
7.2	0.496391				0.603456				0.505729				0.556207				0.519866				0.443651				0.531963				0.562372				0.438312				0.600377				0.496242				0.469107				0.41875
7.6	0.515321				0.566762				0.529254				0.57048				0.519645				0.452502				0.520083				0.527826				0.453926				0.595747				0.466239				0.46411				0.412781
8	0.503869				0.598165				0.510884				0.618835				0.472894				0.433044				0.527414				0.520799				0.447868				0.591533				0.486751				0.475025				0.418033
8.4	0.514215				0.574615				0.499381				0.601319				0.516952				0.43937				0.506542				0.50603				0.427186				0.613129				0.481331				0.49228				0.398348
8.8	0.515991				0.576068				0.48492				0.577905				0.48805				0.43249				0.541276				0.507696				0.445659				0.580939				0.474191				0.455763				0.412306
9.2	0.533541				0.583965				0.483707				0.572399				0.479588				0.421614				0.512942				0.524652				0.455908				0.570607				0.495909				0.471817				0.411217
9.6	0.507584				0.614613				0.50763				0.558942				0.468497				0.408477				0.527519				0.533078				0.426632				0.555212				0.473597				0.502494				0.405887
10	0.524449				0.568277				0.494486				0.539959				0.512459				0.39717				0.517865				0.523243				0.44798				0.57876				0.469787				0.488412				0.434764
10.4	0.524319				0.555152				0.480641				0.553812				0.506212				0.393025				0.497678				0.527184				0.44314				0.550908				0.483682				0.482372				0.443276
10.8	0.484661				0.549932				0.534556				0.531931				0.502098				0.38418				0.524391				0.525097				0.442068				0.569378				0.463858				0.466003				0.411236
11.2	0.509809				0.595769				0.440907				0.552359				0.534036				0.390457				0.486122				0.55162				0.438666				0.592167				0.454071				0.446344				0.411537
11.6	0.50558				0.576814				0.48559				0.525967				0.490071				0.39543				0.529712				0.506799				0.448279				0.574375				0.463143				0.441656				0.418535
12	0.52198				0.568178				0.468823				0.529796				0.51199				0.413129				0.519139				0.505122				0.421588				0.606493				0.473284				0.489009				0.396731
12.4	0.509982				0.520942				0.466103				0.533765				0.529444				0.387337				0.529189				0.511754				0.430034				0.551916				0.493056				0.477037				0.423661
12.8	0.502278				0.525956				0.475125				0.542191				0.523484				0.399063				0.516856				0.506763				0.402976				0.5841				0.444283				0.463295				0.390856
13.2	0.508984				0.553692				0.427262				0.543514				0.50319				0.409352				0.506365				0.521006				0.391088				0.56907				0.465466				0.468474				0.403453
13.6	0.51038				0.53779				0.480544				0.550671				0.469907				0.414827				0.456019				0.521172				0.413177				0.566312				0.47655				0.471253				0.380918
14	0.500048				0.519425				0.460567				0.546093				0.457331				0.397744				0.499977				0.515576				0.403138				0.581903				0.475799				0.456947				0.388246
14.4	0.485637				0.535815				0.446985				0.534577				0.505335				0.400707				0.465858				0.488409				0.40835				0.563742				0.474876				0.479736				0.41925
14.8	0.486393				0.536032				0.491035				0.521068				0.479232				0.390268				0.466036				0.511661				0.405803				0.538904				0.457909				0.474621				0.410393
15.2	0.474995				0.56564				0.479992				0.528162				0.461026				0.391782				0.464181				0.504107				0.378956				0.603229				0.47663				0.490062				0.401009
15.6	0.463764				0.571288				0.466651				0.508702				0.462083				0.38622				0.480011				0.522661				0.396748				0.564547				0.466202				0.445723				0.374649
16	0.452815				0.485501				0.427092				0.523635				0.474524				0.379439				0.479085				0.520822				0.434173				0.536768				0.474663				0.426664				0.413954
	30
0	1.0096
0.4	0.990399
0.8
1.2	0.255769
1.6	0.349838
2	0.401003
2.4	0.433518
2.8	0.455761
3.2	0.470325
3.6	0.47954
4	0.487493
4.4	0.496613
4.8	0.50378
5.2	0.507565
5.6	0.509247
6	0.50962
6.4	0.510895
6.8	0.512132
7.2	0.511827
7.6	0.510787
8	0.508552
8.4	0.506351
8.8	0.506135
9.2	0.506384
9.6	0.504322
10	0.501864
10.4	0.502039
10.8	0.501754
11.2	0.499428
11.6	0.497816
12	0.497158
12.4	0.495449
12.8	0.492758
13.2	0.491487
13.6	0.490036
14	0.486743
14.4	0.485409
14.8	0.486377
15.2	0.485134
15.6	0.480624
16	0.476991
min	0.259261				0.261397				0.292312				0.26834				0.177291				0.249331				0.351062				0.29091				0.291955				0.250934				0.202028				0.205505				0.24111
rec	0.496108				0.546529				0.468791				0.535083				0.493998				0.395531				0.494708				0.515983				0.417212				0.570254				0.469565				0.46528				0.405847
rec-min	0.236848				0.285131				0.176479				0.266743				0.316707				0.146199				0.143646				0.225073				0.125257				0.31932				0.267536				0.259775				0.164738
average(rec-min)	0.235511
rec average	0.49128
min average	0.255769
rec- av min	0.240339				0.290759				0.213022				0.279314				0.238228				0.139762				0.238939				0.260214				0.161443				0.314485				0.213796				0.209511				0.150078
imm	25.4395				9.79758				33.914				13.3484				26.0943				56.6417				25.8739				19.2736				49.9154				2.43719				33.6741				35.0034				53.4412
mean(imm)	26.9373
sd(imm)	14.8416
sem(imm	2.34666
fi	21.3217
SEM(FI)	3.27441
			0.214752
mean(imm)	0.255769
sd(imm)	0.227067
sem(imm	29.5568
fi	14.8416
[truncated: 52 more columns]

## Sheet: wt
cell1				cell2				cell3				cell4				cell5				cell6				cell7				cell8				cell9				cell10
Channel.001				Channel.001				Channel.001				Channel.001				Channel.001				Channel.001				Channel.001				Channel.001				Channel.001				Channel.001				Channel.001				Channel.001				Channel.001
Axis [s]	ROI1 []	ROI2 []		Axis [s]	ROI1 []	ROI2 []		Axis [s]	ROI1 []	ROI2 []		Axis [s]	ROI1 []	ROI2 []		Axis [s]	ROI1 []	ROI2 []		Axis [s]	ROI1 []	ROI2 []		Axis [s]	ROI1 []	ROI2 []		Axis [s]	ROI1 []	ROI2 []		Axis [s]	ROI1 []	ROI2 []		Axis [s]	ROI1 []	ROI2 []		Axis [s]	ROI1 []	ROI2 []		Axis [s]	ROI1 []	ROI2 []		Axis [s]	ROI1 []
0	39.3605	21.1139		0	50.2716	20.3317		0	64.8169	22.5625		0	42.2542	23.921		0	68.3396	20.1781		0	64.1788	18.8355		0	64.9567	17.1524		0	69.7988	19.4448		0	69.2925	18.6379		0	65.7498	18.696		0	43.3062	12.9913		0	49.2764	12.7304		0	68.7148
0.4	39.1369	21.4891		0.4	50.5293	19.4992		0.4	61.6698	21.3425		0.4	41.9535	24.0143		0.4	67.2062	20.2741		0.4	64.0796	18.7382		0.4	64.7898	17.0613		0.4	66.7195	19.6971		0.4	70.638	18.5257		0.4	63.1948	19.0484		0.4	41.72	12.9994		0.4	48.784	12.6639		0.4	66.014
0.8				0.8				0.8				0.8				0.8				0.8				0.8				0.8				0.8				0.8				0.8				0.8				0.8
1.2	23.9699	21.1848		1.2	28.3624	19.1483		1.2	30.7969	20.3925		1.2	28.213	23.6073		1.2	33.8015	19.8214		1.2	30.9275	18.1987		1.2	30.2093	17.2303		1.2	33.7305	19.0802		1.2	33.2761	18.0857		1.2	30.7637	18.3411		1.2	21.4065	12.6222		1.2	23.1175	12.6912		1.2	28.0577
1.6	26.938	20.539		1.6	31.1981	19.4325		1.6	34.5736	20.1169		1.6	30.5023	23.7533		1.6	38.7757	20.019		1.6	35.2241	18.5321		1.6	33.5442	17.3139		1.6	39.2961	18.8529		1.6	39.2462	17.8929		1.6	35.1511	18.3321		1.6	23.2295	12.4981		1.6	26.6095	13.0719		1.6	33.7175
2	28.1794	20.599		2	33.6986	18.9392		2	38.6212	21.2206		2	32.2639	23.984		2	41.9837	19.8173		2	37.987	18.312		2	36.6269	17.0332		2	41.0241	18.8547		2	41.5047	18.5229		2	37.7259	18.7729		2	25.8143	12.7239		2	28.7533	12.6569		2	37.4656
2.4	28.7756	20.7033		2.4	34.5638	18.525		2.4	39.9093	21.1187		2.4	32.8182	24.264		2.4	43.8985	19.6628		2.4	38.8346	18.4573		2.4	39.3778	17.4074		2.4	42.58	18.6919		2.4	43.4051	18.2371		2.4	37.8349	18.8055		2.4	28.001	12.8551		2.4	30.5045	12.3437		2.4	39.4035
2.8	29.0736	20.845		2.8	35.804	18.84		2.8	43.1778	22.0237		2.8	33.7591	24.1083		2.8	45.7931	19.5835		2.8	40.4048	18.68		2.8	39.8575	17.3058		2.8	43.1908	18.864		2.8	44.314	18.0579		2.8	41.0112	18.836		2.8	28.0188	13.0028		2.8	31.2605	13.0964		2.8	40.7139
3.2	29.8695	20.6626		3.2	36.239	19.77		3.2	43.0288	20.7994		3.2	34.0834	23.7693		3.2	47.1076	19.4634		3.2	41.6414	18.4466		3.2	40.996	17.4041		3.2	44.8646	18.6302		3.2	45.3609	17.8779		3.2	40.7866	18.7135		3.2	28.1793	13.0134		3.2	32.4085	12.8698		3.2	42.5589
3.6	29.3514	20.6159		3.6	37.2573	19.9792		3.6	43.5307	20.8313		3.6	34.6914	23.8213		3.6	48.5054	19.4782		3.6	43.0323	19.0283		3.6	41.9105	17.5499		3.6	45.7501	18.7663		3.6	46.0591	18.4871		3.6	41.6336	18.8653		3.6	28.4769	12.8386		3.6	34.0843	12.4472		3.6	43.2974
4	29.4806	20.9295		4	37.0802	20.0625		4	45.214	21.6837		4	34.3858	23.4023		4	48.4213	19.5677		4	43.279	18.524		4	42.814	17.5565		4	47.4231	18.7512		4	46.2816	17.975		4	43.7697	18.8987		4	29.6498	12.9188		4	34.6758	12.9336		4	44.1067
4.4	29.6514	20.6099		4.4	38.4383	19.7775		4.4	42.732	21.5081		4.4	34.4129	24.1557		4.4	48.5296	19.6897		4.4	44.7722	18.711		4.4	43.9251	17.255		4.4	48.1332	18.5314		4.4	47.4976	17.8536		4.4	43.6888	18.9483		4.4	30.3869	12.7547		4.4	35.9781	12.5632		4.4	43.2778
4.8	29.1437	20.4855		4.8	37.6684	20.2708		4.8	44.4365	21.095		4.8	34.7358	23.9197		4.8	49.1733	19.3033		4.8	46.3454	19.57		4.8	44.004	17.1311		4.8	48.5331	18.661		4.8	48.7249	17.915		4.8	42.1345	18.6414		4.8	30.6886	13.1831		4.8	36.3052	12.0937		4.8	44.1077
5.2	29.0126	21.0564		5.2	39.0854	20.3775		5.2	43.7236	21.5212		5.2	34.2937	23.0003		5.2	49.0627	19.3817		5.2	44.9698	18.6378		5.2	44.0441	17.4283		5.2	48.221	19.2349		5.2	49.1869	18.5086		5.2	42.7439	18.7399		5.2	30.8209	13.107		5.2	35.9603	12.9232		5.2	43.3308
5.6	29.6811	20.4819		5.6	37.7123	19.055		5.6	43.5906	20.4519		5.6	34.2848	23.4357		5.6	49.1604	19.6183		5.6	45.4076	18.5604		5.6	42.9645	17.3452		5.6	48.5415	18.8826		5.6	48.631	18.0993		5.6	42.8259	18.8303		5.6	31.3457	12.459		5.6	35.335	13.0136		5.6	43.8951
6	29.6733	21.0866		6	38.1143	19.9758		6	43.4754	20.8038		6	34.9359	23.579		6	50.2823	20.064		6	45.5522	19.0107		6	44.3592	17.3357		6	48.6823	18.9622		6	48.5946	18.3293		6	42.8452	18.569		6	30.8279	12.7006		6	35.2167	13.1144		6	42.6069
6.4	29.6134	20.4356		6.4	37.9162	19.7617		6.4	44.1289	20.5444		6.4	35.2747	23.377		6.4	48.9613	19.5571		6.4	46.275	19.3408		6.4	44.3049	17.4767		6.4	48.4161	19.1256		6.4	49.0183	18.5629		6.4	42.133	18.9406		6.4	30.625	12.7522		6.4	34.5635	12.7658		6.4	45.1875
6.8	29.2381	20.5197		6.8	38.4094	18.8558		6.8	43.5605	21.0175		6.8	35.246	23.3407		6.8	49.0934	19.1517		6.8	46.3488	18.961		6.8	43.9583	17.1244		6.8	48.9866	18.4767		6.8	48.7348	18.6236		6.8	42.7598	18.6573		6.8	29.8991	12.8355		6.8	34.5926	12.9493		6.8	44.3808
7.2	29.9109	20.32		7.2	38.4046	19.285		7.2	44.5251	20.9488		7.2	34.9034	23.1547		7.2	49.2005	19.4434		7.2	45.2471	18.446		7.2	44.867	17.2051		7.2	47.4855	18.893		7.2	49.2957	17.8514		7.2	42.8523	19.0529		7.2	29.7604	13.0379		7.2	34.2376	12.4842		7.2	44.4078
7.6	29.5029	20.4155		7.6	39.2823	19.1508		7.6	43.1045	20.83		7.6	35.3391	23.683		7.6	49.974	19.4406		7.6	45.2045	18.6736		7.6	44.2693	16.972		7.6	48.6167	19.2849		7.6	50.4497	18.0921		7.6	43.8667	18.5934		7.6	29.6865	12.857		7.6	34.0879	12.6111		7.6	44.3276
8	29.3363	20.2564		8	37.8963	19.1058		8	42.9812	21.1913		8	33.6584	23.603		8	49.1575	19.6526		8	46.2969	18.6688		8	44.718	17.6016		8	48.4306	19.5041		8	50.2708	17.9621		8	44.3753	18.8287		8	30.4808	12.6987		8	35.1074	13.1863		8	45.4887
8.4	30.439	20.8128		8.4	37.4772	19.7808		8.4	43.646	21.1881		8.4	34.582	22.9223		8.4	49.763	19.2968		8.4	45.1144	19.0267		8.4	44.2733	17.1187		8.4	46.388	18.6988		8.4	49.0584	18.085		8.4	44.0225	18.7586		8.4	30.194	12.7572		8.4	35.2588	13.25		8.4	45.595
8.8	29.8766	20.2311		8.8	37.5325	19.8325		8.8	43.3356	21.3962		8.8	34.5568	23.4017		8.8	50.9279	19.8465		8.8	45.7641	18.8649		8.8	44.1029	17.1016		8.8	46.7114	19.2907		8.8	49.2007	17.6807		8.8	43.9112	19.0151		8.8	29.9726	12.6315		8.8	34.8845	13.1236		8.8	44.6576
9.2	28.8974	20.8676		9.2	38.2711	19.0642		9.2	43.7197	21.9731		9.2	34.2232	24.0033		9.2	50.9189	19.4031		9.2	46.9218	19.2083		9.2	44.6971	17.5461		9.2	47.3823	18.893		9.2	49.7355	18.175		9.2	44.2373	19.2882		9.2	30.8794	13.6306		9.2	35.3726	12.579		9.2	45.615
9.6	30.2515	20.4674		9.6	37.6948	19.2183		9.6	42.5196	21.3188		9.6	34.5524	23.592		9.6	51.0966	19.8924		9.6	46.092	18.6571		9.6	44.416	17.2222		9.6	47.7057	19.3767		9.6	49.7844	17.6707		9.6	44.2497	19.1315		9.6	30.4717	13.7609		9.6	35.4925	13.1225		9.6	46.1381
10	29.4878	20.3837		10	38.518	19.3208		10	43.2185	21.6419		10	34.5385	24.0133		10	51.3444	19.2616		10	47.0009	18.6757		10	44.4264	17.104		10	46.8477	19.3878		10	50.0609	18.1586		10	43.9403	18.7448		10	30.2213	13.4453		10	35.6271	12.6416		10	45.9501
10.4	29.6401	20.4428		10.4	38.9913	19.0992		10.4	42.6706	20.8163		10.4	35.0419	23.6037		10.4	50.9363	19.6224		10.4	46.2344	19.3285		10.4	43.9741	17.2388		10.4	48.4886	19.7581		10.4	48.5677	18.1193		10.4	44.3056	18.9837		10.4	29.8871	13.6726		10.4	36.6015	12.4831		10.4	46.1503
10.8	30.6918	21.087		10.8	37.905	19.4825		10.8	44.339	21.4194		10.8	34.2672	23.1227		10.8	51.4465	18.7718		10.8	45.6185	18.7457		10.8	44.3451	16.8704		10.8	48.2658	18.8628		10.8	47.3808	18.2571		10.8	44.4176	18.6797		10.8	30.2547	13.5594		10.8	37.0279	12.8998		10.8	45.8604
11.2	30.8347	20.8132		11.2	37.0103	18.9642		11.2	42.8994	20.6938		11.2	34.4344	23.8767		11.2	50.6095	19.5056		11.2	46.9735	19.2569		11.2	43.8657	17.5247		11.2	48.5968	19.5058		11.2	49.0645	18.2307		11.2	43.9007	19.3691		11.2	29.3962	13.5637		11.2	35.3494	12.4036		11.2	46.0013
11.6	30.5159	20.6276		11.6	36.6869	19.0242		11.6	42.6493	20.6019		11.6	34.6029	23.2737		11.6	50.3608	19.4128		11.6	45.2642	18.8237		11.6	43.7328	17.3257		11.6	48.9989	18.7808		11.6	47.4239	18.3864		11.6	44.1076	18.6606		11.6	29.8021	13.2596		11.6	36.2051	13.2309		11.6	45.1963
12	29.9408	20.4352		12	37.2173	19.5867		12	42.3109	21.115		12	35.3292	23.835		12	50.5744	19.0997		12	45.6772	19.0577		12	43.6451	17.1045		12	47.7742	19.1733		12	48.3833	18.0229		12	43.3105	19.3655		12	31.1554	13.5479		12	34.9423	12.6373		12	45.1695
12.4	29.8071	20.6469		12.4	37.1981	18.55		12.4	42.5752	21.3431		12.4	34.4427	23.52		12.4	50.0426	20.141		12.4	45.3911	18.7041		12.4	43.8862	17.274		12.4	46.9442	19.314		12.4	48.8333	17.5564		12.4	42.5338	18.6296		12.4	30.6428	13.4089		12.4	35.9465	12.6078		12.4	44.723
12.8	29.9137	20.911		12.8	37.0576	19.1333		12.8	42.7735	20.855		12.8	34.1739	24.239		12.8	51.5007	19.9304		12.8	46.5218	19.8194		12.8	44.0057	16.8414		12.8	48.3551	18.8814		12.8	48.6573	18.305		12.8	43.0897	19.0623		12.8	30.2877	13.3644		12.8	34.4422	12.2571		12.8	42.4566
13.2	29.3768	20.6405		13.2	37.1003	19.1883		13.2	43.22	20.8225		13.2	34.5742	23.8117		13.2	49.2705	19.6869		13.2	45.7769	19.0021		13.2	43.7101	17.434		13.2	48.3521	18.9965		13.2	48.3492	18.3936		13.2	43.6401	18.895		13.2	30.7085	13.4751		13.2	35.4006	12.5005		13.2	44.2377
13.6	29.6657	20.6944		13.6	38.7155	20.1208		13.6	42.98	21.0931		13.6	34.7891	24.3057		13.6	49.7522	20.2528		13.6	46.9255	19.1907		13.6	43.6323	17.5242		13.6	47.7328	18.3715		13.6	49.2196	18.1057		13.6	43.4003	19.0692		13.6	30.2569	13.3539		13.6	36.4782	12.7424		13.6	43.5925
14	29.3537	21.1329		14	36.4465	19.0592		14	42.4342	21.2794		14	34.0475	23.331		14	50.1689	19.2226		14	46.4762	18.8387		14	43.4252	17.3519		14	47.5457	18.5238		14	49.1007	18.665		14	43.6936	18.9748		14	30.2694	13.4378		14	35.772	12.8077		14	43.6452
14.4	29.6324	20.6043		14.4	36.2633	20.2567		14.4	42.7829	20.8031		14.4	34.0426	23.9837		14.4	49.4547	19.3632		14.4	46.5188	19.0524		14.4	44.2473	17.614		14.4	45.7122	18.6047		14.4	48.5465	18.2157		14.4	43.2355	18.6203		14.4	30.8946	13.4618		14.4	36.233	12.9826		14.4	45.06
14.8	28.955	20.531		14.8	36.3556	19.2292		14.8	41.9706	20.9819		14.8	33.9301	23.9647		14.8	51.5794	19.4341		14.8	45.6541	18.758		14.8	43.8624	17.4554		14.8	45.8752	19.0576		14.8	49.5676	17.9586		14.8	43.2989	18.991		14.8	30.4655	13.1928		14.8	34.396	12.5577		14.8	43.6665
15.2	29.037	20.2882		15.2	35.8995	19.77		15.2	41.3479	20.4231		15.2	34.1822	23.8423		15.2	49.6091	19.5037		15.2	44.4029	18.3745		15.2	43.9037	18.047		15.2	47.0825	18.7826		15.2	48.8592	18.605		15.2	43.954	18.8832		15.2	30.9065	13.1838		15.2	34.2194	12.3257		15.2	42.3759
15.6	29.8241	20.2693		15.6	35.9441	19.2175		15.6	40.2746	20.7006		15.6	34.2786	23.588		15.6	51.2852	19.7904		15.6	44.5685	18.7927		15.6	43.2176	18.3001		15.6	46.0995	18.5983		15.6	49.9378	18.7107		15.6	43.2303	18.8262		15.6	29.339	13.3731		15.6	33.9941	12.2587		15.6	43.0679
16	30.0028	20.0664		16	36.3043	19.9975		16	41.5903	20.715		16	34.1165	23.906		16	48.2989	19.3738		16	44.8172	18.6875		16	42.895	17.8803		16	44.9193	18.093		16	47.3748	18.4407		16	42.5679	19.3842		16	31.3833	13.4244		16	34.271	12.5812		16	43.2357
0	18.2466				29.9399				42.2544				18.3332				48.1615				45.3433				47.8043				50.354				50.6546				47.0538				30.315				36.546				54.792
0.4	17.6478				31.0302				40.3273				17.9392				46.9321				45.3414				47.7285				47.0224				52.1123				44.1464				28.7206				36.1201				52.3476
0.8	0				0				0				0				0				0				0				0				0				0				0				0				0
1.2	2.7851				9.2141				10.4044				4.60563				13.9801				12.7288				12.979				14.6502				15.1903				12.4227				8.78427				10.4263				14.8557
1.6	6.39892				11.7656				14.4567				6.74895				18.7567				16.692				16.2303				20.4432				21.3533				16.819				10.7314				13.5376				20.9975
2	7.58039				14.7594				17.4006				8.27991				22.1664				19.675				19.5937				22.1694				22.9818				18.953				13.0905				16.0964				24.5878
2.4	8.07226				16.0388				18.7905				8.55423				24.2357				20.3773				21.9704				23.8882				25.168				19.0295				15.1459				18.1608				26.0957
2.8	8.2286				16.964				21.154				9.65078				26.2096				21.7247				22.5517				24.3269				26.2561				22.1752				15.016				18.1641				27.4334
3.2	9.2069				16.469				22.2295				10.3141				27.6442				23.1948				23.5919				26.2344				27.483				22.0731				15.166				19.5387				29.3641
3.6	8.73543				17.2781				22.6995				10.8701				29.0272				24.004				24.3607				26.9838				27.5719				22.7683				15.6382				21.6371				30.2142
4	8.55104				17.0177				23.5302				10.9834				28.8536				24.7549				25.2575				28.6719				28.3066				24.871				16.731				21.7423				31.0663
4.4	9.04147				18.6608				21.2239				10.2572				28.8399				26.0612				26.6701				29.6018				29.644				24.7405				17.6323				23.4149				30.2194
4.8	8.65824				17.3975				23.3415				10.8161				29.8699				26.7754				26.8729				29.872				30.8099				23.493				17.5055				24.2115				30.6897
5.2	7.95623				18.7079				22.2023				11.2934				29.681				26.3319				26.6158				28.9861				30.6783				24.0039				17.714				23.0371				30.3221
5.6	9.19921				18.6573				23.1387				10.8491				29.5421				26.8472				25.6193				29.659				30.5317				23.9956				18.8867				22.3214				30.5668
6	8.5867				18.1385				22.6716				11.3569				30.2183				26.5415				27.0235				29.7201				30.2653				24.2762				18.1273				22.1023				29.0845
6.4	9.17783				18.1546				23.5845				11.8977				29.4042				26.9342				26.8282				29.2905				30.4554				23.1924				17.8729				21.7977				31.9756
6.8	8.71833				19.5536				22.543				11.9054				29.9418				27.3878				26.8339				30.5099				30.1112				24.1025				17.0636				21.6433				31.1485
7.2	9.59089				19.1196				23.5764				11.7488				29.7571				26.8011				27.6618				28.5924				31.4443				23.7994				16.7225				21.7534				30.8232
7.6	9.08741				20.1314				22.2745				11.6561				30.5334				26.5309				27.2973				29.3319				32.3576				25.2733				16.8295				21.4768				30.6941
8	9.07985				18.7905				21.79				10.0554				29.5049				27.6281				27.1164				28.9266				32.3086				25.5466				17.7821				21.9211				32.4377
8.4	9.62622				17.6963				22.4579				11.6596				30.4661				26.0877				27.1546				27.6892				30.9734				25.2639				17.4369				22.0088				32.1241
8.8	9.6455				17.7				21.9393				11.1551				31.0814				26.8992				27.0013				27.4208				31.52				24.8961				17.341				21.7608				31.4443
9.2	8.02989				19.2069				21.7465				10.2198				31.5159				27.7135				27.151				28.4893				31.5605				24.9491				17.2488				22.7937				31.4974
9.6	9.78408				18.4765				21.2009				10.9604				31.2042				27.4349				27.1938				28.329				32.1137				25.1182				16.7109				22.37				31.7199
10	9.10414				19.1972				21.5767				10.5251				32.0828				28.3251				27.3224				27.4599				31.9024				25.1955				16.7761				22.9854				31.7019
10.4	9.19729				19.8922				21.8543				11.4382				31.3139				26.9059				26.7353				28.7304				30.4485				25.3218				16.2145				24.1184				32.6219
10.8	9.60488				18.4225				22.9197				11.1446				32.6747				26.8728				27.4748				29.403				29.1237				25.7379				16.6953				24.1281				32.4035
11.2	10.0215				18.0462				22.2057				10.5577				31.1039				27.7166				26.341				29.091				30.8338				24.5316				15.8325				22.9458				32.6206
11.6	9.88829				17.6627				22.0474				11.3292				30.948				26.4405				26.4071				30.2181				29.0374				25.4471				16.5425				22.9742				31.3984
12	9.50565				17.6306				21.1959				11.4942				31.4747				26.6195				26.5407				28.6009				30.3605				23.9451				17.6075				22.305				31.524
12.4	9.16015				18.6481				21.232				10.9227				29.9016				26.6871				26.6122				27.6302				31.2768				23.9042				17.2339				23.3387				31.098
12.8	9.00267				17.9243				21.9185				9.93493				31.5702				26.7024				27.1643				29.4737				30.3523				24.0275				16.9233				22.1851				28.2695
13.2	8.73634				17.912				22.3975				10.7625				29.5836				26.7747				26.2761				29.3555				29.9556				24.7451				17.2334				22.9				30.3955
13.6	8.97123				18.5947				21.8869				10.4834				29.4995				27.7348				26.1081				29.3612				31.1139				24.3311				16.903				23.7358				29.9511
14	8.22084				17.3873				21.1549				10.7165				30.9462				27.6376				26.0733				29.0218				30.4357				24.7189				16.8316				22.9643				30.2387
14.4	9.02811				16.0067				21.9798				10.0589				30.0915				27.4665				26.6333				27.1075				30.3308				24.6152				17.4328				23.2504				31.6988
14.8	8.42403				17.1264				20.9888				9.96542				32.1453				26.8961				26.4071				26.8177				31.6091				24.3079				17.2728				21.8383				29.9628
15.2	8.74871				16.1295				20.9248				10.3399				30.1054				26.0285				25.8567				28.2999				30.2542				25.0709				17.7228				21.8937				29.2004
15.6	9.55481				16.7266				19.574				10.6906				31.4948				25.7758				24.9175				27.5013				31.2271				24.404				15.9659				21.7354				29.2196
16	9.93638				16.3068				20.8753				10.2105				28.9251				26.1297				25.0146				26.8263				28.9341				23.1837				17.9588				21.6899				29.6186
0	1.01668				0.982119				1.02334				1.01086				1.01293				1.00002				1.00079				1.03421				0.985816				1.03188				1.02701				1.00586				1.02282
0.4	0.983317				1.01788				0.976664				0.989138				0.987072				0.999979				0.999207				0.965786				1.01418				0.968121				0.972994				0.994138				0.977185
0.8	0				0				0				0				0				0				0				0				0				0				0				0				0
1.2	0.155183				0.30225				0.251979				0.253948				0.294027				0.280726				0.271719				0.300899				0.295627				0.272426				0.297593				0.286966				0.277316
1.6	0.356542				0.385946				0.350118				0.372127				0.394489				0.368133				0.339785				0.41988				0.415568				0.368837				0.363557				0.372597				0.391965
2	0.422372				0.484153				0.421414				0.456541				0.466202				0.433921				0.410198				0.455334				0.447261				0.415635				0.443477				0.443025				0.458986
2.4	0.449778				0.526119				0.455077				0.471667				0.509723				0.44941				0.459954				0.490636				0.489807				0.417312				0.513112				0.499844				0.487135
2.8	0.45849				0.556468				0.512317				0.532129				0.551238				0.479127				0.472125				0.499646				0.510985				0.486298				0.508711				0.499935				0.512107
3.2	0.513				0.540231				0.538363				0.568702				0.581411				0.511548				0.493902				0.538825				0.534862				0.484059				0.513791				0.537767				0.548146
3.6	0.48673				0.566774				0.549746				0.599359				0.610498				0.529395				0.509996				0.554217				0.536591				0.499305				0.52979				0.595522				0.564016
4	0.476455				0.558232				0.569865				0.605611				0.606846				0.545956				0.528771				0.588888				0.55089				0.545416				0.566809				0.598416				0.579921
4.4	0.503782				0.612128				0.514009				0.565566				0.606558				0.574766				0.558344				0.607987				0.576918				0.542553				0.597344				0.644452				0.564112
4.8	0.482428				0.570691				0.565295				0.596385				0.628222				0.590517				0.562591				0.613537				0.599607				0.515197				0.593048				0.666376				0.572893
5.2	0.443314				0.613673				0.537706				0.6227				0.624247				0.580736				0.557207				0.595342				0.597046				0.526401				0.600112				0.634053				0.566031
5.6	0.512571				0.612014				0.560384				0.598203				0.621327				0.5921				0.536346				0.609162				0.594194				0.526219				0.639842				0.614355				0.570599
6	0.478442				0.594997				0.549071				0.626204				0.635549				0.585357				0.565743				0.610417				0.58901				0.532372				0.614115				0.608326				0.542928
6.4	0.51138				0.595524				0.57118				0.65602				0.618427				0.594019				0.561653				0.601593				0.592709				0.508605				0.605495				0.599942				0.596896
6.8	0.485777				0.641415				0.545956				0.656444				0.629732				0.604023				0.561774				0.626638				0.58601				0.528563				0.578078				0.595691				0.581456
7.2	0.534395				0.627181				0.570983				0.647809				0.625848				0.591083				0.579106				0.587256				0.611954				0.521915				0.566522				0.598723				0.575384
7.6	0.506342				0.660371				0.539455				0.6427				0.642176				0.585124				0.571475				0.602443				0.629727				0.554238				0.570149				0.591109				0.572974
8	0.50592				0.616383				0.527719				0.55444				0.620545				0.609322				0.567688				0.594119				0.628775				0.560232				0.602419				0.603338				0.605523
8.4	0.536363				0.580492				0.543895				0.642894				0.640761				0.575349				0.568488				0.568704				0.60279				0.554031				0.590725				0.605753				0.599669
8.8	0.537438				0.580612				0.531336				0.615076				0.653701				0.593248				0.565279				0.563191				0.613427				0.545967				0.587478				0.598927				0.586979
9.2	0.447417				0.630044				0.526667				0.563507				0.662839				0.611206				0.568412				0.585137				0.614216				0.547129				0.584354				0.627354				0.587971
9.6	0.545159				0.606083				0.513452				0.604337				0.656283				0.605061				0.569308				0.581845				0.624981				0.550837				0.566128				0.615693				0.592123
10	0.507273				0.629725				0.522553				0.580339				0.674763				0.624694				0.572001				0.563994				0.620868				0.552532				0.568338				0.632632				0.591788
10.4	0.512464				0.652522				0.529277				0.630687				0.658591				0.593395				0.559708				0.59009				0.592573				0.555303				0.549313				0.663814				0.608961
10.8	0.535174				0.604313				0.555078				0.614495				0.687211				0.592664				0.575191				0.603904				0.566791				0.564427				0.565603				0.664082				0.604883
11.2	0.558386				0.591968				0.537787				0.582137				0.654175				0.611274				0.551454				0.597495				0.600072				0.537972				0.536371				0.631542				0.608936
11.6	0.550966				0.57939				0.533954				0.624677				0.650895				0.583131				0.552838				0.620645				0.565113				0.558049				0.560423				0.632322				0.586121
12	0.529646				0.578337				0.513332				0.63377				0.661973				0.587078				0.555635				0.58743				0.590861				0.52511				0.596505				0.613905				0.588466
12.4	0.510395				0.611714				0.514207				0.60226				0.628887				0.588568				0.557132				0.567493				0.608695				0.524213				0.583847				0.642355				0.580513
12.8	0.50162				0.58797				0.530831				0.547797				0.663982				0.588905				0.56869				0.605356				0.590702				0.526917				0.573325				0.610605				0.527714
13.2	0.48678				0.587567				0.542433				0.59343				0.622199				0.590502				0.550096				0.602929				0.582981				0.542654				0.58383				0.630282				0.5674
13.6	0.499868				0.60996				0.530066				0.578038				0.62043				0.611675				0.546579				0.603046				0.605524				0.533576				0.572639				0.653285				0.559105
14	0.458057				0.570356				0.512338				0.590893				0.650858				0.609531				0.545851				0.596075				0.592325				0.542079				0.57022				0.63205				0.564474
14.4	0.503037				0.525067				0.532316				0.554635				0.632882				0.605757				0.557574				0.556757				0.590284				0.539807				0.590586				0.639925				0.591729
14.8	0.469378				0.561798				0.508315				0.549478				0.676076				0.593179				0.552837				0.550804				0.61516				0.533067				0.585165				0.601058				0.559323
15.2	0.48747				0.529097				0.506765				0.570124				0.633174				0.574043				0.541316				0.581248				0.588792				0.549798				0.60041				0.602584				0.545091
15.6	0.532385				0.548683				0.474051				0.589461				0.662396				0.568471				0.521654				0.564845				0.607727				0.535175				0.54089				0.598227				0.54545
16	0.553645				0.534911				0.505566				0.562993				0.608349				0.576276				0.523687				0.550981				0.563101				0.508413				0.608408				0.596974				0.552898
	30
0	1.01171
0.4	0.988286
0.8
1.2	0.275739
1.6	0.376409
2	0.43454
2.4	0.474368
2.8	0.503491
3.2	0.526726
3.6	0.546428
4	0.562831
4.4	0.575378
4.8	0.582078
5.2	0.582771
5.6	0.582711
6	0.585305
6.4	0.587403
6.8	0.586788
7.2	0.586176
7.6	0.587998
8	0.588269
8.4	0.584577
8.8	0.582593
9.2	0.584786
9.6	0.589026
10	0.593586
10.4	0.59567
10.8	0.594615
11.2	0.590927
11.6	0.585545
12	0.581172
12.4	0.578997
12.8	0.578895
13.2	0.58051
13.6	0.582958
14	0.581812
14.4	0.574629
14.8	0.567745
15.2	0.56428
15.6	0.560265
16	0.553632
min	0.155183				0.30225				0.251979				0.253948				0.294027				0.280726				0.271719				0.300899				0.295627				0.272426				0.297593				0.286966				0.277316
rec	0.512618				0.578243				0.521754				0.588325				0.647472				0.59163				0.550683				0.585273				0.590713				0.538437				0.574502				0.627534				0.572738
rec-min	0.357435				0.275993				0.269776				0.334377				0.353444				0.310904				0.278964				0.284374				0.295086				0.266011				0.27691				0.340568				0.295422
average(rec-min)	0.302371
rec average	0.57811
min average	0.275739
rec- av min	0.236879				0.302505				0.246016				0.312586				0.371733				0.315891				0.274944				0.309535				0.314975				0.262698				0.298763				0.351795				0.296999
imm	21.6595				-0.0440997				18.6379				-3.37824				-22.9393				-4.47125				9.07072				-2.36902				-4.16815				13.1206				1.1932				-16.3454				1.77679
mean(imm)	-1.22125e-14
sd(imm)	11.2021
sem(imm	1.77121
fi	20.8995
SEM(FI)	3.12324
			0.325334
mean(imm)	0.275739
sd(imm)	0.267821
sem(imm	11.4263
fi	11.2021
[truncated: 52 more columns]

## Sheet: Overview
MEAN								SD								SEM
Time(s)	8J	wt no UV	2J	16J	4J			Time(s)	8J	wt no UV	2J	16J	4J			Time(s)	8J	wt no UV	2J	16J	4J
0	1.00675	1.01171	1.0096	1.01233	1.01865			1.2	0.0347426	0.0269302	0.0386223	0.0473028	0.0370689			1.2	0.00634311	0.00491676	0.00705144	0.00863627	0.00676782			immobile fractions
0.4	0.993246	0.988286	0.990399	0.987673	0.981346			1.6	0.0562497	0.0237527	0.0541672	0.0524627	0.0463649			1.6	0.0102697	0.00433663	0.00988954	0.00957833	0.00846504		wt no UV	-1.22125e-14
0.8	0	0	0	0	0			2	0.0574791	0.0241022	0.0476273	0.0573836	0.0481146			2	0.0104942	0.00440043	0.00869552	0.0104768	0.00878448		2J	26.9373
1.2	0.192922	0.275739	0.255769	0.190439	0.223737			2.4	0.0702467	0.0269938	0.0573862	0.0702309	0.0569611			2.4	0.0128252	0.00492837	0.0104772	0.0128223	0.0103996		8J	61.4542
1.6	0.252238	0.376409	0.349838	0.252155	0.305662			2.8	0.0661905	0.0223578	0.0508764	0.0689335	0.0575531			2.8	0.0120847	0.00408195	0.00928871	0.0125855	0.0105077		16J	62.7206
2	0.28181	0.43454	0.401003	0.283165	0.351512			3.2	0.0732357	0.0255134	0.0559954	0.0717237	0.0519651			3.2	0.013371	0.00465809	0.0102233	0.0130949	0.00948749		4j	41.3688
2.4	0.302205	0.474368	0.433518	0.301808	0.37925			3.6	0.070481	0.0305479	0.0525041	0.073493	0.0530149			3.6	0.012868	0.00557726	0.0095859	0.0134179	0.00967916
2.8	0.317295	0.503491	0.455761	0.312679	0.3965			4	0.0751161	0.0306181	0.0589574	0.0766179	0.0586636			4	0.0137143	0.00559007	0.0107641	0.0139884	0.0107105
3.2	0.327509	0.526726	0.470325	0.320071	0.410694			4.4	0.0701681	0.0336441	0.052516	0.0762318	0.0586254			4.4	0.0128109	0.00614255	0.00958806	0.013918	0.0107035
3.6	0.332921	0.546428	0.47954	0.326521	0.42278			4.8	0.0774544	0.0360961	0.0554378	0.0808174	0.0496886			4.8	0.0141412	0.00659022	0.0101215	0.0147552	0.00907185
4	0.335603	0.562831	0.487493	0.333113	0.430841			5.2	0.075812	0.03997	0.0526652	0.0724227	0.0608645			5.2	0.0138413	0.0072975	0.0096153	0.0132225	0.0111123
4.4	0.337652	0.575378	0.496613	0.339554	0.436842			5.6	0.0790296	0.0338023	0.0536186	0.0775448	0.0563277			5.6	0.0144288	0.00617143	0.00978937	0.0141577	0.010284
4.8	0.340116	0.582078	0.50378	0.343277	0.441649			6	0.0823896	0.034519	0.0518913	0.079141	0.0583895			6	0.0150422	0.00630228	0.00947401	0.0144491	0.0106604
5.2	0.343986	0.582771	0.507565	0.344288	0.445068			6.4	0.0735993	0.0330213	0.0552087	0.0811739	0.0677575			6.4	0.0134373	0.00602884	0.0100797	0.0148203	0.0123708
5.6	0.347741	0.582711	0.509247	0.344317	0.448771			6.8	0.0754267	0.0372861	0.0471109	0.0761191	0.0637952			6.8	0.013771	0.00680748	0.00860124	0.0138974	0.0116474
6	0.349502	0.585305	0.50962	0.344551	0.45349			7.2	0.08093	0.0327663	0.0532889	0.0740612	0.0563539			7.2	0.0147757	0.00598227	0.00972917	0.0135217	0.0102888
6.4	0.349862	0.587403	0.510895	0.345821	0.455531			7.6	0.0834065	0.0364065	0.0477033	0.0805284	0.060306			7.6	0.0152279	0.0066469	0.0087094	0.0147024	0.0110103
6.8	0.349147	0.586788	0.512132	0.346769	0.45249			8	0.0824889	0.0341354	0.0554705	0.082179	0.0571653			8	0.0150603	0.00623224	0.0101275	0.0150038	0.0104369
7.2	0.348012	0.586176	0.511827	0.34704	0.449838			8.4	0.0814764	0.0316903	0.0524538	0.0812509	0.0605787			8.4	0.0148755	0.00578582	0.00957672	0.0148343	0.0110601
7.6	0.347851	0.587998	0.510787	0.34746	0.451711			8.8	0.0823972	0.0369126	0.0498369	0.0880525	0.0611356			8.8	0.0150436	0.00673929	0.00909893	0.0160761	0.0111618
8	0.350028	0.588269	0.508552	0.347145	0.454293			9.2	0.0782855	0.0451658	0.0498872	0.0767	0.0553346			9.2	0.0142929	0.00824611	0.00910811	0.0140034	0.0101027
8.4	0.353589	0.584577	0.506351	0.345979	0.453478			9.6	0.0851536	0.03525	0.0545689	0.0717744	0.0612939			9.6	0.0155468	0.00643575	0.00996286	0.0131042	0.0111907
8.8	0.354481	0.582593	0.506135	0.343888	0.451183			10	0.0812596	0.0398842	0.0468639	0.0743492	0.0610446			10	0.0148359	0.00728183	0.00855615	0.0135742	0.0111452
9.2	0.352298	0.584786	0.506384	0.340669	0.450419			10.4	0.0800769	0.0419873	0.048702	0.0780584	0.0621454			10.4	0.01462	0.0076658	0.00889173	0.0142514	0.0113461
9.6	0.350992	0.589026	0.504322	0.339172	0.450078			10.8	0.0759021	0.0383807	0.046812	0.073048	0.0621699			10.8	0.0138578	0.00700733	0.00854666	0.0133367	0.0113506
10	0.350477	0.593586	0.501864	0.340398	0.44847			11.2	0.0788823	0.037503	0.058708	0.0697437	0.0572324			11.2	0.0144019	0.00684708	0.0107186	0.0127334	0.0104492
10.4	0.348613	0.59567	0.502039	0.34034	0.44594			11.6	0.0748746	0.0350202	0.0479941	0.0671106	0.0605634			11.6	0.0136702	0.00639379	0.00876248	0.0122527	0.0110573
10.8	0.34761	0.594615	0.501754	0.337352	0.443318			12	0.079342	0.0361025	0.048615	0.0709078	0.0617599			12	0.0144858	0.00659139	0.00887584	0.0129459	0.0112758
11.2	0.346547	0.590927	0.499428	0.335059	0.440405			12.4	0.0788845	0.0367541	0.0457083	0.0732422	0.0560301			12.4	0.0144023	0.00671036	0.00834515	0.0133721	0.0102296
11.6	0.342548	0.585545	0.497816	0.336224	0.43799			12.8	0.0796403	0.0375224	0.0498753	0.0727113	0.0558383			12.8	0.0145403	0.00685062	0.00910594	0.0132752	0.0101946
12	0.340516	0.581172	0.497158	0.33818	0.436648			13.2	0.072576	0.035558	0.0542279	0.0659831	0.0569664			13.2	0.0132505	0.00649196	0.00990061	0.0120468	0.0104006
12.4	0.343128	0.578997	0.495449	0.337518	0.435436			13.6	0.0681013	0.0395376	0.050511	0.0721956	0.0600386			13.6	0.0124335	0.00721855	0.00922201	0.0131811	0.0109615
12.8	0.344026	0.578895	0.492758	0.337128	0.434508			14	0.0772317	0.0417762	0.0516723	0.0684374	0.0607979			14	0.0141005	0.00762726	0.00943403	0.0124949	0.0111001
13.2	0.341085	0.58051	0.491487	0.33908	0.433783			14.4	0.0778005	0.0371691	0.0484178	0.0677375	0.0575545			14.4	0.0142044	0.00678612	0.00883984	0.0123671	0.010508
13.6	0.339685	0.582958	0.490036	0.338056	0.434048			14.8	0.0805982	0.0414001	0.0528102	0.0655381	0.055952			14.8	0.0147151	0.00755858	0.00964177	0.0119656	0.0102154
14	0.340617	0.581812	0.486743	0.333738	0.433964			15.2	0.0757047	0.0352304	0.0548378	0.0711467	0.0564383			15.2	0.0138217	0.00643216	0.010012	0.0129895	0.0103042
14.4	0.339463	0.574629	0.485409	0.331808	0.430312			15.6	0.0734599	0.0423164	0.0556164	0.0692311	0.0559156			15.6	0.0134119	0.00772588	0.0101541	0.0126398	0.0102087
14.8	0.337327	0.567745	0.486377	0.332031	0.424864			16	0.0801242	0.0342416	0.0491044	0.0619264	0.054373			16	0.0146286	0.00625164	0.00896519	0.0113062	0.00992711
15.2	0.336885	0.56428	0.485134	0.33127	0.42075
15.6	0.336803	0.560265	0.480624	0.329341	0.419445
16	0.336085	0.553632	0.476991	0.327284	0.419303
cells	30	30	30	30	30
	10*3	10*3	10*3	10*3	10*3
