# Supplementary material for: Live-cell imaging of endogenous CSB-mScarletI as a sensitive marker for DNA-damage-induced transcription stress
Source: Cell Rep Methods. 2024 Jan 3;4(1):100674. doi: 10.1016/j.crmeth.2023.100674 (PMC10831951; doi:10.1016/j.crmeth.2023.100674)
Supplement: Data S1. Single-cell fluorescence source data of FRAP experiments, related to Figures 2, 4, 6, and 7 [file mmc4.zip › re.Fig.3B_pool_UVSSA FRAP Dose dependent.xlsx]

## Sheet: 16J
cell1				cell2				cell3				cell4				cell5				cell6				cell7				cell8				cell9				cell10
Channel.001				Channel.001				Channel.001				Channel.001				Channel.001				Channel.001				Channel.001				Channel.001				Channel.001				Channel.001				Channel.001				Channel.001				Channel.001
Axis [s]	ROI1 []	ROI2 []		Axis [s]	ROI1 []	ROI2 []		Axis [s]	ROI1 []	ROI2 []		Axis [s]	ROI1 []	ROI2 []		Axis [s]	ROI1 []	ROI2 []		Axis [s]	ROI1 []	ROI2 []		Axis [s]	ROI1 []	ROI2 []		Axis [s]	ROI1 []	ROI2 []		Axis [s]	ROI1 []	ROI2 []		Axis [s]	ROI1 []	ROI2 []		Axis [s]	ROI1 []	ROI2 []		Axis [s]	ROI1 []	ROI2 []		Axis [s]	ROI1 []
0	71.1516	10.5955		0	42.9676	9.74425		0	45.9689	10.8948		0	54.3819	10.9416		0	57.2686	11.0739		0	57.9314	11.1895		0	65.2301	10.9991		0	53.0904	11.6192		0	57.3518	11.6638		0	72.395	13.2581		0	52.4315	10.1985		0	59.7224	10.5788		0	55.7367
0.395	69.1539	11.086		0.405	43.7401	9.52053		0.395	44.1227	10.9869		0.395	53.5898	11.2947		0.405	55.2719	10.681		0.405	57.3948	11.0762		0.4	63.3087	11.437		0.395	53.7904	11.6008		0.395	57.6815	11.5378		0.405	72.9084	13.2078		0.41	53.0182	10.042		0.395	58.6974	10.6734		0.405	55.1787
0.65				0.66				0.65				0.645				0.66				0.655				0.65				0.645				0.65				0.66				0.665				0.65				0.66
0.835				0.845				0.835				0.83				0.845				0.845				0.84				0.835				0.835				0.845				0.85				0.835				0.845
1.09	22.8328	10.9438		1.1	14.5541	9.29392		1.09	17.2143	10.4397		1.095	21.2906	10.1761		1.1	20.1737	10.2216		1.095	19.3484	11.1458		1.095	19.8522	10.955		1.085	20.3815	11.2574		1.085	19.7545	11.7738		1.1	23.0102	11.5193		1.1	17.2974	10.0677		1.09	19.8455	10.1363		1.1	21.1928
1.495	29.9671	10.812		1.495	17.5744	9.70361		1.485	22.2337	10.3282		1.485	26.0181	10.4915		1.495	26.8416	10.3913		1.495	24.5184	10.7498		1.49	26.393	11.0405		1.485	25.0797	11.2821		1.485	26.2226	11.2397		1.495	30.1132	12.0645		1.5	21.3958	10.4677		1.485	26.6995	10.069		1.495	27.2001
1.895	33.5608	10.8055		1.905	21.3312	9.52956		1.885	23.5372	10.2695		1.885	27.882	10.2575		1.905	29.8747	10.7619		1.905	27.8145	11.2904		1.9	30.1409	11.2823		1.885	27.3948	11.745		1.885	31.4359	11.5209		1.905	33.0765	12.1252		1.91	24.1005	10.3013		1.885	29.428	10.3161		1.905	30.5146
2.295	34.3233	10.3149		2.305	22.5751	9.65722		2.295	24.1249	10.8289		2.295	29.0173	10.4		2.305	31.1593	10.8748		2.305	30.5147	11.1183		2.3	31.7686	10.9274		2.295	29.6979	11.4522		2.295	31.5638	11.2632		2.305	36.5624	11.9301		2.31	26.0416	10.4011		2.295	31.3281	10.144		2.305	31.9105
2.695	35.0877	10.6808		2.705	23.5804	9.71675		2.695	25.09	10.5915		2.695	28.7794	10.6064		2.705	34.2574	10.895		2.705	31.9441	11.1212		2.7	33.0708	10.8467		2.695	29.93	11.2512		2.695	32.426	11.3638		2.705	38.6076	12.6338		2.71	27.141	10.2042		2.695	32.6047	10.104		2.705	32.9303
3.095	35.0793	10.3776		3.105	24.1055	9.34031		3.095	25.7698	10.5911		3.095	29.2987	10.3811		3.105	33.5573	10.9008		3.105	32.4063	11.6776		3.1	33.7424	10.4952		3.095	31.5966	11.3465		3.095	34.3043	11.841		3.105	38.5677	12.2546		3.11	27.7685	10.2836		3.095	33.4716	10.3909		3.1	34.6995
3.495	34.5499	10.4523		3.505	24.7889	9.31034		3.495	26.3695	10.3531		3.495	30.5087	10.4257		3.505	35.3318	10.5348		3.505	32.9366	11.2695		3.5	35.0856	10.7541		3.495	31.3324	11.0593		3.495	33.1081	11.9497		3.505	39.6766	12.3707		3.51	27.3389	9.8794		3.495	33.6861	10.9114		3.5	34.1634
3.895	35.8599	10.5065		3.905	25.8781	9.47619		3.895	27.0633	10.6023		3.895	31.0909	10.4772		3.905	35.1546	10.8324		3.905	34.2779	11.4344		3.9	34.6768	11.0234		3.895	32.5913	11.5236		3.895	32.3612	11.7071		3.905	40.1719	12.0269		3.91	28.3254	10.118		3.895	35.1386	10.4317		3.9	35.8542
4.295	37.0197	10.2932		4.305	27.0243	9.32266		4.295	26.6916	10.4925		4.295	31.206	10.6607		4.305	35.8164	10.9695		4.305	33.4268	10.875		4.3	35.0506	10.8875		4.295	31.1371	11.3673		4.295	34.0071	11.4772		4.305	40.2454	12.635		4.31	28.9457	10.152		4.295	34.6608	10.4149		4.3	35.3128
4.695	36.1337	10.0422		4.705	25.8179	9.58046		4.695	26.4502	10.5856		4.695	31.5818	10.5315		4.705	34.7188	10.5473		4.705	33.409	11.2632		4.7	36.9787	10.8265		4.695	31.1779	11.4369		4.695	33.875	11.7079		4.705	40.9947	12.7698		4.71	29.0286	10.152		4.695	35.3596	10.909		4.7	34.355
5.095	35.4392	10.6802		5.105	26.3852	9.74343		5.095	27.0933	10.6895		5.095	30.2593	10.6998		5.105	35.2248	10.7979		5.105	31.9338	11.0879		5.1	36.9569	11.1197		5.095	31.5629	11.1161		5.095	34.08	11.5696		5.105	40.6041	12.2432		5.11	28.1055	9.96257		5.095	35.0489	10.6268		5.1	35.781
5.495	36.5926	10.364		5.505	27.2618	9.77381		5.495	26.1014	10.9987		5.495	30.6704	10.6575		5.505	34.2463	10.9994		5.505	32.9226	11.3543		5.5	37.3396	11.1419		5.495	31.5873	11.5849		5.495	34.5792	11.3458		5.505	40.7862	12.6901		5.51	28.212	10.2809		5.495	35.9065	10.6673		5.5	34.9683
5.895	36.3011	10.1474		5.905	26.9988	9.42241		5.895	26.6592	10.6584		5.895	30.9339	10.5011		5.905	35.2285	10.7998		5.905	32.7652	11.0626		5.9	37.133	10.9271		5.895	31.9217	11.6809		5.895	35.3869	11.6545		5.905	40.4712	12.6768		5.91	28.8997	10.0775		5.895	35.8037	10.7457		5.9	34.8281
6.295	37.2298	9.96006		6.305	26.9192	9.41585		6.295	27.3192	10.4859		6.295	30.4161	10.8207		6.305	35.3269	10.7134		6.305	33.2891	11.1598		6.3	36.9575	11.0952		6.295	30.5776	11.316		6.295	35.229	11.5722		6.295	41.1882	12.5041		6.31	28.8517	10.5671		6.295	35.6002	10.6292		6.3	34.389
6.695	36.1392	9.93799		6.705	27.7333	9.48112		6.695	26.9041	10.6069		6.695	30.7842	10.6961		6.705	34.2373	10.6413		6.705	33.0051	11.1787		6.7	37.1078	11.239		6.695	31.4211	11.6871		6.695	34.0857	11.787		6.695	41.852	12.5819		6.71	28.3662	9.76635		6.695	35.4396	10.6254		6.7	35.1005
7.095	38.4145	10.1286		7.105	27.0272	9.41215		7.095	26.5827	10.8079		7.09	30.7934	11.0225		7.105	34.88	10.9292		7.105	33.5467	11.0883		7.1	36.9127	10.8182		7.095	31.333	11.1961		7.095	34.5535	11.3288		7.095	41.4552	12.5762		7.11	28.8801	10.2378		7.095	35.3393	10.571		7.1	34.9574
7.495	37.6892	10.1776		7.505	26.9811	9.54187		7.485	26.5365	10.3866		7.49	30.8134	10.7232		7.495	35.4038	10.8962		7.495	32.594	10.9725		7.5	38.5138	10.7219		7.495	30.7265	11.0049		7.495	34.2016	11.5606		7.495	40.2515	12.8251		7.51	28.9346	10.2488		7.495	35.7927	10.5142		7.5	35.4061
7.895	37.7608	10.1179		7.905	26.6887	9.5119		7.885	26.9241	10.5564		7.89	29.9752	10.4432		7.895	35.0146	10.6801		7.895	33.373	10.9209		7.9	37.9517	11.2989		7.895	30.9979	11.0918		7.895	33.8225	11.586		7.895	41.9284	12.6733		7.91	28.7989	10.2718		7.895	35.2675	10.8323		7.9	35.7672
8.295	35.7332	9.81461		8.305	27.4904	9.61125		8.285	26.282	10.2774		8.29	30.0554	10.8708		8.295	35.7485	10.7213		8.295	32.9728	11.3135		8.3	37.3467	11.0952		8.295	31.0362	11.3313		8.295	33.8085	11.6939		8.295	41.8311	12.6151		8.31	28.0338	9.99357		8.295	34.9869	10.7106		8.3	35.9913
8.695	36.1714	9.98571		8.705	26.7425	9.38629		8.685	26.8516	11.0741		8.69	30.0714	10.572		8.695	34.5389	10.6996		8.695	32.7262	10.9668		8.7	37.1141	10.9689		8.695	30.939	11.508		8.695	33.2664	11.4341		8.695	41.3568	13.0085		8.71	29.1737	10.1558		8.695	35.7529	10.5313		8.7	35.5811
0	60.5562				33.2233				35.0741				43.4403				46.1947				46.7419				54.231				41.4712				45.688				59.1369				42.233				49.1437				45.6212
0.4	58.0679				34.2195				33.1358				42.295				44.5909				46.3185				51.8717				42.1896				46.1437				59.7006				42.9762				48.024				44.9053
0.8	0				0				0				0				0				0				0				0				0				0				0				0				0
1.2	0				0				0				0				0				0				0				0				0				0				0				0				0
1.6	11.889				5.26019				6.77465				11.1145				9.95213				8.20259				8.89722				9.124				7.9807				11.4909				7.22971				9.70921				11.1507
2	19.1551				7.87074				11.9055				15.5266				16.4503				13.7686				15.3525				13.7977				14.983				18.0487				10.9281				16.6306				17.4302
2.4	22.7553				11.8017				13.2677				17.6246				19.1128				16.5241				18.8585				15.6498				19.915				20.9513				13.7992				19.1119				20.0396
2.8	24.0084				12.9178				13.2961				18.6173				20.2845				19.3964				20.8413				18.2457				20.3006				24.6323				15.6404				21.1841				21.451
3.2	24.4069				13.8637				14.4986				18.1729				23.3624				20.823				22.2241				18.6788				21.0623				25.9738				16.9368				22.5007				22.4672
3.6	24.7017				14.7652				15.1786				18.9175				22.6565				20.7287				23.2472				20.2501				22.4633				26.3131				17.485				23.0807				24.5591
4	24.0977				15.4785				16.0164				20.0829				24.797				21.6671				24.3315				20.2731				21.1584				27.306				17.4595				22.7746				23.7083
4.4	25.3534				16.4019				16.461				20.6137				24.3222				22.8436				23.6534				21.0678				20.6541				28.145				18.2075				24.7068				25.4768
4.8	26.7265				17.7016				16.1991				20.5453				24.8469				22.5517				24.1631				19.7698				22.5299				27.6104				18.7937				24.2459				24.7028
5.2	26.0915				16.2375				15.8647				21.0503				24.1715				22.1458				26.1522				19.741				22.167				28.2249				18.8766				24.4506				23.9585
5.6	24.759				16.6418				16.4037				19.5596				24.4269				20.8458				25.8373				20.4468				22.5104				28.3609				18.143				24.4221				25.5402
6	26.2287				17.488				15.1027				20.0129				23.2469				21.5683				26.1978				20.0024				23.2334				28.0961				17.9311				25.2392				24.3984
6.4	26.1537				17.5764				16.0008				20.4328				24.4287				21.7026				26.2059				20.2409				23.7324				27.7944				18.8222				25.058				24.3825
6.8	27.2697				17.5033				16.8333				19.5954				24.6135				22.1293				25.8624				19.2616				23.6568				28.6841				18.2846				24.971				23.8537
7.2	26.2012				18.2522				16.2972				20.0881				23.5959				21.8264				25.8687				19.734				22.2987				29.2701				18.5999				24.8142				24.7826
7.6	28.2859				17.615				15.7749				19.7709				23.9508				22.4585				26.0945				20.1369				23.2247				28.879				18.6423				24.7682				24.5463
8	27.5116				17.4392				16.1499				20.0902				24.5075				21.6215				27.7919				19.7217				22.641				27.4264				18.6858				25.2784				24.8751
8.4	27.6429				17.1768				16.3677				19.532				24.3345				22.4521				26.6528				19.9061				22.2365				29.2551				18.5271				24.4353				25.3145
8.8	25.9186				17.8791				16.0046				19.1846				25.0272				21.6593				26.2515				19.705				22.1146				29.2159				18.0402				24.2763				25.6786
9.2	26.1857				17.3563				15.7775				19.4995				23.8392				21.7594				26.1452				19.4311				21.8323				28.3483				19.018				25.2216				24.893
0	1.02098				0.985229				1.02842				1.01336				1.01767				1.00455				1.02224				0.991413				0.995038				0.995256				0.991279				1.01152				1.00791
0.4	0.979024				1.01477				0.971583				0.986642				0.982335				0.995451				0.977764				1.00859				1.00496				1.00474				1.00872				0.988477				0.992091
0.8	0				0				0				0				0				0				0				0				0				0				0				0				0
1.2	0				0				0				0				0				0				0				0				0				0				0				0				0
1.6	0.200448				0.15599				0.198641				0.259275				0.219245				0.176285				0.16771				0.218119				0.173811				0.193389				0.169693				0.199844				0.246353
2	0.322955				0.233405				0.349083				0.362198				0.362399				0.295907				0.28939				0.329847				0.326313				0.303754				0.2565				0.342307				0.385086
2.4	0.383654				0.349976				0.389026				0.411139				0.421054				0.355125				0.355477				0.374124				0.433728				0.352604				0.32389				0.393379				0.442735
2.8	0.404781				0.383075				0.389857				0.434298				0.446865				0.416856				0.392851				0.436182				0.442126				0.414555				0.367107				0.436032				0.473916
3.2	0.4115				0.411124				0.425116				0.423931				0.514672				0.447515				0.418917				0.446536				0.458715				0.437131				0.397535				0.463131				0.496367
3.6	0.416471				0.437857				0.445056				0.4413				0.49912				0.445489				0.438202				0.4841				0.489227				0.442842				0.410401				0.47507				0.542583
4	0.406286				0.459011				0.469621				0.468487				0.546276				0.465656				0.458641				0.48465				0.460808				0.459551				0.409802				0.46877				0.523787
4.4	0.427458				0.486394				0.482656				0.480868				0.535816				0.49094				0.445859				0.503647				0.449824				0.473672				0.427359				0.50854				0.562859
4.8	0.450609				0.524937				0.474979				0.479272				0.547375				0.484668				0.455467				0.472617				0.490678				0.464674				0.441119				0.499052				0.54576
5.2	0.439903				0.481518				0.465171				0.491054				0.532497				0.475945				0.492961				0.471929				0.482775				0.475017				0.443065				0.503266				0.529316
5.6	0.417436				0.493508				0.480978				0.456278				0.538122				0.448006				0.487024				0.488803				0.490254				0.477305				0.425845				0.50268				0.564259
6	0.442215				0.518603				0.44283				0.466853				0.512128				0.463532				0.493819				0.478179				0.506				0.472849				0.420873				0.519498				0.539034
6.4	0.440952				0.521224				0.469164				0.476648				0.538162				0.466419				0.493973				0.483879				0.516868				0.467772				0.441787				0.515769				0.538683
6.8	0.459768				0.519056				0.493574				0.457113				0.542233				0.475591				0.487497				0.460469				0.515221				0.482744				0.429169				0.513976				0.527
7.2	0.441752				0.541263				0.477854				0.468607				0.519816				0.46908				0.487617				0.471762				0.485642				0.492607				0.436569				0.51075				0.547522
7.6	0.4769				0.522369				0.462539				0.461208				0.527635				0.482664				0.491872				0.481393				0.505809				0.486025				0.437565				0.509804				0.542301
8	0.463846				0.517155				0.473535				0.468655				0.539899				0.464677				0.523867				0.471467				0.493098				0.461577				0.438587				0.520306				0.549566
8.4	0.46606				0.509374				0.479922				0.455635				0.536088				0.482527				0.502397				0.475875				0.484288				0.492355				0.43486				0.50295				0.559272
8.8	0.436987				0.5302				0.469274				0.447531				0.551346				0.465488				0.494832				0.471068				0.481632				0.491695				0.423433				0.499679				0.567318
9.2	0.441491				0.514695				0.462617				0.454876				0.525176				0.46764				0.492828				0.46452				0.475485				0.477093				0.446382				0.519136				0.549961
	-1
0	1.00574
0.4	0.994264
0.8
1.2
1.6	0.206424
2	0.329172
2.4	0.391175
2.8	0.42595
3.2	0.450111
3.6	0.465279
4	0.476141
4.4	0.4856
4.8	0.490468
5.2	0.489079
5.6	0.489974
6	0.493657
6.4	0.50077
6.8	0.496582
7.2	0.496214
7.6	0.499107
8	0.499271
8.4	0.498254
8.8	0.494363
9.2	0.494635
min	0.200448				0.15599				0.198641				0.259275				0.219245				0.176285				0.16771				0.218119				0.173811				0.193389				0.169693				0.199844				0.246353
rec	0.448766				0.516292				0.471802				0.46626				0.535027				0.470782				0.491939				0.475222				0.49566				0.478602				0.433897				0.508885				0.546366
rec-min	0.248318				0.360302				0.273161				0.206984				0.315783				0.294496				0.324229				0.257103				0.321849				0.285213				0.264204				0.30904				0.300013
average(rec-min)	0.288825
rec average	0.495249
min average	0.206424
rec- av min	0.242342				0.309868				0.265378				0.259835				0.328603				0.264358				0.285515				0.268798				0.289236				0.272178				0.227473				0.302461				0.339942
imm	29.9173				10.3896				23.2555				24.8583				4.9714				23.5506				17.4322				22.2665				16.3559				21.2891				34.2171				12.5316				1.69229
mean(imm)	16.4749
sd(imm)	11.6752
sem(imm	2.13159
fi	20.4775
SEM(FI)	4.03537
			0.256261
mean(imm)	0.206424
sd(imm)	0.234908
sem(imm	32.0672
fi	11.6752
[truncated: 22 more columns]

## Sheet: 8J
cell1				cell2				cell3				cell4				cell5				cell6				cell7				cell8				cell9				cell10
Channel.001				Channel.001				Channel.001				Channel.001				Channel.001				Channel.001				Channel.001				Channel.001				Channel.001				Channel.001				Channel.001				Channel.001				Channel.001
Axis [s]	ROI1 []	ROI2 []		Axis [s]	ROI1 []	ROI2 []		Axis [s]	ROI1 []	ROI2 []		Axis [s]	ROI1 []	ROI2 []		Axis [s]	ROI1 []	ROI2 []		Axis [s]	ROI1 []	ROI2 []		Axis [s]	ROI1 []	ROI2 []		Axis [s]	ROI1 []	ROI2 []		Axis [s]	ROI1 []	ROI2 []		Axis [s]	ROI1 []	ROI2 []		Axis [s]	ROI1 []	ROI2 []		Axis [s]	ROI1 []	ROI2 []		Axis [s]	ROI1 []
0	52.4379	11.246		0	52.086	10.4436		0	63.8099	12.1828		0	70.3571	11.2316		0	74.4299	10.7622		0	56.2385	11.7037		0	59.6004	11.7211		0	56.3234	10.6465		0	59.8765	10.9783		0	53.0498	12.847		0	50.8741	10.7926		0	63.773	11.0812		0	78.6964
0.405	49.8176	11.6471		0.405	51.1333	10.0786		0.4	63.6311	12.0335		0.405	69.3306	10.8511		0.405	73.7318	10.8307		0.405	55.3879	11.7266		0.395	59.1415	11.6759		0.395	54.8607	10.4125		0.405	58.8541	11.5311		0.395	52.2701	13.1394		0.395	48.5313	11.0165		0.395	61.8088	10.7749		0.4	79.2552
0.66				0.655				0.65				0.66				0.66				0.66				0.65				0.645				0.66				0.645				0.65				0.645				0.65
0.85				0.845				0.84				0.845				0.845				0.845				0.835				0.835				0.845				0.83				0.835				0.835				0.84
1.1	19.3964	11.3516		1.095	17.6852	10.279		1.09	24.4819	11.0641		1.095	20.2851	10.8638		1.095	24.4006	10.4399		1.095	19.6598	10.8384		1.1	20.6524	10.5966		1.085	19.7278	10.8577		1.1	20.1457	11.6922		1.085	17.544	10.7336		1.085	19.0925	10.486		1.085	20.3821	11.2567		1.09	25.7819
1.5	24.2199	11.6123		1.485	22.1757	10.028		1.49	30.7742	11.3116		1.485	27.9258	10.8494		1.485	31.3264	10.4331		1.495	25.8126	11.077		1.505	26.3442	10.6165		1.495	26.6994	10.3271		1.495	27.9516	11.1057		1.485	22.5077	11.5243		1.485	22.6726	11.1193		1.485	26.8612	11.0943		1.5	33.2105
1.91	26.3114	10.9463		1.895	24.9549	10.2577		1.89	34.1105	11.6526		1.895	31.9236	11.3172		1.895	34.7689	10.5755		1.905	28.605	11.6797		1.905	29.246	10.6017		1.895	28.0161	10.8908		1.905	31.9155	11.0976		1.886	24.306	11.5162		1.895	24.8597	10.72		1.885	28.38	10.9444		1.9	37.8522
2.31	28.1403	10.7442		2.295	26.5984	9.89626		2.3	35.9096	11.8372		2.295	33.3671	10.5586		2.295	37.0568	10.3997		2.305	30.7459	11.1739		2.305	31.7288	10.7245		2.295	31.6086	10.7878		2.305	32.9019	11.3517		2.285	26.1744	11.8252		2.295	27.2221	10.9084		2.295	30.0928	11.4036		2.3	39.5555
2.71	28.1621	10.6978		2.695	26.6683	10.182		2.7	37.2631	11.3739		2.695	35.6856	10.7833		2.695	37.9918	10.4071		2.705	32.0619	11.3765		2.705	32.6067	10.7553		2.695	32.3723	10.6273		2.705	33.7564	11.1573		2.685	26.5051	11.3235		2.695	27.3072	10.7916		2.695	29.9779	10.9306		2.7	39.6129
3.11	29.0794	11.2192		3.095	28.4737	9.89562		3.1	38.4744	11.1546		3.095	36.6128	11.1052		3.095	39.2208	10.5527		3.105	32.9442	11.3511		3.105	32.9085	10.4679		3.095	35.2863	10.56		3.105	35.976	11.0695		3.086	28.1012	11.4173		3.095	28.3025	10.9768		3.095	30.5437	10.7392		3.1	41.9893
3.51	29.0024	11.5641		3.495	27.8918	10.0657		3.5	37.5079	11.5791		3.495	36.5033	11.1747		3.495	40.8406	10.3985		3.505	33.5911	11.3366		3.505	33.4873	10.4148		3.495	33.4622	10.3934		3.505	36.5104	10.9254		3.485	28.4299	12.139		3.495	29.5909	10.5274		3.495	30.2419	11.0876		3.5	41.8164
3.91	29.6469	11.2772		3.895	29.1329	10.3963		3.9	38.478	11.8983		3.895	38.8206	10.7943		3.895	41.3064	10.3463		3.905	34.1671	11.089		3.905	34.509	10.3692		3.895	33.5947	10.7438		3.905	36.0381	11.3414		3.886	27.9505	11.5145		3.895	30.5008	10.7158		3.895	31.2826	10.691		3.9	42.3956
4.31	30.9573	10.9969		4.295	28.1134	10.1173		4.3	40.2186	11.3727		4.295	39.9249	11.2057		4.295	42.0999	10.4779		4.305	33.4744	11.0999		4.305	34.2105	10.7498		4.295	34.7068	10.5647		4.305	37.0719	11.6679		4.286	27.7933	11.7997		4.295	30.6239	10.7996		4.295	31.3832	10.8036		4.3	41.9979
4.71	30.6661	11.0501		4.695	28.9294	10.0747		4.7	38.7111	11.4286		4.695	39.5194	11.1672		4.695	41.9091	10.6891		4.705	34.4029	11.3856		4.705	34.5406	10.8038		4.695	34.6682	10.9695		4.705	36.9294	11.5554		4.686	28.0714	11.474		4.695	30.4331	10.5975		4.695	32.4696	10.9697		4.7	42.0716
5.11	30.4907	11.1062		5.095	28.9577	10.2687		5.1	38.889	11.4774		5.095	39.2263	10.5609		5.095	42.7686	10.883		5.105	34.2469	11.2026		5.105	34.8923	10.9979		5.095	35.6036	10.6646		5.105	36.2942	11.1194		5.086	29.0545	11.7843		5.095	30.6313	10.6393		5.095	31.4482	11.0125		5.1	43.0828
5.51	30.2733	10.9597		5.495	29.3197	9.95006		5.5	38.7837	11.214		5.495	39.4582	11.2805		5.495	41.982	10.636		5.505	34.4158	11.0316		5.505	34.3525	11.1734		5.495	35.2484	10.5223		5.505	36.633	11.0584		5.486	28.5235	11.7937		5.495	30.3193	10.7888		5.495	31.066	11.0293		5.5	42.9249
5.91	30.8536	11.6142		5.895	29.3601	10.2945		5.9	38.9927	11.9559		5.895	39.4545	10.9983		5.895	43.021	10.5353		5.905	34.1987	11.3584		5.905	35.3155	11.1198		5.895	35.8888	10.78		5.905	37.0433	11.1159		5.886	28.6489	11.8534		5.895	30.906	10.6179		5.895	32.0731	10.78		5.9	43.1233
6.31	29.6326	11.2167		6.295	29.3039	10.184		6.3	39.4481	11.3974		6.295	39.7156	10.7259		6.295	42.9865	11.0311		6.305	36.1061	11.4223		6.305	35.9364	10.9105		6.295	34.277	10.4612		6.295	37.4191	11.087		6.286	28.289	11.9032		6.295	31.8202	10.5968		6.295	30.9416	10.9552		6.3	44.3821
6.71	29.5206	11.0397		6.695	29.5167	10.5052		6.7	39.6968	11.7113		6.695	38.8219	10.5626		6.695	43.7738	10.5752		6.705	35.4233	11.2346		6.705	34.8107	11.1932		6.695	35.3876	10.7552		6.695	36.274	11.2745		6.686	28.977	12.7008		6.695	31.3485	10.3207		6.695	30.6801	11.1671		6.7	43.0691
7.11	30.58	10.8687		7.095	30.4379	10.1279		7.09	39.5592	11.2928		7.095	39.2546	11.0483		7.095	44.6266	10.8576		7.105	34.684	11.2999		7.105	35.8111	11.0662		7.095	35.7753	10.4317		7.095	38.0145	11.0541		7.086	29.0575	12.0703		7.095	31.4632	10.773		7.095	31.8887	10.691		7.1	43.4355
7.51	30.279	11.2051		7.495	29.0602	10.1385		7.49	39.9171	11.6408		7.495	38.5607	11.1437		7.495	45.408	10.9363		7.505	34.5148	11.2516		7.505	35.2831	10.7384		7.495	35.732	10.3157		7.495	37.7893	11.061		7.486	28.5875	12.1083		7.495	32.2098	10.9077		7.495	30.8738	10.9191		7.5	43.2103
7.91	29.7019	10.5085		7.895	29.1948	10.067		7.89	38.581	11.7031		7.895	39.4472	11.1494		7.895	44.7167	10.5724		7.905	33.3219	11.3268		7.9	35.7395	10.7747		7.895	34.8395	10.2241		7.895	38.0433	11.0209		7.886	28.7436	12.0938		7.895	30.7433	10.5077		7.895	32.2183	10.7951		7.9	42.9351
8.31	29.9171	11.0043		8.295	28.6901	10.058		8.29	40.1103	11.3786		8.295	38.9205	10.7178		8.295	45.7657	10.5447		8.305	35.1451	11.0156		8.3	35.6331	10.6072		8.295	34.299	10.7484		8.295	38.599	11.4361		8.286	29.1323	11.7575		8.295	30.9292	10.6895		8.285	30.9076	10.9896		8.3	43.1366
8.71	30.1473	10.8681		8.695	28.8155	10.1176		8.69	39.8253	11.4439		8.695	39.2565	10.3115		8.695	45.6912	10.6997		8.705	35.2391	11.0439		8.7	35.041	11.1274		8.695	34.6503	10.6315		8.695	37.7674	11.4996		8.686	29.1449	11.9378		8.695	30.4741	10.7846		8.685	31.6036	10.9794		8.7	43.4023
0	41.1918				41.6424				51.6271				59.1254				63.6677				44.5348				47.8793				45.6769				48.8983				40.2029				40.0814				52.6918				67.9602
0.4	38.1705				41.0546				51.5976				58.4795				62.901				43.6613				47.4655				44.4482				47.3229				39.1307				37.5148				51.0338				68.2067
0.8	0				0				0				0				0				0				0				0				0				0				0				0				0
1.2	0				0				0				0				0				0				0				0				0				0				0				0				0
1.6	8.04479				7.40619				13.4178				9.42126				13.9607				8.82139				10.0558				8.87012				8.45348				6.81038				8.60654				9.12534				14.9695
2	12.6076				12.1477				19.4626				17.0764				20.8933				14.7356				15.7277				16.3723				16.8459				10.9834				11.5533				15.7668				22.6072
2.4	15.3651				14.6972				22.458				20.6064				24.1934				16.9253				18.6443				17.1253				20.8179				12.7898				14.1397				17.4356				26.5836
2.8	17.3961				16.7022				24.0725				22.8084				26.6571				19.572				21.0044				20.8208				21.5502				14.3492				16.3136				18.6892				28.5704
3.2	17.4643				16.4863				25.8892				24.9023				27.5847				20.6854				21.8514				21.7449				22.5991				15.1816				16.5157				19.0473				28.6689
3.6	17.8602				18.5781				27.3198				25.5076				28.6681				21.5931				22.4405				24.7262				24.9065				16.6838				17.3256				19.8045				31.0419
4	17.4383				17.8261				25.9288				25.3286				30.4421				22.2545				23.0726				23.0689				25.585				16.291				19.0636				19.1543				31.4183
4.4	18.3697				18.7366				26.5797				28.0263				30.9601				23.0781				24.1398				22.8509				24.6967				16.436				19.785				20.5916				31.6466
4.8	19.9603				17.9961				28.8459				28.7191				31.6221				22.3745				23.4607				24.1421				25.404				15.9937				19.8243				20.5796				31.3899
5.2	19.616				18.8546				27.2825				28.3522				31.22				23.0172				23.7368				23.6988				25.374				16.5974				19.8356				21.4999				31.7173
5.6	19.3845				18.6891				27.4116				28.6653				31.8856				23.0443				23.8944				24.939				25.1748				17.2702				19.992				20.4358				32.1348
6	19.3136				19.3697				27.5697				28.1777				31.3459				23.3842				23.1791				24.7261				25.5746				16.7298				19.5305				20.0367				32.4222
6.4	19.2394				19.0656				27.0368				28.4562				32.4857				22.8403				24.1956				25.1087				25.9274				16.7955				20.2881				21.2931				32.1584
6.8	18.4159				19.12				28.0507				28.9898				31.9554				24.6838				25.0259				23.8159				26.3321				16.3857				21.2233				19.9864				33.5684
7.2	18.4809				19.0115				27.9855				28.2592				33.1986				24.1887				23.6175				24.6324				24.9994				16.2762				21.0278				19.513				32.3748
7.6	19.7113				20.31				28.2665				28.2063				33.7691				23.3841				24.7449				25.3436				26.9604				16.9871				20.6902				21.1977				32.9517
8	19.0739				18.9216				28.2763				27.4171				34.4717				23.2632				24.5447				25.4162				26.7284				16.4792				21.3021				19.9547				32.1428
8.4	19.1933				19.1278				26.8778				28.2978				34.1443				21.9951				24.9648				24.6154				27.0225				16.6499				20.2356				21.4231				32.1537
8.8	18.9128				18.6321				28.7317				28.2027				35.2211				24.1295				25.0259				23.5505				27.163				17.3749				20.2397				19.9181				32.3079
9.2	19.2792				18.6979				28.3815				28.945				34.9915				24.1951				23.9136				24.0188				26.2678				17.2071				19.6895				20.6241				31.9678
	-1
0	1.03807				1.00711				1.00029				1.00549				1.00606				1.0099				1.00434				1.01363				1.01637				1.01351				1.03308				1.01598				0.99819
0.4	0.96193				0.992893				0.999714				0.994507				0.993943				0.990097				0.99566				0.986367				0.983628				0.986485				0.966924				0.984016				1.00181
0.8	0				0				0				0				0				0				0				0				0				0				0				0				0
1.2	0				0				0				0				0				0				0				0				0				0				0				0				0
1.6	0.202736				0.179116				0.259973				0.160219				0.220602				0.20004				0.210935				0.19684				0.175709				0.17169				0.221829				0.175951				0.219869
2	0.317723				0.293788				0.377092				0.290403				0.33015				0.334155				0.329912				0.363323				0.350149				0.276891				0.29778				0.30401				0.332052
2.4	0.387213				0.355446				0.435128				0.350434				0.382297				0.383809				0.391091				0.380035				0.432709				0.322432				0.364442				0.336186				0.390456
2.8	0.438396				0.403936				0.46641				0.387883				0.421228				0.443828				0.440598				0.462042				0.44793				0.361744				0.420475				0.360358				0.419637
3.2	0.440115				0.398715				0.501608				0.42349				0.435885				0.469077				0.458366				0.48255				0.469733				0.382728				0.425682				0.367263				0.421084
3.6	0.450093				0.449305				0.529327				0.433785				0.453005				0.489661				0.470724				0.548709				0.517692				0.4206				0.446558				0.381863				0.45594
4	0.43946				0.431119				0.502377				0.430741				0.481036				0.504659				0.483981				0.51193				0.531796				0.410696				0.491353				0.369326				0.461467
4.4	0.462932				0.453138				0.514987				0.476618				0.489223				0.523337				0.506369				0.507094				0.513331				0.414353				0.509948				0.39704				0.464821
4.8	0.503017				0.43523				0.558895				0.488401				0.499682				0.507382				0.492124				0.535746				0.528032				0.4032				0.510959				0.396809				0.461051
5.2	0.49434				0.455992				0.528605				0.48216				0.493329				0.521956				0.497915				0.525908				0.527409				0.41842				0.511251				0.414554				0.46586
5.6	0.488505				0.451989				0.531106				0.487486				0.503847				0.52257				0.501221				0.553431				0.52327				0.435382				0.515284				0.394035				0.471991
6	0.486718				0.468449				0.534169				0.479193				0.495319				0.530278				0.486216				0.548707				0.53158				0.421758				0.503388				0.386341				0.476213
6.4	0.484851				0.461095				0.523844				0.483929				0.51333				0.517944				0.50754				0.557197				0.538912				0.423416				0.522913				0.410566				0.472338
6.8	0.464096				0.46241				0.543489				0.493003				0.50495				0.559748				0.524955				0.528507				0.547324				0.413085				0.547019				0.385371				0.493047
7.2	0.465734				0.459787				0.542224				0.480579				0.524595				0.54852				0.495412				0.546626				0.519624				0.410324				0.54198				0.376243				0.475516
7.6	0.496741				0.491191				0.547669				0.47968				0.533609				0.530275				0.519061				0.56241				0.560383				0.428246				0.533278				0.408726				0.48399
8	0.480678				0.457613				0.54786				0.466257				0.544711				0.527534				0.514861				0.564021				0.555561				0.415441				0.549049				0.384758				0.472109
8.4	0.483689				0.462599				0.520764				0.481234				0.539538				0.498776				0.523675				0.54625				0.561673				0.419743				0.521561				0.413073				0.47227
8.8	0.476619				0.450611				0.556683				0.479618				0.556552				0.547178				0.524956				0.522619				0.564594				0.438021				0.521666				0.384053				0.474535
9.2	0.485853				0.452203				0.549897				0.492241				0.552925				0.548666				0.501623				0.53301				0.545988				0.433791				0.507485				0.397667				0.469538
	20
0	1.00734
0.4	0.992665
0.8
1.2
1.6	0.206432
2	0.334656
2.4	0.394829
2.8	0.436151
3.2	0.456645
3.6	0.480582
4	0.484562
4.4	0.498196
4.8	0.504324
5.2	0.506854
5.6	0.510486
6	0.507238
6.4	0.513143
6.8	0.516441
7.2	0.510159
7.6	0.521864
8	0.517495
8.4	0.515996
8.8	0.5174
9.2	0.51962
min	0.202736				0.179116				0.259973				0.160219				0.220602				0.20004				0.210935				0.19684				0.175709				0.17169				0.221829				0.175951				0.219869
rec	0.48409				0.459724				0.539573				0.481958				0.519042				0.528378				0.507994				0.544675				0.541669				0.42064				0.525304				0.395866				0.474447
rec-min	0.281354				0.280608				0.279601				0.321739				0.298439				0.328338				0.297059				0.347835				0.36596				0.24895				0.303476				0.219915				0.254578
average(rec-min)	0.306422
rec average	0.512854
min average	0.206432
rec- av min	0.277658				0.253292				0.333141				0.275526				0.31261				0.321946				0.301562				0.338243				0.335237				0.214208				0.318872				0.189434				0.268015
imm	19.7024				26.7489				3.65681				20.319				9.59447				6.89443				12.7894				2.18154				3.05066				38.052				7.7834				45.2164				22.4911
mean(imm)	11.3838
sd(imm)	15.452
sem(imm	2.82114
			0.292415
mean(imm)	0.206432
sd(imm)	0.298265
sem(imm	13.7429
fi	15.452
[truncated: 22 more columns]

## Sheet: 4J
cell1				cell2				cell3				cell4				cell5				cell6				cell7				cell8				cell9				cell10
Channel.001				Channel.001				Channel.001				Channel.001				Channel.001				Channel.001				Channel.001				Channel.001				Channel.001				Channel.001				Channel.001				Channel.001				Channel.001
Axis [s]	ROI1 []	ROI2 []		Axis [s]	ROI1 []	ROI2 []		Axis [s]	ROI1 []	ROI2 []		Axis [s]	ROI1 []	ROI2 []		Axis [s]	ROI1 []	ROI2 []		Axis [s]	ROI1 []	ROI2 []		Axis [s]	ROI1 []	ROI2 []		Axis [s]	ROI1 []	ROI2 []		Axis [s]	ROI1 []	ROI2 []		Axis [s]	ROI1 []	ROI2 []		Axis [s]	ROI1 []	ROI2 []		Axis [s]	ROI1 []	ROI2 []		Axis [s]	ROI1 []
0	58.9134	10.3583		0	50.5278	11.431		0	63.4898	10.772		0	61.9923	16.1395		0	46.92	11.4142		0	41.4743	11.7418		0	60.6333	11.9467		0	57.247	12.0328		0	59.1049	12.7743		0	60.6669	12.2986		0	60.2083	11.0328		0	55.5267	11.0237		0	50.1261
0.395	56.3315	10.7876		0.395	49.6039	11.021		0.395	60.6602	10.4052		0.39	60.7192	15.8297		0.405	46.8038	10.8388		0.395	40.5152	11.0251		0.39	60.3595	12.4993		0.405	55.5425	12.2238		0.395	57.3712	12.3696		0.405	60.7858	12.9268		0.395	59.6013	10.9011		0.405	55.3316	10.8328		0.395	49.9368
0.645				0.645				0.645				0.645				0.655				0.645				0.64				0.66				0.645				0.66				0.65				0.655				0.65
0.835				0.835				0.835				0.83				0.845				0.835				0.83				0.845				0.835				0.845				0.835				0.845				0.835
1.085	18.235	10.7089		1.085	17.5749	10.86		1.085	18.7481	10.4828		1.085	26.2351	12.9979		1.095	16.1318	10.7126		1.09	16.1132	11.2084		1.08	21.1608	11.7081		1.1	19.1484	11.8728		1.085	21.0076	11.9835		1.1	19.6375	11.8359		1.085	20.541	10.6258		1.095	20.2879	10.7419		1.09	20.6581
1.485	24.7277	10.4195		1.485	22.997	11.2037		1.485	25.9476	10.334		1.48	30.889	12.5653		1.495	21.1801	10.1157		1.485	19.7521	11.1964		1.48	28.2873	11.617		1.495	25.3106	11.8757		1.485	27.9619	12.0674		1.495	25.536	12.1623		1.475	27.3744	10.9465		1.495	27.0274	10.6783		1.485	26.0309
1.885	28.0678	10.6015		1.885	25.7965	11.2693		1.885	28.9468	10.5228		1.88	33.6436	12.7022		1.905	23.4363	10.6523		1.885	22.2247	11.2843		1.88	32.1929	12.0948		1.905	28.4105	11.9446		1.885	31.0016	12.2252		1.905	30.4063	12.4182		1.875	30.07	10.8739		1.905	31.1546	10.6113		1.895	27.2693
2.295	31.2249	10.5832		2.295	27.5222	10.9146		2.295	30.9519	10.2872		2.29	35.0683	12.4812		2.305	26.1152	11.0554		2.295	23.8684	11.4365		2.28	33.577	11.8333		2.305	28.7081	12.0897		2.295	32.9778	12.0487		2.305	31.4934	11.7686		2.285	33.3338	10.9263		2.305	32.1475	10.8417		2.295	28.6083
2.695	32.9172	10.8801		2.695	30.1362	10.9195		2.695	31.8137	10.838		2.69	36.4189	12.9545		2.705	27.1032	10.8185		2.695	24.795	11.4452		2.68	34.4665	11.7522		2.705	30.6452	12.2103		2.695	33.9873	12.4387		2.705	33.3831	11.9677		2.685	32.9398	10.7149		2.705	33.166	10.4127		2.695	29.6767
3.095	33.7272	10.488		3.095	29.9967	10.9954		3.095	33.1005	10.686		3.09	37.0232	12.8647		3.105	28.363	10.6572		3.1	25.2985	11.2386		3.08	35.6949	11.8585		3.11	31.1536	12.2325		3.095	34.7034	12.2465		3.105	34.9502	12.2491		3.085	34.6068	10.769		3.105	33.7368	10.6879		3.095	29.2631
3.495	35.3195	10.5633		3.495	30.6203	11.0137		3.495	34.6274	10.8928		3.49	36.7297	12.7936		3.505	28.6262	10.2572		3.495	25.4146	11.5784		3.48	35.1056	11.7359		3.51	31.2335	12.1793		3.495	35.1463	12.3526		3.505	34.7465	12.0759		3.485	35.8674	10.4196		3.505	34.29	10.3835		3.495	30.8415
3.895	35.1906	10.6944		3.895	31.1981	10.8417		3.895	34.9991	10.5		3.89	37.202	13.1933		3.905	28.2268	10.5963		3.895	25.6434	11.2825		3.88	36.9199	12.0222		3.91	30.8839	12.027		3.895	35.3266	12.5378		3.905	34.5784	12.4086		3.885	34.8163	10.37		3.905	33.9595	10.4386		3.895	30.939
4.295	35.7821	10.7933		4.295	32.57	11.6514		4.295	34.7132	10.4384		4.29	37.9251	13.0188		4.305	29.8208	11.1391		4.295	25.5166	11.0821		4.28	35.3916	11.6426		4.31	32.3189	11.957		4.295	36.273	12.0609		4.305	36.1516	11.795		4.285	35.7166	10.8491		4.305	33.9088	10.321		4.295	31.013
4.695	35.6627	10.129		4.695	32.7992	10.9504		4.695	35.8589	10.63		4.69	38.0733	13.2947		4.705	28.7891	10.7871		4.695	25.9782	11.1423		4.68	36.4229	11.6063		4.71	31.9558	11.8127		4.695	35.9595	12.847		4.705	36.3385	11.9536		4.685	35.8739	10.3585		4.705	35.2105	10.3831		4.695	32.19
5.095	35.5321	10.3036		5.095	31.3934	11.68		5.095	34.5805	10.4808		5.09	36.5942	12.9007		5.105	29.0773	10.712		5.095	25.6629	11.1848		5.08	36.7199	12.0248		5.11	32.6781	12.1494		5.095	36.0319	12.7839		5.105	35.1976	11.9936		5.085	35.7239	10.6164		5.105	34.8846	10.2396		5.095	32.2203
5.495	36.8253	10.2979		5.495	32.1805	11.0301		5.495	34.1289	10.6632		5.49	38.3978	12.71		5.505	28.8485	10.7415		5.495	26.2809	10.9016		5.48	35.6474	11.9774		5.51	33.148	11.8601		5.495	35.8594	12.2304		5.505	36.4384	11.9555		5.485	36.2043	10.3697		5.505	35.1161	10.3968		5.495	32.2051
5.895	37.8382	10.3343		5.895	32.1823	11.0103		5.895	35.0785	10.8604		5.89	37.5314	13.0355		5.905	28.8089	10.3643		5.895	25.9305	11.0149		5.88	36.4876	11.7133		5.9	31.7937	12.3619		5.895	37.4873	12.5178		5.905	36.2837	12.4077		5.885	37.2701	10.7704		5.905	34.3779	10.1228		5.895	31.7248
6.295	37.3184	10.2884		6.295	31.9119	11.1678		6.295	35.3947	10.2876		6.29	38.9331	13.7059		6.295	28.2301	10.7268		6.295	26.9347	11.0323		6.28	37.1749	11.7207		6.3	32.035	12.1611		6.295	36.2062	12.5626		6.295	35.2732	11.9636		6.285	37.4166	10.7844		6.305	34.5772	10.4408		6.295	32.387
6.695	36.7002	10.0361		6.695	31.8204	11.0256		6.685	35.4377	10.5332		6.69	38.6176	12.6092		6.695	28.42	10.6523		6.685	25.7642	11.6126		6.68	36.8605	12.1426		6.7	32.0178	12.0477		6.685	36.7059	12.9252		6.695	36.4419	11.8459		6.685	37.7813	10.6478		6.705	34.8131	10.5059		6.695	32.37
7.095	36.2746	10.0952		7.095	32.0617	11.1274		7.085	34.6955	10.7376		7.09	38.6668	12.999		7.095	28.6748	11.1378		7.085	25.6556	10.772		7.08	37.9047	11.4778		7.1	32.2895	12.1002		7.085	37.1037	12.2004		7.095	35.9593	11.8845		7.085	37.9177	10.7575		7.105	35.1387	10.571		7.095	32.9389
7.495	36.8238	10.1979		7.495	32.4	11.3227		7.485	34.4715	11.058		7.49	38.4893	13.3093		7.495	28.4192	10.8708		7.485	26.2605	11.5599		7.48	36.5041	12.3348		7.5	31.2638	12.0678		7.485	36.4726	12.7043		7.495	35.6417	12.6818		7.485	35.8232	10.6841		7.505	35.3322	10.7507		7.495	33.2975
7.895	37.5787	10.462		7.895	30.8482	11.2487		7.885	34.461	10.94		7.89	38.7929	13.209		7.895	27.5771	10.5692		7.885	25.6233	11.5189		7.88	36.0608	11.6063		7.9	31.3696	12.051		7.885	36.9659	12.8235		7.895	35.2521	12.4577		7.885	35.9674	10.7191		7.905	35.2586	10.6842		7.895	32.7734
8.295	36.1853	10.231		8.295	31.774	11.0179		8.285	34.0176	10.64		8.29	39.5157	13.0679		8.295	27.8432	10.2012		8.285	25.9475	11.5904		8.28	37.0534	11.5181		8.3	31.5824	12.1352		8.285	37.1233	12.1674		8.295	34.9189	12.4495		8.285	35.9815	10.4811		8.305	34.3072	10.7774		8.295	33.4692
8.695	36.7153	10.1533		8.695	31.674	11.3768		8.685	34.1116	10.8172		8.69	39.5605	13.5951		8.695	28.471	10.3945		8.685	26.3764	11.1877		8.68	36.6838	11.9481		8.7	32.5923	12.0452		8.685	36.8762	12.1948		8.695	36.8983	12.2032		8.685	37.6191	10.6216		8.705	35.2459	10.476		8.695	33.0529
0	48.5551				39.0968				52.7178				45.8528				35.5059				29.7325				48.6867				45.2142				46.3306				48.3682				49.1755				44.503				38.6845
0.4	45.5439				38.5829				50.255				44.8896				35.965				29.4902				47.8603				43.3187				45.0016				47.859				48.7001				44.4988				38.6145
0.8	0				0				0				0				0				0				0				0				0				0				0				0				0
1.2	0				0				0				0				0				0				0				0				0				0				0				0				0
1.6	7.52611				6.71483				8.26527				13.2372				5.41914				4.90473				9.45266				7.27557				9.02413				7.80164				9.91523				9.54601				9.66526
2	14.3083				11.7933				15.6136				18.3237				11.0644				8.55564				16.6703				13.4348				15.8945				13.3738				16.4278				16.3492				14.8163
2.4	17.4663				14.5273				18.424				20.9414				12.784				10.9404				20.0981				16.4659				18.7763				17.9881				19.1961				20.5433				15.8437
2.8	20.6417				16.6077				20.6647				22.5871				15.0598				12.4319				21.7437				16.6184				20.9291				19.7248				22.4075				21.3057				17.3509
3.2	22.0371				19.2167				20.9757				23.4644				16.2848				13.3498				22.7143				18.435				21.5486				21.4154				22.2249				22.7533				18.5555
3.6	23.2392				19.0012				22.4145				24.1586				17.7057				14.0599				23.8363				18.9211				22.4568				22.7011				23.8377				23.0489				17.8158
4	24.7561				19.6066				23.7346				23.936				18.369				13.8361				23.3697				19.0542				22.7937				22.6706				25.4477				23.9065				19.4614
4.4	24.4962				20.3564				24.4991				24.0087				17.6305				14.3609				24.8977				18.857				22.7888				22.1697				24.4463				23.5209				19.6524
4.8	24.9888				20.9186				24.2748				24.9063				18.6818				14.4345				23.749				20.3619				24.2121				24.3566				24.8675				23.5878				19.9002
5.2	25.5337				21.8487				25.2289				24.7786				18.0021				14.8358				24.8166				20.1431				23.1126				24.3849				25.5154				24.8274				20.629
5.6	25.2285				19.7133				24.0997				23.6934				18.3653				14.4781				24.6951				20.5287				23.248				23.204				25.1076				24.645				20.8575
6	26.5274				21.1504				23.4657				25.6878				18.107				15.3793				23.67				21.288				23.629				24.4829				25.8346				24.7193				21.2938
6.4	27.5039				21.172				24.2181				24.4958				18.4446				14.9156				24.7743				19.4318				24.9695				23.876				26.4997				24.2551				20.2951
6.8	27.03				20.7441				25.1071				25.2273				17.5033				15.9024				25.4541				19.874				23.6436				23.3096				26.6322				24.1364				20.9403
7.2	26.6641				20.7948				24.9045				26.0084				17.7677				14.1516				24.7179				19.9701				23.7807				24.5959				27.1335				24.3072				21.1533
7.6	26.1794				20.9344				23.9579				25.6679				17.537				14.8836				26.4269				20.1893				24.9033				24.0747				27.1602				24.5677				21.7657
8	26.6259				21.0773				23.4135				25.18				17.5485				14.7006				24.1693				19.196				23.7682				22.9599				25.1391				24.5815				22.0609
8.4	27.1167				19.5995				23.521				25.584				17.0079				14.1044				24.4545				19.3186				24.1425				22.7943				25.2484				24.5744				21.1088
8.8	25.9543				20.756				23.3776				26.4478				17.6419				14.357				25.5353				19.4472				24.9559				22.4694				25.5004				23.5298				22.2154
9.2	26.562				20.2972				23.2944				25.9654				18.0765				15.1887				24.7357				20.5472				24.6815				24.6951				26.9976				24.7699				21.7229
0	1.032				1.00662				1.02392				1.01062				0.993576				1.00409				1.00856				1.02141				1.01455				1.00529				1.00486				1.00005				1.00091
0.4	0.968				0.993385				0.976084				0.989385				1.00642				0.995909				0.99144				0.97859				0.985449				0.994708				0.995143				0.999953				0.999095
0.8	0				0				0				0				0				0				0				0				0				0				0				0				0
1.2	0				0				0				0				0				0				0				0				0				0				0				0				0
1.6	0.159962				0.172885				0.160533				0.291754				0.151646				0.165637				0.195815				0.164359				0.197611				0.16215				0.202609				0.214513				0.250075
2	0.304111				0.30364				0.303257				0.403861				0.309619				0.288931				0.34533				0.303499				0.348059				0.277962				0.335688				0.36739				0.383351
2.4	0.371232				0.37403				0.357843				0.461557				0.357739				0.369466				0.416338				0.371972				0.411166				0.373868				0.392255				0.461637				0.409933
2.8	0.438723				0.427594				0.401362				0.497829				0.421426				0.419838				0.450427				0.375418				0.458307				0.409963				0.457877				0.478771				0.448929
3.2	0.468381				0.494767				0.407402				0.517165				0.455704				0.450835				0.470533				0.416455				0.471873				0.445101				0.454145				0.5113				0.480098
3.6	0.49393				0.48922				0.435347				0.532464				0.495467				0.474816				0.493777				0.427436				0.491762				0.471823				0.487102				0.517943				0.460958
4	0.526173				0.504806				0.460989				0.52756				0.514027				0.467258				0.48411				0.430444				0.499139				0.47119				0.520001				0.537213				0.503537
4.4	0.520648				0.52411				0.475836				0.529162				0.49336				0.484981				0.515763				0.425988				0.499032				0.460779				0.499538				0.528548				0.508477
4.8	0.531118				0.538585				0.47148				0.548945				0.52278				0.487465				0.491968				0.459986				0.5302				0.506232				0.508146				0.530051				0.514889
5.2	0.542699				0.562534				0.490012				0.546131				0.503759				0.501019				0.514083				0.455042				0.506121				0.506818				0.521385				0.557908				0.533745
5.6	0.536212				0.507554				0.468078				0.522213				0.513924				0.488938				0.511566				0.463753				0.509086				0.482275				0.51305				0.553809				0.539657
6	0.56382				0.544553				0.455766				0.566169				0.506696				0.519371				0.490332				0.480906				0.51743				0.508856				0.527906				0.555478				0.550946
6.4	0.584574				0.545111				0.470378				0.539898				0.516142				0.503712				0.513207				0.438973				0.546783				0.496242				0.541497				0.545048				0.525106
6.8	0.574502				0.534093				0.487644				0.556019				0.489802				0.537037				0.527291				0.448962				0.517749				0.484469				0.544205				0.542379				0.5418
7.2	0.566724				0.535399				0.483709				0.573236				0.497202				0.477913				0.51204				0.451133				0.520752				0.511206				0.554448				0.546217				0.547312
7.6	0.556423				0.538992				0.465324				0.56573				0.490744				0.502632				0.547442				0.456086				0.545334				0.500372				0.554994				0.552071				0.563157
8	0.565912				0.542672				0.454751				0.554977				0.491066				0.496451				0.500674				0.433647				0.520479				0.477201				0.513694				0.552381				0.570794
8.4	0.576344				0.504623				0.45684				0.563881				0.475938				0.476319				0.506582				0.436416				0.528674				0.473761				0.515928				0.552222				0.54616
8.8	0.551638				0.534401				0.454053				0.58292				0.493682				0.48485				0.528972				0.439322				0.546486				0.467006				0.521078				0.528748				0.574791
9.2	0.564555				0.522586				0.452437				0.572288				0.505843				0.512936				0.512408				0.46417				0.540477				0.513267				0.551671				0.556616				0.562048
	20
0	1.00657
0.4	0.993432
0.8
1.2
1.6	0.203098
2	0.333344
2.4	0.395256
2.8	0.436471
3.2	0.463829
3.6	0.483596
4	0.495019
4.4	0.500997
4.8	0.514217
5.2	0.521217
5.6	0.51602
6	0.527559
6.4	0.526983
6.8	0.526746
7.2	0.525885
7.6	0.53034
8	0.522013
8.4	0.517621
8.8	0.525258
9.2	0.533094
min	0.159962				0.172885				0.160533				0.291754				0.151646				0.165637				0.195815				0.164359				0.197611				0.16215				0.202609				0.214513				0.250075
rec	0.559088				0.53532				0.468912				0.556374				0.500158				0.497792				0.513105				0.451293				0.526281				0.492222				0.528757				0.546938				0.546214
rec-min	0.399126				0.362435				0.308379				0.264621				0.348512				0.332155				0.31729				0.286935				0.32867				0.330071				0.326149				0.332425				0.29614
average(rec-min)	0.31998
rec average	0.523078
min average	0.203098
rec- av min	0.35599				0.332221				0.265814				0.353276				0.297059				0.294693				0.310007				0.248195				0.323183				0.289123				0.325659				0.343839				0.343116
imm	-1.9677				4.84032				23.8617				-1.19049				14.912				15.5896				11.2033				28.9084				7.42925				17.1851				6.71999				1.51258				1.71971
mean(imm)	8.34672
sd(imm)	8.98724
sem(imm	1.64084
fi	19.7392
SEM(FI)	4.01605
			0.362637
mean(imm)	0.203098
sd(imm)	0.340824
sem(imm	2.37615
fi	8.98724
[truncated: 22 more columns]

## Sheet: 6J
cell1				cell2				cell3				cell4				cell5				cell6				cell7				cell8				cell9				cell10
Channel.001				Channel.001				Channel.001				Channel.001				Channel.001				Channel.001				Channel.001				Channel.001				Channel.001				Channel.001				Channel.001				Channel.001				Channel.001
Axis [s]	ROI1 []	ROI2 []		Axis [s]	ROI1 []	ROI2 []		Axis [s]	ROI1 []	ROI2 []		Axis [s]	ROI1 []	ROI2 []		Axis [s]	ROI1 []	ROI2 []		Axis [s]	ROI1 []	ROI2 []		Axis [s]	ROI1 []	ROI2 []		Axis [s]	ROI1 []	ROI2 []		Axis [s]	ROI1 []	ROI2 []		Axis [s]	ROI1 []	ROI2 []		Axis [s]	ROI1 []	ROI2 []		Axis [s]	ROI1 []	ROI2 []		Axis [s]	ROI1 []
0	83.1393	13.6847		0	67.5184	16.1651		0	59.5106	13.5976		0	71.769	12.7502		0	72.5999	21.3286		0	64.1315	10.6575		0	58.0674	15.112		0	70.9415	14.5381		0	64.1425	14.2963		0	49.6861	10.8481		0	45.3798	12.2642		0	66.2085	11.5785		0	49.7644
0.395	81.3694	13.7049		0.405	67.8992	15.4858		0.405	60.1108	13.6584		0.4	72.0564	12.5197		0.405	72.4917	19.9167		0.395	63.2599	11.0286		0.405	58.209	14.8522		0.395	70.6168	14.3013		0.395	63.3034	13.6484		0.395	50.4569	10.2349		0.405	44.2464	11.9694		0.4	67.4867	11.1914		0.395	48.7989
0.645				0.66				0.655				0.65				0.66				0.645				0.655				0.65				0.645				0.65				0.655				0.65				0.655
0.835				0.845				0.845				0.84				0.845				0.835				0.845				0.835				0.83				0.835				0.845				0.84				0.84
1.085	25.9943	12.7139		1.1	25.5659	12.3507		1.1	20.4646	12.7594		1.105	25.9443	12.6957		1.1	25.7551	14.2494		1.085	19.6105	10.6842		1.095	20.8078	11.0665		1.085	23.2583	12.3374		1.08	21.6312	12.6374		1.09	16.8522	9.97593		1.1	17.8686	11.7404		1.09	23.6519	11.2091		1.095	18.8566
1.495	35.1534	12.7704		1.495	32.2167	12.8544		1.495	26.1359	12.8991		1.5	32.2043	12.646		1.495	34.8327	14.9079		1.485	26.8136	11.0752		1.495	26.832	11.5434		1.485	32.0241	12.279		1.475	27.4736	12.5954		1.495	22.0899	10.2238		1.495	21.9179	11.877		1.49	32.3928	11.4535		1.495	23.7106
1.895	40.2207	13.1092		1.905	35.8521	13.4815		1.905	28.5224	12.8255		1.91	34.5116	12.4507		1.905	39.1439	15.9748		1.885	28.3044	11.0289		1.905	29.6802	12.4923		1.885	35.0932	12.4077		1.875	31.0119	12.3941		1.895	25.8639	10.4599		1.905	24.133	11.7426		1.9	36.49	11.0871		1.895	27.7275
2.295	43.6006	13.3849		2.305	37.5466	13.8033		2.305	29.7823	12.982		2.31	37.2829	12.6149		2.305	40.8937	16.3474		2.295	30.376	11.147		2.305	31.4727	12.7024		2.295	37.9721	12.4194		2.285	32.1778	12.6434		2.295	27.2317	10.4228		2.305	25.8	11.9611		2.3	37.1665	11.1104		2.305	29.0371
2.695	46.3775	12.7082		2.705	39.1638	13.6487		2.705	30.2426	13.0709		2.71	37.6912	13.0552		2.705	42.6997	15.5593		2.695	32.6964	11.2541		2.705	31.238	13.3529		2.695	39.0481	12.2787		2.685	34.1228	12.6097		2.695	28.8385	10.2429		2.705	26.0568	11.6789		2.7	37.0745	11.4441		2.705	29.8485
3.095	46.6304	12.7981		3.105	40.1284	14.1255		3.105	30.5544	12.3937		3.11	37.2122	12.6805		3.105	45.8913	15.9454		3.095	31.7839	11.2669		3.105	33.2608	12.4377		3.095	39.8612	12.7903		3.085	33.6577	12.4456		3.095	30.3276	10.3188		3.105	25.9184	11.9811		3.1	40.7764	10.7703		3.105	31.8046
3.495	46.4649	12.056		3.505	41.4345	14.3286		3.505	31.3635	13.2139		3.51	38.305	12.4251		3.505	47.7682	16.1702		3.495	32.9216	10.8556		3.505	32.597	13.3887		3.495	41.0958	12.2739		3.485	35.3416	12.2184		3.495	30.4436	10.4562		3.505	27.4905	11.6672		3.5	41.698	11.3956		3.505	31.9051
3.895	48.3672	12.7421		3.905	40.6511	14.0612		3.905	30.7523	13.1564		3.91	37.7599	12.8565		3.905	47.9487	16.2823		3.895	33.4427	11.3034		3.905	34.8292	13.6415		3.895	40.2028	13.0432		3.885	36.2592	12.6086		3.895	30.5516	10.5549		3.905	27.9109	12.1974		3.9	39.854	11.7173		3.905	31.9721
4.295	48.2066	12.7233		4.305	41.0535	13.7737		4.305	30.9887	12.9612		4.31	38.2748	13.0462		4.305	47.7913	16.017		4.295	32.3667	11.2263		4.305	34.5044	12.2136		4.295	42.1579	12.8035		4.285	36.4384	12.6833		4.295	30.0792	10.2738		4.305	27.8018	12.0592		4.3	39.4044	11.3307		4.305	31.662
4.695	48.9946	12.8758		4.705	41.7265	13.8486		4.705	31.9944	12.7841		4.71	38.2407	12.5197		4.705	47.5377	16.6579		4.695	33.7632	11.1444		4.705	33.9712	12.631		4.695	42.3188	12.7019		4.685	35.9683	12.2769		4.695	31.162	10.7941		4.705	27.0737	11.7928		4.7	40.8363	11.3322		4.705	32.8657
5.095	49.4887	12.4734		5.105	42.2409	13.0026		5.105	31.2427	13.0388		5.11	39.545	12.5921		5.105	48.5457	16.037		5.095	32.6924	10.8203		5.105	35.007	13.5707		5.095	42.206	12.5868		5.085	35.6481	12.4456		5.095	32.6244	10.4164		5.105	28.3159	12.2162		5.1	40.6432	11.2087		5.105	34.0365
5.495	50.3285	12.3435		5.505	40.2006	13.028		5.505	31.9195	12.6183		5.51	39.3859	12.6749		5.505	48.0427	16.7758		5.495	34.351	11.4538		5.505	35.6832	13.1975		5.495	42.5265	12.8342		5.485	35.5843	12.8109		5.495	32.2041	10.8043		5.505	28.885	12.0189		5.5	41.0256	10.964		5.505	33.635
5.895	49.784	13.2306		5.905	41.0204	13.577		5.905	32.1231	13.4358		5.91	39.6995	12.766		5.905	47.7748	16.9554		5.895	33.5846	11.1959		5.905	35.4787	14.1394		5.895	43.0436	12.849		5.885	36.6059	12.3781		5.895	32.0673	10.4062		5.905	27.1479	11.7396		5.9	42.1717	11.1573		5.905	32.8758
6.295	50.7057	12.6344		6.305	41.2788	13.2658		6.305	32.408	13.4178		6.31	37.9935	12.7074		6.305	48.6451	16.5023		6.285	33.6375	11.0575		6.295	35.0688	13.8361		6.295	42.7256	12.7923		6.285	34.9613	11.9071		6.295	32.4331	9.90957		6.305	28.7294	11.8404		6.3	42.5506	11.2894		6.305	34.2795
6.695	50.5134	12.7769		6.705	41.5274	13.5042		6.705	31.1061	12.7955		6.71	38.4681	13.0304		6.705	48.9597	15.6954		6.685	33.3477	10.7184		6.695	35.4235	12.1653		6.695	41.9756	12.9345		6.685	34.6526	12.9005		6.695	31.8218	10.8056		6.705	28.0988	11.7755		6.7	39.9996	11.2808		6.705	33.4064
7.095	51.623	12.5285		7.105	41.3326	13.3924		7.105	32.0513	12.8416		7.105	37.6253	12.8357		7.105	49.0287	17.0387		7.085	33.671	10.9229		7.095	35.8704	13.5994		7.095	43.1956	12.6984		7.085	35.8651	12.1056		7.095	32.3838	10.7963		7.105	28.7993	11.6208		7.1	42.2546	11.6017		7.105	34.318
7.495	51.2899	13.0075		7.505	40.7335	13.1039		7.505	32.078	13.2259		7.505	38.0606	13.2084		7.505	48.7521	16.3597		7.485	33.9339	11.2462		7.495	35.9063	12.8859		7.495	42.0138	13.0213		7.485	35.3965	12.3151		7.495	32.2687	10.3759		7.505	28.8418	12.0087		7.5	41.2411	11.2098		7.505	32.8557
7.895	51.2986	13.2132		7.905	41.8693	13.6371		7.895	31.7958	12.994		7.905	39.217	12.815		7.905	48.9114	16.8867		7.885	34.564	10.8782		7.895	35.7612	12.7339		7.895	42.042	12.4174		7.885	35.3386	12.4118		7.885	32.1419	10.3074		7.905	29.4827	11.8377		7.9	40.1044	11.2556		7.905	33.6021
8.285	50.6891	12.2428		8.305	42.1991	13.6203		8.295	31.5272	12.8095		8.305	38.4604	12.4651		8.305	50.3727	16.8345		8.285	32.5808	10.7233		8.295	36.2055	14.2108		8.295	42.0319	12.8465		8.285	36.6399	12.9226		8.285	31.5947	10.534		8.305	27.8482	11.6257		8.3	40.8297	11.4917		8.305	35.2554
8.685	49.9197	12.8334		8.705	43.2752	14.0575		8.695	32.2605	13.2647		8.705	38.1894	12.8323		8.705	49.8422	16.9478		8.685	32.9741	10.9519		8.695	36.1155	13.8676		8.695	41.7726	12.6748		8.685	35.7739	12.2808		8.685	32.6958	10.4071		8.705	28.5752	11.8543		8.7	39.9409	11.1547		8.705	32.7944
0	69.4546				51.3533				45.9131				59.0188				51.2713				53.474				42.9553				56.4034				49.8463				38.838				33.1157				54.6301				38.6957
0.4	67.6645				52.4135				46.4524				59.5367				52.5751				52.2313				43.3568				56.3155				49.655				40.222				32.277				56.2952				37.5688
0.8	0				0				0				0				0				0				0				0				0				0				0				0				0
1.2	0				0				0				0				0				0				0				0				0				0				0				0				0
1.6	13.2804				13.2152				7.70522				13.2487				11.5057				8.92625				9.74126				10.9209				8.99387				6.87626				6.1282				12.4428				8.19687
2	22.383				19.3623				13.2368				19.5583				19.9248				15.7385				15.2886				19.7451				14.8782				11.8662				10.0409				20.9394				12.8212
2.4	27.1115				22.3706				15.6969				22.0609				23.1691				17.2755				17.1879				22.6855				18.6178				15.404				12.3904				25.4029				16.6246
2.8	30.2156				23.7433				16.8004				24.668				24.5463				19.2291				18.7703				25.5527				19.5343				16.8088				13.8388				26.0562				18.3728
3.2	33.6693				25.515				17.1718				24.636				27.1405				21.4423				17.8851				26.7694				21.5131				18.5956				14.3779				25.6305				19.1079
3.6	33.8323				26.0029				18.1607				24.5318				29.9459				20.5169				20.8232				27.0708				21.2122				20.0087				13.9373				30.0061				20.9003
4	34.4089				27.1059				18.1496				25.8799				31.598				22.066				19.2083				28.822				23.1233				19.9875				15.8233				30.3023				20.7744
4.4	35.6251				26.5899				17.5959				24.9034				31.6664				22.1393				21.1878				27.1596				23.6506				19.9967				15.7135				28.1366				21.0948
4.8	35.4833				27.2797				18.0275				25.2286				31.7743				21.1403				22.2909				29.3544				23.7552				19.8054				15.7425				28.0737				20.7586
5.2	36.1189				27.8779				19.2103				25.7211				30.8799				22.6188				21.3403				29.6169				23.6914				20.3679				15.2808				29.5041				22.2171
5.6	37.0153				29.2382				18.2039				26.9528				32.5088				21.8721				21.4362				29.6193				23.2025				22.208				16.0996				29.4345				23.1732
6	37.9849				27.1726				19.3012				26.7109				31.2669				22.8972				22.4857				29.6924				22.7734				21.3998				16.8662				30.0616				23.0004
6.4	36.5534				27.4434				18.6873				26.9335				30.8194				22.3887				21.3393				30.1946				24.2277				21.6611				15.4083				31.0144				22.4259
6.8	38.0714				28.0129				18.9902				25.2861				32.1427				22.58				21.2327				29.9334				23.0542				22.5235				16.8891				31.2612				23.8862
7.2	37.7365				28.0232				18.3107				25.4378				33.2642				22.6293				23.2583				29.0411				21.7521				21.0163				16.3233				28.7188				22.7241
7.6	39.0945				27.9402				19.2097				24.7895				31.9899				22.7481				22.271				30.4972				23.7595				21.5875				17.1786				30.6528				23.3944
8	38.2824				27.6296				18.852				24.8522				32.3924				22.6877				23.0205				28.9925				23.0814				21.8928				16.8331				30.0313				22.3469
8.4	38.0854				28.2321				18.8019				26.402				32.0246				23.6858				23.0273				29.6246				22.9267				21.8344				17.645				28.8488				23.0291
8.8	38.4463				28.5789				18.7177				25.9953				33.5382				21.8575				21.9947				29.1855				23.7173				21.0608				16.2225				29.338				24.0635
9.2	37.0863				29.2177				18.9958				25.3571				32.8944				22.0223				22.2479				29.0977				23.4931				22.2887				16.7209				28.7862				21.7481
0	1.01306				0.989783				0.994161				0.995632				0.987445				1.01176				0.995349				1.00078				1.00192				0.982494				1.01283				0.984988				1.01478
0.39	0.986945				1.01022				1.00584				1.00437				1.01255				0.988244				1.00465				0.999221				0.998078				1.01751				0.987175				1.01501				0.985224
0.645	0				0				0				0				0				0				0				0				0				0				0				0				0
0.83	0				0				0				0				0				0				0				0				0				0				0				0				0
1.085	0.193706				0.25471				0.166842				0.223502				0.22159				0.168889				0.225722				0.193772				0.180779				0.17395				0.187428				0.224346				0.214959
1.48	0.326476				0.373188				0.286618				0.329944				0.383737				0.29778				0.354263				0.350341				0.299056				0.300181				0.307095				0.37754				0.336229
1.88	0.395445				0.431171				0.339886				0.372161				0.446219				0.326862				0.398273				0.402514				0.374222				0.389679				0.378953				0.458019				0.435973
2.29	0.440721				0.457629				0.36378				0.416143				0.472743				0.363824				0.43494				0.453388				0.392645				0.425217				0.423254				0.469796				0.481818
2.69	0.491096				0.491777				0.371823				0.415603				0.522704				0.4057				0.414428				0.474976				0.432419				0.470418				0.439741				0.462121				0.501095
3.09	0.493474				0.501179				0.393235				0.413844				0.576734				0.388191				0.482509				0.480324				0.42637				0.506166				0.426265				0.541015				0.548101
3.49	0.501883				0.522438				0.392996				0.436587				0.608553				0.4175				0.44509				0.511395				0.464783				0.505628				0.483949				0.546356				0.544798
3.89	0.519623				0.512493				0.381006				0.420114				0.60987				0.418888				0.490957				0.481899				0.475382				0.505861				0.480591				0.507308				0.553201
4.29	0.517555				0.525789				0.390351				0.425599				0.611949				0.399986				0.516518				0.520841				0.477485				0.501022				0.481477				0.506173				0.544386
4.69	0.526825				0.537319				0.415962				0.433907				0.594723				0.427959				0.494491				0.525499				0.476202				0.515252				0.467357				0.531964				0.582635
5.09	0.5399				0.563537				0.394172				0.454687				0.626093				0.413832				0.496715				0.525542				0.466376				0.561803				0.492399				0.530709				0.607706
5.49	0.554043				0.523725				0.41793				0.450606				0.602176				0.433228				0.521033				0.526839				0.457751				0.541355				0.515843				0.542015				0.603176
5.89	0.533163				0.528945				0.404639				0.454361				0.593558				0.423606				0.494469				0.53575				0.486984				0.547967				0.471255				0.559194				0.58811
6.29	0.555304				0.539921				0.411197				0.42657				0.619044				0.427225				0.491998				0.531115				0.463395				0.569783				0.516543				0.563644				0.626405
6.69	0.550419				0.540118				0.396483				0.429128				0.640643				0.428158				0.538934				0.515283				0.437222				0.531655				0.499241				0.517805				0.59593
7.09	0.570227				0.538519				0.415951				0.418193				0.616102				0.430406				0.516057				0.54112				0.477573				0.546105				0.525397				0.552676				0.613508
7.49	0.558382				0.532532				0.408205				0.419249				0.623852				0.429263				0.533425				0.514421				0.463942				0.553828				0.514832				0.541469				0.586038
7.89	0.555508				0.544146				0.407119				0.445394				0.616769				0.448147				0.533583				0.525636				0.460833				0.552352				0.539663				0.520148				0.603928
8.29	0.560772				0.550829				0.405297				0.438534				0.64592				0.413556				0.509656				0.517845				0.476725				0.532779				0.496157				0.528968				0.631054
8.69	0.540935				0.563142				0.411318				0.427767				0.633521				0.416672				0.515521				0.516288				0.472217				0.563844				0.5114				0.51902				0.570333
	20
0	1.0029
0.39	0.997101
0.645
0.83
1.085	0.205423
1.48	0.333118
1.88	0.401139
2.29	0.438919
2.69	0.461786
3.09	0.48444
3.49	0.495313
3.89	0.500036
4.29	0.506707
4.69	0.509726
5.09	0.518849
5.49	0.518391
5.89	0.517202
6.29	0.519217
6.69	0.512586
7.09	0.519237
7.49	0.517795
7.89	0.520242
8.29	0.519197
8.69	0.516273
min	0.193706				0.25471				0.166842				0.223502				0.22159				0.168889				0.225722				0.193772				0.180779				0.17395				0.187428				0.224346				0.214959
rec	0.547464				0.538671				0.406119				0.436021				0.617348				0.425033				0.513353				0.525445				0.467681				0.541264				0.501833				0.535888				0.598443
rec-min	0.353757				0.283961				0.239277				0.212519				0.395758				0.256144				0.287631				0.331672				0.286902				0.367313				0.314405				0.311542				0.383484
average(rec-min)	0.310863
rec average	0.516286
min average	0.205423
rec- av min	0.342041				0.333248				0.200696				0.230598				0.411925				0.21961				0.30793				0.320022				0.262258				0.335841				0.29641				0.330465				0.39302
imm	1.37102				3.9064				42.1285				33.5061				-18.7805				36.6743				11.2071				7.7203				24.3768				3.15879				14.5287				4.70896				-13.3292
mean(imm)	10.3611
sd(imm)	15.7313
sem(imm	2.48734
fi	20.6091
SEM(FI)	4.13832
			0.334081
mean(imm)	0.205423
sd(imm)	0.319225
sem(imm	7.94989
fi	15.7313
[truncated: 22 more columns]

## Sheet: wt
cell1				cell2				cell3				cell4				cell5				cell6				cell7				cell8				cell9				cell10
Channel.001				Channel.001				Channel.001				Channel.001				Channel.001				Channel.001				Channel.001				Channel.001				Channel.001				Channel.001				Channel.001				Channel.001				Channel.001
Axis [s]	ROI1 []	ROI2 []		Axis [s]	ROI1 []	ROI2 []		Axis [s]	ROI1 []	ROI2 []		Axis [s]	ROI1 []	ROI2 []		Axis [s]	ROI1 []	ROI2 []		Axis [s]	ROI1 []	ROI2 []		Axis [s]	ROI1 []	ROI2 []		Axis [s]	ROI1 []	ROI2 []		Axis [s]	ROI1 []	ROI2 []		Axis [s]	ROI1 []	ROI2 []		Axis [s]	ROI1 []	ROI2 []		Axis [s]	ROI1 []	ROI2 []		Axis [s]	ROI1 []
0	42.1283	8.115		0	44.2036	9.28042		0	68.5005	9.16462		0	53.7519	10.8956		0	55.0792	9.48391		0	47.0692	9.61628		0	71.9412	10.5343		0	49.8216	11.3007		0	59.6075	10.8251		0	51.8129	10.3396		0	40.8797	11.7711		0	55.7128	10.682		0	53.874
0.39	43.7697	8.417		0.4	44.2809	9.11998		0.4	69.0275	9.3153		0.395	52.0359	10.6472		0.395	54.9291	9.75435		0.405	47.3767	9.70473		0.395	72.4938	10.3439		0.39	49.3204	11.2945		0.405	60.5328	10.7961		0.395	50.9728	10.5691		0.395	40.4528	11.4209		0.395	56.6146	10.6019		0.395	53.398
0.645				0.655				0.65				0.645				0.65				0.66				0.645				0.645				0.66				0.65				0.65				0.645				0.645
0.83				0.84				0.84				0.835				0.835				0.845				0.835				0.83				0.845				0.835				0.835				0.835				0.835
1.085	16.0228	8.32367		1.09	17.0724	9.08948		1.09	23.0637	9.36774		1.085	21.3701	10.0613		1.09	19.6788	9.21043		1.095	18.8004	9.62832		1.085	25.7751	10.3351		1.08	20.2878	10.5176		1.1	23.8235	10.6999		1.09	22.2283	10.5426		1.085	17.5567	11.4107		1.085	20.4151	10.3898		1.085	20.5494
1.48	21.157	8.26667		1.48	21.5494	9.15702		1.49	30.994	9.28808		1.485	25.9802	10.184		1.495	24.0272	9.35913		1.495	23.6405	9.6848		1.485	33.8909	10.1596		1.47	25.7927	10.6784		1.495	30.5538	10.3616		1.495	27.4372	10.1758		1.485	21.399	11.0917		1.485	26.4743	10.4837		1.495	27.2448
1.88	23.7737	8.118		1.89	24.0898	8.8994		1.89	33.6548	9.47892		1.885	28.8006	10.277		1.895	26.9726	9.57913		1.905	27.0989	10.0453		1.885	36.7213	10.0286		1.88	29.8215	11.0304		1.905	32.967	10.3574		1.895	31.0386	10.22		1.885	23.1382	11.285		1.885	29.3647	10.2656		1.895	29.6813
2.29	24.6424	7.86567		2.29	26.2406	9.26218		2.3	35.9898	9.24693		2.285	30.406	10.3034		2.295	29.6474	9.72957		2.305	28.075	9.61462		2.295	40.6549	9.9834		2.28	31.7081	11.0216		2.305	34.8369	10.604		2.295	31.3681	10.4208		2.285	24.4625	10.7984		2.285	30.3075	10.25		2.295	32.1029
2.69	26.0287	8.38233		2.69	27.6659	8.75435		2.7	38.1759	9.47693		2.685	32.9725	10.4512		2.695	30.6378	9.62087		2.705	30.3237	9.82267		2.695	43.3518	10.1112		2.68	33.2396	11.1883		2.705	36.1281	10.677		2.695	33.6956	10.4467		2.685	26.5368	11.2178		2.685	31.86	10.5613		2.695	32.6711
3.09	27.4105	8.186		3.09	27.622	9.36877		3.1	39.7654	9.27415		3.085	33.2167	10.2156		3.095	31.1713	9.62826		3.105	30.3074	10.0025		3.095	43.1008	10.2444		3.08	33.0609	11.1319		3.105	36.3663	10.651		3.095	33.6936	10.4984		3.085	26.0108	11.132		3.085	31.5651	10.3116		3.095	34.5382
3.49	27.8632	8.115		3.49	27.9183	8.94072		3.5	39.0603	9.03916		3.485	32.3411	10.5052		3.495	31.7693	9.33217		3.505	30.8707	9.36752		3.495	43.979	10.2193		3.48	34.4467	11.1407		3.505	36.9804	10.8198		3.495	33.8594	10.363		3.485	27.2883	11.4866		3.485	31.4187	10.6842		3.495	34.8392
3.89	28.7514	8.22533		3.89	29.63	9.17811		3.9	40.4668	9.21573		3.885	33.9847	10.4907		3.895	31.6731	9.40783		3.905	31.4593	9.67276		3.895	44.1371	10.3669		3.88	35.7912	10.8377		3.905	36.6625	10.467		3.895	34.8925	10.3548		3.885	27.3961	11.0636		3.885	30.9649	10.5814		3.895	35.6113
4.29	28.6131	8.32767		4.29	29.9618	8.95896		4.3	40.0595	9.68404		4.285	33.2322	10.2366		4.295	32.445	9.82826		4.305	31.7357	9.56561		4.295	44.8178	9.96751		4.28	35.9916	10.7392		4.305	36.7857	10.4945		4.295	35.8585	10.1913		4.285	27.4191	10.8281		4.285	31.6939	10.59		4.295	34.8438
4.69	29.3307	8.411		4.69	29.1777	9.07638		4.7	40.6804	9.37272		4.685	33.8618	10.4125		4.695	32.4729	9.41696		4.705	31.5753	9.55814		4.695	45.756	10.3376		4.68	37.9022	10.7033		4.705	38.2391	10.7938		4.695	35.1922	10.5808		4.685	26.6766	11.4285		4.685	32.7918	10.6319		4.695	35.1333
5.09	29.1884	8.25933		5.09	29.6229	8.90824		5.1	40.9895	9.27846		5.085	33.4496	10.4463		5.095	31.674	9.84957		5.105	31.4218	9.80689		5.095	45.5817	10.4862		5.085	36.6969	10.7722		5.105	36.8265	10.6033		5.095	33.8827	9.93939		5.085	27.4986	11.3028		5.085	32.8249	10.3602		5.095	36.5258
5.49	30.3946	7.99167		5.49	30.4079	9.27159		5.5	41.3439	9.31165		5.485	33.7839	10.4384		5.495	32.363	9.32913		5.505	32.2581	9.71429		5.495	47.7795	10.1783		5.485	36.9482	10.6319		5.505	37.1363	10.5013		5.495	36.104	10.4984		5.485	28.0843	11.2822		5.485	30.8502	10.4853		5.495	36.1852
5.89	29.6589	8.224		5.89	29.6958	9.11029		5.9	40.7031	9.42549		5.885	33.7827	10.2271		5.895	31.7097	9.43739		5.905	31.8353	9.68148		5.895	47.3351	10.197		5.885	37.2743	11.0216		5.905	38.5106	10.6777		5.895	37.8372	10.3586		5.885	28.0112	10.9692		5.885	32.6989	10.198		5.895	36.6793
6.29	30.1679	8.18633		6.29	30.7672	9.08521		6.3	42.1959	9.13641		6.285	32.9586	10.4842		6.295	32.6762	9.68609		6.305	32.0454	10.1782		6.295	47.27	9.93891		6.285	38.4589	10.7337		6.305	38.6987	11.0359		6.295	36.4164	10.292		6.285	28.9097	11.1202		6.285	32.9401	10.6031		6.295	36.853
6.69	29.8207	8.289		6.685	31.0351	9.08692		6.7	41.4038	9.30269		6.685	33.2716	10.5485		6.695	32.5334	9.52957		6.705	31.3418	9.51412		6.695	48.344	10.3337		6.685	37.7816	10.8223		6.705	39.481	11.0496		6.695	36.0517	10.1761		6.685	27.597	11.0502		6.685	31.2837	10.6935		6.695	38.6411
7.09	29.7356	8.20367		7.085	29.944	9.10829		7.1	42.5057	9.47859		7.085	32.7217	10.2683		7.095	33.4524	9.32087		7.105	31.8471	9.57309		7.095	47.8596	10.315		7.085	39.4021	10.563		7.105	36.8596	10.9389		7.095	36.3086	10.3782		7.085	28.3536	11.0711		7.085	33.1282	10.1612		7.095	36.2181
7.49	29.7274	8.15667		7.485	29.6433	9.12967		7.5	42.4603	9.27182		7.485	33.9472	10.5862		7.495	33.5184	9.46522		7.505	31.9345	9.81894		7.495	47.3693	10.2948		7.485	39.0076	10.9348		7.505	37.1926	10.3051		7.495	35.4607	10.4785		7.485	26.9582	10.9538		7.485	33.2107	10.1756		7.495	37.0956
7.89	29.6668	8.061		7.885	28.3994	9.4041		7.9	42.842	9.08198		7.885	33.1335	10.358		7.895	33.5798	9.36652		7.905	31.7179	9.40033		7.895	48.3618	10.0427		7.875	39.1278	10.8784		7.905	38.7082	10.6415		7.895	34.7762	10.4735		7.885	26.601	11.0407		7.885	32.2067	10.401		7.895	37.0283
8.29	29.6354	8.083		8.285	29.8648	9.10715		8.3	41.5803	9.10687		8.285	33.2671	10.2636		8.295	33.2774	9.53957		8.305	31.4958	9.70556		8.295	47.6573	10.2412		8.275	39.5315	10.9		8.305	37.8633	10.9893		8.295	36.5573	10.41		8.285	27.6567	11.0277		8.285	31.4085	10.5977		8.295	36.3808
8.69	30.0218	7.81133		8.685	30.8184	9.17327		8.7	42.465	9.28875		8.685	34.3754	10.3192		8.695	33.6058	9.56783		8.705	31.5733	9.43978		8.695	48.7321	10.2994		8.675	36.9403	10.8813		8.705	36.9476	10.4822		8.695	36.8879	10.5398		8.685	26.894	10.9597		8.685	31.4132	10.613		8.695	37.3128
0	34.0133				34.9232				59.3358				42.8563				45.5953				37.4529				61.4069				38.5208				48.7824				41.4733				29.1086				45.0308				43.147
0.39	35.3527				35.1609				59.7122				41.3887				45.1747				37.672				62.1499				38.0259				49.7367				40.4037				29.0318				46.0128				42.9515
0.645	0				0				0				0				0				0				0				0				0				0				0				0				0
0.83	0				0				0				0				0				0				0				0				0				0				0				0				0
1.085	7.69916				7.98292				13.696				11.3087				10.4683				9.17203				15.44				9.77018				13.1236				11.6857				6.14602				10.0253				10.2591
1.48	12.8903				12.3924				21.7059				15.7961				14.668				13.9557				23.7313				15.1144				20.1922				17.2613				10.3073				15.9905				17.0591
1.88	15.6557				15.1904				24.1758				18.5236				17.3935				17.0536				26.6927				18.7911				22.6096				20.8186				11.8532				19.0991				19.1188
2.29	16.7768				16.9784				26.7429				20.1025				19.9179				18.4604				30.6715				20.6865				24.2329				20.9474				13.6641				20.0575				21.4155
2.69	17.6464				18.9115				28.6989				22.5213				21.0169				20.501				33.2406				22.0513				25.4511				23.249				15.3191				21.2987				21.5614
3.09	19.2245				18.2532				30.4912				23.001				21.543				20.305				32.8565				21.929				25.7153				23.1951				14.8788				21.2534				23.9726
3.49	19.7482				18.9776				30.0212				21.8359				22.4371				21.5032				33.7598				23.306				26.1606				23.4964				15.8017				20.7345				24.1353
3.89	20.5261				20.4519				31.251				23.494				22.2653				21.7865				33.7702				24.9535				26.1955				24.5377				16.3325				20.3834				25.2036
4.29	20.2855				21.0029				30.3755				22.9956				22.6167				22.1701				34.8503				25.2524				26.2912				25.6672				16.5911				21.1038				24.3722
4.69	20.9197				20.1013				31.3077				23.4493				23.0559				22.0171				35.4184				27.1989				27.4452				24.6114				15.2482				22.16				24.7631
5.09	20.9291				20.7147				31.711				23.0033				21.8244				21.6149				35.0955				25.9248				26.2232				23.9434				16.1958				22.4647				25.9061
5.49	22.4029				21.1363				32.0322				23.3455				23.0339				22.5438				37.6012				26.3163				26.635				25.6056				16.8021				20.3649				25.5707
5.89	21.4349				20.5855				31.2776				23.5556				22.2723				22.1539				37.1381				26.2527				27.8328				27.4786				17.042				22.5009				25.9594
6.29	21.9816				21.682				33.0595				22.4744				22.9901				21.8673				37.3311				27.7252				27.6628				26.1244				17.7896				22.3369				26.1385
6.69	21.5317				21.9482				32.1011				22.7231				23.0038				21.8277				38.0103				26.9592				28.4313				25.8756				16.5468				20.5902				28.0818
7.09	21.5319				20.8357				33.0271				22.4535				24.1315				22.274				37.5446				28.8391				25.9207				25.9304				17.2825				22.9669				25.1385
7.49	21.5707				20.5136				33.1885				23.361				24.0532				22.1155				37.0745				28.0728				26.8875				24.9822				16.0044				23.0351				26.3698
7.89	21.6058				18.9953				33.76				22.7756				24.2132				22.3176				38.319				28.2494				28.0668				24.3027				15.5603				21.8057				26.4188
8.29	21.5524				20.7576				32.4734				23.0035				23.7378				21.7903				37.4161				28.6315				26.874				26.1473				16.629				20.8108				25.6632
8.69	22.2105				21.6451				33.1762				24.0562				24.038				22.1335				38.4327				26.059				26.4654				26.3482				15.9343				20.8002				26.558
0	0.980691				0.996608				0.996838				1.01742				1.00463				0.997084				0.993987				1.00647				0.990313				1.01306				1.00132				0.989214				1.00227
0.39	1.01931				1.00339				1.00316				0.982579				0.995367				1.00292				1.00601				0.993535				1.00969				0.986937				0.998679				1.01079				0.997729
0.645	0				0				0				0				0				0				0				0				0				0				0				0				0
0.83	0				0				0				0				0				0				0				0				0				0				0				0				0
1.085	0.221986				0.22781				0.230092				0.268472				0.230656				0.244181				0.249925				0.255273				0.266417				0.285445				0.21142				0.22023				0.238311
1.48	0.371662				0.353642				0.364658				0.375005				0.323191				0.371533				0.384136				0.394905				0.409915				0.421641				0.354567				0.351272				0.39627
1.88	0.451395				0.43349				0.406153				0.439756				0.383243				0.454007				0.432072				0.490969				0.458989				0.508533				0.407745				0.419558				0.444115
2.29	0.483717				0.484515				0.449278				0.47724				0.438864				0.491459				0.496476				0.540494				0.491943				0.511679				0.470038				0.440614				0.497466
2.69	0.50879				0.53968				0.48214				0.534661				0.463081				0.545785				0.538062				0.576153				0.516674				0.5679				0.526967				0.467878				0.500855
3.09	0.554292				0.520895				0.512251				0.546051				0.474672				0.540566				0.531844				0.572957				0.522037				0.566585				0.511824				0.466885				0.556864
3.49	0.56939				0.541567				0.504354				0.51839				0.494373				0.572466				0.546465				0.608935				0.531077				0.573943				0.543572				0.455485				0.560644
3.89	0.59182				0.583639				0.525015				0.557753				0.490587				0.580008				0.546634				0.651979				0.531785				0.599379				0.561828				0.447773				0.585459
4.29	0.584882				0.599362				0.510307				0.545922				0.49833				0.590221				0.564118				0.659789				0.533728				0.626969				0.570725				0.463598				0.566148
4.69	0.603167				0.573633				0.525967				0.556694				0.508007				0.586148				0.573314				0.710648				0.557156				0.601181				0.524529				0.486799				0.575228
5.09	0.60344				0.591137				0.532744				0.546105				0.480873				0.57544				0.568087				0.677358				0.532348				0.584862				0.557129				0.493493				0.601778
5.49	0.645933				0.603169				0.538139				0.55423				0.507521				0.60017				0.608646				0.687588				0.540707				0.625465				0.577984				0.447365				0.593986
5.89	0.618022				0.587451				0.525462				0.559216				0.490742				0.589788				0.60115				0.685925				0.565024				0.671216				0.586237				0.494289				0.603017
6.29	0.633785				0.618742				0.555397				0.533548				0.506556				0.582158				0.604274				0.7244				0.561573				0.638139				0.611952				0.490687				0.607177
6.69	0.620814				0.626339				0.539296				0.539453				0.506859				0.581104				0.615269				0.704386				0.577174				0.63206				0.5692				0.452316				0.652318
7.09	0.620821				0.594591				0.554853				0.533051				0.531706				0.592987				0.60773				0.753502				0.526206				0.6334				0.594509				0.504526				0.583949
7.49	0.621939				0.5854				0.557565				0.554597				0.52998				0.588767				0.600121				0.73348				0.545833				0.610236				0.550544				0.506024				0.612549
7.89	0.622951				0.542071				0.567166				0.540698				0.533508				0.594147				0.620266				0.738095				0.569773				0.59364				0.535267				0.479017				0.613688
8.29	0.621411				0.592363				0.545551				0.54611				0.523033				0.580108				0.605651				0.748077				0.545559				0.638696				0.572029				0.45716				0.596135
8.69	0.640386				0.61769				0.557358				0.5711				0.529645				0.589246				0.622106				0.680864				0.537264				0.643604				0.548133				0.456928				0.616922
	-1
0	1.00181
0.39	0.998193
0.645
0.83
1.085	0.238528
1.48	0.369821
1.88	0.431904
2.29	0.472198
2.69	0.505169
3.09	0.516272
3.49	0.526437
3.89	0.542017
4.29	0.545769
4.69	0.552599
5.09	0.553504
5.49	0.567452
5.89	0.565792
6.29	0.571745
6.69	0.566202
7.09	0.569327
7.49	0.56824
7.89	0.56545
8.29	0.5673
8.69	0.567728
min	0.221986				0.22781				0.230092				0.268472				0.230656				0.244181				0.249925				0.255273				0.266417				0.285445				0.21142				0.22023				0.238311
rec	0.60143				0.580003				0.531747				0.544432				0.502655				0.579991				0.582109				0.682218				0.543777				0.610911				0.55962				0.47422				0.58732
rec-min	0.379444				0.352193				0.301655				0.27596				0.271999				0.33581				0.332184				0.426945				0.27736				0.325466				0.3482				0.25399				0.349008
average(rec-min)	0.31369
rec average	0.552218
min average	0.238528
rec- av min	0.362902				0.341475				0.293219				0.305904				0.264127				0.341463				0.343581				0.44369				0.305249				0.372383				0.321092				0.235692				0.348792
imm	-15.6881				-8.85728				6.5259				2.48218				15.8				-8.85354				-9.5287				-41.4422				2.69094				-18.7106				-2.35951				24.8648				-11.1899
mean(imm)	7.10543e-15
sd(imm)	18.9548
sem(imm	2.99702
fi	20.3173
SEM(FI)	4.02067
			0.363822
mean(imm)	0.238528
sd(imm)	0.341997
sem(imm	-9.02382
fi	18.9548
[truncated: 22 more columns]

## Sheet: Overview
MEAN								SD								SEM
Time(s)	8J	wt no UV	2J	16J	4J			Time(s)	8J	wt no UV	2J	16J	4J			Time(s)	8J	wt no UV	2J	16J	4J
0	1.00734	1.00181	1.0029	1.00574	1.00657			1.09	0.0277071	0.121848	0.105543	0.106538	0.106225			1.09	0.0050586	0.0222464	0.0192694	0.0194511	0.019394			immobile fractions
0.405	0.992665	0.998193	0.997101	0.994264	0.993432			1.495	0.0374432	0.0717579	0.0707455	0.0716947	0.0752142			1.495	0.00683616	0.0131011	0.0129163	0.0130896	0.0137322		wt no UV	7.10543e-15
0.66	0	0	0	0	0			1.895	0.0465918	0.0466581	0.0479967	0.0496662	0.0462315			1.895	0.00850647	0.00851856	0.00876296	0.00906776	0.00844069		2J	10.3611
0.845	0	0	0	0	0			2.295	0.0424683	0.0430272	0.03956	0.0379469	0.0379854			2.295	0.00775362	0.00785566	0.00722264	0.00692812	0.00693516		8J	11.3838
1.09	0.206432	0.238528	0.205423	0.206424	0.203098			2.695	0.0522897	0.0452561	0.0405029	0.0379281	0.0339802			2.695	0.00954675	0.0082626	0.00739478	0.0069247	0.0062039		16J	16.4749
1.495	0.334656	0.369821	0.333118	0.329172	0.333344			3.095	0.0521893	0.0454082	0.0491981	0.0403783	0.0320843			3.095	0.00952842	0.00829036	0.0089823	0.00737203	0.00585776		4j	8.34672
1.895	0.394829	0.431904	0.401139	0.391175	0.395256			3.495	0.0555428	0.0471813	0.0523199	0.041781	0.031246			3.495	0.0101407	0.00861409	0.00955225	0.00762814	0.00570472
2.295	0.436151	0.472198	0.438919	0.42595	0.436471			3.895	0.0517666	0.0560951	0.0517949	0.0441025	0.0308749			3.895	0.00945125	0.0102415	0.0094564	0.00805198	0.00563696
2.695	0.456645	0.505169	0.461786	0.450111	0.463829			4.295	0.0555121	0.0608815	0.0530773	0.0413204	0.0278451			4.295	0.0101351	0.0111154	0.00969055	0.00754403	0.00508379
3.095	0.480582	0.516272	0.48444	0.465279	0.483596			4.695	0.0500225	0.0619757	0.0525436	0.0370137	0.0275678			4.695	0.00913282	0.0113152	0.00959311	0.00675774	0.00503317
3.495	0.484562	0.526437	0.495313	0.476141	0.495019			5.095	0.0526719	0.0610918	0.0551444	0.0412471	0.0288677			5.095	0.00961652	0.0111538	0.0100679	0.00753066	0.00527049
3.895	0.498196	0.542017	0.500036	0.4856	0.500997			5.495	0.055318	0.0621598	0.055098	0.047315	0.0292325			5.495	0.0100996	0.0113488	0.0100595	0.0086385	0.00533709
4.295	0.504324	0.545769	0.506707	0.490468	0.514217			5.895	0.0525004	0.0651611	0.0506684	0.0453677	0.0322674			5.895	0.00958522	0.0118967	0.00925075	0.00828296	0.00589119
4.695	0.506854	0.552599	0.509726	0.489079	0.521217			6.295	0.0602315	0.0660715	0.0557168	0.03987	0.034308			6.295	0.0109967	0.0120629	0.0101725	0.00727923	0.00626376
5.095	0.510486	0.553504	0.518849	0.489974	0.51602			6.695	0.0569112	0.0685217	0.0600093	0.0387298	0.0341222			6.695	0.0103905	0.0125103	0.0109562	0.00707107	0.00622984
5.495	0.507238	0.567452	0.518391	0.493657	0.527559			7.095	0.0525421	0.069366	0.0583062	0.0395622	0.0345918			7.095	0.00959282	0.0126644	0.0106452	0.00722304	0.00631558
5.895	0.513143	0.565792	0.517202	0.50077	0.526983			7.495	0.0565517	0.0672737	0.0562473	0.0408893	0.0375657			7.495	0.0103249	0.0122824	0.0102693	0.00746533	0.00685854
6.295	0.516441	0.571745	0.519217	0.496582	0.526746			7.895	0.0552204	0.0656291	0.0541352	0.0427642	0.0390634			7.895	0.0100818	0.0119822	0.0098837	0.00780764	0.00713197
6.695	0.510159	0.566202	0.512586	0.496214	0.525885			8.295	0.0582209	0.0676522	0.0580275	0.0446492	0.0405716			8.295	0.0106296	0.0123515	0.0105943	0.00815179	0.00740733
7.095	0.521864	0.569327	0.519237	0.499107	0.53034			8.695	0.0612484	0.0676166	0.0594353	0.0446014	0.0386978			8.695	0.0111824	0.0123451	0.0108514	0.00814306	0.00706522
7.495	0.517495	0.56824	0.517795	0.499271	0.522013
7.895	0.515996	0.56545	0.520242	0.498254	0.517621
8.295	0.5174	0.5673	0.519197	0.494363	0.525258
8.695	0.51962	0.567728	0.516273	0.494635	0.533094
cells	20	20	20	20	20
	10*2	10*2	10*2	10*2	10*2
