# Supplementary material for: Live-cell imaging of endogenous CSB-mScarletI as a sensitive marker for DNA-damage-induced transcription stress
Source: Cell Rep Methods. 2024 Jan 3;4(1):100674. doi: 10.1016/j.crmeth.2023.100674 (PMC10831951; doi:10.1016/j.crmeth.2023.100674)
Supplement: Data S1. Single-cell fluorescence source data of FRAP experiments, related to Figures 2, 4, 6, and 7 [file mmc4.zip › re.Fig.3C_pool_CSB FRAP Time.xlsx]

## Sheet: 4J 5hr 
cell1				cell2				cell3				cell4				cell5				cell6				cell7				cell8				cell9				cell10
Channel.001				Channel.001				Channel.001				Channel.001				Channel.001				Channel.001				Channel.001				Channel.001				Channel.001				Channel.001				Channel.001				Channel.001				Channel.001
Axis [s]	ROI1 []	ROI2 []		Axis [s]	ROI1 []	ROI2 []		Axis [s]	ROI1 []	ROI2 []		Axis [s]	ROI1 []	ROI2 []		Axis [s]	ROI1 []	ROI2 []		Axis [s]	ROI1 []	ROI2 []		Axis [s]	ROI1 []	ROI2 []		Axis [s]	ROI1 []	ROI2 []		Axis [s]	ROI1 []	ROI2 []		Axis [s]	ROI1 []	ROI2 []		Axis [s]	ROI1 []	ROI2 []		Axis [s]	ROI1 []	ROI2 []		Axis [s]	ROI1 []
0	28.8332	12.3945		0	40.07	12.0693		0	36.2505	14.4776		0	37.1155	12.8422		0	36.6146	13.291		0	49.9895	10.7555		0	35.5655	11.5874		0	39.2756	11.9797		0	35.9466	12.054		0	25.1231	11.7584		0	49.1712	9.7987		0	38.3128	9.51923		0	62.2916
0.4	28.9665	12.0374		0.4	40.5647	11.5181		0.4	36.2789	15.5235		0.4	36.5541	11.887		0.4	37.2527	12.4307		0.4	51.6346	10.4022		0.4	35.6851	11.8188		0.4	38.8209	11.9893		0.4	35.339	11.8398		0.4	24.6899	12.1429		0.4	50.1798	10.2739		0.4	37.1961	9.74929		0.4	60.9465
0.8				0.8				0.8				0.8				0.8				0.8				0.8				0.8				0.8				0.8				0.8				0.8				0.8
1.2	13.7059	11.6919		1.2	17.2676	12.0746		1.2	15.9356	12.4019		1.2	15.7672	11.3156		1.2	15.8863	11.6269		1.2	18.1812	10.3931		1.2	14.5495	11.6439		1.2	15.121	12.4467		1.2	15.4196	11.9957		1.2	13.3755	11.0975		1.2	18.9683	9.93802		1.2	16.9592	9.85684		1.2	20.6925
1.6	17.8264	11.5723		1.6	25.016	11.6812		1.6	20.8232	12.6493		1.6	22.7865	11.9606		1.6	22.1759	11.742		1.6	30.523	10.2275		1.6	19.5678	11.3092		1.6	22.0712	11.3774		1.6	21.6495	11.1037		1.6	16.4723	11.4615		1.6	29.7942	9.62456		1.6	24.1955	9.81695		1.6	35.8853
2	20.5662	11.5091		2	28.211	12.5394		2	23.1986	13.5981		2	23.631	11.7729		2	24.7413	12.8326		2	34.5575	10.5163		2	21.412	11.1429		2	22.7161	11.5586		2	24.5676	11.7609		2	17.6102	11.3292		2	32.0603	10.2887		2	25.0924	9.62607		2	40.5387
2.4	19.5993	12.3447		2.4	29.4881	11.3657		2.4	23.9914	12.9872		2.4	25.9891	12.1098		2.4	26.1277	11.8913		2.4	34.2706	10.3696		2.4	22.0568	12.0373		2.4	26.4136	11.9701		2.4	24.5225	11.1733		2.4	19.047	11.7416		2.4	33.6494	9.62633		2.4	25.6127	9.75356		2.4	42.3763
2.8	22.1551	12.3056		2.8	29.1772	11.5757		2.8	24.4585	12.274		2.8	26.0981	11.806		2.8	27.6306	12.436		2.8	35.8178	10.7445		2.8	22.1061	11.048		2.8	26.9994	11.7793		2.8	24.3917	11.5273		2.8	19.494	11.2199		2.8	34.4174	9.9758		2.8	27.1614	9.86823		2.8	43.3604
3.2	21.4999	12.0241		3.2	31.4155	11.0682		3.2	25.4789	13.9083		3.2	26.3716	12.2505		3.2	28.8715	12.5267		3.2	37.3383	10.6793		3.2	23.9834	11.7132		3.2	26.3634	12.2004		3.2	25.3382	11.5888		3.2	20.9621	12.6075		3.2	37.2731	9.80874		3.2	28.3728	10.1011		3.2	43.6057
3.6	20.3637	12.2816		3.6	30.8231	11.1652		3.6	26.0361	12.9531		3.6	27.015	12.1684		3.6	28.3828	12.6684		3.6	38.7596	9.73338		3.6	25.5781	12.1034		3.6	28.6555	11.9051		3.6	26.3305	11.9571		3.6	22.0021	11.8708		3.6	37.3509	9.81405		3.6	27.7596	9.75855		3.6	43.8779
4	21.5099	12.8322		4	32.1782	12.6354		4	26.3289	12.6855		4	27.3811	11.6439		4	29.3005	12.0981		4	38.747	10.2784		4	24.8456	10.6194		4	29.1889	11.1279		4	26.8018	11.9795		4	20.4037	11.477		4	36.3153	9.7137		4	28.1552	9.39815		4	43.4934
4.4	21.249	11.5689		4.4	34.2385	12.0821		4.4	26.3424	12.3977		4.4	27.2705	12.1535		4.4	29.6887	12.419		4.4	39.8722	10.5424		4.4	26.4359	11.9947		4.4	27.4741	11.9744		4.4	26.9727	12.1087		4.4	21.5526	11.1839		4.4	36.3966	9.7745		4.4	27.6236	9.50499		4.4	44.8915
4.8	22.2794	12.8563		4.8	35.4939	11.7996		4.8	25.918	12.9733		4.8	27.7536	12.0021		4.8	29.6573	11.6642		4.8	40.4003	10.5645		4.8	27.6445	10.5362		4.8	28.948	11.6684		4.8	26.6331	11.8714		4.8	21.1073	11.6298		4.8	36.6372	9.92444		4.8	28.3421	9.59117		4.8	44.9039
5.2	22.9478	12.1204		5.2	33.6342	11.6375		5.2	28.6207	12.7249		5.2	28.4892	11.9371		5.2	30.0662	11.7431		5.2	39.7214	10.2334		5.2	26.4715	11.7026		5.2	29.2191	11.694		5.2	26.934	11.5311		5.2	21.6549	11.1		5.2	35.5429	9.94392		5.2	28.1218	9.61895		5.2	46.5559
5.6	22.3215	12.0241		5.6	35.2463	12.3689		5.6	28.4578	14.5171		5.6	27.5634	12.6343		5.6	30.3293	11.9797		5.6	38.8809	10.0671		5.6	25.7398	11.2676		5.6	28.6807	11.0085		5.6	27.5967	11.5093		5.6	20.7425	11.1106		5.6	35.925	10.4138		5.6	29.4573	9.70228		5.6	43.7699
6	23.0643	11.8223		6	32.5433	12.5373		6	26.4661	12.6631		6	27.8038	12.4787		6	27.7751	12.2644		6	40.0389	10.3833		6	25.8376	11.1748		6	29.4261	11.4264		6	29.1838	11.7553		6	21.5159	11.7863		6	37.9681	9.75207		6	29.5878	9.44302		6	44.399
6.4	22.9077	11.8239		6.4	32.1885	11.7537		6.4	27.6917	13.1599		6.4	27.654	12.2143		6.4	28.3593	12.9947		6.4	39.5595	9.85724		6.4	28.5773	11.0075		6.4	29.5124	10.7271		6.4	28.0779	12.2888		6.4	21.3241	11.1335		6.4	37.7818	9.72845		6.4	29.8644	9.22151		6.4	45.3906
6.8	20.776	11.814		6.8	31.3217	11.4168		6.8	28.61	13.3412		6.8	28.5291	12.9563		6.8	30.1556	12.5928		6.8	40.2231	10.5684		6.8	26.5879	11.903		6.8	30.5726	11.1535		6.8	29.3554	11.5609		6.8	21.0863	11.6236		6.8	37.3275	10.1133		6.8	29.0374	9.71154		6.8	43.9084
7.2	22.1554	11.7633		7.2	31.6626	11.9339		7.2	27.4142	13.1354		7.2	28.0693	12.3305		7.2	28.77	12.5725		7.2	40.585	9.97197		7.2	27.821	11.4243		7.2	29.8284	11.4009		7.2	27.9912	11.7851		7.2	21.6265	11.4211		7.2	37.0228	9.94982		7.2	29.2041	9.56339		7.2	43.9349
7.6	22.9128	11.8472		7.6	32.5688	12.1013		7.6	27.8714	13.4904		7.6	29.3047	12.8785		7.6	31.0126	12.7409		7.6	40.6768	9.84094		7.6	27.8054	10.9584		7.6	31.0924	10.8284		7.6	28.3761	11.741		7.6	20.7696	11.6286		7.6	36.5402	10.013		7.6	29.2555	9.34615		7.6	43.9097
8	23.5552	12.8447		8	31.7609	11.6674		8	27.8461	11.4659		8	27.1577	12.6994		8	29.5462	12.6812		8	40.1672	10.0476		8	27.9043	11.8582		8	31.167	12.2751		8	28.9845	11.5441		8	20.5285	11.2161		8	38.0466	9.66529		8	29.3066	10.4074		8	41.4423
8.4	22.9351	11.8148		8.4	32.5321	11.7921		8.4	26.8205	12.7164		8.4	27.3044	11.1834		8.4	29.5598	12.3241		8.4	40.145	10.6793		8.4	27.5079	11.5085		8.4	29.9472	12.9904		8.4	28.9788	11.9466		8.4	22.4199	11.2988		8.4	38.0018	9.74262		8.4	28.4661	9.3953		8.4	41.7302
8.8	21.903	12.5598		8.8	32.0898	11.2644		8.8	27.5789	13.177		8.8	27.6713	11.4371		8.8	28.9096	12.371		8.8	39.7608	9.66558		8.8	26.9114	10.7271		8.8	31.2767	11.6087		8.8	28.6862	10.8646		8.8	21.4825	11.172		8.8	36.4472	9.61806		8.8	28.2518	9.96368		8.8	42.4447
9.2	21.7026	11.6495		9.2	32.3718	12.2942		9.2	27.3153	13.1812		9.2	27.5338	12.3998		9.2	29.0008	13.4339		9.2	39.0611	9.66428		9.2	27.0419	11.5661		9.2	29.9916	10.7335		9.2	28.9547	11.4733		9.2	22.0407	11.3845		9.2	37.3481	10.134		9.2	27.4259	9.31624		9.2	45.3463
9.6	23.3727	12.1055		9.6	32.1533	11.9094		9.6	28.5957	12.6578		9.6	28.6645	13.6013		9.6	29.5117	12.5501		9.6	40.7301	10.56		9.6	27.1556	12.048		9.6	30.5378	11.4648		9.6	27.5695	11.9609		9.6	21.4037	11.072		9.6	37.7646	9.90614		9.6	29.2718	9.31339		9.6	44.3572
10	22.988	12.7243		10	32.4021	12.4744		10	26.2151	12.338		10	29.0133	12.6141		10	29.0233	11.6205		10	39.2506	10.4563		10	26.7699	12.1588		10	29.8256	11.9776		10	29.1278	11.564		10	20.6851	11.1963		10	37.7159	9.85065		10	28.7539	9.48148		10	44.0724
10.4	23.5112	11.5457		10.4	32.3638	12.7953		10.4	28.0582	12.7878		10.4	28.3235	13.0171		10.4	29.8239	10.9563		10.4	40.1808	10.2575		10.4	27.522	11.7441		10.4	30.1023	11.016		10.4	27.3894	10.9168		10.4	21.4035	11.5099		10.4	38.377	10.3005		10.4	29.2164	9.95655		10.4	45.145
10.8	22.4423	11.8962		10.8	32.4309	11.8124		10.8	28.4035	11.9051		10.8	26.982	13.0789		10.8	30.3794	12.6023		10.8	39.9768	10.6004		10.8	27.9315	11.2687		10.8	30.121	11.8412		10.8	28.1815	12.0043		10.8	21.0575	11.5255		10.8	37.263	9.97462		10.8	29.366	9.32621		10.8	45.0342
11.2	23.7972	11.6761		11.2	33.4072	11.7196		11.2	26.9094	13.4787		11.2	28.0754	12.1674		11.2	28.2636	12.3614		11.2	39.9971	10.176		11.2	27.2289	11.7751		11.2	30.5266	11.5554		11.2	26.7105	11.7963		11.2	21.6997	11.1329		11.2	36.873	10.0708		11.2	29.0019	9.75142		11.2	44.1156
11.6	24.4484	12.3272		11.6	31.2336	11.4318		11.6	26.5121	13.2164		11.6	27.7086	11.6525		11.6	28.8486	12.338		11.6	40.0898	10.4413		11.6	27.4068	11.661		11.6	30.3093	12.3316		11.6	26.0118	12.0944		11.6	21.9749	11.9398		11.6	36.8136	10.1429		11.6	28.1843	9.18376		11.6	43.6177
12	23.9097	12.7027		12	31.1038	11.6727		12	27.8126	13.4691		12	28.2683	11.79		12	28.6369	12.3955		12	39.6289	10.487		12	26.8149	11.8177		12	30.0831	11.3454		12	28.0207	11.8043		12	20.187	11.472		12	38.1713	9.88489		12	27.6718	9.25142		12	43.4017
12.4	23.272	12.1553		12.4	31.3678	12.1557		12.4	28.1188	12.6151		12.4	27.7292	12.0618		12.4	28.2977	12.6194		12.4	39.3658	10.2464		12.4	26.7003	12.7878		12.4	29.5704	12.8635		12.4	27.5051	11.482		12.4	20.7453	11.4938		12.4	38.2629	9.6281		12.4	28.107	9.54915		12.4	43.1856
12.8	22.8346	12.4103		12.8	32.7511	12.7623		12.8	27.7742	13.1567		12.8	28.506	13.1738		12.8	29.0652	11.9126		12.8	40.5555	10.0183		12.8	27.3511	12.016		12.8	29.5797	11.2047		12.8	27.6109	11.6783		12.8	21.4204	11.5273		12.8	38.1692	10.4752		12.8	28.3449	9.64744		12.8	43.2491
13.2	22.984	11.5997		13.2	31.8227	12.8188		13.2	27.1818	13.0693		13.2	28.2446	12.5149		13.2	29.7579	12.6855		13.2	40.8231	10.7999		13.2	27.969	11.1919		13.2	29.7506	11.21		13.2	28.1722	11.8155		13.2	20.9101	10.7037		13.2	37.082	10.0661		13.2	28.327	10.0534		13.2	44.8278
13.6	23.117	12.3264		13.6	31.1831	13.0203		13.6	27.9969	13.0107		13.6	28.184	13.0469		13.6	28.4937	11.935		13.6	39.9757	10.5352		13.6	27.6851	10.855		13.6	29.928	11.7473		13.6	28.2803	11.7752		13.6	20.7262	11.3335		13.6	37.0167	10.477		13.6	27.0938	9.48362		13.6	43.1375
14	23.0188	12.985		14	31.0889	11.645		14	27.2522	12.5139		14	27.9299	11.9499		14	29.7894	11.0991		14	38.8525	9.64342		14	27.7433	11.3603		14	28.4884	11.7537		14	27.8927	11.6783		14	20.5829	11.3975		14	37.3605	10.1936		14	27.0041	9.25214		14	43.086
14.4	23.99	11.765		14.4	31.996	12.3337		14.4	27.2914	13		14.4	28.3929	13.3401		14.4	28.9143	12.629		14.4	39.6877	10.2034		14.4	27.3799	12.0736		14.4	30.4438	12.2505		14.4	28.2096	11.9658		14.4	19.8173	11.9205		14.4	38.4637	10.0484		14.4	26.2467	9.75997		14.4	43.095
14.8	23.734	12.4327		14.8	32.1056	11.7207		14.8	27.6335	13.5192		14.8	27.8289	13.3038		14.8	29.4861	12.4819		14.8	39.3432	10.5176		14.8	26.7066	11.4286		14.8	29.6536	11.9371		14.8	28.5175	11.687		14.8	20.3997	11.6472		14.8	38.3653	10.1494		14.8	27.1657	9.83689		14.8	44.2483
15.2	23.0412	11.9477		15.2	31.3666	11.4136		15.2	27.3828	12.2857		15.2	27.1875	12.1802		15.2	26.7785	11.6994		15.2	39.554	10.2868		15.2	25.8426	11.9531		15.2	29.8486	11.7612		15.2	27.0961	11.2323		15.2	20.3022	11.5863		15.2	37.5659	10.0956		15.2	28.4444	9.49145		15.2	45.6441
15.6	22.9284	12.4925		15.6	31.4547	11.6045		15.6	26.9656	12.726		15.6	27.8915	11.3092		15.6	28.1216	12.2857		15.6	38.9929	10.0085		15.6	27.112	12.0533		15.6	30.297	11.5501		15.6	27.4339	11.9311		15.6	20.0243	11.554		15.6	37.9684	9.96517		15.6	26.3566	9.35541		15.6	44.1201
16	23.4344	12.8032		16	31.6699	12.5203		16	28.4335	12.7132		16	28.3128	12.291		16	27.651	12.0128		16	39.3908	10.5085		16	27.2498	11.935		16	29.6629	12.2548		16	26.3188	11.1447		16	19.6203	10.8236		16	36.2547	10.0626		16	26.5455	8.90313		16	43.1989
0	16.4386				28.0007				21.7729				24.2733				23.3235				39.2339				23.9781				27.2959				23.8926				13.3647				39.3725				28.7936				52.4466
0.4	16.9291				29.0466				20.7554				24.6671				24.822				41.2324				23.8664				26.8316				23.4992				12.547				39.9059				27.4468				51.2736
0.8	0				0				0				0				0				0				0				0				0				0				0				0				0
1.2	2.01408				5.19298				3.53366				4.45162				4.25939				7.78813				2.90556				2.67427				3.42399				2.27794				9.03031				7.10234				11.303
1.6	6.25412				13.3347				8.17397				10.826				10.4339				20.2954				8.25864				10.6938				10.5458				5.01082				20.1697				14.3786				26.6015
2	9.05711				15.6716				9.60051				11.8581				11.9086				24.0412				10.2692				11.1575				12.8068				6.28096				21.7717				15.4664				31.0886
2.4	7.25461				18.1225				11.0042				13.8793				14.2364				23.901				10.0195				14.4434				13.3492				7.30541				24.023				15.8592				32.7898
2.8	9.84946				17.6016				12.1845				14.2922				15.1946				25.0734				11.0581				15.2201				12.8644				8.27408				24.4416				17.2932				33.4655
3.2	9.47577				20.3473				11.5706				14.121				16.3449				26.659				12.2701				14.163				13.7494				8.35462				27.4643				18.2716				34.4426
3.6	8.08215				19.6579				13.083				14.8466				15.7143				29.0262				13.4747				16.7504				14.3734				10.1313				27.5369				18.0011				33.9479
4	8.67767				19.5429				13.6434				15.7372				17.2024				28.4686				14.2262				18.061				14.8223				8.92669				26.6016				18.7571				33.7612
4.4	9.68011				22.1564				13.9447				15.117				17.2697				29.3298				14.4412				15.4997				14.8641				10.3687				26.6221				18.1186				35.4427
4.8	9.42312				23.6943				12.9447				15.7515				17.9931				29.8358				17.1083				17.2796				14.7617				9.47744				26.7127				18.751				35.2332
5.2	10.8274				21.9966				15.8958				16.5521				18.3231				29.488				14.769				17.525				15.4029				10.5549				25.599				18.5028				37.1602
5.6	10.2975				22.8774				13.9407				14.9291				18.3495				28.8138				14.4722				17.6721				16.0874				9.63196				25.5112				19.755				34.023
6	11.2421				20.006				13.803				15.3251				15.5107				29.6556				14.6628				17.9997				17.4285				9.72956				28.2161				20.1447				35.0585
6.4	11.0838				20.4348				14.5317				15.4397				15.3646				29.7022				17.5699				18.7853				15.789				10.1905				28.0534				20.6429				35.9329
6.8	8.96206				19.9048				15.2689				15.5728				17.5629				29.6547				14.6849				19.4191				17.7945				9.46274				27.2142				19.3258				34.2199
7.2	10.3921				19.7287				14.2788				15.7388				16.1975				30.613				16.3967				18.4276				16.2061				10.2054				27.0729				19.6407				34.7397
7.6	11.0657				20.4675				14.381				16.4262				18.2716				30.8359				16.847				20.264				16.6351				9.14106				26.5272				19.9093				33.7952
8	10.7105				20.0936				16.3803				14.4583				16.865				30.1196				16.0461				18.8919				17.4404				9.31239				28.3813				18.8992				31.9214
8.4	11.1203				20.74				14.1041				16.1211				17.2357				29.4657				15.9994				16.9568				17.0322				11.1212				28.2592				19.0708				32.0756
8.8	9.34323				20.8254				14.4019				16.2342				16.5386				30.0952				16.1844				19.6679				17.8216				10.3105				26.8291				18.2881				33.1689
9.2	10.0531				20.0776				14.1341				15.134				15.5669				29.3968				15.4758				19.2581				17.4814				10.6563				27.2141				18.1097				36.5264
9.6	11.2672				20.244				15.9379				15.0632				16.9616				30.1701				15.1076				19.073				15.6086				10.3316				27.8585				19.9584				34.0136
10	10.2638				19.9276				13.8772				16.3992				17.4028				28.7943				14.611				17.848				17.5638				9.48883				27.8653				19.2725				34.4806
10.4	11.9655				19.5684				15.2703				15.3065				18.8676				29.9233				15.7779				19.0864				16.4727				9.8936				28.0766				19.2599				35.6437
10.8	10.5461				20.6186				16.4984				13.9031				17.777				29.3765				16.6628				18.2799				16.1772				9.53201				27.2883				20.0398				35.7427
11.2	12.1212				21.6876				13.4307				15.908				15.9022				29.8211				15.4539				18.9711				14.9142				10.5668				26.8021				19.2505				34.272
11.6	12.1211				19.8019				13.2957				16.0561				16.5106				29.6485				15.7458				17.9777				13.9174				10.0352				26.6708				19.0005				33.8709
12	11.207				19.4311				14.3435				16.4783				16.2414				29.1419				14.9972				18.7377				16.2164				8.71495				28.2864				18.4204				34.0613
12.4	11.1167				19.2121				15.5036				15.6673				15.6783				29.1194				13.9125				16.7069				16.0231				9.25152				28.6348				18.5578				34.1152
12.8	10.4243				19.9889				14.6175				15.3323				17.1527				30.5373				15.3352				18.375				15.9327				9.89311				27.694				18.6974				33.7816
13.2	11.3844				19.0039				14.1125				15.7297				17.0724				30.0232				16.7771				18.5406				16.3567				10.2064				27.0159				18.2736				35.1402
13.6	10.7906				18.1628				14.9862				15.1371				16.5588				29.4405				16.8301				18.1806				16.5052				9.39266				26.5398				17.6102				33.3341
14	10.0338				19.4439				14.7383				15.9801				18.6903				29.2091				16.383				16.7347				16.2145				9.18542				27.1669				17.752				33.4487
14.4	12.2251				19.6623				14.2914				15.0528				16.2853				29.4843				15.3063				18.1933				16.2437				7.89679				28.4153				16.4867				33.2038
14.8	11.3012				20.385				14.1143				14.5251				17.0042				28.8256				15.278				17.7165				16.8305				8.75246				28.216				17.3288				34.3218
15.2	11.0936				19.9529				15.0971				15.0074				15.0792				29.2672				13.8895				18.0874				15.8638				8.71582				27.4703				18.9529				35.8932
15.6	10.4358				19.8502				14.2396				16.5824				15.8359				28.9845				15.0587				18.7469				15.5028				8.47023				28.0032				17.0012				34.1214
16	10.6313				19.1496				15.7202				16.0218				15.6382				28.8824				15.3148				17.4081				15.1741				8.79671				26.1921				17.6424				33.0808
0	0.985301				0.981666				1.02392				0.991953				0.968877				0.975164				1.00233				1.00858				1.0083				1.03155				0.993272				1.02395				1.01131
0.4	1.0147				1.01833				0.976076				1.00805				1.03112				1.02484				0.997665				0.991422				0.9917				0.968445				1.00673				0.976053				0.988691
0.8	0				0				0				0				0				0				0				0				0				0				0				0				0
1.2	0.12072				0.182059				0.166179				0.18192				0.176938				0.193575				0.121459				0.0988137				0.144497				0.175823				0.227813				0.252571				0.217951
1.6	0.37486				0.467498				0.384401				0.442415				0.433432				0.504446				0.345229				0.395135				0.445047				0.386762				0.508832				0.511326				0.512946
2	0.542866				0.549424				0.451488				0.484594				0.494694				0.597547				0.429274				0.412267				0.540464				0.484797				0.549247				0.550009				0.599469
2.4	0.434828				0.63535				0.5175				0.567191				0.591391				0.594062				0.418835				0.533682				0.563353				0.56387				0.606043				0.563977				0.632274
2.8	0.590358				0.617087				0.573009				0.584064				0.631195				0.623201				0.462253				0.56238				0.542896				0.638636				0.616601				0.614974				0.645303
3.2	0.567959				0.713349				0.544136				0.577071				0.678977				0.662613				0.512918				0.523319				0.580245				0.644853				0.692858				0.649769				0.664144
3.6	0.484429				0.689178				0.61526				0.60672				0.652785				0.72145				0.563272				0.618925				0.606576				0.781988				0.694688				0.640147				0.654605
4	0.520123				0.685146				0.641614				0.643116				0.714599				0.707591				0.594687				0.667351				0.625522				0.689009				0.671094				0.667032				0.651005
4.4	0.580207				0.776773				0.655785				0.61777				0.717395				0.728997				0.603673				0.572712				0.627284				0.800311				0.67161				0.644326				0.683429
4.8	0.564804				0.830691				0.608756				0.6437				0.747446				0.741572				0.715162				0.638477				0.622963				0.731518				0.673897				0.666815				0.679389
5.2	0.648974				0.771173				0.747539				0.676417				0.761155				0.732928				0.617374				0.647547				0.650025				0.814683				0.645801				0.65799				0.716546
5.6	0.617209				0.802051				0.655598				0.610092				0.762253				0.71617				0.604968				0.652983				0.678912				0.743445				0.643586				0.702521				0.656053
6	0.673828				0.701384				0.649122				0.626275				0.644325				0.737094				0.612936				0.665085				0.735508				0.750978				0.711823				0.71638				0.676021
6.4	0.664341				0.716416				0.683392				0.630961				0.638257				0.738252				0.734458				0.694115				0.666319				0.78656				0.707719				0.734095				0.692881
6.8	0.537168				0.697837				0.718056				0.636399				0.729574				0.737071				0.613861				0.717532				0.750954				0.730384				0.686548				0.687258				0.659849
7.2	0.622882				0.691663				0.671495				0.643182				0.672855				0.76089				0.685416				0.680896				0.683921				0.787708				0.682985				0.698454				0.669873
7.6	0.663254				0.717564				0.676301				0.671275				0.759017				0.76643				0.704239				0.748753				0.702025				0.705554				0.669218				0.708008				0.65166
8	0.641969				0.704454				0.770323				0.590853				0.700584				0.748626				0.670761				0.698053				0.73601				0.718779				0.715992				0.672087				0.615528
8.4	0.666528				0.727116				0.66328				0.658804				0.715984				0.732374				0.668808				0.626552				0.718783				0.85839				0.712911				0.678187				0.618501
8.8	0.560015				0.730111				0.677286				0.663428				0.687025				0.74802				0.676541				0.726726				0.752096				0.795815				0.676834				0.650354				0.639584
9.2	0.602561				0.703893				0.66469				0.618467				0.646661				0.73066				0.646922				0.711585				0.737739				0.822507				0.686546				0.64401				0.704325
9.6	0.675334				0.709726				0.74952				0.615573				0.704598				0.749883				0.63153				0.704743				0.658704				0.797448				0.702802				0.709754				0.655871
10	0.615191				0.698636				0.652608				0.670171				0.722926				0.715685				0.610773				0.65948				0.741219				0.732397				0.702973				0.68536				0.664877
10.4	0.71719				0.686044				0.718126				0.625515				0.783776				0.743748				0.65955				0.705238				0.695169				0.76364				0.708304				0.684913				0.687304
10.8	0.632114				0.72286				0.775879				0.568164				0.738472				0.730155				0.696542				0.675438				0.6827				0.735731				0.688419				0.712648				0.689214
11.2	0.726519				0.760339				0.631613				0.650098				0.660588				0.741206				0.646006				0.70098				0.6294				0.8156				0.676153				0.684577				0.660855
11.6	0.726517				0.694227				0.625264				0.656149				0.685864				0.736916				0.658208				0.664273				0.587333				0.774569				0.672839				0.675688				0.653119
12	0.671729				0.681228				0.67454				0.673404				0.674679				0.724325				0.626917				0.692355				0.684353				0.672665				0.713598				0.655058				0.656791
12.4	0.666314				0.673552				0.729098				0.640261				0.651286				0.723767				0.581571				0.617316				0.676196				0.714081				0.722387				0.659946				0.657831
12.8	0.624811				0.700784				0.687425				0.626568				0.712534				0.759007				0.641043				0.678955				0.67238				0.763602				0.698653				0.664911				0.651398
13.2	0.682358				0.666252				0.663676				0.642811				0.709199				0.746231				0.701321				0.685072				0.690274				0.787784				0.681545				0.649837				0.677596
13.6	0.646765				0.636765				0.704763				0.618592				0.687864				0.731748				0.703536				0.671772				0.696541				0.724975				0.669534				0.626247				0.642768
14	0.601404				0.681677				0.693107				0.653041				0.776407				0.725995				0.684844				0.618343				0.684273				0.708979				0.685355				0.631288				0.644979
14.4	0.732748				0.689335				0.672087				0.61515				0.676501				0.732835				0.639837				0.672239				0.685509				0.609516				0.716848				0.586294				0.640256
14.8	0.677375				0.71467				0.663762				0.593582				0.706369				0.716465				0.638654				0.654623				0.710271				0.67556				0.71182				0.616241				0.661815
15.2	0.664927				0.699523				0.709977				0.613291				0.6264				0.727439				0.58061				0.668327				0.669474				0.672733				0.69301				0.673996				0.692116
15.6	0.625504				0.695923				0.669652				0.677655				0.657836				0.720412				0.629487				0.692694				0.65424				0.653777				0.706454				0.604591				0.657951
16	0.637219				0.67136				0.739283				0.654747				0.649622				0.717874				0.640192				0.643226				0.640369				0.678976				0.660764				0.627391				0.637884
	30
		sd	sem
0	1.00593	0.0200241	0.00365589
0.4	0.994069	0.0200241	0.00365589
0.8
1.2	0.182877	0.0418495	0.00764064
1.6	0.414439	0.0706236	0.012894
2	0.490448	0.0746777	0.0136342
2.4	0.535857	0.0807644	0.0147455
2.8	0.566785	0.0744649	0.0135954
3.2	0.589076	0.0772326	0.0141007
3.6	0.605755	0.084022	0.0153402
4	0.619073	0.0745723	0.013615
4.4	0.630579	0.0818004	0.0149346
4.8	0.639462	0.0840372	0.015343
5.2	0.644049	0.0831172	0.0151751
5.6	0.645574	0.0774341	0.0141375
6	0.646721	0.0694309	0.0126763
6.4	0.648306	0.0773689	0.0141256
6.8	0.649305	0.0779731	0.0142359
7.2	0.649231	0.0784483	0.0143226
7.6	0.649197	0.0805285	0.0147024
8	0.648902	0.0771612	0.0140876
8.4	0.646938	0.085004	0.0155195
8.8	0.644914	0.0856139	0.0156309
9.2	0.645585	0.082614	0.0150832
9.6	0.646674	0.079994	0.0146048
10	0.647725	0.0754949	0.0137834
10.4	0.648855	0.0836181	0.0152665
10.8	0.648185	0.0808397	0.0147592
11.2	0.645178	0.082339	0.015033
11.6	0.641681	0.0783845	0.014311
12	0.639165	0.0750083	0.0136946
12.4	0.637223	0.0795985	0.0145326
12.8	0.635827	0.0812185	0.0148284
13.2	0.635999	0.0872643	0.0159322
13.6	0.636497	0.0803602	0.0146717
14	0.634278	0.0820426	0.0149789
14.4	0.630019	0.0826516	0.01509
14.8	0.627061	0.0804465	0.0146875
15.2	0.624707	0.078196	0.0142766
15.6	0.620445	0.0841338	0.0153607
16	0.615312	0.0812121	0.0148272
min	0.12072				0.182059				0.166179				0.18192				0.176938				0.193575				0.121459				0.0988137				0.144497				0.175823				0.227813				0.252571				0.217951
rec	0.6689				0.691636				0.69055				0.633935				0.69316				0.731875				0.648554				0.66939				0.670566				0.716812				0.693712				0.650242				0.660792
rec-min	0.54818				0.509577				0.524371				0.452015				0.516222				0.5383				0.527096				0.570576				0.526068				0.540989				0.465899				0.397671				0.442841
average(rec-min)	0.451818
rec average	0.634695
min average	0.182877
rec- av min	0.486023				0.508759				0.507673				0.451058				0.510283				0.548998				0.465677				0.486513				0.487689				0.533935				0.510835				0.467365				0.477915
imm	9.59146				5.36211				5.56406				16.0955				5.07863				-2.12306				13.376				9.50022				9.28156				0.678834				4.97587				13.0621				11.0996
mean(imm)	15.954
sd(imm)	14.3111
sem(imm	2.61285
fi	20.9048
SEM(FI)	3.59903
			0.507039
mean(imm)	0.182877
sd(imm)	0.498429
sem(imm	7.28366
fi	14.3111
[truncated: 52 more columns]

## Sheet: 4J 3hr 
cell1				cell2				cell3				cell4				cell5				cell6				cell7				cell8				cell9				cell10
Channel.001				Channel.001				Channel.001				Channel.001				Channel.001				Channel.001				Channel.001				Channel.001				Channel.001				Channel.001				Channel.001				Channel.001				Channel.001
Axis [s]	ROI1 []	ROI2 []		Axis [s]	ROI1 []	ROI2 []		Axis [s]	ROI1 []	ROI2 []		Axis [s]	ROI1 []	ROI2 []		Axis [s]	ROI1 []	ROI2 []		Axis [s]	ROI1 []	ROI2 []		Axis [s]	ROI1 []	ROI2 []		Axis [s]	ROI1 []	ROI2 []		Axis [s]	ROI1 []	ROI2 []		Axis [s]	ROI1 []	ROI2 []		Axis [s]	ROI1 []	ROI2 []		Axis [s]	ROI1 []	ROI2 []		Axis [s]	ROI1 []
0	70.0247	18.3123		0	85.5391	16.6014		0	60.6091	16.4363		0	42.2336	11.7423		0	59.8878	16.1291		0	53.6052	15.9303		0	51.8838	15.3481		0	45.4417	10.9517		0	38.6507	10.5278		0	31.9166	9.55153		0	46.651	11.4524		0	51.4926	12.74		0	43.3594
0.4	70.0852	17.5522		0.4	88.2212	17.013		0.4	60.065	15.4915		0.4	42.4395	12.5872		0.4	59.6977	17.4286		0.4	52.8663	15.4046		0.4	51.9646	14.7754		0.4	45.66	9.35838		0.4	38.4611	10.0562		0.4	31.0609	10.3181		0.4	46.5101	11.7884		0.4	50.6327	12.4345		0.4	44.8288
0.8				0.8				0.8				0.8				0.8				0.8				0.8				0.8				0.8				0.8				0.8				0.8				0.8
1.2	22.6247	16.0333		1.2	24.6344	15.5949		1.2	23.0209	13.1669		1.2	20.5922	12.2735		1.2	21.0584	14.9469		1.2	19.765	14.1663		1.2	19.2436	13.3501		1.2	15.8558	10.6374		1.2	15.1484	10.1331		1.2	14.0649	9.53562		1.2	16.6867	11.5687		1.2	16.6053	11.9083		1.2	16.8657
1.6	32.0721	15.9384		1.6	41.2019	15.8232		1.6	32.2911	13.5823		1.6	27.8514	12.4485		1.6	31.5056	15.1543		1.6	28.2353	14.352		1.6	28.0382	13.834		1.6	22.2942	9.51759		1.6	20.6801	9.6854		1.6	18.8521	10.8111		1.6	24.6999	11.1185		1.6	24.2353	12.0837		1.6	23.9098
2	38.8425	17.5268		2	47.7456	14.8558		2	33.8993	12.9387		2	29.7186	13.0342		2	34.8888	15.8497		2	31.1475	14.4909		2	32.4168	14.4839		2	25.7886	9.59988		2	22.3954	10.0963		2	20.4372	9.81425		2	27.1602	12.0735		2	28.466	12.5485		2	28.3183
2.4	40.4536	17.5094		2.4	48.5459	16.4435		2.4	34.8998	13.9169		2.4	29.3433	12.4474		2.4	37.2144	15.8303		2.4	32.8732	14.6617		2.4	32.9328	14.3902		2.4	27.3328	9.73763		2.4	22.7156	10.084		2.4	20.8679	10.355		2.4	29.4198	11.8858		2.4	29.3222	11.6596		2.4	28.9529
2.8	39.4652	15.7659		2.8	52.1368	14.6812		2.8	36.289	14.3556		2.8	29.6794	12.1204		2.8	38.2823	15.4903		2.8	32.1549	13.3897		2.8	32.9975	14.0318		2.8	28.4135	10.3566		2.8	24.7842	10.2817		2.8	21.3686	10.1692		2.8	30.4038	11.0167		2.8	30.7193	11.7853		2.8	29.2848
3.2	41.4665	16.6855		3.2	53.0671	16.0522		3.2	36.5148	13.6879		3.2	30.0902	11.6878		3.2	40.0118	15.852		3.2	33.4327	14.812		3.2	35.1482	13.9075		3.2	28.5679	10.1998		3.2	24.7505	9.95349		3.2	22.5029	9.63041		3.2	31.4718	11.4371		3.2	31.1441	12.3215		3.2	29.2433
3.6	44.5513	15.9507		3.6	53.5162	15.4087		3.6	38.3022	15.0807		3.6	30.9325	12.6597		3.6	38.7614	15.384		3.6	33.4218	14.0343		3.6	35.1059	14.0103		3.6	29.9776	10.0489		3.6	25.1907	10.1298		3.6	22.6787	9.45165		3.6	31.6421	11.3913		3.6	34.0499	12.2804		3.6	30.9895
4	41.5095	15.3783		4	53.2472	15.2775		4	38.5326	14.7997		4	30.0731	12.4622		4	39.6191	15.6526		4	33.1764	15.2491		4	35.3882	14.0334		4	29.3051	10.2445		4	26.0105	10.7997		4	21.9567	11.0681		4	32.6115	11.5556		4	33.3122	12.1905		4	30.9158
4.4	40.6425	16.1899		4.4	56.6145	16.0014		4.4	38.7799	14.2321		4.4	29.2783	12.151		4.4	40.1428	15.088		4.4	35.1309	14.2177		4.4	35.0614	13.6652		4.4	29.9299	10.2779		4.4	26.1569	9.70736		4.4	23.1263	10.222		4.4	31.8626	11.4458		4.4	33.0104	12.0662		4.4	30.767
4.8	43.7988	15.55		4.8	55.595	15.4239		4.8	39.0647	14.0124		4.8	29.7555	12.0102		4.8	39.1932	15.2006		4.8	34.9755	13.6783		4.8	36.3279	13.8175		4.8	30.2801	10.2636		4.8	27.4805	10.739		4.8	25.0118	9.94338		4.8	31.612	11.2604		4.8	33.8635	12.3262		4.8	30.652
5.2	43.3663	13.5848		5.2	54.8784	16.7043		5.2	39.891	14.6258		5.2	30.9294	12.4704		5.2	39.5613	15.4309		5.2	33.6684	14.5091		5.2	36.2888	14.1685		5.2	30.3859	10.5838		5.2	27.0344	10.1486		5.2	23.5059	9.95229		5.2	33.1343	11.4625		5.2	33.1432	12.0213		5.2	31.3129
5.6	45.6005	15.7993		5.6	55.0038	16.3413		5.6	38.9486	15.2547		5.6	30.6856	12.2622		5.6	40.4578	15.2331		5.6	35.3973	15.2446		5.6	35.8732	14.0772		5.6	29.0785	10.5981		5.6	27.7142	10.0032		5.6	24.1228	9.3874		5.6	33.1341	11.8153		5.6	34.0056	11.6364		5.6	32.0259
6	44.0959	15.8246		6	56.0928	14.9652		6	41.9904	15.736		6	30.5057	12.1163		6	40.5986	14.0811		6	35.3374	14.4091		6	34.389	13.723		6	30.1661	10.1777		6	27.212	10.0213		6	23.5169	10.1705		6	32.917	11.8589		6	34.3265	11.8246		6	31.129
6.4	44.1137	15.3616		6.4	55.6685	15.5804		6.4	41.15	14.2252		6.4	29.2251	12.1388		6.4	41.6507	15.0446		6.4	34.5068	15.0589		6.4	36.2664	14.1775		6.4	29.0676	10.0042		6.4	27.1448	9.86951		6.4	24.9081	9.72137		6.4	32.153	11.6262		6.4	31.703	11.8213		6.4	31.4405
6.8	44.421	16.1109		6.8	56.6354	15.4232		6.8	40.1436	15.0171		6.8	29.743	11.8026		6.8	39.7549	15.1817		6.8	35.017	14.1274		6.8	36.5718	13.6784		6.8	29.764	10.0227		6.8	25.7441	10.2745		6.8	23.7197	9.52735		6.8	32.063	11.2473		6.8	33.0438	12.869		6.8	31.5786
7.2	45.6485	16.0761		7.2	55.7459	15.4239		7.2	39.4355	15.6289		7.2	29.0619	11.5255		7.2	39.7669	15.8703		7.2	37.4444	15.5646		7.2	35.7668	14.064		7.2	29.2725	10.6428		7.2	25.7488	9.94961		7.2	23.2123	9.75382		7.2	33.1441	11.2858		7.2	34.0987	12.8307		7.2	31.8793
7.6	44.1737	15.2797		7.6	56.0859	17.1036		7.6	39.9935	13.8595		7.6	29.8689	12.9633		7.6	40.0583	15.4731		7.6	34.2823	15.0691		7.6	36.3274	14.8625		7.6	30.5147	10.223		7.6	27.1497	10.407		7.6	23.3269	9.8855		7.6	32.558	11.8371		7.6	33.8587	11.6322		7.6	30.9261
8	44.8593	15.5428		8	57.7729	15.613		8	40.3552	14.4829		8	31.1739	12.0985		8	40.6721	15.2211		8	34.2005	14.8714		8	35.8422	13.9166		8	28.6371	10.3995		8	27.5967	9.6363		8	23.2172	10.4618		8	31.1038	12.1949		8	33.8014	12.6619		8	32.4083
8.4	43.7701	16.6152		8.4	55.6363	16.1609		8.4	41.3181	13.6436		8.4	30.0245	11.9786		8.4	40.4379	15.1657		8.4	35.8269	14.8617		8.4	36.5496	13.8613		8.4	29.6567	10.6762		8.4	27.8153	10.4432		8.4	22.7474	9.53435		8.4	33.6284	12.4255		8.4	34.0102	11.6794		8.4	30.1894
8.8	42.7904	15.6993		8.8	57.2655	16.3964		8.8	39.9792	14.9022		8.8	30.1386	12.573		8.8	41.1437	14.8366		8.8	34.2565	15.4337		8.8	36.9453	14.1676		8.8	30.6998	9.77818		8.8	26.1146	10.3786		8.8	22.9827	10.4567		8.8	33.0353	11.4909		8.8	32.8492	12.3376		8.8	32.5614
9.2	43.0942	15.4007		9.2	57.8056	15.8464		9.2	39.4452	13.882		9.2	30.2025	12.2781		9.2	39.9874	16.1434		9.2	35.22	15.2537		9.2	35.5752	14.2655		9.2	29.4051	10.0745		9.2	26.3464	10.126		9.2	22.6348	9.60242		9.2	32.4879	11.5244		9.2	33.8057	11.8454		9.2	30.8562
9.6	43.7713	16.3384		9.6	55.7573	15.9812		9.6	39.164	14.847		9.6	29.1971	12.3898		9.6	39.7744	15.5691		9.6	34.4323	14.8166		9.6	36.8299	15.0479		9.6	30.1143	10.1163		9.6	26.3415	9.77326		9.6	24.6333	9.85941		9.6	32.4553	11.232		9.6	33.2929	12.6047		9.6	30.6079
10	43.8737	16.6993		10	55.6065	15.7529		10	39.1626	14.427		10	29.7551	12.7388		10	39.3999	15.4943		10	35.5529	15.1577		10	35.7007	14.2857		10	30.5695	10.195		10	25.4738	10.1105		10	23.6672	10.0941		10	32.2481	11.6887		10	34.0372	12.0061		10	30.7831
10.4	45.012	16.6326		10.4	55.2774	16.4196		10.4	38.379	14.663		10.4	30.1426	13.2357		10.4	39.878	15.3257		10.4	33.5864	14.0903		10.4	35.9118	14.3431		10.4	30.4191	10.4305		10.4	26.3241	10.1447		10.4	23.7376	9.73155		10.4	30.484	10.9833		10.4	35.6966	12.7986		10.4	30.4664
10.8	46.4868	15.913		10.8	54.7112	15.7449		10.8	37.9849	14.5264		10.8	30.1154	11.8082		10.8	39.0939	15.2331		10.8	34.1915	14.964		10.8	36.5683	14.6007		10.8	29.7318	10.2182		10.8	25.6907	9.86305		10.8	22.2362	10.2125		10.8	31.0137	12.1745		10.8	34.8779	13.2241		10.8	32.2373
11.2	42.7352	16.2116		11.2	56.2986	16.137		11.2	39.942	14.8525		11.2	30.7751	11.7827		11.2	39.0099	15.0646		11.2	34.6125	15.1166		11.2	36.1147	14.4405		11.2	30.5006	9.49791		11.2	25.5809	10.064		11.2	22.2852	9.55789		11.2	31.201	11.4407		11.2	35.5815	12.3688		11.2	32.0955
11.6	43.4479	17.5094		11.6	58.2855	15.742		11.6	39.2958	14.6972		11.6	30.2315	12.7735		11.6	38.0371	14.752		11.6	33.1314	14.7063		11.6	36.7791	15.1012		11.6	29.9389	10.2135		11.6	25.6047	10.009		11.6	22.5143	10.4186		11.6	32.1374	11.8509		11.6	33.4231	13.1196		11.6	30.705
12	44.6853	16.4196		12	55.3606	14.429		12	39.9042	15.2554		12	30.5567	12.3719		12	38.3258	15.7897		12	33.2791	14.1451		12	36.9418	14.0029		12	30.6913	10.483		12	26.9641	10.6718		12	23.1127	10.0655		12	30.8245	11.5047		12	34.7164	12.4184		12	32.4704
12.4	44.3312	17.8572		12.4	55.7479	14.9377		12.4	39.4024	14.6863		12.4	30.3457	12.4602		12.4	38.1317	15.6206		12.4	34.6963	14.4714		12.4	35.2413	15.1449		12.4	29.2768	10.1455		12.4	25.8676	9.70478		12.4	22.3074	10.1654		12.4	30.5443	10.7971		12.4	34.5057	11.8799		12.4	31.9085
12.8	44.2813	17.0138		12.8	53.7711	16.6261		12.8	39.426	14.6421		12.8	30.5469	12.3816		12.8	37.9119	15.7537		12.8	34.7274	15.1177		12.8	35.0179	14.1499		12.8	30.1981	10.1026		12.8	25.2088	10.0504		12.8	23.465	9.82443		12.8	30.7922	12.1098		12.8	33.1616	12.3986		12.8	31.5236
13.2	44.9584	17.8449		13.2	56.9709	16.2514		13.2	39.6554	15.33		13.2	31.9387	12.2434		13.2	38.5001	16.0834		13.2	34.5226	14.7554		13.2	35.5473	14.1201		13.2	29.6375	10.3971		13.2	26.4444	9.96447		13.2	22.5947	9.97201		13.2	30.28	11.1331		13.2	32.6707	12.3225		13.2	31.9026
13.6	46.5988	17.9319		13.6	54.5561	14.8928		13.6	41.2742	15.3168		13.6	30.6921	12.5036		13.6	40.1059	16.4086		13.6	34.8489	14.9297		13.6	34.8653	14.0937		13.6	30.653	10.0256		13.6	25.9651	10.2494		13.6	21.6609	8.6813		13.6	30.4804	11.144		13.6	34.571	11.9319		13.6	32.156
14	43.66	16.3507		14	55.1209	16.0783		14	39.7897	14.1165		14	30.0621	12.6173		14	38.9623	16.8977		14	34.3767	15.272		14	34.0318	13.8988		14	28.9861	9.79487		14	26.5356	10.1693		14	24.1222	10.4237		14	31.1393	11.3331		14	34.8762	12.0132		14	34.3637
14.4	41.8915	17.1036		14.4	54.9901	15.8957		14.4	39.7467	14.8952		14.4	30.9253	12.826		14.4	40.1561	16.3703		14.4	35.1517	15.076		14.4	34.0213	13.82		14.4	28.9292	10.3661		14.4	25.639	9.7177		14.4	23.2088	9.78944		14.4	31.1412	11.0015		14.4	34.6896	11.3863		14.4	31.7375
14.8	41.8447	17.2949		14.8	54.6988	15.3319		14.8	40.4056	14.8602		14.8	30.9955	13.0418		14.8	38.9325	14.9063		14.8	32.356	15.4434		14.8	35.512	14.1474		14.8	29.4098	9.51819		14.8	26.5871	10.6615		14.8	22.0182	9.17366		14.8	29.5634	12.1105		14.8	33.3344	12.4917		14.8	33.0767
15.2	43.5277	17.9051		15.2	56.7622	14.6116		15.2	40.5013	14.7407		15.2	29.6995	12.5852		15.2	38.4024	16.2891		15.2	33.4678	14.38		15.2	33.5643	13.7118		15.2	28.4222	10.0364		15.2	25.8943	10.3844		15.2	22.8601	9.74491		15.2	29.9768	11.7055		15.2	32.3435	11.8988		15.2	31.2293
15.6	43.0211	17.8384		15.6	54.2157	16.0616		15.6	38.9335	14.9387		15.6	29.1355	12.1265		15.6	38.4147	15.6291		15.6	34.1667	15.2737		15.6	34.1631	14.3175		15.6	29.3359	10.0161		15.6	25.6445	10.4264		15.6	22.4521	9.76527		15.6	29.9744	11.9345		15.6	33.0327	12.5745		15.6	32.2662
16	42.018	16.4913		16	54.7262	14.5101		16	40.1071	15.3921		16	29.1698	12.4827		16	37.2361	16.4263		16	33.4656	14.5651		16	34.9869	13.8547		16	28.3345	9.72689		16	24.403	10.2752		16	22.4585	10.0973		16	29.7174	11.7513		16	35.1538	12.0917		16	31.8384
0	51.7123				68.9377				44.1728				30.4913				43.7586				37.675				36.5357				34.49				28.123				22.3651				35.1987				38.7527				27.5758
0.4	52.533				71.2082				44.5735				29.8523				42.2691				37.4617				37.1892				36.3016				28.4049				20.7428				34.7217				38.1981				27.2093
0.8	0				0				0				0				0				0				0				0				0				0				0				0				0
1.2	6.59136				9.03945				9.85397				8.31878				6.11156				5.59875				5.89349				5.21833				5.01529				4.52929				5.11802				4.69699				2.06671
1.6	16.1337				25.3787				18.7088				15.403				16.3513				13.8833				14.2042				12.7767				10.9947				8.04104				13.5813				12.1516				9.66471
2	21.3157				32.8898				20.9606				16.6844				19.039				16.6566				17.9329				16.1887				12.2991				10.6229				15.0867				15.9175				12.3573
2.4	22.9442				32.1024				20.9828				16.8959				21.3841				18.2114				18.5426				17.5952				12.6316				10.5129				17.534				17.6626				13.5457
2.8	23.6993				37.4557				21.9334				17.559				22.792				18.7652				18.9657				18.0569				14.5026				11.1994				19.387				18.9339				14.9617
3.2	24.781				37.0149				22.8269				18.4024				24.1598				18.6207				21.2406				18.3682				14.797				12.8724				20.0347				18.8226				14.5182
3.6	28.6005				38.1075				23.2215				18.2728				23.3774				19.3875				21.0956				19.9287				15.0609				13.2271				20.2508				21.7695				15.9023
4	26.1312				37.9697				23.7329				17.6108				23.9665				17.9272				21.3547				19.0606				15.2107				10.8886				21.0559				21.1217				15.884
4.4	24.4527				40.613				24.5478				17.1273				25.0548				20.9132				21.3962				19.652				16.4496				12.9042				20.4167				20.9442				14.3065
4.8	28.2488				40.1711				25.0523				17.7453				23.9926				21.2972				22.5104				20.0166				16.7415				15.0684				20.3517				21.5373				14.6007
5.2	29.7815				38.174				25.2652				18.459				24.1304				19.1593				22.1203				19.8022				16.8858				13.5536				21.6718				21.1219				14.878
5.6	29.8013				38.6625				23.694				18.4234				25.2247				20.1527				21.796				18.4804				17.7109				14.7354				21.3188				22.3692				16.0341
6	28.2713				41.1276				26.2544				18.3894				26.5175				20.9283				20.666				19.9884				17.1907				13.3464				21.0581				22.5019				14.65
6.4	28.7521				40.0881				26.9248				17.0863				26.6062				19.4479				22.0889				19.0634				17.2753				15.1867				20.5269				19.8817				14.4549
6.8	28.3102				41.2122				25.1265				17.9405				24.5732				20.8895				22.8935				19.7413				15.4696				14.1924				20.8157				20.1748				16.5632
7.2	29.5724				40.322				23.8066				17.5364				23.8966				21.8798				21.7028				18.6297				15.7992				13.4585				21.8583				21.2679				17.3152
7.6	28.8939				38.9823				26.134				16.9056				24.5851				19.2131				21.4649				20.2917				16.7427				13.4414				20.7209				22.2265				16.5466
8	29.3166				42.1599				25.8722				19.0755				25.4509				19.3291				21.9256				18.2375				17.9604				12.7554				18.9089				21.1395				16.6545
8.4	27.1549				39.4755				27.6745				18.046				25.2722				20.9652				22.6883				18.9805				17.3721				13.2131				21.203				22.3308				14.253
8.8	27.0911				40.8691				25.0771				17.5657				26.3071				18.8228				22.7776				20.9216				15.736				12.5259				21.5444				20.5116				15.584
9.2	27.6935				41.9592				25.5633				17.9244				23.844				19.9663				21.3097				19.3306				16.2205				13.0323				20.9636				21.9603				14.7321
9.6	27.4329				39.7762				24.3169				16.8073				24.2052				19.6157				21.782				19.998				16.5682				14.7739				21.2233				20.6882				13.771
10	27.1744				39.8536				24.7356				17.0164				23.9056				20.3952				21.4149				20.3746				15.3633				13.5731				20.5594				22.0311				14.5656
10.4	28.3794				38.8578				23.7159				16.9069				24.5523				19.4961				21.5686				19.9886				16.1794				14.006				19.5007				22.898				14.3494
10.8	30.5738				38.9663				23.4585				18.3073				23.8608				19.2275				21.9676				19.5135				15.8277				12.0237				18.8392				21.6538				15.5583
11.2	26.5236				40.1616				25.0895				18.9924				23.9453				19.4959				21.6742				21.0026				15.5169				12.7273				19.7603				23.2127				16.4534
11.6	25.9385				42.5435				24.5986				17.458				23.2851				18.4251				21.6779				19.7254				15.5956				12.0957				20.2864				20.3035				14.5368
12	28.2658				40.9316				24.6487				18.1847				22.5361				19.134				22.939				20.2082				16.2923				13.0471				19.3198				22.2979				16.2817
12.4	26.474				40.8103				24.7161				17.8855				22.5111				20.2249				20.0964				19.1313				16.1629				12.142				19.7473				22.6258				15.0275
12.8	27.2676				37.145				24.7839				18.1652				22.1582				19.6097				20.868				20.0955				15.1584				13.6405				18.6823				20.763				15.2529
13.2	27.1134				40.7194				24.3254				19.6954				22.4167				19.7671				21.4271				19.2404				16.48				12.6227				19.1469				20.3482				14.4093
13.6	28.6669				39.6634				25.9574				18.1886				23.6973				19.9192				20.7716				20.6274				15.7157				12.9796				19.3364				22.6391				14.9386
14	27.3092				39.0427				25.6733				17.4447				22.0646				19.1047				20.1329				19.1912				16.3664				13.6985				19.8062				22.863				17.1884
14.4	24.7879				39.0945				24.8516				18.0993				23.7858				20.0757				20.2013				18.563				15.9213				13.4193				20.1397				23.3033				17.0544
14.8	24.5498				39.367				25.5454				17.9537				24.0262				16.9126				21.3646				19.8916				15.9256				12.8445				17.4528				20.8426				17.3352
15.2	25.6226				42.1506				25.7607				17.1143				22.1133				19.0878				19.8525				18.3858				15.51				13.1152				18.2714				20.4447				15.3011
15.6	25.1827				38.1541				23.9949				17.009				22.7855				18.8929				19.8456				19.3198				15.2182				12.6868				18.0399				20.4582				15.8344
16	25.5267				40.2161				24.715				16.6872				20.8098				18.9004				21.1323				18.6076				14.1278				12.3612				17.9662				23.0621				14.8456
0	0.992128				0.983799				0.995484				1.01059				1.01731				1.00284				0.991136				0.97441				0.995012				1.03763				1.00682				1.00721				1.00669
0.4	1.00787				1.0162				1.00452				0.98941				0.982686				0.997162				1.00886				1.02559				1.00499				0.962368				0.993178				0.992794				0.99331
0.8	0				0				0				0				0				0				0				0				0				0				0				0				0
1.2	0.126459				0.129001				0.222071				0.275714				0.142083				0.149028				0.159878				0.147428				0.177445				0.210137				0.146396				0.122078				0.0754478
1.6	0.309534				0.362176				0.421624				0.510509				0.380141				0.369548				0.385329				0.360965				0.389				0.373066				0.38848				0.315828				0.352822
2	0.408953				0.469366				0.472372				0.552982				0.442625				0.443368				0.486483				0.457363				0.435152				0.492854				0.43154				0.413707				0.451118
2.4	0.440196				0.458129				0.472873				0.559989				0.497145				0.484755				0.503021				0.497098				0.446916				0.48775				0.501542				0.459063				0.494502
2.8	0.454683				0.534524				0.494294				0.581968				0.529877				0.499495				0.5145				0.510142				0.513112				0.519597				0.554546				0.492104				0.546196
3.2	0.475437				0.528234				0.514431				0.609922				0.561675				0.495648				0.576213				0.518936				0.523529				0.59722				0.573072				0.48921				0.530005
3.6	0.548716				0.543827				0.523323				0.605625				0.543485				0.516059				0.572277				0.563025				0.532864				0.613672				0.579254				0.565803				0.580535
4	0.501341				0.541859				0.534848				0.583686				0.557181				0.47719				0.579308				0.5385				0.538167				0.505178				0.602282				0.548966				0.579864
4.4	0.469137				0.579582				0.553213				0.567661				0.582483				0.556671				0.580435				0.555209				0.581998				0.598695				0.584				0.544354				0.522278
4.8	0.541968				0.573276				0.564582				0.588141				0.557787				0.566893				0.61066				0.565507				0.592328				0.699102				0.582138				0.559767				0.533017
5.2	0.571374				0.544776				0.569381				0.611797				0.560991				0.509985				0.600077				0.55945				0.597434				0.628824				0.619898				0.548972				0.543141
5.6	0.571752				0.551746				0.533971				0.610617				0.586431				0.536429				0.591279				0.522107				0.626626				0.683654				0.609802				0.581389				0.585344
6	0.542399				0.586925				0.591673				0.60949				0.616486				0.557072				0.560625				0.564711				0.608221				0.61921				0.602346				0.584839				0.534818
6.4	0.551624				0.572091				0.606781				0.566301				0.618548				0.517667				0.599224				0.538578				0.611213				0.70459				0.587149				0.516738				0.527694
6.8	0.543145				0.588133				0.566255				0.594612				0.571284				0.556041				0.621051				0.55773				0.547326				0.658459				0.595411				0.524356				0.604661
7.2	0.567362				0.575429				0.536509				0.581217				0.555556				0.5824				0.588752				0.526326				0.558989				0.624409				0.625233				0.552767				0.632112
7.6	0.554345				0.556311				0.58896				0.560312				0.571563				0.511418				0.582297				0.573279				0.592369				0.623615				0.592701				0.577681				0.604054
8	0.562454				0.601657				0.583061				0.63223				0.591691				0.514505				0.594794				0.515246				0.635452				0.591789				0.54087				0.549429				0.607993
8.4	0.520981				0.563348				0.623676				0.598108				0.587535				0.558056				0.615485				0.536235				0.614639				0.613024				0.606489				0.580391				0.520323
8.8	0.519757				0.583237				0.56514				0.582189				0.611595				0.501027				0.617909				0.591076				0.556752				0.581143				0.616254				0.533109				0.568912
9.2	0.531313				0.598793				0.576098				0.59408				0.554332				0.531465				0.578087				0.546127				0.573893				0.604638				0.599641				0.570762				0.537815
9.6	0.526315				0.56764				0.54801				0.557054				0.56273				0.522133				0.590898				0.564983				0.586196				0.685437				0.607071				0.537699				0.502728
10	0.521355				0.568745				0.557445				0.563983				0.555764				0.542883				0.580942				0.575621				0.543567				0.629725				0.588079				0.572602				0.531737
10.4	0.544474				0.554534				0.534466				0.560354				0.570799				0.518951				0.585111				0.564717				0.572439				0.649812				0.557797				0.595134				0.523844
10.8	0.586574				0.556082				0.528664				0.606768				0.554723				0.5118				0.595933				0.551295				0.559995				0.557844				0.538876				0.562797				0.567975
11.2	0.508868				0.573141				0.565421				0.629477				0.556688				0.518946				0.587974				0.593366				0.549				0.590488				0.565222				0.603313				0.600653
11.6	0.497644				0.607131				0.554359				0.578622				0.541338				0.490443				0.588076				0.557281				0.551785				0.561184				0.580273				0.527701				0.530685
12	0.542293				0.584129				0.555488				0.602707				0.523927				0.509311				0.622285				0.570922				0.576432				0.605325				0.552621				0.579537				0.594383
12.4	0.507916				0.582397				0.557006				0.592791				0.523346				0.538349				0.545172				0.540498				0.571854				0.56333				0.56485				0.588058				0.548596
12.8	0.523142				0.530091				0.558534				0.602061				0.51514				0.521974				0.566104				0.567738				0.536315				0.632855				0.534389				0.539643				0.556826
13.2	0.520185				0.581101				0.548201				0.652775				0.52115				0.526165				0.581273				0.543578				0.583074				0.585631				0.547679				0.528863				0.526029
13.6	0.549989				0.56603				0.58498				0.602834				0.550922				0.530212				0.563488				0.582763				0.556035				0.60219				0.553097				0.588405				0.545353
14	0.523942				0.557172				0.578577				0.578181				0.512964				0.508531				0.546163				0.542189				0.579055				0.635547				0.566535				0.594224				0.627483
14.4	0.475569				0.557911				0.560058				0.599875				0.552981				0.534378				0.548018				0.524442				0.563308				0.622593				0.576076				0.605667				0.622592
14.8	0.471				0.5618				0.575694				0.59505				0.558569				0.450181				0.579577				0.561977				0.563461				0.595925				0.499221				0.541713				0.632843
15.2	0.491583				0.601525				0.580546				0.56723				0.514096				0.508083				0.538555				0.519434				0.548755				0.60848				0.522634				0.531371				0.558587
15.6	0.483142				0.544492				0.540752				0.563738				0.529725				0.502895				0.538369				0.545823				0.53843				0.588607				0.516012				0.531722				0.578055
16	0.489742				0.573918				0.556982				0.553072				0.483793				0.503095				0.573274				0.525701				0.499851				0.5735				0.513904				0.599399				0.541957
	43
		sd	sem
0	1.00597	0.0145735	0.00222244
0.4	0.994034	0.0145735	0.00222244
0.8
1.2	0.154877	0.0370712	0.0056533
1.6	0.353752	0.0629898	0.00960586
2	0.422004	0.0625308	0.00953586
2.4	0.461321	0.06143	0.00936799
2.8	0.486257	0.0600115	0.00915166
3.2	0.50332	0.0622658	0.00949544
3.6	0.515835	0.0612453	0.00933982
4	0.525164	0.0626201	0.00954948
4.4	0.532948	0.0585602	0.00893035
4.8	0.539721	0.0627694	0.00957224
5.2	0.544516	0.0626044	0.00954709
5.6	0.547663	0.0581646	0.00887002
6	0.550282	0.0623882	0.00951411
6.4	0.552384	0.065861	0.0100437
6.8	0.552762	0.0608073	0.00927302
7.2	0.551572	0.0575555	0.00877712
7.6	0.551041	0.057809	0.00881579
8	0.551336	0.0616894	0.00940755
8.4	0.550669	0.0623229	0.00950415
8.8	0.549287	0.0591384	0.00901852
9.2	0.54853	0.0613435	0.0093548
9.6	0.547801	0.0606198	0.00924444
10	0.546184	0.054767	0.00835189
10.4	0.544578	0.0576461	0.00879095
10.8	0.543263	0.0544434	0.00830254
11.2	0.541226	0.0582364	0.00888096
11.6	0.53891	0.0537649	0.00819907
12	0.537403	0.0567458	0.00865365
12.4	0.536173	0.0556768	0.00849064
12.8	0.533633	0.0571799	0.00871985
13.2	0.532635	0.0560446	0.00854672
13.6	0.532042	0.0536924	0.00818802
14	0.530354	0.0589947	0.00899661
14.4	0.527861	0.0583174	0.00889332
14.8	0.525621	0.0590888	0.00901096
15.2	0.522942	0.0555007	0.00846378
15.6	0.520035	0.0541565	0.00825879
16	0.518147	0.060398	0.00921061
min	0.126459				0.129001				0.222071				0.275714				0.142083				0.149028				0.159878				0.147428				0.177445				0.210137				0.146396				0.122078				0.0754478
rec	0.514404				0.568764				0.558649				0.592369				0.534011				0.511554				0.570625				0.552782				0.556653				0.598221				0.545946				0.567836				0.570391
rec-min	0.387946				0.439763				0.336578				0.316655				0.391927				0.362526				0.410747				0.405354				0.379208				0.388083				0.39955				0.445759				0.494943
average(rec-min)	0.377445
rec average	0.532322
min average	0.154877
rec- av min	0.359527				0.413887				0.403772				0.437492				0.379134				0.356677				0.415748				0.397905				0.401776				0.443344				0.391069				0.412959				0.415514
imm	36.4327				26.8215				28.6099				22.6478				32.9661				36.9365				26.4924				29.6472				28.9628				21.6132				30.8559				26.9854				26.5338
mean(imm)	33.2647
sd(imm)	9.31898
sem(imm	1.7014
			0.396758
mean(imm)	0.154877
sd(imm)	0.375298
sem(imm	33.6443
fi	9.31898
[truncated: 91 more columns]

## Sheet: 4J direct 
cell1				cell2				cell3				cell4				cell5				cell6				cell7				cell8				cell9				cell10
Channel.001				Channel.001				Channel.001				Channel.001				Channel.001				Channel.001				Channel.001				Channel.001				Channel.001				Channel.001				Channel.001				Channel.001				Channel.001
Axis [s]	ROI1 []	ROI2 []		Axis [s]	ROI1 []	ROI2 []		Axis [s]	ROI1 []	ROI2 []		Axis [s]	ROI1 []	ROI2 []		Axis [s]	ROI1 []	ROI2 []		Axis [s]	ROI1 []	ROI2 []		Axis [s]	ROI1 []	ROI2 []		Axis [s]	ROI1 []	ROI2 []		Axis [s]	ROI1 []	ROI2 []		Axis [s]	ROI1 []	ROI2 []		Axis [s]	ROI1 []	ROI2 []		Axis [s]	ROI1 []	ROI2 []		Axis [s]	ROI1 []
0	33.4783	9.95322		0	39.7652	9.11965		0	34.199	9.34031		0	28.7782	10.432		0	35.267	9.18722		0	35.9679	9.3388		0	44.6508	9.70091		0	44.794	10.0546		0	41.9651	9.9775		0	37.615	9.43707		0	27.8839	5.62269		0	28.562	5.29252		0	25.2786
0.4	32.8426	10.6572		0.4	38.8748	9.17534		0.4	33.4639	9.31844		0.4	29.0753	9.87341		0.4	34.9417	9.30081		0.4	35.9819	9.59502		0.4	45.7217	9.90741		0.4	43.8261	10.0922		0.4	42.0855	10.0425		0.4	36.8347	9.62439		0.4	27.3978	5.69804		0.4	27.092	5.40561		0.4	26.215
0.8				0.8				0.8				0.8				0.8				0.8				0.8				0.8				0.8				0.8				0.8				0.8				0.8
1.2	14.0481	10.1931		1.2	13.8106	8.6247		1.2	13.3892	9.0825		1.2	12.9733	9.92494		1.2	13.131	8.96974		1.2	14.1606	9.49605		1.2	16.3566	9.25227		1.2	17.0946	9.75034		1.2	14.1801	9.06241		1.2	13.4668	8.39261		1.2	8.51149	5.33277		1.2	8.80945	5.09439		1.2	8.14219
1.6	17.4375	10.12		1.6	17.3916	8.89911		1.6	16.0978	9.08219		1.6	15.2097	10.2214		1.6	15.5556	9.25836		1.6	16.6064	9.81785		1.6	19.2566	9.10447		1.6	21.6341	9.50717		1.6	17.2404	9.37808		1.6	16.5766	8.64694		1.6	10.7495	5.61765		1.6	11.3616	5.10544		1.6	10.0826
2	19.3161	10.1051		2	19.4023	8.7048		2	17.5325	9.17781		2	16.1632	10.2095		2	16.6857	8.80217		2	18.0802	9.8728		2	21.81	9.46261		2	22.8985	9.48702		2	18.447	9.19122		2	17.9957	8.62144		2	11.3256	5.65574		2	12.997	5.01531		2	11.3262
2.4	19.7386	10.2774		2.4	20.1496	8.83414		2.4	18.5864	8.82031		2.4	16.8813	9.73189		2.4	17.8014	9.09711		2.4	18.9098	9.47116		2.4	21.6387	9.15723		2.4	23.8835	9.67008		2.4	20.1108	9.4111		2.4	18.0323	8.6659		2.4	12.4463	5.7014		2.4	13.2683	5.20323		2.4	12.1288
2.8	19.7116	10.4039		2.8	21.1148	8.69411		2.8	19.0863	8.97219		2.8	17.4259	10.407		2.8	18.4097	9.14115		2.8	19.9122	9.46053		2.8	23.4242	9.43396		2.8	24.5543	9.69092		2.8	20.8602	9.64115		2.8	18.2241	8.60902		2.8	12.8302	5.57255		2.8	14.3417	4.81378		2.8	12.6207
3.2	19.9802	10.2793		3.2	20.861	8.67232		3.2	19.9591	9.5075		3.2	17.5442	9.73189		3.2	19.1905	9.32746		3.2	20.0193	9.34791		3.2	23.4696	9.21628		3.2	24.719	9.58743		3.2	21.36	9.7119		3.2	18.4414	8.54331		3.2	12.9989	5.4014		3.2	14.7964	5.54677		3.2	12.6288
3.6	21.3751	10.3937		3.6	21.0345	8.52018		3.6	19.8646	9.36281		3.6	17.3201	10.3084		3.6	19.3339	9.1486		3.6	20.8968	9.55829		3.6	23.8037	9.41265		3.6	24.3196	9.79303		3.6	21.1894	9.70356		3.6	18.7541	8.65414		3.6	12.8596	5.58151		3.6	15.1718	5.16667		3.6	13.2675
4	20.9389	10.3372		4	22.1275	8.76816		4	19.7069	9.34563		4	17.8933	10.1561		4	19.7333	9.00023		4	20.5142	9.76017		4	24.1378	8.92488		4	26.1843	9.53825		4	21.849	9.86321		4	19.1203	8.91925		4	13.4342	5.83165		4	15.0847	5.41071		4	13.2667
4.4	21.1337	10.2992		4.4	21.8501	8.77966		4.4	20.9828	9.19		4.4	17.8776	10.2031		4.4	20.0405	9.09711		4.4	20.8111	9.73983		4.4	24.2799	9.31062		4.4	25.2715	10.0038		4.4	21.3754	9.51778		4.4	19.0882	8.90487		4.4	13.9169	5.98123		4.4	15.2746	5.01276		4.4	13.0907
4.8	21.6419	10.0894		4.8	22.3792	8.77341		4.8	20.4064	9.645		4.8	18.2877	10.0941		4.8	20.6035	9.36201		4.8	21.4665	9.53461		4.8	24.9087	9.31866		4.8	25.6483	9.41223		4.8	21.9716	9.76125		4.8	19.0888	8.46126		4.8	13.0883	5.67311		4.8	15.3468	5.37245		4.8	13.0587
5.2	21.4156	10.3696		5.2	22.972	8.59241		5.2	20.1434	9.23125		5.2	18.1827	10.5078		5.2	20.5535	9.09575		5.2	21.2101	10.1919		5.2	24.8542	9.20475		5.2	25.4235	9.81728		5.2	20.9831	9.77649		5.2	19.9206	8.95358		5.2	13.2728	5.55042		5.2	15.0083	5.11905		5.2	13.1487
5.6	21.6629	10.2932		5.6	23.1707	8.74334		5.6	20.3744	9.54937		5.6	17.9221	10.0594		5.6	20.782	9.10614		5.6	21.1714	9.7541		5.6	25.5377	8.94584		5.6	25.7944	9.92042		5.6	22.3839	9.59652		5.6	19.8802	8.54005		5.6	13.2181	5.49524		5.6	14.9678	5.06122		5.6	13.5294
6	21.991	10.5276		6	22.0963	8.82789		6	20.2	9.11344		6	18.3184	9.73002		6	21.4375	9.09327		6	21.7165	9.49393		6	25.8598	9.29525		6	26.5313	9.4416		6	21.5673	10.0152		6	19.9615	8.81563		6	13.4088	5.77423		6	15.6545	5.31718		6	13.2154
6.4	21.5448	10.032		6.4	22.6428	8.4657		6.4	20.3371	8.97687		6.4	18.8418	10.1229		6.4	21.1645	9.18383		6.4	21.8319	10.0795		6.4	26.0239	9.65968		6.4	25.4892	9.5987		6.4	21.973	9.88824		6.4	19.874	8.91076		6.4	13.9487	5.6493		6.4	15.6683	5.2432		6.4	13.3963
6.8	21.5487	10.6508		6.8	22.3476	8.6927		6.8	20.3201	9.26437		6.8	18.126	10.2662		6.8	20.8683	9.00903		6.8	22.2964	10.133		6.8	26.6385	9.51607		6.8	26.2113	9.67862		6.8	21.6491	9.69521		6.8	19.5544	8.54658		6.8	14.0736	5.67703		6.8	15.4147	5.2619		6.8	13.5081
7.2	21.5382	10.1473		7.2	21.9248	8.65073		7.2	20.6015	9.15031		7.2	18.4807	9.71023		7.2	20.7582	9.3636		7.2	21.2673	9.80662		7.2	26.1896	9.40217		7.2	26.1559	9.62056		7.2	21.4499	9.66763		7.2	19.7575	8.51651		7.2	13.2761	5.3028		7.2	16.0777	5.20578		7.2	13.535
7.6	21.995	10.0542		7.6	22.2356	8.78975		7.6	20.8318	9.41125		7.6	18.6027	9.71285		7.6	20.5235	9.04878		7.6	22.1403	9.76776		7.6	25.8681	9.16492		7.6	26.2502	9.87602		7.6	21.297	9.47787		7.6	19.709	8.57241		7.6	13.1593	5.45994		7.6	16.4565	5.26871		7.6	13.7774
8	22.4938	10.459		8	21.9381	8.6023		8	20.88	9.53937		8	18.2102	10.0063		8	20.822	9.12602		8	22.2976	9.3728		8	26.2134	9.56709		8	25.651	9.49761		8	21.7828	9.8545		8	19.4052	8.33213		8	13.1517	5.42717		8	15.6551	5.30527		8	14.3227
8.4	22.2105	10.2585		8.4	22.4996	8.63943		8.4	20.6349	9.19156		8.4	18.6142	10.0414		8.4	20.9487	9.18044		8.4	21.8615	9.9323		8.4	25.4295	9.55835		8.4	25.87	9.59051		8.4	23.0514	9.85305		8.4	19.817	8.6525		8.4	13.2586	5.41485		8.4	16.3954	5.42602		8.4	14.1032
8.8	22.3649	10.3423		8.8	22.3099	8.66969		8.8	20.6318	9.10531		8.8	18.8762	10.1632		8.8	21.9265	9.28704		8.8	22.0819	9.85549		8.8	25.2981	9.23445		8.8	26.4246	9.6793		8.8	22.7363	10.0229		8.8	20.3405	8.8104		8.8	13.5087	5.30056		8.8	16.43	4.96599		8.8	13.0988
9.2	21.8858	10.2617		9.2	22.4557	8.70581		9.2	20.3471	9.36281		9.2	18.6408	10.1938		9.2	21.8956	9.38776		9.2	21.9705	9.9065		9.2	25.6689	9.61635		9.2	26.3507	9.57992		9.2	22.324	10.0243		9.2	20.1582	8.55639		9.2	13.1124	5.507		9.2	15.8276	5.0102		9.2	13.3639
9.6	21.4366	9.99074		9.6	22.1996	8.51957		9.6	19.6124	9.49656		9.6	18.2195	9.70948		9.6	21.0299	8.98509		9.6	22.4308	9.80814		9.6	26.1253	9.64011		9.6	26.1446	9.19775		9.6	22.1101	9.88824		9.6	20.2018	8.74632		9.6	13.5332	5.48319		9.6	15.3213	5.3869		9.6	13.6863
10	21.3875	9.74711		10	22.7518	8.96529		10	20.3218	9.31438		10	18.8907	10.1665		10	21.2504	9.11269		10	21.5778	9.78324		10	26.7512	9.36827		10	26.1395	9.67555		10	21.8366	10.0138		10	20.0037	8.17326		10	13.5961	5.58123		10	15.5441	5.42347		10	13.8929
10.4	21.6893	10.0968		10.4	23.0777	8.67454		10.4	20.7714	9.30406		10.4	18.3834	10.2267		10.4	21.2319	9.27123		10.4	22.6905	9.47966		10.4	26.7721	9.51433		10.4	25.5824	9.35827		10.4	22.5436	9.5479		10.4	20.9433	8.60379		10.4	12.655	5.40196		10.4	15.9111	5.17602		10.4	13.7146
10.8	21.4071	10.2723		10.8	22.024	8.53511		10.8	20.0885	9.39656		10.8	18.7465	10.3144		10.8	21.3743	9.05714		10.8	21.3743	9.5762		10.8	25.8656	9.3253		10.8	25.1913	9.33641		10.8	22.3457	9.95827		10.8	20.4898	9.1932		10.8	13.1259	5.42269		10.8	15.3592	4.70068		10.8	13.7214
11.2	21.1362	10.4581		11.2	22.8802	8.773		11.2	19.9565	9.19844		11.2	18.4927	10.1494		11.2	21.5631	9.23848		11.2	21.1047	9.94718		11.2	26.4169	9.43641		11.2	25.1477	9.55089		11.2	22.2018	9.44448		11.2	19.912	8.62112		11.2	13.4436	5.3451		11.2	15.9131	5.33418		11.2	13.9227
11.6	21.3194	10.1542		11.6	23.3299	8.85916		11.6	20.7737	9.39687		11.6	18.2075	10.2816		11.6	21.136	8.96567		11.6	21.5331	9.66151		11.6	25.8733	8.97519		11.6	25.6532	9.3627		11.6	22.1858	10.0036		11.6	20.3124	8.54495		11.6	13.5778	5.31261		11.6	15.1853	5.08333		11.6	13.7671
12	21.2974	10.4303		12	23.297	8.81416		12	21.3225	9.32687		12	18.8114	10.1665		12	20.7315	9.32159		12	21.2501	10.0464		12	25.8189	9.22676		12	24.8599	9.42486		12	22.8016	9.6836		12	19.2721	8.6002		12	13.2325	5.59048		12	16.0341	4.93707		12	13.6917
12.4	21.8489	10.4664		12.4	23.0906	8.88882		12.4	19.8776	9.21438		12.4	18.1015	10.1856		12.4	21.0969	9.26694		12.4	21.0759	9.60474		12.4	26.3624	9.43291		12.4	25.4085	9.64617		12.4	21.6324	9.55334		12.4	20.2938	8.86662		12.4	13.066	5.37927		12.4	15.9845	5.23214		12.4	13.7075
12.8	21.8592	10.3951		12.8	22.9329	8.6709		12.8	19.9818	9.24125		12.8	18.2673	10.1019		12.8	20.7031	9.23939		12.8	21.2016	10.0197		12.8	26.5372	9.33019		12.8	25.3049	9.43135		12.8	21.6927	9.82874		12.8	20.3268	8.50311		12.8	12.881	5.4916		12.8	16.0381	5.53146		12.8	12.8177
13.2	21.5079	10.315		13.2	23.0559	8.72074		13.2	19.9012	9.10906		13.2	17.9422	10.2016		13.2	20.75	9.11992		13.2	20.6415	9.5258		13.2	26.0702	9.7072		13.2	25.2282	9.33914		13.2	21.7813	9.9619		13.2	20.2496	8.39653		13.2	13.4925	5.31905		13.2	16.0884	5.44388		13.2	13.7722
13.6	21.8667	10.4076		13.6	22.5167	8.81558		13.6	20.0741	8.99687		13.6	18.3253	10.2595		13.6	20.4606	8.97877		13.6	21.175	9.69277		13.6	26.5431	9.42278		13.6	25.904	9.35041		13.6	22.1654	9.73803		13.6	19.7716	8.97581		13.6	12.7147	5.36499		13.6	15.9317	5.11395		13.6	13.3616
14	21.2466	10.1051		14	22.5848	8.48083		14	19.6897	9.23469		14	18.0805	9.93428		14	20.7485	8.94986		14	20.7675	9.73528		14	26.5906	9.19846		14	25.3753	9.90949		14	21.8892	9.50109		14	19.6441	8.49755		14	13.4216	5.29048		14	16.3713	5.45918		14	13.3484
14.4	20.724	9.62992		14.4	22.1375	8.72397		14.4	19.5186	9.27656		14.4	18.6925	10.3096		14.4	20.9997	9.24593		14.4	21.0325	10.0762		14.4	25.8002	9.33194		14.4	25.0006	9.36885		14.4	22.869	9.61901		14.4	19.8846	8.49853		14.4	13.4342	5.52381		14.4	15.5195	5.48724		14.4	13.7553
14.8	20.6828	10.3909		14.8	23.1137	8.59181		14.8	20.0047	9.21937		14.8	18.6885	10.261		14.8	20.7803	9.46567		14.8	20.8374	9.77869		14.8	25.8653	9.35115		14.8	25.3437	9.63183		14.8	21.9872	9.67888		14.8	19.6341	8.7218		14.8	13.5568	5.67115		14.8	16.0934	5.3869		14.8	14.111
15.2	21.3111	10.3386		15.2	22.6618	8.74475		15.2	19.7555	9.25219		15.2	18.5689	9.87677		15.2	20.3221	9.31256		15.2	21.2793	9.97268		15.2	25.2295	9.41824		15.2	25.3824	9.53928		15.2	22.3829	9.627		15.2	19.6896	8.57241		15.2	13.1004	5.4958		15.2	16.2478	5.4915		15.2	13.1796
15.6	20.658	9.94118		15.6	22.8962	8.59826		15.6	19.5509	8.98188		15.6	18.5118	9.79388		15.6	20.1783	9.17886		15.6	20.5534	9.4663		15.6	24.9421	9.30992		15.6	25.4008	9.39583		15.6	22.209	9.84507		15.6	19.991	8.95489		15.6	13.3033	5.8098		15.6	15.4543	5.21599		15.6	12.9304
16	21.3351	10.2182		16	23.0961	8.51029		16	18.9022	9.185		16	17.453	10.1464		16	21.0123	9.26107		16	21.2112	9.78264		16	26.2086	9.55206		16	25.1078	9.4901		16	21.8536	10.0102		16	19.5182	8.32854		16	13.4789	5.7986		16	15.8334	5.60204		16	12.914
0	23.5251				30.6455				24.8587				18.3461				26.0797				26.6291				34.9499				34.7393				31.9876				28.1779				22.2612				23.2695				19.902
0.4	22.1853				29.6995				24.1454				19.2019				25.6409				26.3869				35.8143				33.7339				32.0431				27.2103				21.6998				21.6864				21.3947
0.8	0				0				0				0				0				0				0				0				0				0				0				0				0
1.2	3.85499				5.18589				4.30673				3.04833				4.16126				4.66457				7.10436				7.34423				5.11766				5.07421				3.17871				3.71506				3.46633
1.6	7.31757				8.49248				7.01565				4.98827				6.29724				6.78853				10.1521				12.1269				7.86228				7.9297				5.13187				6.25612				5.37778
2	9.21098				10.6975				8.35464				5.95371				7.88349				8.20742				12.3474				13.4115				9.2558				9.37429				5.66986				7.98165				6.82776
2.4	9.46119				11.3155				9.76611				7.14938				8.70427				9.43867				12.4814				14.2134				10.6997				9.36636				6.74492				8.06509				7.30763
2.8	9.30767				12.4207				10.1141				7.0189				9.26855				10.4516				13.9902				14.8634				11.2191				9.61511				7.25763				9.52795				7.87269
3.2	9.70087				12.1887				10.4516				7.81235				9.86306				10.6714				14.2533				15.1315				11.6481				9.89805				7.59752				9.24967				8.015
3.6	10.9814				12.5143				10.5018				7.01164				10.1853				11.3385				14.3911				14.5265				11.4859				10.0999				7.27807				10.0051				8.55161
4	10.6017				13.3593				10.3613				7.73721				10.7331				10.754				15.2129				16.646				11.9858				10.201				7.60254				9.67398				8.5361
4.4	10.8345				13.0705				11.7928				7.67442				10.9434				11.0713				14.9693				15.2678				11.8576				10.1833				7.93569				10.2618				8.02543
4.8	11.5525				13.6058				10.7614				8.19364				11.2415				11.9319				15.59				16.2361				12.2103				10.6275				7.41518				9.9743				8.39294
5.2	11.046				14.3796				10.9121				7.67487				11.4577				11.0182				15.6494				15.6062				11.2066				10.967				7.72241				9.88922				8.323
5.6	11.3697				14.4273				10.8251				7.86277				11.6759				11.4173				16.5919				15.874				12.7874				11.3401				7.72287				9.90662				8.60848
6	11.4634				13.2684				11.0866				8.58837				12.3443				12.2226				16.5645				17.0897				11.5521				11.1458				7.63458				10.3373				8.44115
6.4	11.5129				14.1771				11.3603				8.71894				11.9806				11.7524				16.3643				15.8905				12.0848				10.9633				8.29944				10.4251				8.81192
6.8	10.898				13.6549				11.0557				7.85976				11.8592				12.1634				17.1225				16.5327				11.9539				11.0079				8.39662				10.1528				8.70853
7.2	11.3909				13.2741				11.4512				8.77046				11.3946				11.4606				16.7874				16.5353				11.7822				11.241				7.97325				10.8719				8.55524
7.6	11.9409				13.4458				11.4206				8.88986				11.4747				12.3725				16.7031				16.3742				11.8191				11.1366				7.69932				11.1878				9.07949
8	12.0348				13.3358				11.3406				8.20384				11.696				12.9248				16.6463				16.1533				11.9283				11.0731				7.72453				10.3498				9.54984
8.4	11.952				13.8602				11.4433				8.57272				11.7682				11.9292				15.8712				16.2795				13.1984				11.1645				7.84371				10.9694				9.43793
8.8	12.0226				13.6402				11.5265				8.71299				12.6395				12.2264				16.0637				16.7453				12.7134				11.5301				8.20812				11.464				8.44499
9.2	11.6242				13.7499				10.9843				8.44701				12.5079				12.064				16.0526				16.7708				12.2997				11.6018				7.60542				10.8174				8.66782
9.6	11.4459				13.68				10.1158				8.51				12.0448				12.6227				16.4852				16.9469				12.2219				11.4555				8.05001				9.93443				9.09
10	11.6404				13.7865				11.0074				8.72414				12.1377				11.7945				17.3829				16.4639				11.8228				11.8304				8.01489				10.1206				9.1274
10.4	11.5925				14.4031				11.4674				8.1567				11.9606				13.2109				17.2578				16.2241				12.9957				12.3395				7.25306				10.735				8.82727
10.8	11.1348				13.4889				10.6919				8.43208				12.3172				11.7981				16.5403				15.8548				12.3874				11.2966				7.7032				10.6585				8.99405
11.2	10.6781				14.1072				10.758				8.34336				12.3246				11.1575				16.9805				15.5968				12.7573				11.2909				8.09851				10.5789				9.12915
11.6	11.1651				14.4708				11.3768				7.92596				12.1703				11.8716				16.8981				16.2904				12.1821				11.7674				8.26515				10.102				9.03284
12	10.8671				14.4829				11.9957				8.64488				11.4099				11.2036				16.5921				15.435				13.118				10.6719				7.64205				11.097				9.01354
12.4	11.3825				14.2018				10.6632				7.91592				11.8299				11.4712				16.9295				15.7623				12.079				11.4271				7.68673				10.7523				8.99486
12.8	11.4641				14.262				10.7406				8.16539				11.4637				11.1818				17.2071				15.8736				11.8639				11.8237				7.38936				10.5067				8.16618
13.2	11.193				14.3351				10.7922				7.7406				11.6301				11.1157				16.363				15.8891				11.8194				11.8531				8.17343				10.6445				9.17221
13.6	11.4591				13.7011				11.0773				8.06582				11.4818				11.4822				17.1204				16.5536				12.4274				10.7957				7.34968				10.8178				8.75748
14	11.1414				14.104				10.455				8.14624				11.7987				11.0322				17.3922				15.4658				12.3882				11.1466				8.13116				10.9121				8.64175
14.4	11.0941				13.4135				10.242				8.38293				11.7538				10.9563				16.4683				15.6318				13.25				11.3861				7.91043				10.0323				9.23672
14.8	10.2919				14.5219				10.7853				8.4275				11.3146				11.0587				16.5142				15.7119				12.3083				10.9123				7.88567				10.7065				9.57075
15.2	10.9726				13.917				10.5034				8.69212				11.0095				11.3067				15.8112				15.8432				12.7559				11.1172				7.60457				10.7563				8.23934
15.6	10.7168				14.298				10.569				8.71788				10.9994				11.0871				15.6322				16.005				12.364				11.0361				7.49353				10.2383				8.50463
16	11.117				14.5858				9.71721				7.30658				11.7513				11.4285				16.6566				15.6178				11.8435				11.1897				7.6803				10.2313				8.37102
0	1.02931				1.01568				1.01455				0.977208				1.00848				1.00457				0.987785				1.01468				0.999133				1.01747				1.01277				1.03521				0.963854
0.4	0.970691				0.984322				0.985445				1.02279				0.991516				0.995431				1.01222				0.985317				1.00087				0.98253				0.987229				0.964785				1.03615
0.8	0				0				0				0				0				0				0				0				0				0				0				0				0
1.2	0.16867				0.171875				0.17577				0.16237				0.160913				0.175968				0.20079				0.214514				0.159851				0.183223				0.144615				0.165276				0.167874
1.6	0.320171				0.281464				0.286329				0.265701				0.24351				0.256094				0.286929				0.35421				0.245579				0.286331				0.233474				0.278322				0.260446
2	0.403015				0.354544				0.340977				0.317125				0.304849				0.30962				0.348972				0.391729				0.289105				0.338494				0.257949				0.355088				0.330668
2.4	0.413962				0.375026				0.398583				0.380812				0.336588				0.356068				0.352761				0.415153				0.334207				0.338208				0.306859				0.3588				0.353908
2.8	0.407245				0.411656				0.412787				0.373862				0.358408				0.394282				0.395404				0.434136				0.350428				0.34719				0.330185				0.42388				0.381274
3.2	0.42445				0.403968				0.426559				0.416126				0.381397				0.402574				0.40284				0.44197				0.363829				0.357406				0.345648				0.411499				0.388166
3.6	0.480475				0.414759				0.428609				0.373476				0.393859				0.427739				0.406733				0.424298				0.358762				0.364696				0.331115				0.445107				0.414154
4	0.463865				0.442764				0.422876				0.412123				0.415039				0.405688				0.42996				0.486205				0.374377				0.368347				0.345876				0.430376				0.413403
4.4	0.474048				0.433191				0.481297				0.408779				0.423173				0.417657				0.423075				0.445948				0.370372				0.367706				0.361033				0.456528				0.388671
4.8	0.505467				0.450933				0.439206				0.436435				0.434699				0.450124				0.440619				0.47423				0.38139				0.383747				0.337352				0.443737				0.406469
5.2	0.483303				0.476579				0.445356				0.408803				0.443062				0.415656				0.442297				0.455833				0.350038				0.396005				0.35133				0.439952				0.403082
5.6	0.497468				0.478161				0.441802				0.418811				0.451497				0.430712				0.468935				0.463654				0.399414				0.409478				0.351351				0.440726				0.416908
6	0.501567				0.439751				0.452476				0.45746				0.477343				0.46109				0.468161				0.499165				0.360831				0.402462				0.347334				0.459888				0.408804
6.4	0.503731				0.469868				0.463645				0.464415				0.463282				0.443352				0.462501				0.464136				0.377468				0.39587				0.377581				0.463792				0.426761
6.8	0.476827				0.45256				0.451216				0.418651				0.458588				0.458859				0.48393				0.482894				0.37338				0.39748				0.382003				0.451677				0.421754
7.2	0.498395				0.439939				0.467358				0.467159				0.44062				0.432346				0.47446				0.482972				0.368018				0.405899				0.362742				0.48367				0.41433
7.6	0.522457				0.445632				0.466108				0.473519				0.443719				0.466746				0.472079				0.478265				0.369171				0.402129				0.350279				0.497723				0.439719
8	0.526567				0.441984				0.462842				0.436979				0.452274				0.487582				0.470473				0.471815				0.37258				0.399836				0.351426				0.460443				0.462498
8.4	0.522945				0.459365				0.467035				0.456627				0.45507				0.450022				0.448565				0.475499				0.412252				0.403137				0.356848				0.488006				0.457078
8.8	0.526035				0.452074				0.470431				0.464098				0.488758				0.461233				0.454005				0.489104				0.397105				0.416337				0.373427				0.510012				0.40899
9.2	0.5086				0.455709				0.448302				0.449931				0.48367				0.455108				0.453692				0.489848				0.384181				0.418928				0.346007				0.481244				0.419782
9.6	0.500799				0.453393				0.412856				0.453286				0.465763				0.476183				0.46592				0.494992				0.381751				0.413644				0.366234				0.441963				0.440228
10	0.509312				0.456922				0.449245				0.464692				0.469356				0.444942				0.491291				0.480886				0.369286				0.427182				0.364636				0.450246				0.442039
10.4	0.507214				0.47736				0.468017				0.434467				0.462509				0.498372				0.487755				0.473882				0.405921				0.445563				0.329976				0.47758				0.427504
10.8	0.487189				0.447061				0.436367				0.449135				0.476297				0.445077				0.467477				0.463096				0.386921				0.407905				0.350456				0.474177				0.435581
11.2	0.467209				0.467551				0.439066				0.44441				0.476583				0.42091				0.479917				0.45556				0.398475				0.407701				0.36844				0.470635				0.442124
11.6	0.488516				0.479601				0.46432				0.422177				0.470616				0.447849				0.477589				0.475819				0.38051				0.424908				0.376021				0.449417				0.43746
12	0.475477				0.480002				0.489578				0.460471				0.441214				0.42265				0.468941				0.450833				0.40974				0.385348				0.347674				0.493685				0.436525
12.4	0.498026				0.470687				0.435197				0.421642				0.457455				0.432743				0.478476				0.460392				0.377289				0.41262				0.349707				0.478349				0.43562
12.8	0.501598				0.472682				0.438355				0.43493				0.443293				0.421829				0.486321				0.463642				0.37057				0.426938				0.336178				0.46742				0.395488
13.2	0.489734				0.475105				0.440461				0.412304				0.449727				0.419334				0.462464				0.464095				0.369181				0.428				0.371849				0.473551				0.44421
13.6	0.501378				0.454092				0.452095				0.429627				0.443995				0.43316				0.48387				0.483506				0.38817				0.389821				0.334372				0.48126				0.424124
14	0.487479				0.467444				0.426701				0.43391				0.456246				0.416185				0.491553				0.451734				0.386945				0.402489				0.369926				0.485458				0.418519
14.4	0.485407				0.444562				0.418006				0.446518				0.454511				0.413322				0.46544				0.45658				0.413863				0.411137				0.359884				0.446315				0.447334
14.8	0.450308				0.481294				0.440179				0.448892				0.437529				0.417185				0.466738				0.458921				0.384452				0.394031				0.358757				0.476312				0.463511
15.2	0.480091				0.461248				0.428673				0.462987				0.425729				0.426538				0.446871				0.462754				0.398431				0.401428				0.345969				0.478526				0.399031
15.6	0.4689				0.473874				0.431351				0.464359				0.425339				0.418254				0.441811				0.467482				0.386189				0.398499				0.340917				0.455482				0.411879
16	0.486409				0.483413				0.396588				0.389186				0.454413				0.431135				0.470762				0.456171				0.369932				0.404046				0.349414				0.455171				0.405408
	29
		sd	sem
0	1.00812	0.0154711	0.00287292
0.4	0.991881	0.0154711	0.00287292
0.8
1.2	0.169165	0.0210167	0.0039027
1.6	0.28364	0.0324716	0.00602983
2	0.337806	0.0382582	0.00710436
2.4	0.368694	0.0364377	0.00676632
2.8	0.388813	0.035701	0.00662951
3.2	0.403	0.029446	0.00546798
3.6	0.413476	0.041221	0.00765455
4	0.420537	0.0346128	0.00642743
4.4	0.425235	0.0368088	0.00683522
4.8	0.429065	0.0360595	0.00669608
5.2	0.432705	0.039355	0.00730804
5.6	0.438256	0.0329766	0.0061236
6	0.441496	0.0417219	0.00774757
6.4	0.442697	0.0376892	0.0069987
6.8	0.440819	0.0354244	0.00657815
7.2	0.438925	0.0401357	0.00745301
7.6	0.439781	0.041242	0.00765844
8	0.442161	0.0417902	0.00776024
8.4	0.443534	0.0394191	0.00731995
8.8	0.442832	0.0449454	0.00834615
9.2	0.441359	0.0412981	0.00766886
9.6	0.440535	0.0365602	0.00678906
10	0.439474	0.0408375	0.00758334
10.4	0.437277	0.045659	0.00847866
10.8	0.435464	0.0389821	0.00723879
11.2	0.433476	0.0368149	0.00683635
11.6	0.430269	0.0387802	0.00720131
12	0.428582	0.0439386	0.0081592
12.4	0.429282	0.0448132	0.00832159
12.8	0.429267	0.0398082	0.00739219
13.2	0.427434	0.0355573	0.00660282
13.6	0.426867	0.0420098	0.00780102
14	0.427291	0.0378889	0.00703579
14.4	0.424888	0.0359755	0.00668048
14.8	0.421096	0.0400818	0.00744301
15.2	0.418818	0.0386611	0.00717919
15.6	0.418124	0.0397808	0.00738711
16	0.417694	0.0382289	0.00709892
min	0.16867				0.171875				0.17577				0.16237				0.160913				0.175968				0.20079				0.214514				0.159851				0.183223				0.144615				0.165276				0.167874
rec	0.484996				0.469065				0.44033				0.437001				0.451697				0.430969				0.471732				0.462965				0.388439				0.409362				0.352636				0.470889				0.428288
rec-min	0.316325				0.297191				0.26456				0.274631				0.290784				0.255001				0.270943				0.248451				0.228589				0.226139				0.208021				0.305614				0.260414
average(rec-min)	0.25789
rec average	0.427055
min average	0.169165
rec- av min	0.315831				0.2999				0.271165				0.267836				0.282532				0.261804				0.302567				0.2938				0.219274				0.240197				0.183471				0.301724				0.259123
imm	42.7113				45.601				50.8132				51.4171				48.7514				52.5112				45.1171				46.7075				60.2257				56.4305				66.7201				45.2701				52.9976
mean(imm)	53.2212
sd(imm)	6.6755
sem(imm	1.21877
fi	16.3989
SEM(FI)	3.18731
			0.270298
mean(imm)	0.169165
sd(imm)	0.249651
sem(imm	54.7157
fi	6.6755
[truncated: 49 more columns]

## Sheet: 4J 1hr
cell1				cell2				cell3				cell4				cell5				cell6				cell7				cell8				cell9				cell10
Channel.001				Channel.001				Channel.001				Channel.001				Channel.001				Channel.001				Channel.001				Channel.001				Channel.001				Channel.001				Channel.001				Channel.001				Channel.001
Axis [s]	ROI1 []	ROI2 []		Axis [s]	ROI1 []	ROI2 []		Axis [s]	ROI1 []	ROI2 []		Axis [s]	ROI1 []	ROI2 []		Axis [s]	ROI1 []	ROI2 []		Axis [s]	ROI1 []	ROI2 []		Axis [s]	ROI1 []	ROI2 []		Axis [s]	ROI1 []	ROI2 []		Axis [s]	ROI1 []	ROI2 []		Axis [s]	ROI1 []	ROI2 []		Axis [s]	ROI1 []	ROI2 []		Axis [s]	ROI1 []	ROI2 []		Axis [s]	ROI1 []
0	75.6386	12.3106		0	61.8082	11.3642		0	64.7261	12.6434		0	75.0529	11.3089		0	71.893	11.637		0	55.8087	10.9443		0	71.6219	11.2144		0	58.2405	10.9927		0	68.3303	10.8396		0	58.9593	11.0592		0	50.233	13.3768		0	51.0346	10.8841		0	51.7916
0.4	71.0605	11.9753		0.4	60.9496	11.5743		0.4	61.8884	12.9076		0.4	74.9458	11.6084		0.4	69.609	11.3516		0.4	54.6524	11.2842		0.4	69.8133	11.3692		0.4	56.3427	10.9477		0.4	67.9542	10.6846		0.4	57.6282	11.1383		0.4	51.7748	12.8855		0.4	53.6919	10.9485		0.4	51.7623
0.8				0.8				0.8				0.8				0.8				0.8				0.8				0.8				0.8				0.8				0.8				0.8				0.8
1.2	24.9737	12.4335		1.2	18.7194	11.3749		1.2	19.543	11.0179		1.2	25.7033	11.8583		1.2	22.8442	11.1468		1.2	18.4539	10.8943		1.2	21.1443	10.7373		1.2	17.9722	10.3492		1.2	19.9111	10.6434		1.2	18.7681	11.3321		1.2	17.5604	12.9064		1.2	17.8207	10.5007		1.2	18.0146
1.6	31.2642	12.3606		1.6	22.9238	11.6442		1.6	23.636	11.1282		1.6	33.5299	12.0029		1.6	27.8203	11.4362		1.6	23.1023	10.7942		1.6	25.5537	10.5184		1.6	20.3683	10.5078		1.6	24.8154	10.6714		1.6	22.1587	11.3956		1.6	24.12	13.1256		1.6	24.437	10.6415		1.6	24.5954
2	36.8388	12.6682		2	24.6992	11.5367		2	27.0557	11.4706		2	35.7472	11.7412		2	29.5759	11.1773		2	25.2403	11.0432		2	28.0676	11.1499		2	23.9196	10.5532		2	27.8621	10.5858		2	24.2843	11.4022		2	25.3264	14.3621		2	28.0772	11.0478		2	27.1741
2.4	37.994	12.0271		2.4	25.8936	11.9893		2.4	29.6129	11.1334		2.4	38.7355	11.7076		2.4	32.2656	11.3538		2.4	27.7113	10.7787		2.4	30.7835	10.6233		2.4	24.3196	10.5721		2.4	29.8269	10.6657		2.4	26.8065	11.2548		2.4	27.7487	13.2057		2.4	27.3264	11.2985		2.4	27.9168
2.8	38.9402	11.8682		2.8	26.2798	11.9791		2.8	30.0834	11.1759		2.8	39.8476	11.91		2.8	32.9768	11.281		2.8	27.9638	11.0947		2.8	31.3024	10.6889		2.8	27.0952	10.4581		2.8	31.2746	10.8588		2.8	27.0807	11.1579		2.8	29.2235	13.6022		2.8	28.3202	10.7263		2.8	27.8354
3.2	40.0745	12.3124		3.2	27.3833	11.6501		3.2	31.3358	11.7027		3.2	42.719	11.7173		3.2	32.9227	11.095		3.2	28.9662	11.2092		3.2	32.3289	10.952		3.2	26.6501	10.11		3.2	32.7203	10.8987		3.2	27.3895	11.3985		3.2	31.0159	12.9889		3.2	30.0888	11.2352		3.2	29.1634
3.6	38.849	12.1124		3.6	27.5974	11.483		3.6	32.886	11.4921		3.6	41.5478	11.5367		3.6	32.9005	11.1015		3.6	29.3737	11.1569		3.6	32.6387	10.9445		3.6	27.1976	10.416		3.6	32.9241	10.5116		3.6	28.4379	11.4338		3.6	31.551	13.2937		3.6	30.1419	10.4319		3.6	29.5705
4	39.7953	12.0841		4	28.1371	11.3224		4	32.3405	11.5998		4	41.7496	11.5585		4	33.7309	11.1682		4	30.7196	11.1944		4	32.4363	11.1042		4	27.3359	10.2018		4	32.0358	10.9887		4	28.5622	10.9114		4	32.6938	12.8183		4	30.1231	10.6081		4	30.8501
4.4	41.0937	11.9624		4.4	28.3863	11.3093		4.4	32.7144	11.5998		4.4	43.2372	11.8165		4.4	35.237	11.2636		4.4	30.7471	11.0133		4.4	32.7219	10.9981		4.4	28.9875	10.7078		4.4	32.5705	10.4893		4.4	28.8544	11.0377		4.4	31.5023	13.6429		4.4	30.1998	11.1693		4.4	30.6912
4.8	40.7621	11.9671		4.8	28.9268	11.4161		4.8	32.2815	11.4212		4.8	43.4544	11.7323		4.8	35.2525	11.4135		4.8	30.7854	10.5669		4.8	33.1227	10.5776		4.8	28.522	10.6617		4.8	33.7475	10.7198		4.8	29.5198	11.3488		4.8	33.1173	13.1663		4.8	30.9623	11.0633		4.8	29.4756
5.2	41.1918	12.2618		5.2	29.0773	10.7666		5.2	32.655	11.677		5.2	43.0821	11.5444		5.2	34.8253	11.5163		5.2	30.518	10.9102		5.2	32.4518	10.8932		5.2	29.1331	10.7034		5.2	33.6228	10.8204		5.2	29.8759	11.3677		5.2	33.8197	13.0948		5.2	30.2046	10.6604		5.2	30.4795
5.6	41.973	11.9135		5.6	28.3459	11.2687		5.6	32.0462	11.3971		5.6	42.881	11.2399		5.6	35.6056	11.0937		5.6	31.2009	11.5286		5.6	32.3163	10.9546		5.6	28.0485	10.4374		5.6	33.9033	10.9286		5.6	31.8262	11.4287		5.6	34.0163	13.4052		5.6	31.2505	10.9726		5.6	30.6954
6	42.4582	12.0047		6	28.8579	11.6728		6	32.6213	11.2946		6	45.1443	11.9034		6	36.5126	11.2802		6	31.6253	10.6412		6	33.3884	11.0292		6	29.4419	10.6218		6	33.2069	10.7912		6	32.2899	11.3201		6	34.0522	13.5105		6	29.4979	10.793		6	31.2711
6.4	41.9985	12.0953		6.4	28.7058	11.5104		6.4	33.2968	11.3151		6.4	45.2795	11.7462		6.4	36.1452	11.0915		6.4	31.8313	10.3467		6.4	33.3202	10.7654		6.4	28.6313	10.767		6.4	33.6324	11.3013		6.4	31.1072	11.3256		6.4	35.3401	13.7617		6.4	29.3337	11.3856		6.4	31.7286
6.8	41.988	11.5318		6.8	28.6959	11.2454		6.8	32.6291	11.3377		6.8	43.8258	11.405		6.8	35.3096	11.2492		6.8	31.5639	11.2842		6.8	33.8305	10.8396		6.8	29.2138	10.4534		6.8	34.9414	11.0755		6.8	31.28	11.2392		6.8	34.2297	13.7537		6.8	30.4044	11.0796		6.8	30.0772
7.2	41.7088	11.6218		7.2	28.4669	11.1678		7.2	32.9278	11.0515		7.2	43.9777	11.2921		7.2	35.205	11.1246		7.2	31.6578	10.5854		7.2	32.8994	11.1709		7.2	28.8754	10.7198		7.2	32.6191	10.5884		7.2	31.6125	11.7111		7.2	33.4021	12.9464		7.2	29.46	10.6096		7.2	31.3598
7.6	42.2745	11.7371		7.6	28.5211	11.0466		7.6	32.5547	11.4044		7.6	44.3076	11.5929		7.6	35.7889	11.6627		7.6	31.01	10.9155		7.6	33.0825	10.428		7.6	29.652	10.3829		7.6	33.728	10.7648		7.6	31.0606	11.6102		7.6	33.6872	13.5129		7.6	29.3792	10.5759		7.6	30.5683
8	42.1415	11.5653		8	27.9801	10.8119		8	32.3493	11.4154		8	44.1081	11.6055		8	35.1957	11.4776		8	30.3571	10.6889		8	32.7036	10.4768		8	29.7824	10.4661		8	33.017	10.9211		8	31.2133	11.4076		8	34.5346	13.8719		8	29.728	10.7389		8	31.0196
8.4	42.6127	11.4065		8.4	29.6154	11.7212		8.4	32.5307	10.7637		8.4	43.2896	11.7226		8.4	35.1955	11.2336		8.4	31.0464	10.7363		8.4	32.7965	10.8561		8.4	29.5788	10.5064		8.4	34.0755	10.4349		8.4	30.5187	11.0635		8.4	34.9143	13.7574		8.4	30.8237	10.7722		8.4	30.3203
8.8	41.5636	12.0676		8.8	28.6353	11.2334		8.8	31.641	11.1355		8.8	44.3638	11.4853		8.8	35.7554	11.3194		8.8	32.255	10.6476		8.8	32.5708	11.3699		8.8	29.0422	10.4936		8.8	33.9185	10.5025		8.8	31.1938	11.3307		8.8	34.7441	13.4514		8.8	30.2118	10.5263		8.8	30.3352
9.2	40.6641	11.6724		9.2	28.0124	11.4615		9.2	31.4098	11.2169		9.2	43.2636	11.4871		9.2	35.6767	11.3852		9.2	31.6469	11.1		9.2	32.4485	10.9588		9.2	29.6104	10.0842		9.2	32.9525	10.9575		9.2	30.8284	11.3808		9.2	35.0337	14.3417		9.2	30.757	11.3911		9.2	31.1585
9.6	41.2689	11.1841		9.6	28.6999	11.2275		9.6	32.2461	11.7474		9.6	41.1122	11.7357		9.6	35.407	10.8989		9.6	31.5708	10.5854		9.6	31.9807	10.7642		9.6	29.7796	10.6145		9.6	33.23	10.9104		9.6	31.1406	10.8621		9.6	33.8725	13.4834		9.6	31.3787	11.3444		9.6	31.4058
10	40.9793	11.8153		10	28.4508	11.2579		10	31.7383	11.5126		10	42.2225	11.4087		10	35.6856	11.1826		10	31.539	11.8518		10	31.9861	10.9516		10	29.5874	10.4824		10	32.5044	10.4387		10	31.3653	11.2258		10	33.7021	13.7377		10	30.634	10.82		10	32.1654
10.4	41.1275	11.7659		10.4	28.972	11.4484		10.4	32.2623	11.4569		10.4	42.9414	11.3874		10.4	34.603	11.1416		10.4	30.6831	11.7397		10.4	32.0029	10.9449		10.4	28.5203	10.4345		10.4	33.0897	10.7195		10.4	31.9466	11.4766		10.4	33.5768	13.3196		10.4	31.4358	10.8041		10.4	31.4541
10.8	41.5778	12.0494		10.8	28.5867	11.5003		10.8	31.7526	11.2489		10.8	41.2809	11.2567		10.8	36.0609	11.5076		10.8	30.8655	11.1637		10.8	31.7973	10.7556		10.8	28.1187	10.2791		10.8	32.8529	10.5381		10.8	31.5154	11.0592		10.8	33.7844	13.4975		10.8	31.2247	10.84		10.8	31.4867
11.2	39.0369	11.9247		11.2	27.8645	11.3218		11.2	32.11	11.5457		11.2	42.098	12.021		11.2	34.3817	11.1804		11.2	30.8645	11.2141		11.2	31.9803	10.8568		11.2	28.589	10.5728		11.2	31.5287	10.7497		11.2	30.4854	11.4156		11.2	35.2697	14.4119		11.2	29.8686	11.0256		11.2	30.9145
11.6	40.9354	11.9112		11.6	28.297	11.68		11.6	32.6604	11.5882		11.6	41.8348	11.7362		11.6	34.3418	11.0924		11.6	30.2559	10.8871		11.6	31.5743	11		11.6	28.0629	10.004		11.6	32.9365	10.689		11.6	31.0632	11.3666		11.6	34.1837	13.9945		11.6	29.8504	10.8948		11.6	30.6477
12	40.0191	12.3188		12	27.7452	11.0328		12	31.976	11.6255		12	42.7611	11.3669		12	34.2545	11.058		12	30.5697	10.5483		12	31.6985	10.804		12	27.633	10.3975		12	32.3301	10.3431		12	30.4432	10.8686		12	34.2969	13.7143		12	28.4846	10.3044		12	29.8375
12.4	40.8621	11.6024		12.4	27.6904	11.4155		12.4	31.8366	11.4443		12.4	41.5897	11.5045		12.4	34.6783	11.3904		12.4	31.0947	11.2262		12.4	31.209	11.0199		12.4	29.3119	10.4795		12.4	32.4374	10.7132		12.4	29.9939	10.8897		12.4	34.7171	13.4649		12.4	31.0339	11.2537		12.4	30.9645
12.8	41.2683	11.4835		12.8	27.7416	11.3809		12.8	31.3838	11.4097		12.8	41.9056	11.8556		12.8	34.1707	11.4893		12.8	30.4519	11.2092		12.8	30.7606	10.9145		12.8	28.3311	10.4207		12.8	32.8153	10.55		12.8	30.3177	11.0004		12.8	34.3996	12.9218		12.8	30.6893	10.993		12.8	32.2091
13.2	40.455	12.15		13.2	27.9563	11.3307		13.2	31.6099	11.2033		13.2	40.7228	11.7929		13.2	33.7454	11.3708		13.2	30.4082	10.9163		13.2	31.4351	11.1162		13.2	28.0002	10.7927		13.2	34.1915	10.9126		13.2	30.3295	11.2457		13.2	34.1332	14.1096		13.2	30.9627	10.5826		13.2	30.2014
13.6	41.1765	11.9353		13.6	27.8502	11.1152		13.6	30.9866	10.9905		13.6	41.6259	11.6105		13.6	33.0792	11.3917		13.6	30.4295	10.9977		13.6	30.5494	10.8887		13.6	28.6246	10.3739		13.6	32.9777	10.6308		13.6	29.7302	11.0381		13.6	33.7853	13.6786		13.6	28.9307	10.5437		13.6	30.7383
14	40.3077	11.6429		14	27.9018	11.7266		14	30.8358	11.5987		14	42.1561	11.89		14	35.4677	11.373		14	29.8523	11.1292		14	31.5129	10.6492		14	28.6873	10.6991		14	32.5723	10.873		14	29.9845	11.2664		14	35.6575	14.0314		14	31.215	11.3974		14	30.9545
14.4	38.6544	11.7435		14.4	27.1933	11.7087		14.4	31.3037	11.2101		14.4	41.218	11.4068		14.4	33.7975	11.1534		14.4	30.7919	10.7435		14.4	30.4985	10.6436		14.4	28.1171	10.3608		14.4	31.9719	10.6877		14.4	29.545	11.0421		14.4	34.7131	14.117		14.4	29.4724	11.0974		14.4	30.8317
14.8	38.177	11.9635		14.8	27.2003	11.7087		14.8	31.1029	11.5488		14.8	43.1522	11.1974		14.8	32.6582	11.6675		14.8	29.5822	11.1114		14.8	30.7683	11.1372		14.8	28.2274	10.5452		14.8	32.3908	10.5978		14.8	30.5948	11.6505		14.8	34.9275	14.1392		14.8	29.256	11.1044		14.8	30.3233
15.2	38.6275	11.6841		15.2	26.8006	11.7887		15.2	31.0909	11.8146		15.2	41.5302	11.7076		15.2	33.1811	11.2222		15.2	29.8378	10.8473		15.2	30.9525	10.7777		15.2	28.4085	10.4403		15.2	31.7603	10.3745		15.2	29.771	11.11		15.2	35.2081	13.0868		15.2	29.0865	11.5274		15.2	30.6137
15.6	38.1401	11.4988		15.6	26.6883	11.6257		15.6	31.27	11.4196		15.6	41.9512	11.9071		15.6	32.8904	11.7015		15.6	29.407	10.8609		15.6	30.087	10.6803		15.6	27.0688	10.7554		15.6	30.514	11.2362		15.6	29.8975	11.0784		15.6	34.2979	13.5049		15.6	29.2029	10.6681		15.6	30.4145
16	39.2397	11.3765		16	27.321	11.1642		16	30.9717	11.2495		16	42.6038	11.5383		16	32.765	11.0383		16	29.3818	10.7723		16	30.2307	10.5172		16	28.4812	10.6018		16	30.6931	10.916		16	30.1283	11.3078		16	35.2208	13.6897		16	29.1147	11.0763		16	31.5103
0	63.328				50.444				52.0827				63.744				60.2559				44.8644				60.4075				47.2478				57.4907				47.9002				36.8562				40.1505				37.4008
0.4	59.0852				49.3753				48.9808				63.3374				58.2573				43.3682				58.4441				45.3949				57.2697				46.4899				38.8893				42.7434				38.1064
0.8	0				0				0				0				0				0				0				0				0				0				0				0				0
1.2	12.5402				7.34449				8.52517				13.8451				11.6974				7.55965				10.4071				7.62304				9.26774				7.43596				4.65395				7.32				5.29789
1.6	18.9036				11.2796				12.5079				21.527				16.3841				12.3081				15.0353				9.86045				14.144				10.7631				10.9944				13.7955				11.6661
2	24.1706				13.1624				15.5851				24.006				18.3986				14.1971				16.9177				13.3664				17.2762				12.8821				10.9643				17.0294				15.043
2.4	25.9669				13.9044				18.4795				27.0279				20.9117				16.9326				20.1602				13.7476				19.1611				15.5517				14.5431				16.0279				14.9494
2.8	27.0719				14.3007				18.9075				27.9376				21.6957				16.869				20.6135				16.6372				20.4158				15.9228				15.6213				17.5939				15.4813
3.2	27.7622				15.7331				19.633				31.0017				21.8277				17.757				21.3769				16.5401				21.8216				15.9909				18.0269				18.8537				16.3001
3.6	26.7367				16.1145				21.3939				30.0111				21.7989				18.2168				21.6942				16.7816				22.4125				17.0041				18.2573				19.71				16.688
4	27.7112				16.8147				20.7407				30.1911				22.5627				19.5252				21.3321				17.1341				21.0471				17.6507				19.8754				19.515				18.2045
4.4	29.1313				17.0771				21.1146				31.4207				23.9733				19.7338				21.7238				18.2797				22.0812				17.8167				17.8595				19.0305				17.8146
4.8	28.7951				17.5107				20.8603				31.7221				23.839				20.2185				22.5451				17.8603				23.0277				18.171				19.9511				19.899				16.4019
5.2	28.93				18.3107				20.978				31.5378				23.309				19.6078				21.5586				18.4297				22.8024				18.5082				20.7249				19.5442				17.7925
5.6	30.0595				17.0773				20.6491				31.6412				24.5119				19.6723				21.3617				17.6111				22.9747				20.3975				20.6111				20.2779				18.1417
6	30.4535				17.1851				21.3266				33.2409				25.2325				20.9842				22.3592				18.8201				22.4157				20.9697				20.5418				18.705				18.9696
6.4	29.9032				17.1954				21.9816				33.5333				25.0537				21.4846				22.5548				17.8644				22.3311				19.7816				21.5784				17.9481				19.1149
6.8	30.4563				17.4505				21.2914				32.4208				24.0604				20.2797				22.9909				18.7604				23.8659				20.0408				20.476				19.3247				16.9724
7.2	30.0871				17.2991				21.8763				32.6856				24.0803				21.0724				21.7284				18.1556				22.0307				19.9014				20.4556				18.8504				18.0638
7.6	30.5374				17.4745				21.1503				32.7147				24.1262				20.0945				22.6545				19.2691				22.9633				19.4504				20.1743				18.8033				18.2075
8	30.5762				17.1682				20.9339				32.5026				23.7182				19.6682				22.2268				19.3163				22.0959				19.8057				20.6627				18.9891				18.3625
8.4	31.2063				17.8942				21.7671				31.567				23.9619				20.3101				21.9404				19.0725				23.6405				19.4552				21.1569				20.0515				17.5944
8.8	29.496				17.4019				20.5055				32.8785				24.436				21.6074				21.2009				18.5485				23.416				19.8631				21.2927				19.6855				17.5478
9.2	28.9918				16.5509				20.1929				31.7764				24.2916				20.5469				21.4897				19.5262				21.9949				19.4476				20.692				19.3659				17.7815
9.6	30.0848				17.4725				20.4987				29.3765				24.5081				20.9853				21.2165				19.1651				22.3196				20.2785				20.3892				20.0342				17.7902
10	29.164				17.1929				20.2257				30.8138				24.5031				19.6871				21.0345				19.105				22.0658				20.1396				19.9644				19.814				19.151
10.4	29.3616				17.5237				20.8054				31.554				23.4614				18.9434				21.058				18.0858				22.3702				20.47				20.2573				20.6317				18.006
10.8	29.5284				17.0864				20.5036				30.0242				24.5533				19.7018				21.0416				17.8395				22.3149				20.4563				20.2868				20.3847				17.8437
11.2	27.1122				16.5427				20.5643				30.077				23.2013				19.6504				21.1234				18.0162				20.779				19.0698				20.8577				18.8431				17.3753
11.6	29.0242				16.617				21.0722				30.0986				23.2494				19.3688				20.5743				18.0589				22.2475				19.6966				20.1893				18.9556				16.9822
12	27.7002				16.7123				20.3505				31.3942				23.1965				20.0214				20.8945				17.2356				21.987				19.5746				20.5826				18.1802				16.696
12.4	29.2598				16.2748				20.3923				30.0852				23.2879				19.8685				20.1891				18.8324				21.7242				19.1043				21.2522				19.7801				17.3419
12.8	29.7848				16.3607				19.9742				30.0499				22.6814				19.2427				19.846				17.9104				22.2653				19.3174				21.4778				19.6963				18.8806
13.2	28.305				16.6255				20.4066				28.9299				22.3746				19.4919				20.3189				17.2075				23.2789				19.0837				20.0236				20.3801				16.441
13.6	29.2412				16.735				19.996				30.0154				21.6875				19.4318				19.6607				18.2507				22.3469				18.6921				20.1068				18.387				17.2323
14	28.6647				16.1753				19.2371				30.2661				24.0947				18.7231				20.8637				17.9882				21.6993				18.7181				21.6261				19.8176				17.8074
14.4	26.9109				15.4846				20.0936				29.8112				22.6441				20.0484				19.855				17.7563				21.2841				18.5029				20.5961				18.375				16.8394
14.8	26.2135				15.4917				19.554				31.9548				20.9906				18.4708				19.6311				17.6822				21.793				18.9444				20.7883				18.1516				16.1885
15.2	26.9434				15.0119				19.2763				29.8226				21.9589				18.9905				20.1747				17.9682				21.3858				18.661				22.1212				17.5591				16.6878
15.6	26.6412				15.0627				19.8503				30.0441				21.1889				18.5461				19.4067				16.3134				19.2778				18.8191				20.7929				18.5348				16.5867
16	27.8633				16.1568				19.7222				31.0655				21.7266				18.6096				19.7135				17.8794				19.7771				18.8205				21.5312				18.0384				16.7925
0	1.03466				1.01071				1.03069				1.0032				1.01686				1.01696				1.01652				1.02				1.00193				1.01494				0.973158				0.968721				0.990656
0.4	0.96534				0.989293				0.969307				0.996801				0.983136				0.983042				0.983481				0.98				0.998074				0.985059				1.02684				1.03128				1.00934
0.8	0				0				0				0				0				0				0				0				0				0				0				0				0
1.2	0.204883				0.147156				0.168709				0.217893				0.197402				0.171357				0.175127				0.164569				0.161515				0.157558				0.122884				0.176611				0.140328
1.6	0.308848				0.226				0.247525				0.33879				0.276495				0.278992				0.253009				0.212871				0.246496				0.228056				0.290298				0.332848				0.309006
2	0.394901				0.263726				0.308422				0.377805				0.310489				0.321811				0.284686				0.288558				0.301084				0.272954				0.289504				0.410872				0.398451
2.4	0.42425				0.278591				0.365701				0.425363				0.352901				0.383817				0.33925				0.296787				0.333933				0.329519				0.383999				0.386709				0.395973
2.8	0.442304				0.286532				0.37417				0.439681				0.366131				0.382377				0.346878				0.359168				0.355799				0.337383				0.412469				0.424492				0.410062
3.2	0.453581				0.315233				0.388529				0.487903				0.368359				0.402505				0.359724				0.357073				0.380299				0.338827				0.475987				0.454887				0.431748
3.6	0.436826				0.322873				0.423376				0.472312				0.367873				0.412927				0.365063				0.362287				0.390596				0.360295				0.48207				0.475548				0.442023
4	0.452749				0.336903				0.41045				0.475146				0.380763				0.442586				0.358971				0.369896				0.366801				0.373995				0.524795				0.470842				0.482193
4.4	0.47595				0.34216				0.417848				0.494497				0.404568				0.447314				0.365561				0.394628				0.384823				0.377512				0.471565				0.459154				0.471864
4.8	0.470457				0.350847				0.412816				0.499241				0.402301				0.4583				0.379382				0.385573				0.401318				0.385019				0.526793				0.480107				0.434447
5.2	0.472662				0.366877				0.415146				0.49634				0.393357				0.444458				0.362782				0.397866				0.397391				0.392164				0.547224				0.471548				0.471279
5.6	0.491115				0.342164				0.408636				0.497967				0.413657				0.445919				0.359468				0.380194				0.400394				0.432196				0.544219				0.489251				0.480529
6	0.497553				0.344324				0.422044				0.523144				0.425817				0.475656				0.376254				0.406294				0.390653				0.44432				0.542389				0.451299				0.502457
6.4	0.488561				0.344531				0.435006				0.527745				0.4228				0.486998				0.379546				0.385662				0.389179				0.419145				0.56976				0.433039				0.506305
6.8	0.497598				0.349642				0.421347				0.510236				0.406037				0.459687				0.386884				0.405005				0.415926				0.424637				0.540654				0.466253				0.449556
7.2	0.491566				0.346609				0.432922				0.514404				0.406374				0.477656				0.36564				0.391949				0.383943				0.421685				0.540115				0.454808				0.478466
7.6	0.498924				0.350124				0.418554				0.514862				0.407147				0.45549				0.381223				0.415987				0.400195				0.412129				0.532687				0.453672				0.482273
8	0.499557				0.343986				0.414271				0.511524				0.400262				0.445827				0.374026				0.417006				0.385079				0.419657				0.545582				0.458155				0.486378
8.4	0.509851				0.358532				0.43076				0.496799				0.404376				0.460377				0.369207				0.411743				0.411998				0.412229				0.558632				0.483787				0.466032
8.8	0.481908				0.348668				0.405794				0.517441				0.412375				0.489783				0.356762				0.400432				0.408085				0.420874				0.562218				0.474958				0.464798
9.2	0.473671				0.331618				0.399608				0.500096				0.409938				0.465744				0.361622				0.421538				0.383319				0.412069				0.546355				0.467245				0.470988
9.6	0.491528				0.350082				0.40566				0.462325				0.413593				0.475682				0.357025				0.413742				0.388978				0.429674				0.53836				0.48337				0.471218
10	0.476485				0.34448				0.400256				0.484946				0.413507				0.446255				0.353962				0.412445				0.384554				0.42673				0.527146				0.478058				0.507262
10.4	0.479713				0.351108				0.411729				0.496595				0.395929				0.429397				0.354357				0.390441				0.389859				0.433733				0.534877				0.497786				0.476934
10.8	0.482438				0.342348				0.405758				0.472519				0.414355				0.446587				0.354082				0.385126				0.388895				0.433441				0.535658				0.491825				0.472636
11.2	0.442962				0.331453				0.406959				0.473351				0.391539				0.445422				0.355459				0.388939				0.362129				0.404064				0.550732				0.454631				0.460228
11.6	0.474201				0.332941				0.417008				0.473689				0.392352				0.439039				0.346217				0.389861				0.387722				0.417345				0.533082				0.457345				0.449816
12	0.45257				0.334852				0.402726				0.49408				0.391458				0.453832				0.351606				0.372087				0.383181				0.414759				0.543467				0.438637				0.442235
12.4	0.478049				0.326086				0.403553				0.473479				0.393				0.450366				0.339736				0.406559				0.378601				0.404794				0.561148				0.47724				0.459345
12.8	0.486627				0.327806				0.395279				0.472924				0.382766				0.436182				0.333963				0.386655				0.38803				0.409309				0.567105				0.475217				0.500101
13.2	0.46245				0.333112				0.403838				0.455297				0.377589				0.441831				0.34192				0.37148				0.405696				0.404359				0.528707				0.491715				0.435482
13.6	0.477747				0.335306				0.395712				0.472381				0.365993				0.440467				0.330845				0.394002				0.389453				0.396061				0.530904				0.443628				0.456442
14	0.468327				0.324091				0.380693				0.476325				0.406616				0.424403				0.351088				0.388334				0.378168				0.396612				0.571021				0.478144				0.471675
14.4	0.439672				0.310253				0.397643				0.469167				0.382137				0.454445				0.334114				0.383329				0.370932				0.392052				0.543823				0.443338				0.446035
14.8	0.428279				0.310395				0.386965				0.502903				0.354233				0.418685				0.330347				0.38173				0.379801				0.401406				0.5489				0.437947				0.428794
15.2	0.440204				0.300782				0.38147				0.469346				0.370572				0.430464				0.339494				0.387904				0.372703				0.395402				0.584094				0.423653				0.442017
15.6	0.435267				0.301799				0.392829				0.472833				0.357578				0.42039				0.32657				0.352179				0.335966				0.398751				0.549021				0.447193				0.439341
16	0.455233				0.323721				0.390293				0.488907				0.366653				0.42183				0.331733				0.385986				0.344667				0.39878				0.568514				0.435217				0.444792
	40
		sd	sem
0	1.00679	0.0149138	0.00235808
0.4	0.993212	0.0149138	0.00235808
0.8
1.2	0.189165	0.040237	0.00636203
1.6	0.30364	0.0525454	0.00830816
2	0.357806	0.0616716	0.00975113
2.4	0.388694	0.0550341	0.00870165
2.8	0.408813	0.0664312	0.0105037
3.2	0.423	0.0618977	0.00978689
3.6	0.433476	0.0645298	0.0102031
4	0.440537	0.0641827	0.0101482
4.4	0.445235	0.0630112	0.00996294
4.8	0.449065	0.0631056	0.00997787
5.2	0.452705	0.0651411	0.0102997
5.6	0.458256	0.0679857	0.0107495
6	0.461496	0.0693982	0.0109728
6.4	0.462697	0.0643378	0.0101727
6.8	0.460819	0.0654943	0.0103556
7.2	0.458925	0.0709787	0.0112227
7.6	0.459781	0.06371	0.0100734
8	0.462161	0.0679077	0.0107372
8.4	0.463534	0.070585	0.0111605
8.8	0.462832	0.0729543	0.0115351
9.2	0.461359	0.0700145	0.0110703
9.6	0.460535	0.0700414	0.0110745
10	0.459474	0.0674741	0.0106686
10.4	0.457277	0.0686461	0.0108539
10.8	0.455464	0.0633366	0.0100144
11.2	0.453476	0.0773992	0.0122379
11.6	0.450269	0.0695316	0.0109939
12	0.448582	0.0727193	0.0114979
12.4	0.449282	0.0726773	0.0114913
12.8	0.449267	0.074992	0.0118573
13.2	0.447434	0.0691154	0.0109281
13.6	0.446867	0.0772295	0.0122111
14	0.447291	0.0720195	0.0113873
14.4	0.444888	0.0739355	0.0116902
14.8	0.441096	0.076321	0.0120674
15.2	0.438818	0.074311	0.0117496
15.6	0.438124	0.0764515	0.012088
16	0.437694	0.0713502	0.0112815
min	0.204883				0.147156				0.168709				0.217893				0.197402				0.171357				0.175127				0.164569				0.161515				0.157558				0.122884				0.176611				0.140328
rec	0.460249				0.325737				0.398164				0.477586				0.382851				0.436889				0.341436				0.384307				0.377054				0.406724				0.55007				0.459568				0.455058
rec-min	0.255366				0.178581				0.229454				0.259694				0.18545				0.265532				0.166309				0.219739				0.215539				0.249166				0.427186				0.282957				0.31473
average(rec-min)	0.25789
rec average	0.462111
min average	0.189165
rec- av min	0.271084				0.136572				0.208999				0.288421				0.193686				0.247724				0.152271				0.195142				0.187889				0.217559				0.360905				0.270403				0.265893
imm	48.9769				74.2946				60.6625				45.7137				63.5446				53.3736				71.3398				63.2705				64.6359				59.0512				32.0709				49.1051				49.9539
mean(imm)	51.4602
sd(imm)	13.3207
sem(imm	2.10618
fi	20.299
SEM(FI)	3.47065
			0.330322
mean(imm)	0.189165
sd(imm)	0.315995
sem(imm	40.5239
fi	13.3207
[truncated: 82 more columns]

## Sheet: wt
cell1				cell2				cell3				cell4				cell5				cell6				cell7				cell8				cell9				cell10
Channel.001				Channel.001				Channel.001				Channel.001				Channel.001				Channel.001				Channel.001				Channel.001				Channel.001				Channel.001				Channel.001				Channel.001				Channel.001
Axis [s]	ROI1 []	ROI2 []		Axis [s]	ROI1 []	ROI2 []		Axis [s]	ROI1 []	ROI2 []		Axis [s]	ROI1 []	ROI2 []		Axis [s]	ROI1 []	ROI2 []		Axis [s]	ROI1 []	ROI2 []		Axis [s]	ROI1 []	ROI2 []		Axis [s]	ROI1 []	ROI2 []		Axis [s]	ROI1 []	ROI2 []		Axis [s]	ROI1 []	ROI2 []		Axis [s]	ROI1 []	ROI2 []		Axis [s]	ROI1 []	ROI2 []		Axis [s]	ROI1 []
0	42.1449	11.4038		0	42.9084	12.8226		0	46.7202	10.391		0	44.6711	10.9573		0	45.2612	12.1184		0	40.5827	11.244		0	40.33	11.6419		0	40.6636	12.2714		0	44.5882	15.6197		0	35.789	14.2953		0	43.0209	10.706		0	51.2872	20.2021		0	41.8145
0.4	41.5259	10.6927		0.4	41.1844	12.5509		0.4	48.0198	10.8047		0.4	45.1896	10.9739		0.4	43.0318	11.1239		0.4	39.8697	11.4231		0.4	40.9599	11.2842		0.4	38.6996	11.5863		0.4	44.0584	15.715		0.4	34.6842	14.1252		0.4	44.7207	10.9402		0.4	51.27	19.7598		0.4	41.8041
0.8				0.8				0.8				0.8				0.8				0.8				0.8				0.8				0.8				0.8				0.8				0.8				0.8
1.2	14.8264	10.1466		1.2	17.4534	12.3974		1.2	16.2124	9.82521		1.2	16.3572	9.97821		1.2	17.2299	10.3611		1.2	15.9018	11.3919		1.2	15.4086	11.1393		1.2	15.4086	11.7389		1.2	17.1486	14.444		1.2	15.6641	12.294		1.2	16.516	9.91624		1.2	18.6671	16.6641		1.2	15.5835
1.6	23.3879	10.3983		1.6	23.8303	13.085		1.6	27.5129	10.2372		1.6	24.4627	9.74017		1.6	26.4862	11.2607		1.6	22.7203	10.5855		1.6	23.3421	11.3453		1.6	23.3421	11.7235		1.6	28.9273	14.7932		1.6	21.0662	12.041		1.6	26.0335	10.0739		1.6	28.0958	15.7714		1.6	23.6043
2	26.3219	10.3013		2	26.681	13.3355		2	30.2025	10.7184		2	29.2433	10.3803		2	31.1201	11.0675		2	25.2486	11.2919		2	26.954	11.262		2	26.954	11.9397		2	33.3641	14.3038		2	23.493	13.0342		2	31.7483	10.3709		2	31.081	16.6389		2	28.7403
2.4	27.4626	11.3372		2.4	28.0661	12.7573		2.4	31.7993	10.4654		2.4	30.057	10.6256		2.4	32.9982	10.9321		2.4	27.6501	10.6363		2.4	27.1928	10.9509		2.4	27.1928	11.4513		2.4	34.9708	14.3427		2.4	25.7732	12.3842		2.4	33.088	10.4179		2.4	31.8816	16.262		2.4	29.7179
2.8	27.8786	10.3735		2.8	29.4036	13.247		2.8	33.5648	10.6397		2.8	31.8882	10.0218		2.8	32.1949	11.0021		2.8	26.9962	10.5628		2.8	28.1792	11.1701		2.8	28.1792	11.3265		2.8	34.8619	14.2402		2.8	25.0309	12.056		2.8	34.779	10.2171		2.8	35.0301	16.2504		2.8	30.0666
3.2	29.1617	10.6081		3.2	28.5573	12.7872		3.2	35.4112	11.0085		3.2	33.5835	9.83162		3.2	32.3509	11.3278		3.2	27.6305	10.735		3.2	29.1197	11.2338		3.2	29.1197	10.9868		3.2	35.1981	14.5013		3.2	28.0988	12.6111		3.2	33.0317	10.2611		3.2	34.5577	16.7017		3.2	30.1826
3.6	31.2203	10.4137		3.6	30.2862	12.9038		3.6	37.3027	10.2598		3.6	33.2521	10.2791		3.6	34.1844	11.1543		3.6	26.71	10.4423		3.6	30.4914	11.5132		3.6	30.4914	11.2043		3.6	36.448	14.5068		3.6	27.8622	13.4611		3.6	34.9881	9.90641		3.6	36.7384	17.7786		3.6	30.8554
4	31.7639	10.3329		4	31.5136	12.9368		4	35.9596	10.7902		4	34.8403	10.1444		4	34.7551	11.0568		4	29.0815	10.8158		4	30.7594	11.1026		4	30.7594	11.6662		4	37.943	15.4179		4	27.7354	13.9607		4	35.6834	9.99274		4	37.1098	16.4124		4	31.8248
4.4	32.4299	10.4598		4.4	29.0836	13.3692		4.4	36.9038	10.4449		4.4	35.1797	10.3786		4.4	33.6892	11.1953		4.4	27.9616	10.6953		4.4	30.5405	11.1291		4.4	30.5405	11.5645		4.4	38.0161	14.9697		4.4	29.2644	13.847		4.4	36.7011	10.515		4.4	38.574	16.5979		4.4	32.2498
4.8	31.5271	10.9368		4.8	30.4745	12.944		4.8	38.2577	10.4932		4.8	35.5941	10.7282		4.8	34.91	11.085		4.8	28.4442	10.791		4.8	33.1654	11.9346		4.8	33.1654	10.9308		4.8	38.897	15.7026		4.8	28.8057	13.1534		4.8	35.1887	10.1205		4.8	36.972	16.465		4.8	32.8334
5.2	31.1838	11.0679		5.2	32.1745	12.553		5.2	35.6975	10.0902		5.2	34.8702	10.6372		5.2	35.2234	10.7222		5.2	27.9585	10.6872		5.2	29.9446	11.4547		5.2	29.9446	11.6368		5.2	37.7526	15.135		5.2	29.8413	13.5517		5.2	36.7939	10.8628		5.2	39.8324	17.2128		5.2	33.8382
5.6	30.7952	10.6094		5.6	30.3715	12.4521		5.6	37.1612	10.3363		5.6	35.0977	10.0513		5.6	34.7215	10.9282		5.6	28.3475	10.6786		5.6	31.9435	11.4184		5.6	31.9435	11.3355		5.6	37.6288	14.7761		5.6	29.4767	13.709		5.6	36.8972	10.1927		5.6	39.9444	17.041		5.6	32.1984
6	32.4892	10.5188		6	32.6677	13.1167		6	37.1892	10.5474		6	35.3593	10.1799		6	33.7225	10.7782		6	27.8917	10.6786		6	30.8695	11.1722		6	30.8695	11.0923		6	37.5471	15.2825		6	30.6862	14.1573		6	37.3907	10.2137		6	39.6535	17.4966		6	32.0703
6.4	30.914	10.1162		6.4	31.665	12.4932		6.4	37.054	11.356		6.4	35.6084	10.5496		6.4	35.9861	11.097		6.4	29.1941	11.5197		6.4	31.9119	12.0603		6.4	31.9119	12.2021		6.4	37.732	15.1756		6.4	30.1491	12.856		6.4	34.8072	10.4068		6.4	41.3382	15.7769		6.4	33.6206
6.8	32.3865	9.8594		6.8	32.023	12.5568		6.8	37.16	10.6248		6.8	35.801	10.2145		6.8	35.4962	10.4842		6.8	29.7163	10.3654		6.8	31.6289	11.3855		6.8	31.6289	11.5462		6.8	36.2443	14.7816		6.8	29.7578	12.9722		6.8	36.0967	10.0731		6.8	41.7596	16.3624		6.8	32.4791
7.2	32.6775	10.3047		7.2	33.2799	12.8295		7.2	36.8569	11.0786		7.2	34.9438	10.5368		7.2	35.2722	10.5667		7.2	30.1186	10.6906		7.2	30.922	11.3359		7.2	30.922	11.5803		7.2	36.4232	14.5624		7.2	28.8086	13.1534		7.2	35.8814	10.1697		7.2	41.14	16.9927		7.2	32.8323
7.6	33.1851	10.941		7.6	31.6584	12.7872		7.6	37.4374	11.0432		7.6	35.3809	10.3427		7.6	34.4516	10.8675		7.6	30.5511	10.5325		7.6	31.3928	11.7295		7.6	31.3928	11.9239		7.6	36.4283	14.835		7.6	29.2324	12.4868		7.6	36.1093	10.1107		7.6	39.8073	17.0252		7.6	31.5113
8	33.6389	10.7726		8	32.6144	13.3111		8	37.734	10.8919		8	35.6109	9.83462		8	36.0006	11.5632		8	31.1239	10.2103		8	31.1856	11.488		8	31.1856	12.144		8	37.1774	15.4897		8	28.0382	13.3966		8	36.3081	10.406		8	40.2053	16.6329		8	32.1983
8.4	32.6685	10.0385		8.4	32.5155	12.541		8.4	38.0376	11.2209		8.4	36.2229	10.459		8.4	35.1008	11.0226		8.4	30.4194	11.2534		8.4	31.723	11.0658		8.4	31.723	11.6726		8.4	35.4577	14.15		8.4	27.6583	13.7902		8.4	35.6206	10.0654		8.4	39.2854	16.3697		8.4	32.8987
8.8	30.9251	9.79188		8.8	32.6919	12.2923		8.8	37.435	10.7479		8.8	36.6008	10.2145		8.8	35.5827	11.606		8.8	29.2711	10.9462		8.8	31.296	11.1115		8.8	31.296	11.6906		8.8	36.1849	15.2927		8.8	29.8166	13.5252		8.8	34.2356	9.93547		8.8	39.166	17.7107		8.8	33.6309
9.2	34.217	10.4803		9.2	31.9114	13.4556		9.2	38.2009	10.7427		9.2	34.8763	10.4611		9.2	33.3331	10.7261		9.2	30.722	10.6709		9.2	32.2444	11.7726		9.2	32.2444	11.4222		9.2	35.7167	14.6368		9.2	29.2773	13.2141		9.2	35.6	10.1248		9.2	38.6708	16.962		9.2	33.0345
9.6	32.939	10.6141		9.6	31.7863	12.797		9.6	37.3553	10.5902		9.6	36.1824	10.2406		9.6	34.2414	11.1171		9.6	30.999	10.5487		9.6	32.4837	11.6624		9.6	32.4837	12.0171		9.6	36.155	14.7726		9.6	29.9367	13.8679		9.6	35.5688	10.6376		9.6	39.5844	16.809		9.6	31.7416
10	33.0005	10.2171		10	31.8359	12.5274		10	38.1444	10.7235		10	34.4714	10.4709		10	36.5024	10.9632		10	30.7706	11.0521		10	33.5107	11.6209		10	33.5107	11.2799		10	37.0533	15.2009		10	30.1795	13.8662		10	35.9803	10.0782		10	40.1918	17.2073		10	33.9571
10.4	33.7023	10.3735		10.4	32.3364	12.5325		10.4	38.2488	10.397		10.4	35.4921	10.4521		10.4	37.6773	11.0821		10.4	30.2973	10.7786		10.4	33.0455	11.5953		10.4	33.0455	11.9188		10.4	36.9718	14.8667		10.4	30.73	14.0526		10.4	36.7321	10.3667		10.4	40.5779	17.5603		10.4	33.4184
10.8	32.7042	10.435		10.8	33.4097	12.8436		10.8	38.4798	10.8321		10.8	36.4385	10.6953		10.8	37.068	10.9585		10.8	29.8084	11.1111		10.8	33.141	11.7145		10.8	33.141	11.9056		10.8	36.7501	14.8675		10.8	30.6128	12.9436		10.8	35.2172	10.4714		10.8	40.8911	17.2564		10.8	32.2036
11.2	33.2392	10.5081		11.2	32.5813	12.7782		11.2	39.1612	10.8966		11.2	34.6077	10.6385		11.2	35.4195	10.2821		11.2	30.2991	10.888		11.2	31.6368	11.7299		11.2	31.6368	12.3098		11.2	37.5209	16.1265		11.2	30.3482	12.9748		11.2	35.5993	10.415		11.2	39.9117	16.6034		11.2	33.6791
11.6	32.9839	10.4256		11.6	34.2952	12.6679		11.6	38.0108	10.6415		11.6	34.8438	10.7735		11.6	34.648	10.7295		11.6	30.3512	10.9342		11.6	31.5531	11.1573		11.6	31.5531	11.9359		11.6	36.1294	14.9043		11.6	29.4177	13.3803		11.6	36.2929	10.3427		11.6	39.639	16.2115		11.6	33.2695
12	32.7402	10.4265		12	31.8995	12.6389		12	38.9722	10.5004		12	32.9276	9.95256		12	36.2907	11.8295		12	30.4973	10.5329		12	31.1387	11.15		12	31.1387	12.2269		12	35.6281	14.8936		12	30.9069	12.9256		12	35.8634	9.97906		12	39.0956	16.5162		12	32.8025
12.4	32.8754	10.5543		12.4	32.8114	13.1692		12.4	39.0336	10.462		12.4	32.8008	10.8885		12.4	36.7447	11.2705		12.4	31.7707	10.8368		12.4	31.3626	11.7295		12.4	31.3626	11.7017		12.4	35.6849	15.2526		12.4	31.0436	13.5816		12.4	36.7748	10.0436		12.4	41.7091	17.165		12.4	33.3573
12.8	33.5748	9.46453		12.8	32.5887	12.8278		12.8	38.7231	11.0654		12.8	34.9642	10.4782		12.8	34.5688	11.5645		12.8	30.575	10.7316		12.8	32.7666	11.2449		12.8	32.7666	11.6752		12.8	34.8705	14.4175		12.8	29.2042	13.6316		12.8	36.5076	10.2064		12.8	40.0154	17.6333		12.8	33.4495
13.2	33.1173	10.5453		13.2	33.9182	12.8415		13.2	37.2459	10.8368		13.2	33.5441	10.1637		13.2	36.0414	11.6923		13.2	29.7528	10.1098		13.2	32.2493	11.6474		13.2	32.2493	11.744		13.2	35.991	15.4197		13.2	30.7763	13.7316		13.2	36.0737	10.0205		13.2	39.7514	17.2107		13.2	33.7111
13.6	32.4552	10.3474		13.6	33.0641	12.4756		13.6	37.573	10.7671		13.6	34.5977	10.3765		13.6	35.9855	11.6098		13.6	30.5082	10.9051		13.6	32.6078	11.0132		13.6	32.6078	11.497		13.6	35.9222	15.2107		13.6	29.0364	14.3312		13.6	35.874	9.99487		13.6	40.3208	16.1261		13.6	31.9916
14	32.917	10.2368		14	34.1391	12.8679		14	37.9814	10.5726		14	35.1333	10.3291		14	35.725	11.1261		14	31.3613	10.7308		14	32.0782	11.3325		14	32.0782	11.2385		14	35.5855	14.9359		14	28.9505	13.8979		14	34.8781	9.93761		14	41.0643	16.691		14	30.8587
14.4	33.0104	10.4077		14.4	32.7877	12.788		14.4	38.8917	10.6444		14.4	35.7289	10.5718		14.4	35.7098	11.4855		14.4	30.2066	10.7299		14.4	31.6757	11.1368		14.4	31.6757	11.9671		14.4	34.9539	14.9658		14.4	29.539	13.6128		14.4	34.7771	10.0141		14.4	42.1857	17.5141		14.4	32.5103
14.8	32.3424	10.5		14.8	32.5445	12.6325		14.8	38.9407	10.812		14.8	34.7322	10.2115		14.8	35.0821	11.2457		14.8	30.9121	9.91752		14.8	31.7539	11.3393		14.8	31.7539	11.4752		14.8	35.4782	15.815		14.8	29.7502	14.412		14.8	35.004	9.55726		14.8	39.5543	17.4192		14.8	33.1626
15.2	32.6619	10.8278		15.2	32.7594	13.8568		15.2	36.8963	9.99829		15.2	33.3731	10.7496		15.2	34.7458	11.0017		15.2	31.0355	10.6915		15.2	30.1282	12.1795		15.2	30.1282	12.1581		15.2	33.9783	14.8291		15.2	29.925	13.5765		15.2	35.1918	10.1432		15.2	39.8889	17.6812		15.2	33.7309
15.6	31.5491	10.4611		15.6	32.3345	12.5286		15.6	36.3379	10.488		15.6	34.6446	10.1132		15.6	35.9996	11.3859		15.6	29.6129	10.1735		15.6	32.2434	11.5162		15.6	32.2434	11.2628		15.6	33.3173	14.4774		15.6	29.3763	14.1526		15.6	35.3808	10.038		15.6	38.6941	17.9457		15.6	31.8441
16	30.8116	10.5303		16	33.2544	13.3816		16	36.4721	10.7214		16	35.6342	10.4577		16	34.1104	12.041		16	31.4515	10.6611		16	31.607	11.3009		16	31.607	11.7449		16	33.4227	15.0415		16	28.3295	13.6038		16	36.0772	10.2432		16	39.5817	17.8312		16	31.22
0	30.741				30.0857				36.3291				33.7138				33.1428				29.3387				28.6882				28.3923				28.9685				21.4937				32.3149				31.0851				28.9915
0.4	30.8332				28.6335				37.2151				34.2156				31.9079				28.4466				29.6758				27.1133				28.3435				20.559				33.7805				31.5101				28.9481
0.8	0				0				0				0				0				0				0				0				0				0				0				0				0
1.2	4.67979				5.05598				6.38719				6.37895				6.86876				4.50989				4.2693				3.66973				2.70462				3.37009				6.59974				2.00298				4.71128
1.6	12.9896				10.7452				17.2757				14.7226				15.2255				12.1349				11.9968				11.6186				14.1342				9.02519				15.9596				12.3244				12.662
2	16.0206				13.3455				19.4841				18.863				20.0526				13.9567				15.692				15.0142				19.0603				10.4588				21.3774				14.4421				17.668
2.4	16.1254				15.3088				21.334				19.4314				22.0662				17.0138				16.2419				15.7415				20.6281				13.389				22.67				15.6196				18.4538
2.8	17.5051				16.1566				22.925				21.8664				21.1927				16.4334				17.0091				16.8527				20.6218				12.9749				24.5619				18.7796				18.2162
3.2	18.5536				15.7701				24.4027				23.7518				21.0231				16.8954				17.8859				18.1329				20.6968				15.4877				22.7706				17.856				19.11
3.6	20.8066				17.3824				27.0429				22.973				23.0301				16.2677				18.9782				19.2871				21.9411				14.4011				25.0817				18.9598				19.0896
4	21.431				18.5768				25.1695				24.6959				23.6983				18.2657				19.6569				19.0932				22.5251				13.7747				25.6907				20.6974				20.1389
4.4	21.9701				15.7143				26.4589				24.801				22.4939				17.2663				19.4114				18.9759				23.0464				15.4174				26.1862				21.9761				20.2177
4.8	20.5903				17.5305				27.7645				24.8659				23.825				17.6531				21.2308				22.2347				23.1944				15.6523				25.0682				20.507				21.036
5.2	20.1158				19.6215				25.6073				24.233				24.5012				17.2713				18.4899				18.3078				22.6175				16.2896				25.931				22.6196				22.1972
5.6	20.1858				17.9194				26.8248				25.0464				23.7933				17.6689				20.5251				20.608				22.8528				15.7678				26.7044				22.9034				19.7381
6	21.9704				19.551				26.6418				25.1794				22.9442				17.2131				19.6973				19.7772				22.2646				16.5289				27.1771				22.1569				19.8976
6.4	20.7977				19.1719				25.698				25.0588				24.8891				17.6744				19.8516				19.7097				22.5564				17.2931				24.4003				25.5612				21.5642
6.8	22.5271				19.4662				26.5352				25.5865				25.0121				19.3509				20.2435				20.0828				21.4626				16.7856				26.0236				25.3972				20.5128
7.2	22.3727				20.4505				25.7783				24.4071				24.7055				19.428				19.5861				19.3416				21.8608				15.6552				25.7117				24.1473				20.7211
7.6	22.2441				18.8713				26.3943				25.0381				23.5841				20.0186				19.6633				19.4688				21.5932				16.7457				25.9987				22.7821				19.763
8	22.8663				19.3033				26.8421				25.7763				24.4374				20.9136				19.6976				19.0416				21.6877				14.6416				25.9021				23.5724				20.4492
8.4	22.6301				19.9744				26.8167				25.7639				24.0782				19.166				20.6572				20.0504				21.3077				13.8681				25.5552				22.9157				20.5684
8.8	21.1332				20.3996				26.6871				26.3862				23.9767				18.325				20.1845				19.6054				20.8922				16.2914				24.3002				21.4553				21.4492
9.2	23.7367				18.4559				27.4582				24.4152				22.6071				20.0511				20.4718				20.8222				21.08				16.0632				25.4752				21.7088				20.899
9.6	22.3249				18.9893				26.7652				25.9418				23.1243				20.4503				20.8213				20.4666				21.3824				16.0688				24.9312				22.7755				20.2074
10	22.7834				19.3085				27.4209				24.0004				25.5391				19.7185				21.8897				22.2308				21.8524				16.3133				25.902				22.9845				22.2379
10.4	23.3288				19.8039				27.8518				25.04				26.5952				19.5186				21.4502				21.1267				22.1052				16.6774				26.3654				23.0177				21.785
10.8	22.2691				20.5661				27.6477				25.7432				26.1095				18.6973				21.4265				21.2355				21.8826				17.6692				24.7459				23.6347				20.3839
11.2	22.7311				19.8031				28.2646				23.9692				25.1374				19.411				19.9069				19.327				21.3944				17.3734				25.1843				23.3083				21.3398
11.6	22.5583				21.6273				27.3693				24.0703				23.9185				19.417				20.3959				19.6172				21.2251				16.0374				25.9502				23.4275				21.4306
12	22.3137				19.2606				28.4717				22.9751				24.4612				19.9644				19.9887				18.9117				20.7345				17.9813				25.8843				22.5794				20.3457
12.4	22.3211				19.6421				28.5717				21.9124				25.4742				20.934				19.6331				19.6609				20.4323				17.462				26.7312				24.5441				21.3953
12.8	24.1103				19.7609				27.6577				24.486				23.0043				19.8434				21.5217				21.0914				20.453				15.5725				26.3012				22.3821				22.2371
13.2	22.572				21.0768				26.4092				23.3804				24.3491				19.643				20.6019				20.5053				20.5713				17.0447				26.0532				22.5407				21.6337
13.6	22.1078				20.5885				26.8059				24.2212				24.3757				19.6031				21.5945				21.1107				20.7115				14.7052				25.8791				24.1947				20.486
14	22.6802				21.2712				27.4088				24.8042				24.5989				20.6305				20.7457				20.8397				20.6496				15.0527				24.9405				24.3733				19.2715
14.4	22.6027				19.9997				28.2472				25.1571				24.2244				19.4767				20.539				19.7087				19.9881				15.9262				24.763				24.6716				20.2077
14.8	21.8424				19.912				28.1287				24.5206				23.8363				20.9946				20.4146				20.2787				19.6633				15.3383				25.4468				22.135				21.0396
15.2	21.8342				18.9026				26.898				22.6235				23.7441				20.344				17.9488				17.9701				19.1493				16.3485				25.0487				22.2077				21.7074
15.6	21.088				19.8059				25.8498				24.5314				24.6137				19.4394				20.7271				20.9805				18.8399				15.2238				25.3427				20.7484				20.3266
16	20.2813				19.8728				25.7508				25.1765				22.0694				20.7904				20.3061				19.8621				18.3812				14.7256				25.834				21.7505				18.8956
0	0.998503				1.02473				0.987954				0.992612				1.01898				1.01544				0.983079				1.02304				1.01091				1.02223				0.977825				0.99321				1.00075
0.4	1.0015				0.975269				1.01205				1.00739				0.981016				0.984562				1.01692				0.976957				0.989094				0.977773				1.02218				1.00679				0.999252
0.8	0				0				0				0				0				0				0				0				0				0				0				0				0
1.2	0.152005				0.172209				0.173697				0.187811				0.211182				0.156091				0.146299				0.132229				0.0943822				0.160279				0.199704				0.0639978				0.162627
1.6	0.421917				0.365986				0.469805				0.433467				0.468112				0.419999				0.411103				0.418646				0.493235				0.429232				0.482926				0.393781				0.437076
2	0.520368				0.454555				0.529862				0.55537				0.616522				0.483055				0.53773				0.541				0.66514				0.497414				0.646864				0.461445				0.609878
2.4	0.523773				0.521424				0.580167				0.572105				0.67843				0.588862				0.556574				0.567205				0.719853				0.636772				0.685979				0.499068				0.637
2.8	0.568587				0.550299				0.623436				0.643798				0.651576				0.568773				0.582864				0.607244				0.719631				0.617078				0.743225				0.600034				0.628798
3.2	0.602642				0.537135				0.66362				0.699309				0.64636				0.584766				0.61291				0.653373				0.722251				0.736584				0.689023				0.570521				0.659652
3.6	0.675823				0.592051				0.735418				0.676379				0.708066				0.563039				0.650338				0.694962				0.765673				0.684905				0.758954				0.60579				0.658948
4	0.696102				0.632733				0.684472				0.727103				0.728609				0.632191				0.673597				0.687975				0.78605				0.655117				0.777382				0.661311				0.695169
4.4	0.713614				0.535237				0.719539				0.7302				0.691579				0.597601				0.665185				0.68375				0.804245				0.73324				0.792375				0.702166				0.697889
4.8	0.668798				0.597096				0.755042				0.732111				0.732505				0.610991				0.727533				0.801169				0.809408				0.744412				0.758546				0.655226				0.726136
5.2	0.653384				0.668315				0.696378				0.713475				0.753296				0.597776				0.633607				0.659676				0.789277				0.774722				0.784655				0.722724				0.766217
5.6	0.655657				0.610342				0.729489				0.737424				0.73153				0.611535				0.703349				0.742556				0.797486				0.749905				0.808057				0.731794				0.681334
6	0.713623				0.665916				0.724512				0.741341				0.705427				0.59576				0.674982				0.712621				0.776961				0.786103				0.822359				0.707943				0.686841
6.4	0.675533				0.653001				0.698845				0.737789				0.765222				0.611726				0.68027				0.710189				0.787142				0.82245				0.738336				0.816715				0.74437
6.8	0.731706				0.663027				0.721612				0.753326				0.769002				0.669751				0.693698				0.723632				0.748975				0.798312				0.787456				0.811474				0.708076
7.2	0.726692				0.696551				0.701028				0.7186				0.759577				0.672421				0.67117				0.696925				0.762869				0.744551				0.778019				0.771537				0.715267
7.6	0.722514				0.642762				0.717779				0.737181				0.725098				0.692862				0.673816				0.701509				0.753532				0.796412				0.786701				0.727916				0.682195
8	0.742723				0.657477				0.729959				0.758913				0.751333				0.723839				0.674991				0.686114				0.756829				0.696346				0.78378				0.753171				0.705878
8.4	0.73505				0.680338				0.729268				0.758549				0.74029				0.663352				0.707876				0.722464				0.743569				0.659557				0.773282				0.732188				0.709994
8.8	0.68643				0.694819				0.725744				0.776872				0.737169				0.634244				0.691676				0.70643				0.729069				0.774807				0.735306				0.685525				0.7404
9.2	0.770994				0.628614				0.746713				0.718841				0.69506				0.693985				0.701522				0.750275				0.735621				0.763955				0.770861				0.693624				0.721408
9.6	0.725138				0.646782				0.727866				0.763787				0.710963				0.707801				0.713499				0.737462				0.746174				0.76422				0.754399				0.727706				0.697534
10	0.740032				0.657657				0.745699				0.706629				0.785207				0.682473				0.750112				0.801028				0.762578				0.775848				0.783778				0.734385				0.767622
10.4	0.757746				0.674529				0.757417				0.737236				0.817677				0.675557				0.735051				0.761247				0.771397				0.793167				0.797798				0.735445				0.751992
10.8	0.723327				0.700491				0.751866				0.75794				0.802743				0.647129				0.734237				0.765165				0.763629				0.840334				0.748792				0.755158				0.703627
11.2	0.738331				0.674502				0.768644				0.705709				0.772857				0.671833				0.682164				0.696398				0.746594				0.826266				0.76206				0.744731				0.736621
11.6	0.732719				0.736634				0.744295				0.708686				0.735381				0.672039				0.69892				0.706857				0.740685				0.762728				0.785234				0.748538				0.739757
12	0.724774				0.656025				0.774276				0.676439				0.752065				0.690984				0.684966				0.681436				0.723566				0.855177				0.783241				0.721441				0.702306
12.4	0.725016				0.669019				0.776993				0.645151				0.783212				0.724544				0.672782				0.708429				0.71302				0.830482				0.808867				0.784217				0.738539
12.8	0.78313				0.673064				0.752138				0.720924				0.707273				0.686798				0.737502				0.759975				0.713741				0.74062				0.795856				0.715137				0.767598
13.2	0.733165				0.717884				0.718185				0.688373				0.748618				0.67986				0.705979				0.738855				0.717872				0.810634				0.788351				0.720206				0.746767
13.6	0.718085				0.701252				0.728975				0.713129				0.749437				0.678481				0.739995				0.760672				0.722763				0.699368				0.783084				0.773053				0.707152
14	0.73668				0.724504				0.745369				0.730294				0.7563				0.714039				0.710909				0.750907				0.720603				0.715895				0.754683				0.778759				0.665227
14.4	0.734161				0.681196				0.76817				0.740683				0.744785				0.674105				0.703825				0.710151				0.69752				0.75744				0.74931				0.788291				0.697543
14.8	0.709465				0.678212				0.764948				0.721945				0.732854				0.72664				0.699561				0.730689				0.686183				0.729478				0.770001				0.707244				0.726258
15.2	0.709199				0.643829				0.73148				0.666089				0.730019				0.704124				0.615064				0.647508				0.668247				0.777525				0.757955				0.709565				0.749312
15.6	0.684962				0.674596				0.702974				0.72226				0.756755				0.672815				0.710272				0.75598				0.657452				0.724032				0.766853				0.662939				0.701647
16	0.658759				0.676874				0.70028				0.741256				0.678529				0.719574				0.695846				0.715681				0.641444				0.700341				0.781719				0.694957				0.652251
	40
		sd	sem
0	1.00612	0.0184015	0.00290953
0.4	0.993883	0.0184015	0.00290953
0.8
1.2	0.18636	0.0451023	0.00713129
1.6	0.436299	0.0680878	0.0107656
2	0.536058	0.0785128	0.012414
2.4	0.582831	0.0771967	0.0122059
2.8	0.603493	0.0782354	0.0123701
3.2	0.625444	0.0889209	0.0140596
3.6	0.647371	0.082356	0.0130216
4	0.66266	0.0797176	0.0126045
4.4	0.675403	0.0784727	0.0124076
4.8	0.682814	0.0834948	0.0132017
5.2	0.681929	0.0801068	0.012666
5.6	0.684433	0.0803127	0.0126986
6	0.684536	0.0796062	0.0125869
6.4	0.687715	0.0814849	0.0128839
6.8	0.685782	0.0836161	0.0132209
7.2	0.686267	0.0786262	0.0124319
7.6	0.688042	0.0809439	0.0127984
8	0.687722	0.0772896	0.0122206
8.4	0.684097	0.079492	0.0125688
8.8	0.681933	0.0801867	0.0126786
9.2	0.685284	0.0816829	0.0129152
9.6	0.689358	0.0759331	0.0120061
10	0.69601	0.087977	0.0139104
10.4	0.697178	0.0870842	0.0137692
10.8	0.69651	0.0814897	0.0128847
11.2	0.691375	0.0898143	0.0142009
11.6	0.684268	0.082522	0.0130479
12	0.679408	0.0940771	0.0148749
12.4	0.678722	0.0917298	0.0145038
12.8	0.679859	0.0880949	0.013929
13.2	0.680691	0.0836394	0.0132246
13.6	0.683451	0.0827621	0.0130858
14	0.681451	0.0858213	0.0135695
14.4	0.674149	0.0873894	0.0138175
14.8	0.668685	0.0827951	0.0130911
15.2	0.663432	0.0902812	0.0142747
15.6	0.660313	0.0891659	0.0140984
16	0.654502	0.091086	0.014402
min	0.152005				0.172209				0.173697				0.187811				0.211182				0.156091				0.146299				0.132229				0.0943822				0.160279				0.199704				0.0639978				0.162627
rec	0.724635				0.685507				0.745734				0.711741				0.751234				0.689235				0.701805				0.725997				0.712314				0.770899				0.775587				0.735979				0.719107
rec-min	0.57263				0.513299				0.572038				0.52393				0.540052				0.533144				0.555505				0.593767				0.617932				0.61062				0.575883				0.671981				0.556479
average(rec-min)	0.491906
rec average	0.720462
min average	0.18636
rec- av min	0.538275				0.499147				0.559374				0.525381				0.564874				0.502875				0.515445				0.539636				0.525954				0.584539				0.589227				0.549619				0.532747
imm	-9.42622				-1.47205				-13.7156				-6.80508				-14.8336				-2.22979				-4.78516				-9.7031				-6.92165				-18.8314				-19.7844				-11.7324				-8.30244
mean(imm)	-2.02505e-14
sd(imm)	16.9013
sem(imm	2.67233
fi	18.3301
SEM(FI)	2.71403
			0.541379
mean(imm)	0.18636
sd(imm)	0.563751
sem(imm	-14.6053
fi	16.9013
[truncated: 82 more columns]

## Sheet: Overview
mean									sd								sem
Time(s)	4J 3hr	wt no UV	wt 4J 1hr	wt 4j 5hr	4j direct				Time(s)	4J 3hr	wt no UV	wt 4J 1hr	wt 4j 5hr	4j direct			Time(s)	4J 3hr	wt no UV	wt 4J 1hr	wt 4j 5hr	4j direct
0	1.00597	1.00612	1.00679	1.00593	1.00812				0	0.0145735	0.0184015	0.0149138	0.0200241	0.0154711			0	0.00222244	0.00290953	0.00235808	0.00365589	0.00287292			immobile fractions
0.4	0.994034	0.993883	0.993212	0.994069	0.991881				0.4	0.0145735	0.0184015	0.0149138	0.0200241	0.0154711			0.4	0.00222244	0.00290953	0.00235808	0.00365589	0.00287292		wt no UV	-2.02505e-14
0.8	0	0		0	0				0.8								0.8	0	0	0	0	0		wt 4J 1hr	51.4602
1.2	0.154877	0.18636	0.189165	0.182877	0.169165				1.2	0.0370712	0.0451023	0.040237	0.0418495	0.0210167			1.2	0.0056533	0.00713129	0.00636203	0.00764064	0.0039027		4J 3hr	33.2647
1.6	0.353752	0.436299	0.30364	0.414439	0.28364				1.6	0.0629898	0.0680878	0.0525454	0.0706236	0.0324716			1.6	0.00960586	0.0107656	0.00830816	0.012894	0.00602983		wt 4j 5hr	15.954
2	0.422004	0.536058	0.357806	0.490448	0.337806				2	0.0625308	0.0785128	0.0616716	0.0746777	0.0382582			2	0.00953586	0.012414	0.00975113	0.0136342	0.00710436		wt 4j direct	53.2212
2.4	0.461321	0.582831	0.388694	0.535857	0.368694				2.4	0.06143	0.0771967	0.0550341	0.0807644	0.0364377			2.4	0.00936799	0.0122059	0.00870165	0.0147455	0.00676632
2.8	0.486257	0.603493	0.408813	0.566785	0.388813				2.8	0.0600115	0.0782354	0.0664312	0.0744649	0.035701			2.8	0.00915166	0.0123701	0.0105037	0.0135954	0.00662951
3.2	0.50332	0.625444	0.423	0.589076	0.403				3.2	0.0622658	0.0889209	0.0618977	0.0772326	0.029446			3.2	0.00949544	0.0140596	0.00978689	0.0141007	0.00546798
3.6	0.515835	0.647371	0.433476	0.605755	0.413476				3.6	0.0612453	0.082356	0.0645298	0.084022	0.041221			3.6	0.00933982	0.0130216	0.0102031	0.0153402	0.00765455
4	0.525164	0.66266	0.440537	0.619073	0.420537				4	0.0626201	0.0797176	0.0641827	0.0745723	0.0346128			4	0.00954948	0.0126045	0.0101482	0.013615	0.00642743
4.4	0.532948	0.675403	0.445235	0.630579	0.425235				4.4	0.0585602	0.0784727	0.0630112	0.0818004	0.0368088			4.4	0.00893035	0.0124076	0.00996294	0.0149346	0.00683522
4.8	0.539721	0.682814	0.449065	0.639462	0.429065				4.8	0.0627694	0.0834948	0.0631056	0.0840372	0.0360595			4.8	0.00957224	0.0132017	0.00997787	0.015343	0.00669608
5.2	0.544516	0.681929	0.452705	0.644049	0.432705				5.2	0.0626044	0.0801068	0.0651411	0.0831172	0.039355			5.2	0.00954709	0.012666	0.0102997	0.0151751	0.00730804
5.6	0.547663	0.684433	0.458256	0.645574	0.438256				5.6	0.0581646	0.0803127	0.0679857	0.0774341	0.0329766			5.6	0.00887002	0.0126986	0.0107495	0.0141375	0.0061236
6	0.550282	0.684536	0.461496	0.646721	0.441496				6	0.0623882	0.0796062	0.0693982	0.0694309	0.0417219			6	0.00951411	0.0125869	0.0109728	0.0126763	0.00774757
6.4	0.552384	0.687715	0.462697	0.648306	0.442697				6.4	0.065861	0.0814849	0.0643378	0.0773689	0.0376892			6.4	0.0100437	0.0128839	0.0101727	0.0141256	0.0069987
6.8	0.552762	0.685782	0.460819	0.649305	0.440819				6.8	0.0608073	0.0836161	0.0654943	0.0779731	0.0354244			6.8	0.00927302	0.0132209	0.0103556	0.0142359	0.00657815
7.2	0.551572	0.686267	0.458925	0.649231	0.438925				7.2	0.0575555	0.0786262	0.0709787	0.0784483	0.0401357			7.2	0.00877712	0.0124319	0.0112227	0.0143226	0.00745301
7.6	0.551041	0.688042	0.459781	0.649197	0.439781				7.6	0.057809	0.0809439	0.06371	0.0805285	0.041242			7.6	0.00881579	0.0127984	0.0100734	0.0147024	0.00765844
8	0.551336	0.687722	0.462161	0.648902	0.442161				8	0.0616894	0.0772896	0.0679077	0.0771612	0.0417902			8	0.00940755	0.0122206	0.0107372	0.0140876	0.00776024
8.4	0.550669	0.684097	0.463534	0.646938	0.443534				8.4	0.0623229	0.079492	0.070585	0.085004	0.0394191			8.4	0.00950415	0.0125688	0.0111605	0.0155195	0.00731995
8.8	0.549287	0.681933	0.462832	0.644914	0.442832				8.8	0.0591384	0.0801867	0.0729543	0.0856139	0.0449454			8.8	0.00901852	0.0126786	0.0115351	0.0156309	0.00834615
9.2	0.54853	0.685284	0.461359	0.645585	0.441359				9.2	0.0613435	0.0816829	0.0700145	0.082614	0.0412981			9.2	0.0093548	0.0129152	0.0110703	0.0150832	0.00766886
9.6	0.547801	0.689358	0.460535	0.646674	0.440535				9.6	0.0606198	0.0759331	0.0700414	0.079994	0.0365602			9.6	0.00924444	0.0120061	0.0110745	0.0146048	0.00678906
10	0.546184	0.69601	0.459474	0.647725	0.439474				10	0.054767	0.087977	0.0674741	0.0754949	0.0408375			10	0.00835189	0.0139104	0.0106686	0.0137834	0.00758334
10.4	0.544578	0.697178	0.457277	0.648855	0.437277				10.4	0.0576461	0.0870842	0.0686461	0.0836181	0.045659			10.4	0.00879095	0.0137692	0.0108539	0.0152665	0.00847866
10.8	0.543263	0.69651	0.455464	0.648185	0.435464				10.8	0.0544434	0.0814897	0.0633366	0.0808397	0.0389821			10.8	0.00830254	0.0128847	0.0100144	0.0147592	0.00723879
11.2	0.541226	0.691375	0.453476	0.645178	0.433476				11.2	0.0582364	0.0898143	0.0773992	0.082339	0.0368149			11.2	0.00888096	0.0142009	0.0122379	0.015033	0.00683635
11.6	0.53891	0.684268	0.450269	0.641681	0.430269				11.6	0.0537649	0.082522	0.0695316	0.0783845	0.0387802			11.6	0.00819907	0.0130479	0.0109939	0.014311	0.00720131
12	0.537403	0.679408	0.448582	0.639165	0.428582				12	0.0567458	0.0940771	0.0727193	0.0750083	0.0439386			12	0.00865365	0.0148749	0.0114979	0.0136946	0.0081592
12.4	0.536173	0.678722	0.449282	0.637223	0.429282				12.4	0.0556768	0.0917298	0.0726773	0.0795985	0.0448132			12.4	0.00849064	0.0145038	0.0114913	0.0145326	0.00832159
12.8	0.533633	0.679859	0.449267	0.635827	0.429267				12.8	0.0571799	0.0880949	0.074992	0.0812185	0.0398082			12.8	0.00871985	0.013929	0.0118573	0.0148284	0.00739219
13.2	0.532635	0.680691	0.447434	0.635999	0.427434				13.2	0.0560446	0.0836394	0.0691154	0.0872643	0.0355573			13.2	0.00854672	0.0132246	0.0109281	0.0159322	0.00660282
13.6	0.532042	0.683451	0.446867	0.636497	0.426867				13.6	0.0536924	0.0827621	0.0772295	0.0803602	0.0420098			13.6	0.00818802	0.0130858	0.0122111	0.0146717	0.00780102
14	0.530354	0.681451	0.447291	0.634278	0.427291				14	0.0589947	0.0858213	0.0720195	0.0820426	0.0378889			14	0.00899661	0.0135695	0.0113873	0.0149789	0.00703579
14.4	0.527861	0.674149	0.444888	0.630019	0.424888				14.4	0.0583174	0.0873894	0.0739355	0.0826516	0.0359755			14.4	0.00889332	0.0138175	0.0116902	0.01509	0.00668048
14.8	0.525621	0.668685	0.441096	0.627061	0.421096				14.8	0.0590888	0.0827951	0.076321	0.0804465	0.0400818			14.8	0.00901096	0.0130911	0.0120674	0.0146875	0.00744301
15.2	0.522942	0.663432	0.438818	0.624707	0.418818				15.2	0.0555007	0.0902812	0.074311	0.078196	0.0386611			15.2	0.00846378	0.0142747	0.0117496	0.0142766	0.00717919
15.6	0.520035	0.660313	0.438124	0.620445	0.418124				15.6	0.0541565	0.0891659	0.0764515	0.0841338	0.0397808			15.6	0.00825879	0.0140984	0.012088	0.0153607	0.00738711
16	0.518147	0.654502	0.437694	0.615312	0.417694				16	0.060398	0.091086	0.0713502	0.0812121	0.0382289			16	0.00921061	0.014402	0.0112815	0.0148272	0.00709892
																	cells	43	40	40	30	29
