# Supplementary material for: Live-cell imaging of endogenous CSB-mScarletI as a sensitive marker for DNA-damage-induced transcription stress
Source: Cell Rep Methods. 2024 Jan 3;4(1):100674. doi: 10.1016/j.crmeth.2023.100674 (PMC10831951; doi:10.1016/j.crmeth.2023.100674)
Supplement: Data S1. Single-cell fluorescence source data of FRAP experiments, related to Figures 2, 4, 6, and 7 [file mmc4.zip › re.Fig.3D_pool_UVSSA FRAP Time.xlsx]

## Sheet: Sheet1
	no UV																						direct
0	0.120144	0.115958	0.095887	0.163794	0.107892	0.11722	0.157623	0.148603	0.0955	0.114966	0.16723	0.12967	0.147199	0.125272	0.140399	0.106502	0.125154	0.127188	0.113238	0.118466			0.107649	0.164364	0.044334	0.076699	0.083917	0.101686	0.140022	0.113569	0.096629	0.113844	0.114053	0.097949	0.124426	0.099195	0.091126	0.130901	0.115251	0.119194	0.107407	0.132238	0.146895	0.100664	0.092701	0.087556	0.107939	0.106568	0.121201
0.405	0.342447	0.353288	0.293868	0.423942	0.305529	0.336936	0.370788	0.366179	0.296313	0.336382	0.366733	0.333874	0.378774	0.366109	0.356249	0.310299	0.395099	0.37709	0.350099	0.308492			0.26796	0.393959	0.15864	0.265684	0.253664	0.326475	0.335953	0.291266	0.286532	0.321596	0.306828	0.273467	0.269801	0.281031	0.234697	0.339652	0.30125	0.402205	0.376813	0.391299	0.390417	0.363454	0.368091	0.365501	0.375005	0.379778	0.401127
0.805	0.516797	0.501543	0.434114	0.53424	0.46127	0.488783	0.50123	0.47761	0.437242	0.482271	0.456458	0.458157	0.525494	0.536937	0.466897	0.473323	0.564518	0.530075	0.511047	0.491177			0.388472	0.487629	0.297716	0.40579	0.37385	0.481322	0.414708	0.392614	0.424199	0.471629	0.394775	0.394361	0.349377	0.398974	0.316546	0.41165	0.381784	0.49282	0.480354	0.46928	0.496005	0.510017	0.470929	0.487382	0.481434	0.527586	0.521352
1.205	0.572577	0.557294	0.523562	0.593768	0.558932	0.560704	0.592502	0.522817	0.517613	0.546805	0.542642	0.541255	0.610279	0.599006	0.529989	0.549292	0.60366	0.610873	0.54838	0.581203			0.496425	0.527722	0.392342	0.49787	0.430784	0.52833	0.456555	0.440782	0.479865	0.523433	0.447344	0.452113	0.405356	0.439037	0.397343	0.486249	0.421247	0.557473	0.511877	0.569535	0.534424	0.548962	0.555868	0.561613	0.534696	0.554369	0.560745
1.605	0.583534	0.608831	0.557376	0.642531	0.628885	0.618242	0.655583	0.562468	0.603999	0.602404	0.577267	0.601866	0.608987	0.604145	0.575391	0.58233	0.637425	0.670362	0.567501	0.567998			0.489006	0.549767	0.431894	0.553644	0.459815	0.548763	0.47293	0.453837	0.488352	0.508134	0.504265	0.468948	0.417987	0.468577	0.420262	0.574428	0.4822	0.551511	0.554841	0.638676	0.578807	0.604178	0.598098	0.617169	0.548854	0.607403	0.634974
2.005	0.643788	0.639871	0.565054	0.631509	0.666058	0.656343	0.696399	0.616938	0.6087	0.659411	0.590919	0.618906	0.626281	0.622054	0.615337	0.593899	0.68232	0.622903	0.59684	0.617484			0.424859	0.565719	0.413692	0.542798	0.490951	0.594119	0.507093	0.499976	0.508564	0.512062	0.52319	0.465419	0.442733	0.551805	0.390268	0.575148	0.475262	0.583711	0.610505	0.590575	0.625433	0.604365	0.603724	0.642246	0.575886	0.653648	0.493499
2.405	0.675562	0.6663	0.580267	0.636473	0.69518	0.673491	0.696376	0.63007	0.583905	0.68733	0.610406	0.624527	0.706074	0.625172	0.632854	0.602339	0.695614	0.62454	0.648775	0.625106			0.490992	0.566729	0.419328	0.546978	0.540238	0.61752	0.555868	0.534592	0.539315	0.532466	0.542502	0.4963	0.479127	0.59691	0.425738	0.572934	0.443952	0.621913	0.590935	0.625852	0.640315	0.604382	0.669598	0.597385	0.614848	0.660353	0.594977
2.805	0.711793	0.666579	0.591863	0.69638	0.697414	0.681587	0.701146	0.652074	0.617584	0.684259	0.62664	0.671302	0.696081	0.645245	0.662818	0.578321	0.700716	0.701293	0.672969	0.604777			0.563685	0.539805	0.453122	0.576883	0.530181	0.598442	0.574382	0.541494	0.551147	0.546553	0.564254	0.537495	0.498553	0.590878	0.481794	0.622219	0.464307	0.641894	0.623311	0.615096	0.689718	0.585657	0.606839	0.6051	0.620946	0.639948	0.627369
3.205	0.746659	0.65124	0.61151	0.701189	0.674086	0.681288	0.72332	0.692476	0.635279	0.659348	0.651105	0.697927	0.684537	0.647675	0.658708	0.585089	0.694254	0.707281	0.663858	0.632203			0.557235	0.595487	0.464863	0.581129	0.52141	0.640458	0.569625	0.548169	0.554168	0.532735	0.573264	0.554538	0.486891	0.566475	0.462017	0.601763	0.508819	0.632023	0.625004	0.640158	0.629084	0.617772	0.657411	0.669987	0.557853	0.638619	0.553128
3.605	0.745509	0.64673	0.604324	0.690249	0.69776	0.681976	0.710475	0.685694	0.645841	0.672266	0.660147	0.701097	0.697986	0.653381	0.652308	0.616409	0.711493	0.665841	0.712584	0.664639			0.556182	0.644056	0.446481	0.577094	0.562478	0.636345	0.585801	0.524248	0.561617	0.56492	0.576338	0.56297	0.490269	0.55847	0.425377	0.590466	0.519814	0.624002	0.628271	0.614238	0.668357	0.6176	0.641747	0.651769	0.625805	0.628688	0.617169
4.005	0.731796	0.649811	0.618687	0.699768	0.758655	0.681387	0.715784	0.639366	0.686311	0.686376	0.663469	0.711598	0.700112	0.666218	0.666203	0.63141	0.802126	0.655113	0.722079	0.66959			0.584787	0.627999	0.450763	0.583351	0.58089	0.626208	0.594875	0.527898	0.564338	0.617277	0.55651	0.585927	0.494338	0.556984	0.481914	0.623227	0.522445	0.62239	0.587772	0.622483	0.675053	0.558666	0.646635	0.644214	0.592066	0.700444	0.629584
4.405	0.709556	0.694815	0.645506	0.703553	0.751325	0.708372	0.761141	0.6409	0.696431	0.668429	0.666575	0.732694	0.745198	0.691965	0.696082	0.629243	0.804974	0.685963	0.663093	0.646163			0.557688	0.651918	0.488901	0.56116	0.593334	0.664231	0.603288	0.571033	0.569918	0.603491	0.552095	0.614502	0.503108	0.520208	0.539013	0.591128	0.539447	0.61651	0.650139	0.693617	0.638257	0.64655	0.572912	0.570613	0.524238	0.678562	0.678465
4.805	0.730645	0.725937	0.644395	0.71926	0.724555	0.70853	0.752525	0.670374	0.681233	0.689911	0.682193	0.748194	0.723571	0.729384	0.718379	0.600274	0.743535	0.699576	0.634831	0.672108			0.500401	0.720282	0.535778	0.57391	0.591835	0.642987	0.608812	0.592162	0.577719	0.573074	0.558924	0.597544	0.50138	0.529672	0.505918	0.556028	0.564932	0.607255	0.663892	0.655962	0.647392	0.610301	0.614493	0.615837	0.606457	0.644181	0.635892
5.205	0.74315	0.726823	0.665007	0.742688	0.715596	0.708024	0.725221	0.679098	0.631552	0.75937	0.685812	0.729917	0.72456	0.71403	0.710312	0.597108	0.7513	0.711749	0.664381	0.676165			0.528686	0.767349	0.536294	0.602881	0.605204	0.635477	0.597772	0.603085	0.595338	0.578199	0.543914	0.575458	0.478224	0.556604	0.478313	0.570586	0.581784	0.60602	0.626681	0.642755	0.642667	0.603859	0.603548	0.658598	0.632254	0.596936	0.623516
5.605	0.759057	0.713726	0.688802	0.754798	0.693909	0.723634	0.75073	0.661564	0.611236	0.757479	0.656331	0.69032	0.784489	0.64722	0.700351	0.600289	0.730824	0.723656	0.670588	0.691674			0.55695	0.728987	0.525259	0.584922	0.614277	0.646581	0.62291	0.612653	0.609154	0.585267	0.512123	0.570011	0.506785	0.564331	0.52358	0.585498	0.594328	0.649304	0.677333	0.628801	0.613628	0.645676	0.641816	0.690588	0.610531	0.655406	0.569745
6.005	0.803287	0.680788	0.677774	0.729255	0.695915	0.717666	0.778988	0.665079	0.673246	0.743021	0.665268	0.673834	0.782544	0.616242	0.685569	0.637527	0.719482	0.66553	0.671545	0.705868			0.514145	0.719041	0.577373	0.581832	0.567736	0.594714	0.607516	0.600342	0.582226	0.568295	0.510735	0.581278	0.543225	0.553348	0.539271	0.604313	0.590029	0.614814	0.64395	0.615284	0.686752	0.597255	0.603021	0.672147	0.632594	0.686235	0.589486
6.405	0.766556	0.690938	0.662863	0.770539	0.698106	0.702703	0.729509	0.681323	0.682919	0.765679	0.663637	0.714462	0.746186	0.663567	0.672992	0.634762	0.769109	0.647309	0.693543	0.693254			0.438112	0.718138	0.54979	0.618588	0.556561	0.559186	0.604687	0.60375	0.603139	0.560981	0.537544	0.597764	0.533806	0.558865	0.476664	0.587045	0.564359	0.670223	0.589216	0.62382	0.620674	0.654545	0.607425	0.640087	0.620334	0.650227	0.567227
6.805	0.739693	0.710334	0.633227	0.81263	0.738797	0.703336	0.696537	0.681135	0.659923	0.726821	0.659796	0.724902	0.731663	0.668241	0.645742	0.633773	0.738377	0.667516	0.677551	0.72131			0.471067	0.714883	0.525061	0.609702	0.587605	0.586678	0.604212	0.610618	0.608659	0.559555	0.540376	0.585102	0.543609	0.574698	0.538734	0.564698	0.532253	0.63427	0.5982	0.576896	0.591438	0.610548	0.63536	0.634456	0.652635	0.657428	0.602626
7.205	0.766353	0.705486	0.634287	0.774762	0.759528	0.716211	0.710534	0.703371	0.660218	0.674645	0.660145	0.702644	0.741929	0.707859	0.667841	0.653651	0.728369	0.661137	0.711459	0.726398			0.564512	0.668751	0.539444	0.573683	0.624383	0.596366	0.577225	0.579633	0.598243	0.54885	0.518576	0.571354	0.555206	0.576608	0.555398	0.628687	0.517459	0.591209	0.58467	0.575586	0.612704	0.575525	0.578733	0.674364	0.628511	0.645172	0.529703
7.605	0.747951	0.676313	0.693604	0.753068	0.74832	0.708826	0.66872	0.720701	0.686074	0.706747	0.644565	0.6927	0.727594	0.734182	0.697522	0.6515	0.7808	0.705662	0.708071	0.694969			0.5688	0.624551	0.568852	0.567892	0.621069	0.5936	0.599798	0.575152	0.627311	0.551643	0.519336	0.589379	0.531654	0.61853	0.513329	0.619994	0.540356	0.666067	0.664919	0.591896	0.616037	0.615733	0.630222	0.663938	0.596525	0.64165	0.560312
[truncated: 100 more columns]
