# Supplementary material for: Live-cell imaging of endogenous CSB-mScarletI as a sensitive marker for DNA-damage-induced transcription stress
Source: Cell Rep Methods. 2024 Jan 3;4(1):100674. doi: 10.1016/j.crmeth.2023.100674 (PMC10831951; doi:10.1016/j.crmeth.2023.100674)
Supplement: Data S1. Single-cell fluorescence source data of FRAP experiments, related to Figures 2, 4, 6, and 7 [file mmc4.zip › re.Fig.3F_pool_CSB FRAP RPE cells.xlsx]

## Sheet: NT Average
NT Average
Mean		stdv	stde	count			Bleach	Recovery	FIMM
39.7738		10.2092	1.86394	30			0.152045	0.75285	0
	34.9924			40.418			32.3815			27.1993			47.9818			51.3793			43.0245			49.3247			29.4991			37.5151			29.5443			24.6619			59.1761			46.0458			34.3246			22.5214			46.5322
1		2.0622	2		2.16931	3		2.40239	4		2.65813	5		2.10898	6		2.73274	7		2.58062	8		2.29888	9		1.98847	10		3.06817	1		4.42009	2		5.0071	3		3.33404	4		3.42305	5		3.40231	6		2.75695	7
Channel.001			Channel.001			Channel.001			Channel.001			Channel.001			Channel.001			Channel.001			Channel.001			Channel.001			Channel.001			Channel.001			Channel.001			Channel.001			Channel.001			Channel.001			Channel.001			Channel.001
Axis [s]	ROI.01 []	ROI.02 []	Axis [s]	ROI.01 []	ROI.02 []	Axis [s]	ROI.01 []	ROI.02 []	Axis [s]	ROI.01 []	ROI.02 []	Axis [s]	ROI.01 []	ROI.02 []	Axis [s]	ROI.01 []	ROI.02 []	Axis [s]	ROI.01 []	ROI.02 []	Axis [s]	ROI.01 []	ROI.02 []	Axis [s]	ROI.01 []	ROI.02 []	Axis [s]	ROI.01 []	ROI.02 []	Axis [s]	ROI.01 []	ROI.02 []	Axis [s]	ROI.01 []	ROI.02 []	Axis [s]	ROI.01 []	ROI.02 []	Axis [s]	ROI.01 []	ROI.02 []	Axis [s]	ROI.01 []	ROI.02 []	Axis [s]	ROI.01 []	ROI.02 []	Axis [s]	ROI.01 []
0	37.9468	2.59198	0	47.1449	2.69531	0	37.7618	3.9242	0	32.4732	3.50333	0	53.8016	2.72266	0	56.6004	3.20635	0	50.2789	4.82569	0	54.8768	2.45312	0	33.4863	2.47857	0	43.3761	3.28804	0	34.2922	3.97473	0	30.1884	4.94769	0	65.6181	3.09888	0	50.1459	3.54062	0	39.3983	3.20122	0	24.3915	3.05439	0	50.7833
0.402	39.8095	2.99321	0.403	44.0115	2.04395	0.4	36.4516	3.37367	0.405	30.2412	3.10222	0.403	51.8158	2.66406	0.403	54.4864	3.34127	0.4	47.3646	4.36042	0.4	53.3192	2.32161	0.415	32.4493	2.50952	0.402	41.4609	3.65761	0.4	34.9473	4.37473	0.405	30.4291	4.98981	0.405	64.1176	3.62097	0.405	49.0581	3.85938	0.405	37.1691	3.5474	0.403	24.5594	2.90506	0.4	48.4903
0.802	36.7603	2.7963	0.803	42.2963	2.02734	0.803	34.6879	2.76995	0.805	30.2802	3.12889	0.803	50.1558	2.84375	0.803	55.3841	3.06845	0.8	47.1678	4.24722	0.8	50.7729	2.32292	0.802	30.411	2.77143	0.802	40.8019	3.41304	0.8	35.1332	4.7022	0.805	29.3355	5.16304	0.805	61.8279	3.47341	0.805	50.5205	3.47063	0.805	37.5324	3.25994	0.803	26.6057	2.96803	0.8	48.1024
1.202	37.3582	2.57469	1.203	40.5523	2.10645	1.203	33.8721	3.33511	1.205	29.2345	3.03444	1.203	49.1934	2.50488	1.203	54.8007	3.40278	1.202	48.1393	4.38403	1.2	50.5677	2.27474	1.202	31.5145	2.83929	1.202	41.3323	4.40489	1.2	32.9375	5.04396	1.205	30.1652	5.53668	1.205	61.9509	3.32734	1.205	49.7867	3.60188	1.205	37.8329	3.26728	1.2	26.3918	2.73903	1.203	48.1839
1.602	36.5318	2.48827	1.603	39.259	2.30078	1.603	35.6088	3.07181	1.605	29.1796	2.64333	1.603	48.8416	3.16406	1.603	51.7273	3.08333	1.602	44.2971	4.30764	1.6	48.6176	2.1582	1.602	32.3343	2.10119	1.602	38.398	3.02989	1.6	32.8827	4.37582	1.605	29.1838	5.3553	1.605	59.1609	3.27416	1.605	49.0487	3.85812	1.605	36.9643	3.99817	1.615	25.0884	2.76336	1.603	48.4584
1.637			1.635			1.635			1.638			1.635			1.638			1.635			1.633			1.635			1.635			1.632			1.637			1.638			1.637			1.638			1.648			1.635
1.667			1.665			1.665			1.668			1.665			1.668			1.665			1.663			1.665			1.665			1.662			1.667			1.668			1.667			1.668			1.678			1.665
1.7	8.42569	1.73457	1.698	7.6671	1.9043	1.698	6.0463	2.20346	1.7	6.04161	2.14444	1.698	9.27056	1.88086	1.7	9.41476	2.33333	1.697	8.22185	1.73611	1.695	8.56485	2.2168	1.697	7.66709	1.81071	1.697	7.9818	2.62772	1.695	9.96939	3.57912	1.7	8.47886	4.61957	1.7	11.658	3.1161	1.7	9.28359	3.20812	1.7	8.35926	2.94985	1.71	6.14347	2.47901	1.698	8.5518
2.1	21.3925	2.03272	2.098	19.2039	1.82324	2.095	15.1285	2.52128	2.098	14.3917	2.37778	2.098	25.9339	1.85059	2.1	23.8701	2.19147	2.097	24.0678	2.76528	2.095	25.7321	2.17513	2.097	17.9947	1.6631	2.097	21.862	3.15489	2.092	21.1716	3.83407	2.1	16.4735	5.37772	2.1	31.1473	3.26592	2.1	22.2616	3.36187	2.1	18.0561	3.36881	2.11	13.9497	2.41078	2.098	22.4869
2.5	24.3988	2.00926	2.498	23.9556	2.07715	2.498	20.7012	3.06117	2.498	15.7156	3.16889	2.498	33.4513	2.06152	2.5	28.5187	2.29067	2.497	29.0046	2.29375	2.495	29.4052	2.37565	2.497	22.4635	2.13095	2.497	24.7808	2.95109	2.495	24.0715	4.1967	2.5	18.3069	4.95652	2.498	36.7473	3.34981	2.5	29.871	3.275	2.5	21.5155	3.27462	2.51	17.9165	2.5792	2.498	28.0379
2.9	26.1296	1.94444	2.898	25.1076	1.73242	2.898	23.6582	2.2234	2.9	18.7834	2.45778	2.898	34.7132	2.84277	2.9	31.3292	2.46329	2.897	31.4044	2.54444	2.895	33.6304	2.34049	2.897	22.7758	2.69524	2.897	28.6596	3.11141	2.895	24.0311	4.66044	2.9	21.2607	5.05978	2.898	41.744	3.17603	2.9	33.7089	3.41688	2.9	24.3418	3.49969	2.91	18.0949	2.79389	2.898	29.1379
3.3	26.5509	1.97099	3.298	26.7131	2.22266	3.298	22.1861	2.32713	3.3	20.8715	3.16	3.298	35.4354	2.82715	3.3	33.6722	3.22321	3.297	33.2302	2.21042	3.295	35.7793	2.13086	3.297	23.2494	2.34643	3.297	30.4531	4.27989	3.295	24.2598	4.25934	3.3	21.7133	4.68818	3.298	44.3614	4.05243	3.3	32.3465	3.8725	3.3	26.1414	3.83058	3.31	18.6057	2.45849	3.298	32.6946
3.7	28.6141	2.2716	3.698	27.8946	2.16602	3.698	22.4005	2.30851	3.7	21.0051	2.59667	3.698	36.6602	2.32617	3.7	34.623	3.13095	3.697	34.8782	1.98403	3.693	34.323	2.67904	3.697	22.455	2.39286	3.697	29.0565	3.86413	3.695	23.8588	5.05934	3.7	22.868	4.81114	3.698	44.8266	3.06292	3.7	34.2369	3.44813	3.7	25.4402	3.17554	3.71	18.6284	2.79294	3.698	33.9652
4.1	26.4851	2.10988	4.098	28.1963	2.26758	4.098	25.104	2.85638	4.1	21.6523	2.76333	4.098	39.3278	2.0293	4.1	35.1065	3.54563	4.097	35.1558	2.07292	4.095	34.7177	2.22721	4.097	22.6596	1.84524	4.097	29.039	4.51902	4.095	24.419	5.07802	4.1	21.8801	4.54552	4.098	45.8397	2.82846	4.1	35.1584	3.16188	4.1	27.744	3.24465	4.11	18.8514	3.07777	4.098	34.1977
4.5	27.971	2.26728	4.498	28.8532	2.18262	4.498	26.3328	2.04521	4.5	21.0824	2.37889	4.498	38.4572	1.97168	4.5	36.3693	2.19345	4.497	34.1022	2.30347	4.495	35.4236	1.90365	4.497	23.4979	1.62738	4.497	30.0649	3.625	4.495	25.0489	5.07582	4.5	21.6125	5.00408	4.498	47.6203	3.37978	4.5	35.5396	3.44	4.5	26.5111	3.51193	4.51	19.4619	2.42748	4.498	33.6953
4.9	28.6246	1.79753	4.898	26.9658	2.02832	4.898	25.091	1.90027	4.9	20.7006	2.49111	4.898	37.4013	2.08008	4.9	37.3666	2.8879	4.897	35.1866	2.55694	4.895	36.2926	2.35417	4.897	24.5434	1.55952	4.897	28.9288	3.19293	4.895	26.1322	4.38352	4.9	22.052	5.02921	4.9	48.5625	3.31086	4.899	36.9253	3.33438	4.9	27.4333	3.7682	4.91	19.5273	2.76193	4.898	36.0914
5.3	29.5389	2.03951	5.298	29.5608	2.29688	5.298	27.1779	2.17952	5.3	20.9934	2.92778	5.298	39.4676	2.26758	5.3	37.8819	2.84028	5.297	33.4958	2.33333	5.293	37.6057	2.49154	5.297	24.8919	2.00952	5.297	30.4583	3.94565	5.295	28.0538	4.33626	5.3	21.8048	5.15217	5.3	49.8368	3.26891	5.299	37.0062	2.94437	5.3	27.7691	3.17676	5.31	20.9693	2.77576	5.298	37.0895
5.7	30.013	1.98889	5.698	29.342	2.8418	5.698	27.4782	2.20213	5.7	21.7692	2.79111	5.698	38.4303	2.21973	5.7	39.3812	3.37698	5.697	34.8757	2.17778	5.695	36.9778	2.27409	5.697	23.887	1.87143	5.697	31.1741	2.21196	5.695	28.0718	3.91758	5.7	22.7542	5.22622	5.7	49.2038	3.40225	5.699	36.21	3.27813	5.7	27.7602	3.15657	5.71	20.258	2.70897	5.698	35.7099
6.1	28.7441	2.20926	6.098	29.7307	2.75781	6.098	27.6188	2.1875	6.1	21.2743	2.58	6.098	38.7666	1.94727	6.1	39.0979	2.82738	6.097	34.1252	2.27778	6.095	36.2077	2.16276	6.097	25.2624	1.89167	6.097	29.7796	3.39946	6.095	29.5782	4.24176	6.1	23.1589	5.24185	6.1	50.0493	3.09438	6.099	36.3768	3.52937	6.1	28.9355	3.97309	6.11	20.7491	2.54723	6.098	37.0686
6.5	28.6048	1.65494	6.498	28.4098	2.14746	6.498	26.8277	1.7008	6.5	20.7377	3.2	6.498	39.1235	1.95508	6.5	36.8811	3.11806	6.497	35.6831	2.32361	6.495	37.2401	2.24544	6.497	23.8841	1.66548	6.497	29.9515	2.94837	6.495	28.6337	4.22967	6.5	23.2054	4.53329	6.5	48.2241	3.61798	6.499	38.5256	3.4025	6.5	28.7458	3.20367	6.51	19.8497	2.83445	6.498	34.9176
6.9	28.9977	1.9216	6.898	29.3022	2.37012	6.898	26.3297	1.90293	6.9	21.6926	2.62	6.898	39.3485	1.73242	6.9	39.2013	2.78571	6.897	35.35	2.63681	6.895	37.2469	2.26497	6.897	25.095	1.9369	6.897	29.8587	2.71739	6.895	28.0664	4.49011	6.9	22.2049	5.22418	6.9	49.596	3.29288	6.899	37.9713	3.30938	6.9	31.0115	3.34618	6.91	20.2693	2.99618	6.898	36.5805
7.3	29.9183	1.81605	7.298	31.2941	2.18945	7.298	25.4512	2.50133	7.3	21.122	2.66333	7.298	38.8209	1.74512	7.3	40.7481	2.98413	7.297	34.4956	2.89653	7.295	40.1853	2.51758	7.297	24.6499	1.97262	7.297	30.7767	3.03533	7.295	29.6502	3.93956	7.3	24.2535	4.94701	7.3	50.2009	3.16629	7.299	36.6742	3.555	7.3	29.0461	3.07401	7.31	19.677	2.64838	7.298	34.7026
7.7	30.3737	2.14691	7.698	29.2956	2.35547	7.698	26.5453	2.28457	7.7	22.9437	2.45778	7.698	36.5688	1.88867	7.7	38.9759	2.23016	7.697	33.8626	2.63889	7.693	38.1586	2.42513	7.697	24.0364	2.0369	7.697	29.9605	3.61957	7.695	26.9475	3.98462	7.7	22.7091	4.56997	7.7	48.7987	3.26442	7.699	38.9404	3.1925	7.7	29.3883	3.30214	7.71	19.7162	2.62595	7.698	37.4083
8.1	29.3794	2.16667	8.098	27.8294	2.2832	8.098	25.6208	2.80984	8.1	22.5992	2.19667	8.098	38.1488	1.85254	8.1	38.8561	2.30655	8.097	34.9386	2.63819	8.093	37.3885	2.16927	8.097	24.5005	1.34762	8.097	30.5274	2.99185	8.095	25.8961	4.64835	8.1	24.9291	5.08016	8.1	49.0953	3.57903	8.099	36.7985	3.17375	8.1	30.1283	3.52844	8.11	20.7991	2.75143	8.098	35.6843
8.5	29.3691	1.96543	8.498	27.2723	2.27637	8.498	25.2149	2.60106	8.5	24.7209	1.77	8.498	38.5414	2.14746	8.5	39.1088	2.57341	8.497	36.1333	2.16875	8.495	39.2233	1.96094	8.497	24.2503	1.79405	8.497	30.0946	2.28261	8.495	28.2181	4.42967	8.5	23.3964	5.13927	8.498	49.1333	3.17378	8.499	37.4651	3.40125	8.5	28.8418	3.53823	8.51	20.0134	2.92128	8.498	37.0017
8.9	30.4592	1.99938	8.898	27.3926	2.08594	8.898	26.4425	2.14495	8.9	23.7011	2.70111	8.898	38.1794	1.82031	8.9	40.0556	2.30159	8.897	35.0717	2.43611	8.895	37.9727	2.22982	8.897	24.7339	1.85	8.897	29.2291	2.58424	8.895	27.6826	4.48352	8.899	23.5051	5.52378	8.898	47.9299	3.05019	8.899	38.4348	3.34	8.9	27.7582	3.46911	8.91	19.9466	2.82204	8.898	37.8748
9.299	29.7931	1.82222	9.298	29.1046	2.06055	9.298	25.9149	2.2234	9.3	23.1794	2.42778	9.298	38.1007	1.61719	9.3	38.7743	2.71429	9.297	36.4989	2.31667	9.295	36.2106	2.63281	9.297	24.5593	1.84643	9.297	30.9961	2.25272	9.295	28.3189	4.23736	9.299	22.562	5.08084	9.298	50.6471	3.29888	9.299	39.9159	3.39	9.3	28.711	3.30887	9.31	19.927	2.75382	9.298	39.082
9.699	28.2197	1.82654	9.698	28.995	1.57129	9.698	26.6483	2.54521	9.7	22.7685	2.83667	9.697	36.1469	1.97949	9.7	39.2279	3.0248	9.697	37.3782	1.96181	9.695	35.2177	2.39844	9.697	23.8289	1.79286	9.697	30.8423	2.33696	9.695	28.2521	5.42198	9.699	23.5276	4.63587	9.698	51.0268	3.597	9.699	38.325	3.44625	9.7	30.6651	3.54251	9.71	20.3332	2.94943	9.698	37.5426
10.099	28.1244	1.97407	10.098	29.1163	1.97461	10.098	26.2556	1.87633	10.1	23.9813	2.42556	10.097	37.7964	2.08887	10.1	38.8354	2.85417	10.097	37.2399	2.11389	10.095	40.5244	1.92383	10.097	24.7765	1.95952	10.097	30.8987	2.61957	10.095	26.5424	4.61429	10.099	23.0002	5.35054	10.097	49.9172	3.19551	10.099	38.5289	3.50125	10.1	28.5104	3.2208	10.11	21.3577	2.82204	10.098	37.7933
10.499	28.7887	2.00988	10.498	29.4895	2.41309	10.498	25.4755	2.16223	10.5	22.7766	2.51	10.497	37.8268	1.57129	10.5	38.3142	2.07639	10.497	36.6717	2.01944	10.495	39.282	2.3457	10.497	24.4067	1.47024	10.497	31.6624	3.27989	10.495	26.7811	4.69231	10.499	23.7391	5.22418	10.497	50.515	3.21273	10.499	36.2729	3.40687	10.5	28.887	3.33945	10.51	20.2466	2.62929	10.498	39.3164
10.899	30.9768	2.1358	10.898	30.4874	2.12109	10.898	25.2577	2.22207	10.9	22.9545	2.43444	10.897	37.8424	1.68945	10.9	39.671	2.36111	10.897	34.8208	1.96389	10.895	38.164	2.24609	10.897	24.4906	1.99286	10.897	30.5762	2.17391	10.895	26.982	4.94396	10.899	21.4138	4.71671	10.897	48.5025	3.47566	10.899	36.2533	3.49625	10.9	28.2841	3.45199	10.91	20.7312	2.71851	10.898	37.1848
11.299	31.2378	2.04691	11.298	30.0475	1.84961	11.298	24.8578	2.00266	11.3	21.7106	2.24222	11.297	36.2038	1.85449	11.3	38.856	2.54365	11.297	36.1873	1.79931	11.295	37.1566	2.35807	11.297	24.1218	1.68333	11.297	31.1253	2.79076	11.295	28.0144	4.06374	11.299	22.7393	4.61073	11.3	51.4915	3.49663	11.299	37.6439	3.47375	11.3	28.852	3.22202	11.31	19.6858	2.81632	11.298	38.1848
11.699	30.7896	1.77593	11.698	28.7645	1.89648	11.698	25.3856	2.18218	11.7	22.1034	2.55889	11.697	38.5995	2.04492	11.7	39.4038	2.72619	11.697	36.1926	2.05903	11.695	36.8553	2.42253	11.697	24.4153	2.15357	11.697	30.6469	2.82337	11.695	28.7521	4.13516	11.699	21.9528	4.7663	11.7	49.3868	3.35206	11.699	37.8479	3.31312	11.7	28.5293	3.3682	11.71	20.856	2.77767	11.698	38.8164
12.099	30.3003	1.81481	12.098	29.3815	1.95508	12.098	25.7101	2.4867	12.1	22.7941	2.67889	12.097	35.7641	2.14844	12.1	40.0927	2.45536	12.097	35.3221	2.41528	12.095	37.3943	2.3151	12.097	24.1126	1.575	12.097	30.763	2.09783	12.095	26.857	4.61099	12.099	23.575	5.34035	12.097	50.6446	3.41273	12.099	38.2447	3.65563	12.1	29.2134	3.50275	12.11	20.1878	2.77719	12.098	37.6321
12.499	31.5112	1.76481	12.498	30.3022	2.37109	12.498	26.1719	2.02128	12.5	22.4148	2.29333	12.497	37.6115	1.58789	12.5	38.2717	2.50794	12.497	34.8623	2.43819	12.495	37.5379	2.1862	12.497	23.5647	2.22619	12.497	30.9547	2.74457	12.495	28.6114	4.63297	12.499	23.4401	4.71535	12.5	51.3221	3.62397	12.499	38.5002	3.28375	12.5	29.1002	3.55168	12.51	21.8702	2.66794	12.498	36.7653
12.899	29.726	1.61667	12.898	29.7946	2.17578	12.898	26.9641	2.24468	12.9	22.201	2.90333	12.897	37.3285	1.78027	12.9	37.0061	2.12302	12.897	33.5538	2.13681	12.895	38.424	2.49284	12.897	23.4209	2.02738	12.897	30.1501	2.50543	12.895	28.6229	4.01978	12.899	23.3357	4.97894	12.9	51.5542	3.43221	12.899	39.8207	3.33	12.9	29.7784	3.40917	12.91	21.2872	2.98282	12.898	38.948
13.299	29.2654	1.89815	13.298	27.846	2.35449	13.298	26.1987	1.68085	13.3	22.7616	2.86444	13.297	38.4173	2.10645	13.3	37.5644	2.55258	13.297	35.1939	1.97708	13.295	37.4935	2.46419	13.297	24.5802	1.72143	13.297	31.9887	2.90489	13.295	28.276	4.03187	13.299	21.8794	5.10666	13.3	51.5578	3.34682	13.299	39.657	3.53437	13.3	29.4765	3.49725	13.31	19.2858	2.75525	13.298	35.6909
0	35.3549			44.4496			33.8376			28.9699			51.079			53.3941			45.4532			52.4237			31.0077			40.0881			30.3175			25.2407			62.5192			46.6053			36.197			21.3371			48.2889
0.402	36.8162			41.9676			33.0779			27.139			49.1517			51.1451			43.0041			50.9976			29.9398			37.8032			30.5725			25.4393			60.4967			45.1987			33.6217			21.6543			46.2898
0.802	33.964			40.269			31.9179			27.1513			47.312			52.3156			42.9206			48.45			27.6396			37.3888			30.431			24.1725			58.3545			47.0498			34.2724			23.6376			46.1061
1.202	34.7835			38.4458			30.537			26.2001			46.6885			51.3979			43.7553			48.293			28.6752			36.9274			27.8935			24.6285			58.6236			46.1848			34.5656			23.6527			45.807
1.602	34.0436			36.9583			32.537			26.5362			45.6775			48.6439			39.9895			46.4594			30.2332			35.3681			28.5069			23.8285			55.8868			45.1906			32.9662			22.325			46.1694
1.637	0			0			0			0			0			0			0			0			0			0			0			0			0			0			0			0			0
1.667	0			0			0			0			0			0			0			0			0			0			0			0			0			0			0			0			0
1.7	6.69112			5.76281			3.84284			3.89717			7.3897			7.08142			6.48574			6.34805			5.85638			5.35408			6.39027			3.85929			8.54193			6.07546			5.40942			3.66446			6.89153
2.1	19.3598			17.3807			12.6072			12.0139			24.0833			21.6786			21.3025			23.557			16.3316			18.7071			17.3375			11.0958			27.8814			18.8997			14.6873			11.5389			20.6707
2.5	22.3896			21.8784			17.64			12.5467			31.3898			26.228			26.7109			27.0295			20.3325			21.8297			19.8748			13.3504			33.3975			26.596			18.2409			15.3373			26.1382
2.9	24.1851			23.3752			21.4348			16.3256			31.8704			28.8659			28.8599			31.2899			20.0806			25.5482			19.3707			16.2009			38.5679			30.292			20.8421			15.301			26.7697
3.3	24.5799			24.4904			19.859			17.7115			32.6082			30.449			31.0198			33.6484			20.9029			26.1732			20.0004			17.0251			40.3089			28.474			22.3108			16.1472			30.4161
3.7	26.3425			25.7285			20.092			18.4084			34.334			31.492			32.8942			31.6439			20.0622			25.1924			18.7995			18.0569			41.7636			30.7888			22.2646			15.8355			32.0778
4.1	24.3753			25.9287			22.2476			18.889			37.2985			31.5608			33.0829			32.4905			20.8144			24.52			19.341			17.3346			43.0113			31.9965			24.4994			15.7737			31.9508
4.5	25.7038			26.6705			24.2875			18.7035			36.4856			34.1758			31.7987			33.5199			21.8705			26.4399			19.973			16.6084			44.2405			32.0996			22.9992			17.0345			31.5851
4.9	26.8271			24.9375			23.1908			18.2095			35.3212			34.4787			32.6297			33.9385			22.9838			25.7359			21.7487			17.0228			45.2516			33.5909			23.6651			16.7653			34.3606
5.3	27.4994			27.2639			24.9983			18.0657			37.2			35.0416			31.1624			35.1141			22.8824			26.5126			23.7175			16.6527			46.5679			34.0619			24.5923			18.1936			34.9249
5.7	28.0241			26.5003			25.2761			18.9781			36.2105			36.0042			32.6979			34.7037			22.0155			28.9622			24.1542			17.528			45.8015			32.9318			24.6036			17.549			33.622
6.1	26.5348			26.9729			25.4313			18.6943			36.8193			36.2705			31.8474			34.045			23.3708			26.3802			25.3364			17.9171			46.9549			32.8474			24.9624			18.2019			34.9337
6.5	26.9499			26.2623			25.1269			17.5377			37.1684			33.763			33.3595			34.9946			22.2186			27.0031			24.4041			18.6721			44.6061			35.1231			25.5421			17.0153			33.0908
6.9	27.0761			26.9321			24.4267			19.0726			37.6161			36.4156			32.7132			34.982			23.1581			27.1413			23.5762			16.9807			46.3031			34.6619			27.6653			17.2731			34.544
7.3	28.1022			29.1047			22.9499			18.4586			37.0758			37.764			31.599			37.6678			22.6773			27.7414			25.7106			19.3065			47.0346			33.1192			25.9721			17.0286			32.9142
7.7	28.2268			26.9402			24.2608			20.486			34.6801			36.7458			31.2237			35.7335			21.9994			26.341			22.9629			18.1391			45.5342			35.7479			26.0862			17.0902			35.4782
8.1	27.2127			25.5462			22.8109			20.4026			36.2963			36.5496			32.3004			35.2193			23.1529			27.5355			21.2477			19.849			45.5163			33.6247			26.5999			18.0477			33.7178
8.5	27.4037			24.996			22.6138			22.9509			36.394			36.5354			33.9646			37.2623			22.4563			27.8119			23.7884			18.2571			45.9595			34.0638			25.3035			17.0921			34.9584
8.9	28.4598			25.3067			24.2976			21			36.3591			37.754			32.6356			35.7429			22.8839			26.6448			23.1991			17.9813			44.8797			35.0948			24.2891			17.1245			35.7114
9.299	27.9708			27.044			23.6915			20.7516			36.4835			36.06			34.1823			33.5778			22.7129			28.7434			24.0816			17.4812			47.3482			36.5259			25.4021			17.1732			37.0287
9.699	26.3932			27.4237			24.1031			19.9319			34.1674			36.2031			35.4164			32.8192			22.0361			28.5053			22.8301			18.8918			47.4298			34.8787			27.1226			17.3838			35.3433
10.099	26.1504			27.1417			24.3793			21.5557			35.7075			35.9812			35.126			38.6006			22.8169			28.2791			21.9282			17.6497			46.7217			35.0277			25.2896			18.5356			35.7543
10.499	26.7788			27.0765			23.3133			20.2666			36.2555			36.2378			34.6523			36.9363			22.9365			28.3825			22.0888			18.5149			47.3022			32.866			25.5475			17.6173			37.2954
10.899	28.841			28.3663			23.0356			20.5201			36.153			37.3099			32.8569			35.9179			22.4977			28.4023			22.038			16.6971			45.0268			32.7571			24.8321			18.0127			35.5091
11.299	29.1909			28.1979			22.8552			19.4684			34.3493			36.3123			34.388			34.7985			22.4385			28.3346			23.9507			18.1286			47.9949			34.1702			25.6299			16.8695			36.2653
11.699	29.0137			26.868			23.2034			19.5445			36.5546			36.6776			34.1336			34.4328			22.2618			27.8235			24.6169			17.1865			46.0348			34.5347			25.1611			18.0783			36.8888
12.099	28.4855			27.4264			23.2234			20.1152			33.6157			37.6373			32.9068			35.0792			22.5376			28.6652			22.246			18.2347			47.2319			34.589			25.7107			17.4106			35.8059
12.499	29.7464			27.9311			24.1506			20.1214			36.0236			35.7638			32.4241			35.3517			21.3385			28.2102			23.9784			18.7247			47.6981			35.2165			25.5485			19.2022			34.7065
12.899	28.1093			27.6188			24.7194			19.2976			35.5482			34.883			31.417			35.9311			21.3935			27.6447			24.6032			18.3568			48.122			36.4907			26.3692			18.3044			36.9993
13.299	27.3673			25.4915			24.5178			19.8972			36.3108			35.0118			33.2168			35.0293			22.8588			29.0838			24.2441			16.7728			48.211			36.1227			25.9793			16.5305			33.7528
0	1.01036			1.09975			1.04497			1.0651			1.06455			1.03921			1.05645			1.06283			1.05114			1.06858			1.02617			1.02347			1.05649			1.01215			1.05455			0.947416			1.03775
0.402	1.05212			1.03834			1.02151			0.997784			1.02438			0.995441			0.999526			1.03391			1.01494			1.00768			1.0348			1.03152			1.02232			0.981602			0.979522			0.961501			0.994789
0.802	0.97061			0.996311			0.985685			0.998234			0.986041			1.01822			0.997585			0.982266			0.936965			0.996633			1.03001			0.980154			0.986115			1.0218			0.99848			1.04957			0.990842
1.202	0.99403			0.951205			0.943039			0.963262			0.973048			1.00036			1.01699			0.979083			0.972071			0.984334			0.944126			0.998646			0.990662			1.00302			1.00702			1.05024			0.984414
1.602	0.972883			0.9144			1.0048			0.975623			0.951977			0.946761			0.929457			0.941909			1.02488			0.94277			0.964887			0.966206			0.944414			0.981426			0.960424			0.991281			0.992203
1.637
1.667
1.7	0.191216			0.14258			0.118674			0.143282			0.154011			0.137826			0.150745			0.128699			0.198527			0.142718			0.216295			0.156488			0.144348			0.131944			0.157596			0.16271			0.148102
2.1	0.553257			0.430023			0.389334			0.441699			0.501926			0.421933			0.495125			0.47759			0.553632			0.498654			0.58683			0.449916			0.47116			0.410454			0.427893			0.512355			0.444222
2.5	0.63984			0.541303			0.544757			0.461289			0.654203			0.510478			0.620828			0.547991			0.68926			0.58189			0.672712			0.541337			0.564375			0.577598			0.531424			0.68101			0.561722
2.9	0.691153			0.578336			0.661945			0.600221			0.664219			0.561819			0.670779			0.634366			0.680719			0.681011			0.655649			0.65692			0.651748			0.657866			0.607205			0.679399			0.575294
3.3	0.702434			0.605928			0.613283			0.651174			0.679596			0.59263			0.720978			0.682181			0.708596			0.697671			0.676964			0.69034			0.681169			0.618384			0.649995			0.716972			0.653656
3.7	0.752806			0.636561			0.620477			0.676797			0.715564			0.612932			0.764544			0.641543			0.680095			0.671526			0.636314			0.732177			0.705751			0.668654			0.648649			0.703131			0.689368
4.1	0.696587			0.641513			0.687047			0.694465			0.777347			0.614271			0.768931			0.658705			0.705593			0.653602			0.654643			0.70289			0.726835			0.694883			0.713756			0.700386			0.686638
4.5	0.734552			0.659867			0.750044			0.687646			0.760405			0.665167			0.739083			0.679577			0.741397			0.70478			0.676037			0.673443			0.747608			0.697122			0.670049			0.756369			0.67878
4.9	0.766654			0.616989			0.716174			0.669485			0.736139			0.671061			0.758397			0.688062			0.779137			0.686013			0.736138			0.690248			0.764694			0.72951			0.68945			0.74442			0.738426
5.3	0.785866			0.674548			0.771995			0.664196			0.775295			0.682018			0.724294			0.711897			0.775698			0.706718			0.802777			0.675238			0.786937			0.739738			0.716463			0.807836			0.750553
5.7	0.800861			0.655654			0.780572			0.697742			0.754673			0.700754			0.759983			0.703576			0.746312			0.772013			0.817558			0.71073			0.773987			0.715197			0.716793			0.779215			0.722553
6.1	0.758302			0.667348			0.785366			0.687307			0.767361			0.705936			0.740215			0.690221			0.792254			0.703188			0.857574			0.726508			0.793478			0.713363			0.727246			0.808207			0.750741
6.5	0.770163			0.649768			0.775966			0.644785			0.774637			0.657132			0.775359			0.709474			0.753196			0.719793			0.826016			0.757123			0.753786			0.762785			0.744135			0.755517			0.711138
6.9	0.77377			0.666338			0.754343			0.701215			0.783967			0.70876			0.760339			0.709217			0.785045			0.723477			0.797997			0.688541			0.782462			0.75277			0.805992			0.766967			0.742367
7.3	0.803094			0.720091			0.708734			0.678644			0.772705			0.735004			0.734442			0.763669			0.768744			0.739472			0.870241			0.782846			0.794824			0.719265			0.756661			0.756109			0.707342
7.7	0.806653			0.666538			0.749217			0.75318			0.722776			0.715186			0.725719			0.724453			0.745767			0.702142			0.777237			0.735512			0.76947			0.776354			0.759985			0.758846			0.762444
8.1	0.777674			0.63205			0.704443			0.750114			0.756461			0.711368			0.750743			0.714029			0.784867			0.733985			0.719182			0.804843			0.769166			0.730245			0.774951			0.80136			0.724611
8.5	0.783131			0.618436			0.698357			0.843803			0.758496			0.711092			0.789423			0.755449			0.761253			0.741353			0.805179			0.740296			0.776656			0.739781			0.737184			0.758927			0.751272
8.9	0.813314			0.626123			0.750354			0.77208			0.75777			0.734809			0.758534			0.724645			0.775749			0.710242			0.785231			0.729114			0.758409			0.762172			0.707629			0.760369			0.767455
9.299	0.79934			0.669108			0.731638			0.762948			0.760361			0.701838			0.794483			0.68075			0.769952			0.766182			0.8151			0.708834			0.800124			0.793251			0.740056			0.762528			0.795765
9.699	0.754253			0.678501			0.744349			0.732808			0.712091			0.704624			0.823167			0.665371			0.747008			0.759836			0.772741			0.766031			0.801502			0.757478			0.79018			0.771881			0.759544
10.099	0.747314			0.671525			0.752877			0.792511			0.744189			0.700306			0.816418			0.78258			0.773479			0.753805			0.742213			0.715666			0.789536			0.760713			0.736779			0.823025			0.768377
10.499	0.765274			0.66991			0.719957			0.745116			0.75561			0.705299			0.805408			0.748839			0.777532			0.756561			0.747651			0.750749			0.799346			0.713768			0.744292			0.782248			0.801495
10.899	0.824205			0.701822			0.711383			0.754434			0.753473			0.726165			0.763679			0.728193			0.762659			0.757088			0.745932			0.67704			0.760895			0.711402			0.723451			0.799807			0.763107
11.299	0.834206			0.697656			0.70581			0.715767			0.715882			0.706749			0.799265			0.705499			0.76065			0.755283			0.81067			0.735084			0.811051			0.74209			0.746693			0.749044			0.779358
11.699	0.829142			0.664753			0.716565			0.718568			0.761843			0.713859			0.793352			0.698084			0.754659			0.741661			0.83322			0.696886			0.777928			0.750008			0.733033			0.802718			0.792758
12.099	0.814047			0.678568			0.717181			0.73955			0.700593			0.732538			0.764838			0.711189			0.764009			0.764097			0.752971			0.739387			0.798158			0.751187			0.749046			0.77307			0.769487
12.499	0.850082			0.691055			0.745815			0.739777			0.750777			0.696074			0.753618			0.716714			0.723363			0.751968			0.811609			0.759256			0.806037			0.764813			0.744321			0.852623			0.74586
12.899	0.803297			0.683328			0.763382			0.709491			0.740869			0.678932			0.730212			0.72846			0.725227			0.736894			0.832755			0.744338			0.8132			0.792487			0.76823			0.812757			0.795133
13.299	0.782091			0.630695			0.757156			0.731533			0.756763			0.681437			0.772043			0.710177			0.774897			0.775256			0.820602			0.680108			0.814703			0.784493			0.75687			0.733994			0.725363
Bleach	0.191216			0.14258			0.118674			0.143282			0.154011			0.137826			0.150745			0.128699			0.198527			0.142718			0.216295			0.156488			0.144348			0.131944			0.157596			0.16271			0.148102
Recovery	0.798935			0.665338			0.731232			0.750779			0.743197			0.708018			0.77606			0.719629			0.760071			0.74709			0.78482			0.73221			0.789745			0.755349			0.747513			0.78288			0.766802
FIMM	-1.15067			12.9905			-1.95617			-1.11371			1.93391			5.0954			-4.07944			1.64377			6.53481			-0.59367			1.25004			0			-12.1024			-8.28248			-2.46572			-7.72038			-7.46509
		sd	sem
0	1.04202	0.0286739	0.00523512
0.402	1.0086	0.0217472	0.00397048
0.802	0.993789	0.0220653	0.00402855
1.202	0.983639	0.0237084	0.00432855
1.602	0.971951	0.0261224	0.00476927
1.637
1.667
1.7	0.152045	0.0235916	0.00430721
2.1	0.474113	0.0450554	0.00822596
2.5	0.581869	0.0540595	0.00986987
2.9	0.634349	0.0350347	0.00639644
3.3	0.665485	0.0342632	0.00625557
3.7	0.6828	0.040408	0.00737745
4.1	0.700182	0.0355424	0.00648913
4.5	0.712679	0.0358236	0.00654047
4.9	0.722297	0.0372831	0.00680693
5.3	0.739574	0.0432896	0.00790357
5.7	0.74465	0.0384133	0.00701328
6.1	0.746995	0.044356	0.00809827
6.5	0.741385	0.0423055	0.0077239
6.9	0.744435	0.0395298	0.00721712
7.3	0.756203	0.0387809	0.0070804
7.7	0.755697	0.035287	0.0064425
8.1	0.752847	0.0368247	0.00672323
8.5	0.755484	0.0409006	0.00746739
8.9	0.748477	0.0346607	0.00632814
9.299	0.753952	0.0360793	0.00658714
9.699	0.755959	0.0345368	0.00630552
10.099	0.754846	0.0332593	0.00607229
10.499	0.752297	0.0323026	0.00589763
10.899	0.748331	0.0329105	0.0060086
11.299	0.754419	0.0363415	0.00663502
11.699	0.753288	0.0391571	0.00714908
12.099	0.748568	0.0321871	0.00587653
12.499	0.752246	0.0396465	0.00723843
12.899	0.758843	0.0378581	0.00691192
13.299	0.747502	0.0443911	0.00810467
[truncated: 40 more columns]

## Sheet: 8J UV Average
	8J UV Average
	Mean		stdv	stde	count			Bleach	Recovery
	29.49		7.12477	1.37116	27			0.124816	0.462316
		25.2099			32.446			27.826			33.276			27.826			29.0477			34.0245			25.5837			30.3465			21.9784			17.4147			32.0901			28.7038			23.5711			27.0976			22.7865
	1		2.21089	2		2.86328	3		2.77305	5		2.79062	6		2.77305	7		2.2614	9		2.90909	10		2.75908	1		1.03846	2		1.37161	3		1.35128	4		1.12513	5		1.24304	6		1.15818	7		1.33092	8		1.16073	9
	Channel.001			Channel.001			Channel.001			Channel.001			Channel.001			Channel.001			Channel.001			Channel.001			Channel.001			Channel.001			Channel.001			Channel.001			Channel.001			Channel.001			Channel.001			Channel.001			Channel.001
	Axis [s]	ROI.01 []	ROI.02 []	Axis [s]	ROI.01 []	ROI.02 []	Axis [s]	ROI.01 []	ROI.02 []	Axis [s]	ROI.01 []	ROI.02 []	Axis [s]	ROI.01 []	ROI.02 []	Axis [s]	ROI.01 []	ROI.02 []	Axis [s]	ROI.01 []	ROI.02 []	Axis [s]	ROI.01 []	ROI.02 []	Axis [s]	ROI.01 []	ROI.02 []	Axis [s]	ROI.01 []	ROI.02 []	Axis [s]	ROI.01 []	ROI.02 []	Axis [s]	ROI.01 []	ROI.02 []	Axis [s]	ROI.01 []	ROI.02 []	Axis [s]	ROI.01 []	ROI.02 []	Axis [s]	ROI.01 []	ROI.02 []	Axis [s]	ROI.01 []	ROI.02 []	Axis [s]
	0	30.8963	2.26923	0	40.0559	3.96807	0	34.2223	3.63355	0	40.1955	2.71913	0	34.2223	3.63355	0	34.2698	2.40889	0	40.9204	3.25561	0	31.5369	4.14558	0	32.1322	1.30082	0	24.2287	1.42917	0	19.5601	1.56043	0	34.7214	1.55483	0	30.3253	1.41088	0	25.08	1.38018	0	29.1946	1.45503	0	25.0458	1.45706	0
	0.4	27.9315	2.95105	0.415	37.5107	3.86753	0.4	31.5727	3.36378	0.402	36.9875	3.04217	0.4	31.5727	3.36378	0.402	32.5989	2.27667	0.4	39.6539	3.11538	0.403	30.865	4.02591	0.402	31.6199	1.09409	0.403	23.5467	1.37847	0.399	18.4007	1.83006	0.402	34.0045	1.53597	0.403	30.1502	1.38426	0.4	25.6709	1.27447	0.403	29.3054	1.31936	0.402	23.4755	1.22615	0.4
	0.8	27.5006	2.53147	0.802	35.8438	3.8784	0.8	32.3043	3.14797	0.802	36.4786	2.72515	0.8	32.3043	3.14797	0.802	30.7637	2.56222	0.802	36.3179	3.60897	0.803	28.95	3.6532	0.802	32.3716	1.09409	0.805	23.4677	1.48681	0.799	19.2271	1.60072	0.802	33.263	1.68691	0.803	29.5938	1.60301	0.8	25.5184	1.12132	0.803	27.8145	1.48857	0.802	24.0221	1.37261	0.8
	1.2	26.1213	2.36364	1.202	34.134	3.69565	1.2	30.072	3.45673	1.202	34.2724	2.81777	1.202	30.072	3.45673	1.202	30.1371	2.91667	1.202	35.4143	3.19151	1.203	28.7108	3.77973	1.202	30.7532	1.15728	1.205	23.5092	1.59792	1.199	19.074	1.49174	1.202	33.5196	1.28597	1.203	30.3636	1.56829	1.2	24.3495	1.31051	1.203	28.9332	1.50152	1.202	24.0544	1.4146	1.2
	1.6	25.243	1.52797	1.602	33.4536	3.3587	1.6	27.8519	3.29113	1.602	32.3122	2.56175	1.602	27.8519	3.29113	1.602	29.8566	2.22333	1.602	34.5651	3.57772	1.603	26.4459	2.98552	1.602	30.6915	1.18956	1.605	22.5783	1.54653	1.602	18.8352	1.54081	1.602	32.4976	1.49175	1.603	30.2894	1.23669	1.6	23.7041	1.38078	1.603	27.5077	1.50305	1.602	23.9747	1.16985	1.6
	1.633			1.635			1.632			1.635			1.635			1.635			1.635			1.635			1.635			1.638			1.634			1.635			1.635			1.633			1.635			1.635			1.632
	1.663			1.665			1.662			1.665			1.665			1.665			1.665			1.665			1.665			1.668			1.664			1.665			1.665			1.663			1.665			1.665			1.662
0	1.695	5.44264	2.42657	1.697	6.79276	2.3553	1.695	5.7833	2.42415	1.697	5.56285	2.47515	1.697	5.7833	2.42415	1.697	5.70072	2.29556	1.697	6.2472	2.65625	1.698	4.92949	2.15244	1.697	5.06504	0.93956	1.7	3.88998	1.36875	1.697	3.45729	1.32025	1.697	5.57415	0.813679	1.698	4.85215	0.895833	1.695	3.95113	1.19279	1.698	4.73087	1.34299	1.697	4.90703	1.11212	1.695
0.4	2.095	9.20191	2.27273	2.097	11.9394	1.93342	2.092	10.0779	2.82265	2.097	10.663	2.80949	2.097	10.0779	2.82265	2.097	9.20513	2.29	2.097	12.4933	2.82933	2.095	10.1061	2.61128	2.097	10.0686	1.13668	2.098	7.74942	1.64236	2.097	7.00369	1.23657	2.097	11.2683	1.17983	2.095	10.7952	1.06076	2.095	8.56457	1.26366	2.095	9.36454	1.31784	2.097	10.3607	1.18273	2.095
0.8	2.495	9.76398	2.26224	2.497	13.589	2.63247	2.495	11.8478	2.68323	2.497	12.2451	3.1988	2.497	11.8478	2.68323	2.497	10.887	2.45778	2.497	13.9383	2.75881	2.498	11.1141	2.29573	2.497	12.3748	0.938874	2.5	8.99107	1.47222	2.497	7.60168	1.26911	2.497	12.8366	1.01061	2.498	13.3046	1.37558	2.495	9.62678	0.957958	2.498	10.9523	1.26982	2.497	11.3867	1.05725	2.495
1.2	2.895	10.2737	2.74825	2.897	13.8553	2.54552	2.895	12.4807	2.79167	2.897	12.2655	2.95557	2.897	12.4807	2.79167	2.897	11.5346	2.35889	2.897	15.1926	2.83974	2.898	11.7897	2.24695	2.897	13.0436	0.856456	2.9	9.86521	1.41042	2.897	8.21943	1.36209	2.897	13.2442	1.13443	2.898	13.771	1.01794	2.895	10.8131	1.15556	2.898	11.1423	1.27439	2.897	13.4055	0.960401	2.895
1.6	3.295	10.7844	2.64336	3.297	14.3241	2.67867	3.295	12.3789	2.37393	3.297	12.8163	2.67696	3.297	12.3789	2.37393	3.297	12.2095	2.16111	3.297	14.2923	2.70833	3.298	11.8116	2.4375	3.297	14.1926	0.815934	3.3	10.3462	1.30486	3.297	8.99698	1.39979	3.297	13.9208	1.05601	3.298	14.3692	1.24537	3.295	11.4171	1.24865	3.298	11.987	1.36204	3.297	13.7164	1.27004	3.295
2	3.695	10.3572	2.26923	3.697	14.8257	2.28261	3.695	12.4403	2.96154	3.697	12.5905	2.71386	3.697	12.4403	2.96154	3.697	13.0446	2.29556	3.697	15.4566	2.59375	3.698	13.0477	2.56098	3.697	14.4633	1.03159	3.7	10.6132	1.30556	3.697	8.84824	1.41426	3.697	14.884	1.15153	3.698	15.5919	1.19155	3.695	11.0453	1.03904	3.698	13.9028	1.36433	3.697	13.8536	1.01384	3.695
2.4	4.095	10.4338	2.32168	4.097	15.1756	2.11073	4.095	12.4407	2.50801	4.097	14.0455	2.66114	4.097	12.4407	2.50801	4.097	12.0825	2.11	4.097	15.9094	2.63381	4.098	13.3949	2.0343	4.097	14.6617	1.07555	4.1	10.8609	1.24028	4.097	8.72261	1.67665	4.097	14.8864	1.17983	4.098	15.8127	1.11227	4.095	12.3483	1.17177	4.098	13.2028	0.997713	4.097	13.9201	1.25048	4.095
2.8	4.495	11.0357	2.31469	4.497	15.8828	2.90625	4.495	12.9669	2.77137	4.497	13.437	2.6363	4.497	12.9669	2.77137	4.497	12.5686	1.92111	4.497	15.9242	2.51522	4.498	12.9357	2.42607	4.497	14.6549	1.10371	4.5	11.1786	1.13889	4.497	9.13668	1.33781	4.497	16.1295	1.11557	4.498	15.5189	1.30729	4.495	12.4807	1.18318	4.498	13.4235	1.13567	4.497	13.8427	1.0396	4.494
3.2	4.895	11.0023	2.64336	4.897	15.4145	3.11073	4.895	13.8955	2.47596	4.897	14.1937	3.00075	4.897	13.8955	2.47596	4.897	12.5675	2.08778	4.897	16.5153	2.75962	4.898	12.5012	2.37729	4.897	15.4638	1.03365	4.9	12.212	1.46319	4.897	9.00737	1.35227	4.897	15.2773	1.10731	4.898	16.2826	1.09664	4.895	12.5181	1.03964	4.898	13.0099	1.20274	4.897	14.3438	1.198	4.894
3.6	5.295	10.7085	2.27622	5.297	16.1705	2.70245	5.295	13.9701	2.68857	5.297	14.1099	3.05346	5.297	13.9701	2.68857	5.297	12.2887	2.27333	5.297	15.2923	3.13702	5.298	14.3433	2.25381	5.297	15.229	0.928571	5.3	11.1054	1.17986	5.297	9.3397	1.33781	5.297	16.0471	0.876179	5.298	15.2838	1.23553	5.295	13.1324	1.14715	5.298	13.0673	1.375	5.297	14.6836	1.02529	5.294
4	5.695	10.4178	2.96503	5.697	15.0016	2.66576	5.695	13.588	2.92521	5.697	12.5938	3.19578	5.697	13.588	2.92521	5.697	12.3369	1.92667	5.697	15.3441	3.02244	5.698	13.6161	2.42988	5.697	15.565	1.125	5.7	11.7241	1.50417	5.697	9.80972	1.3657	5.697	16.746	1.07134	5.698	16.6549	1.39757	5.695	12.7802	1.20901	5.698	13.4041	1.2622	5.697	15.4661	1.20706	5.694
4.4	6.095	10.7424	1.68182	6.097	14.6517	2.75611	6.095	13.7978	2.75321	6.097	13.4373	2.8012	6.097	13.7978	2.75321	6.097	12.2236	2.19444	6.097	15.8918	2.59535	6.098	13.3882	2.39405	6.097	15.8636	1.125	6.1	11.7935	1.31597	6.097	9.97688	1.43647	6.097	15.7272	1.08903	6.098	16.8071	1.01852	6.095	12.0364	1.23664	6.098	13.7702	1.1128	6.097	15.2979	1.15553	6.094
4.8	6.495	10.5208	1.78671	6.497	15.5441	2.4178	6.495	13.5616	2.51656	6.497	13.4394	2.89458	6.497	13.5616	2.51656	6.497	12.5099	1.79	6.497	15.0056	3.31731	6.498	13.5748	2.6997	6.497	15.9383	0.835852	6.5	11.8108	1.11806	6.497	9.46734	1.46952	6.497	16.5225	0.966392	6.498	16.1476	1.06771	6.495	12.848	1.25526	6.498	14.7977	1.29649	6.497	14.9255	1.11832	6.494
5.2	6.895	10.8037	2.16084	6.897	15.2095	3.34918	6.895	13.6241	2.82639	6.897	14.2007	2.95181	6.897	13.6241	2.82639	6.897	12.1045	2.45556	6.897	15.2025	2.71715	6.898	13.8488	2.5503	6.897	15.1928	1.1044	6.9	11.6887	1.52708	6.897	9.95511	1.45455	6.897	16.9751	0.975236	6.898	16.1579	1.25463	6.895	12.5071	1.10991	6.898	13.9268	1.25991	6.897	15.0422	1.28244	6.894
5.6	7.295	10.2416	1.9965	7.297	14.8686	2.56114	7.295	13.7863	2.66079	7.297	14.8936	2.8622	7.297	13.7863	2.66079	7.297	12.5293	2.26	7.297	14.4373	2.44151	7.298	14.2358	2.61128	7.297	15.6057	1.12431	7.3	10.8361	1.24236	7.297	9.57018	1.35279	7.297	16.4989	0.92217	7.298	16.7838	1.49132	7.295	12.6878	1.2036	7.298	14.1102	1.20274	7.297	14.3831	1.18321	7.294
6	7.695	10.2162	2.84615	7.697	15.0905	2.45788	7.695	13.9221	2.5625	7.697	13.9865	2.64608	7.697	13.9221	2.5625	7.697	12.4106	2.42667	7.697	15.3646	3.14503	7.698	13.6343	3.23476	7.697	16.2161	0.981456	7.7	11.3318	1.65972	7.697	9.19263	1.16684	7.697	17.1716	1.19575	7.698	17.0711	1.22801	7.695	12.8928	0.974775	7.698	14.4426	1.2622	7.697	15.0703	1.07586	7.694
6.4	8.095	10.3343	2.22028	8.097	14.7692	3.02853	8.095	14.8761	2.87447	8.097	14.0878	2.72515	8.097	14.8761	2.87447	8.097	12.1491	2.29889	8.097	16.4753	3.11779	8.098	14.1286	2.75915	8.097	15.4553	0.980769	8.1	12.1604	1.25556	8.097	8.59497	1.29855	8.097	17.1798	1.1079	8.098	17.0954	1.38542	8.095	12.9319	0.893694	8.098	14.0003	1.29345	8.097	15.1016	1.12739	8.094
6.8	8.495	10.5288	1.73427	8.497	14.6207	2.60122	8.495	14.5813	2.78846	8.497	14.9819	2.54443	8.497	14.5813	2.78846	8.497	13.0724	2.24444	8.497	16.0674	2.41587	8.498	14.0593	2.32393	8.497	16.6962	0.815247	8.5	11.5481	1.28403	8.497	9.25394	1.14101	8.497	16.4698	0.93809	8.498	16.3762	1.28762	8.495	13.4674	1.34474	8.495	14.0459	1.37881	8.497	15.7849	1.22853	8.494
7.2	8.895	9.96333	1.62587	8.897	14.8402	2.74457	8.895	13.8802	2.59562	8.897	13.4951	2.58961	8.897	13.8802	2.59562	8.897	13.2349	2.09111	8.897	15.876	3.08974	8.898	13.4763	2.47256	8.897	16.0038	1.00137	8.9	11.5544	1.34931	8.897	9.0995	1.25103	8.897	17.1308	0.955778	8.898	16.1299	1.22106	8.895	12.4725	1.13694	8.91	14.486	1.33994	8.897	15.8693	1.11832	8.894
7.6	9.295	9.6718	2.15734	9.297	14.5687	2.46739	9.295	14.4167	2.59722	9.297	14.1615	2.71235	9.297	14.4167	2.59722	9.297	12.7333	2.83667	9.297	16.6209	3.17468	9.298	13.3276	2.8628	9.297	15.5432	1.05426	9.3	11.6365	1.30556	9.297	8.9933	1.35847	9.297	16.5689	1.09965	9.298	16.8554	1.22685	9.295	13.5006	1.15676	9.295	14.4033	1.17988	9.297	15.5294	1.32109	9.294
8	9.695	10.3586	2.21678	9.697	14.3618	3.20177	9.695	14.1198	2.49786	9.697	14.046	2.49925	9.697	14.1198	2.49786	9.697	12.7629	2.34778	9.697	14.7844	2.74199	9.698	13.5947	2.83765	9.697	16.5337	1.10646	9.7	12.0058	1.33611	9.697	9.80938	1.328	9.697	16.2238	0.974057	9.698	16.9825	0.965278	9.695	13.1691	1.11171	9.698	13.9985	1.18064	9.697	15.5357	1.13406	9.694
8.4	10.095	10.6114	2.41958	10.097	14.9321	3.20584	10.095	13.8668	2.69444	10.097	13.7163	2.86145	10.097	13.8668	2.69444	10.097	13.1812	2.50889	10.097	16.6627	2.76522	10.098	13.1303	2.68902	10.097	16.5133	0.846154	10.1	11.6339	1.36806	10.097	9.5273	1.08626	10.097	16.1819	1.25	10.098	17.347	1.09664	10.095	13.4289	1.12853	10.098	14.2768	1.37576	10.097	15.0609	1.16842	10.094
8.8	10.495	10.1063	2.26573	10.497	14.7791	3.08832	10.495	13.2963	2.47917	10.497	14.8698	2.59864	10.497	13.2963	2.47917	10.497	12.8396	1.93889	10.497	15.534	2.85577	10.498	13.2461	3.06555	10.497	17.282	0.979396	10.5	11.6071	1.28542	10.497	9.58626	1.43079	10.497	17.0037	1.03656	10.498	16.3517	1.12211	10.495	12.3797	1.24084	10.498	14.1602	1.51677	10.497	15.8247	0.974714	10.494
9.2	10.895	9.97988	1.68182	10.897	15.2434	2.71535	10.895	14.2822	2.45459	10.897	14.2953	2.62952	10.897	14.2822	2.45459	10.897	12.4161	2.17556	10.897	16.3796	2.97756	10.898	13.3846	2.86204	10.897	17.2517	1.10508	10.9	12.3364	1.32708	10.897	9.44456	1.23605	10.897	17.656	1.01887	10.898	16.2645	1.22743	10.895	13.6102	0.968168	10.898	14.0875	1.59299	10.897	15.6214	1.24189	10.894
9.6	11.295	10.5781	2.21329	11.297	15.3177	3.39946	11.295	14.3387	2.5219	11.297	13.7217	2.83886	11.297	14.3387	2.5219	11.297	12.6741	1.99	11.297	16.0137	2.92628	11.298	13.4249	2.71646	11.297	16.907	0.989698	11.3	12.8632	1.275	11.297	9.53132	1.2438	11.297	16.7399	1.08962	11.298	17.2794	1.33102	11.295	13.1585	1.1003	11.298	13.7401	1.58384	11.297	15.1133	1.1999	11.294
10	11.695	9.8536	2.04895	11.697	16.1936	2.875	11.695	14.9144	2.68323	11.697	12.8443	3.09036	11.697	14.9144	2.68323	11.697	12.4736	2.03889	11.697	16.7421	2.82772	11.698	13.7651	2.46951	11.697	16.1958	1.09272	11.7	12.0343	1.49375	11.697	10.072	1.00207	11.697	16.4118	1.05425	11.698	16.9237	1.27083	11.695	13.2953	0.92973	11.698	13.5464	1.45884	11.697	15.7818	1.01861	11.694
10.4	12.095	9.92352	2.16783	12.097	15.3011	3.0625	12.095	14.2089	2.70085	12.097	13.9491	2.97666	12.097	14.2089	2.70085	12.097	13.1991	2.17444	12.097	15.4924	3.08494	12.098	13.0064	2.97866	12.097	17.035	1.05632	12.1	11.8675	1.42153	12.097	9.70519	1.32128	12.097	16.9637	1.24057	12.098	16.948	1.3235	12.095	13.1985	1.15736	12.098	14.5378	1.43598	12.097	15.0958	0.968034	12.094
10.8	12.495	9.69635	1.47552	12.497	14.6146	2.86617	12.495	14.8491	2.82959	12.497	13.2811	2.6363	12.497	14.8491	2.82959	12.497	12.7868	2.21333	12.497	16.5561	2.83814	12.498	12.6389	2.79345	12.497	16.396	1.0728	12.5	12.1319	1.45278	12.497	9.31156	1.29907	12.497	16.4033	1.1592	12.498	16.2938	1.40336	12.495	12.8593	1.21021	12.498	13.6724	1.30564	12.497	15.9424	1.09781	12.494
11.2	12.895	9.54866	2.1014	12.897	15.47	2.09783	12.895	14.5417	2.86378	12.897	12.8707	2.83208	12.897	14.5417	2.86378	12.897	13.0951	2.42667	12.897	15.7613	2.8133	12.898	13.0009	2.90854	12.897	16.9214	0.960852	12.9	11.9649	1.07569	12.897	10.0714	1.25775	12.897	18.3236	0.991156	12.898	17.389	1.19907	12.895	12.6644	1.25586	12.898	14.6186	1.52363	12.897	15.1836	1.07586	12.894
11.6	13.295	9.88285	1.79371	13.297	15.7581	2.62636	13.295	14.3105	2.83654	13.297	13.567	2.73795	13.297	14.3105	2.83654	13.297	12.5033	2.17111	13.297	15.8497	2.76923	13.298	13.5381	2.92226	13.297	16.0875	1.29258	13.3	12.3569	1.44375	13.297	9.21005	1.06457	13.297	17.4717	1.06368	13.298	16.6341	1.24653	13.295	12.5871	1.04565	13.298	14.4013	1.10976	13.297	16.3922	1.17844	13.294
	0	28.627			36.0879			30.5887			37.4764			30.5887			31.8609			37.6648			27.3913			30.8314			22.7995			17.9997			33.1666			28.9144			23.6998			27.7396			23.5888
	0.4	24.9805			33.6432			28.2089			33.9453			28.2089			30.3222			36.5386			26.8391			30.5258			22.1682			16.5706			32.4685			28.7659			24.3964			27.986			22.2494
	0.8	24.9691			31.9654			29.1563			33.7535			29.1563			28.2015			32.709			25.2968			31.2775			21.9809			17.6264			31.5761			27.9907			24.397			26.326			22.6495
	1.2	23.7577			30.4384			26.6153			31.4546			26.6153			27.2205			32.2228			24.9311			29.5959			21.9113			17.5823			32.2336			28.7953			23.039			27.4316			22.6398
	1.6	23.715			30.0949			24.5608			29.7504			24.5608			27.6332			30.9874			23.4604			29.502			21.0318			17.2944			31.0059			29.0527			22.3233			26.0046			22.8049
	1.633	0			0			0			0			0			0			0			0			0			0			0			0			0			0			0			0
	1.663	0			0			0			0			0			0			0			0			0			0			0			0			0			0			0			0
	1.695	3.01606			4.43746			3.35915			3.0877			3.35915			3.40517			3.59095			2.77705			4.12548			2.52123			2.13704			4.76047			3.95631			2.75833			3.38788			3.79491
	2.095	6.92918			10.006			7.25529			7.85353			7.25529			6.91513			9.66393			7.49484			8.93197			6.10706			5.76711			10.0884			9.73448			7.30091			8.04671			9.17795
	2.495	7.50175			10.9565			9.16462			9.04634			9.16462			8.42919			11.1795			8.81841			11.4359			7.51885			6.33256			11.826			11.929			8.66882			9.68248			10.3295
	2.895	7.52544			11.3097			9.68899			9.30988			9.68899			9.17575			12.3529			9.54276			12.1872			8.45479			6.85734			12.1097			12.753			9.65754			9.86796			12.4451
	3.295	8.14103			11.6454			10.005			10.1394			10.005			10.0484			11.5839			9.37411			13.3767			9.04134			7.59719			12.8648			13.1238			10.1684			10.6249			12.4464
	3.695	8.08793			12.543			9.47875			9.8766			9.47875			10.749			12.8628			10.4867			13.4318			9.30764			7.43399			13.7325			14.4003			10.0063			12.5385			12.8398
	4.095	8.11211			13.0648			9.93265			11.3843			9.93265			9.97249			13.2756			11.3606			13.5861			9.62061			7.04596			13.7066			14.7005			11.1766			12.2051			12.6696
	4.495	8.72099			12.9765			10.1955			10.8007			10.1955			10.6475			13.409			10.5097			13.5512			10.0397			7.79887			15.0139			14.2116			11.2976			12.2878			12.8031
	4.895	8.35893			12.3037			11.4195			11.193			11.4195			10.4798			13.7557			10.124			14.4301			10.7488			7.6551			14.17			15.186			11.4784			11.8072			13.1458
	5.295	8.43225			13.4681			11.2815			11.0564			11.2815			10.0154			12.1553			12.0895			14.3005			9.92555			8.00189			15.171			14.0483			11.9853			11.6923			13.6583
	5.695	7.45277			12.3358			10.6628			9.39797			10.6628			10.4102			12.3216			11.1862			14.44			10.2199			8.44401			15.6747			15.2573			11.5712			12.1419			14.2591
	6.095	9.06062			11.8955			11.0446			10.6361			11.0446			10.0291			13.2964			10.9941			14.7386			10.4775			8.54042			14.6382			15.7886			10.7998			12.6573			14.1424
	6.495	8.73412			13.1263			11.045			10.5448			11.045			10.7199			11.6883			10.8751			15.1025			10.6927			7.99781			15.5561			15.0799			11.5928			13.5012			13.8072
	6.895	8.64281			11.8603			10.7977			11.2489			10.7977			9.64898			12.4853			11.2985			14.0884			10.1616			8.50056			15.9999			14.9033			11.3972			12.6669			13.7597
	7.295	8.24508			12.3075			11.1255			12.0314			11.1255			10.2693			11.9958			11.6245			14.4814			9.59376			8.21739			15.5768			15.2925			11.4842			12.9075			13.1999
	7.695	7.37003			12.6327			11.3596			11.3404			11.3596			9.98391			12.2196			10.3995			15.2346			9.67208			8.02579			15.9759			15.8431			11.918			13.1804			13.9945
	8.095	8.11405			11.7407			12.0017			11.3627			12.0017			9.8502			13.3575			11.3694			14.4745			10.9049			7.29642			16.0719			15.71			12.0382			12.7068			13.9742
	8.495	8.79456			12.0194			11.7928			12.4375			11.7928			10.828			13.6516			11.7354			15.8809			10.2641			8.11292			15.5317			15.0886			12.1227			12.6671			14.5564
	8.895	8.33745			12.0956			11.2846			10.9055			11.2846			11.1438			12.7862			11.0038			15.0024			10.2051			7.84846			16.175			14.9088			11.3355			13.146			14.751
	9.295	7.51446			12.1013			11.8194			11.4491			11.8194			9.89665			13.4462			10.4648			14.489			10.331			7.63483			15.4692			15.6286			12.3438			13.2234			14.2083
	9.695	8.14181			11.1601			11.6219			11.5468			11.6219			10.4151			12.0424			10.7571			15.4272			10.6696			8.48138			15.2497			16.0172			12.0574			12.8178			14.4016
	10.095	8.19186			11.7263			11.1724			10.8549			11.1724			10.6723			13.8974			10.4413			15.6672			10.2659			8.44104			14.9319			16.2504			12.3004			12.901			13.8925
	10.495	7.84057			11.6908			10.8172			12.2711			10.8172			10.9007			12.6783			10.1805			16.3026			10.3217			8.15548			15.9672			15.2296			11.1389			12.6434			14.85
	10.895	8.29806			12.5281			11.8276			11.6658			11.8276			10.2405			13.402			10.5226			16.1466			11.0093			8.2085			16.6371			15.037			12.642			12.4945			14.3795
	11.295	8.36477			11.9182			11.8168			10.8828			11.8168			10.6841			13.0874			10.7084			15.9173			11.5882			8.28752			15.6503			15.9484			12.0582			12.1562			13.9134
	11.695	7.80464			13.3186			12.2312			9.75391			12.2312			10.4347			13.9144			11.2956			15.103			10.5405			9.06996			15.3576			15.6529			12.3656			12.0876			14.7632
	12.095	7.75568			12.2386			11.508			10.9725			11.508			11.0247			12.4075			10.0278			15.9786			10.446			8.38391			15.7232			15.6245			12.0411			13.1018			14.1278
	12.495	8.22082			11.7484			12.0196			10.6448			12.0196			10.5735			13.7179			9.84544			15.3232			10.6791			8.01249			15.2441			14.8905			11.6491			12.3668			14.8446
	12.895	7.44726			13.3722			11.6779			10.0386			11.6779			10.6684			12.948			10.0924			15.9605			10.8892			8.81361			17.3325			16.1899			11.4085			13.095			14.1077
	13.295	8.08914			13.1318			11.4739			10.8291			11.4739			10.3322			13.0804			10.6158			14.7949			10.9131			8.14548			16.408			15.3876			11.5414			13.2915			15.2138
	0	1.13555			1.11225			1.09929			1.12623			1.09929			1.09685			1.10699			1.07065			1.01598			1.03736			1.03359			1.03354			1.00734			1.00546			1.02369			1.03521
	0.4	0.9909			1.0369			1.01376			1.02011			1.01376			1.04388			1.07389			1.04907			1.00591			1.00864			0.951531			1.01179			1.00216			1.03501			1.03279			0.976429
	0.8	0.99045			0.98519			1.04781			1.01435			1.04781			0.970869			0.961335			0.988784			1.03068			1.00012			1.01216			0.983981			0.975157			1.03504			0.971525			0.99399
	1.2	0.942395			0.938125			0.956488			0.945263			0.956488			0.937096			0.947047			0.974491			0.975265			0.996949			1.00963			1.00447			1.00319			0.977426			1.01233			0.993564
	1.6	0.940705			0.92754			0.882656			0.894049			0.882656			0.951307			0.910738			0.917003			0.97217			0.956933			0.993092			0.966212			1.01216			0.947062			0.959666			1.00081
	1.633
	1.663
	1.695	0.119638			0.136765			0.12072			0.0927904			0.12072			0.117227			0.10554			0.108547			0.135946			0.114714			0.122715			0.148347			0.137832			0.117022			0.125025			0.166542
	2.095	0.27486			0.308389			0.260738			0.236012			0.260738			0.238062			0.284029			0.292954			0.294333			0.277867			0.331164			0.314378			0.339135			0.30974			0.296953			0.40278
	2.495	0.297572			0.337685			0.329354			0.271858			0.329354			0.290185			0.328572			0.344688			0.376844			0.342103			0.363634			0.368524			0.415589			0.367773			0.357319			0.453316
	2.895	0.298512			0.348572			0.348199			0.279777			0.348199			0.315886			0.363058			0.373001			0.401601			0.384687			0.393768			0.377366			0.444298			0.409719			0.364164			0.54616
	3.295	0.322931			0.358918			0.359555			0.304705			0.359555			0.345929			0.340459			0.366409			0.440797			0.411375			0.436252			0.400896			0.457214			0.431393			0.3921			0.546217
	3.695	0.320824			0.386583			0.340643			0.296808			0.340643			0.370047			0.378046			0.409899			0.442613			0.423491			0.42688			0.427934			0.501687			0.424514			0.462716			0.563484
	4.095	0.321783			0.402664			0.356955			0.342118			0.356955			0.343315			0.390176			0.444058			0.447699			0.437731			0.404599			0.427127			0.512143			0.474164			0.450413			0.556013
	4.495	0.345936			0.399943			0.366402			0.324578			0.366402			0.366554			0.394097			0.410795			0.446548			0.456799			0.447833			0.467868			0.495112			0.479297			0.453465			0.561873
	4.895	0.331574			0.379207			0.410389			0.336368			0.410389			0.360778			0.404287			0.395719			0.475511			0.489062			0.439577			0.441568			0.529059			0.48697			0.435729			0.57691
	5.295	0.334482			0.415093			0.405429			0.332264			0.405429			0.344792			0.35725			0.472546			0.471239			0.451606			0.459491			0.472761			0.489422			0.508472			0.431491			0.599404
	5.695	0.295629			0.380195			0.383194			0.282424			0.383194			0.358385			0.36214			0.43724			0.475839			0.464999			0.484879			0.488458			0.531542			0.490906			0.44808			0.62577
	6.095	0.359408			0.366627			0.396916			0.319633			0.396916			0.345264			0.39079			0.429731			0.485675			0.47672			0.490415			0.456159			0.550053			0.458179			0.467103			0.620648
	6.495	0.346457			0.40456			0.396931			0.31689			0.396931			0.369046			0.343526			0.425079			0.497668			0.486511			0.459257			0.484763			0.525362			0.491822			0.498244			0.605938
	6.895	0.342835			0.36554			0.388043			0.338048			0.388043			0.332177			0.366951			0.441629			0.464251			0.462344			0.488126			0.498592			0.519208			0.483524			0.467454			0.603856
	7.295	0.327058			0.379322			0.399823			0.361563			0.399823			0.353532			0.352564			0.45437			0.477202			0.436509			0.471866			0.485407			0.532769			0.487215			0.476333			0.579285
	7.695	0.292347			0.389345			0.408235			0.340797			0.408235			0.343708			0.359141			0.406489			0.502023			0.440073			0.460864			0.497843			0.551952			0.505619			0.486406			0.614156
	8.095	0.32186			0.361854			0.43131			0.341468			0.43131			0.339105			0.392586			0.4444			0.476975			0.496164			0.418981			0.500837			0.547313			0.510717			0.468928			0.613266
	8.495	0.348854			0.370445			0.423806			0.373768			0.423806			0.372766			0.401228			0.458704			0.52332			0.467008			0.465867			0.484003			0.525663			0.514302			0.467463			0.638816
	8.895	0.330722			0.372793			0.405541			0.327729			0.405541			0.383638			0.375795			0.430108			0.494371			0.464326			0.450681			0.504051			0.519402			0.480907			0.485137			0.647355
	9.295	0.298076			0.372969			0.424762			0.344065			0.424762			0.340704			0.395192			0.409043			0.477451			0.470052			0.438413			0.482055			0.544477			0.523685			0.487994			0.623543
	9.695	0.322961			0.343959			0.417664			0.346999			0.417664			0.358553			0.353933			0.420466			0.508369			0.485462			0.487025			0.475215			0.558017			0.511534			0.473025			0.632024
	10.095	0.324947			0.36141			0.401508			0.326207			0.401508			0.367407			0.408454			0.408123			0.516277			0.46709			0.484709			0.465312			0.56614			0.521841			0.476095			0.609683
	10.495	0.311012			0.360315			0.388742			0.368768			0.388742			0.375269			0.372622			0.39793			0.537215			0.469632			0.468311			0.497572			0.530576			0.472566			0.466589			0.651703
	10.895	0.329159			0.386121			0.425055			0.350576			0.425055			0.352542			0.393894			0.4113			0.532075			0.500917			0.471355			0.51845			0.523868			0.536335			0.461094			0.631053
	11.295	0.331805			0.367326			0.424668			0.327047			0.424668			0.367813			0.384645			0.418563			0.524518			0.527255			0.475893			0.487699			0.555618			0.511565			0.448609			0.610598
	11.695	0.309587			0.410484			0.43956			0.293121			0.43956			0.359226			0.408952			0.441516			0.497686			0.479587			0.520823			0.478576			0.545325			0.524608			0.446077			0.647891
	12.095	0.307645			0.377199			0.413571			0.329741			0.413571			0.379538			0.364664			0.391958			0.526539			0.475285			0.481428			0.489968			0.544335			0.510841			0.483504			0.620008
	12.495	0.326096			0.362093			0.431954			0.319893			0.431954			0.364005			0.403178			0.384832			0.50494			0.485893			0.4601			0.475041			0.518763			0.49421			0.456381			0.651467
	12.895	0.295411			0.412138			0.419675			0.301676			0.419675			0.367273			0.380551			0.394483			0.525943			0.49545			0.506102			0.540118			0.564033			0.484005			0.483254			0.619127
	13.295	0.320872			0.404728			0.412345			0.325431			0.412345			0.355698			0.384442			0.414945			0.487533			0.496539			0.467737			0.511309			0.536081			0.489643			0.490506			0.667666
Bleach		0.119638			0.136765			0.12072			0.0927904			0.12072			0.117227			0.10554			0.108547			0.135946			0.114714			0.122715			0.148347			0.137832			0.117022			0.125025			0.166542
Recovery		0.31809			0.376879			0.417893			0.334486			0.417893			0.361816			0.385285			0.415524			0.509016			0.481382			0.470553			0.49387			0.542104			0.506159			0.472071			0.63189
FIMM		72.3629			62.5779			55.7514			69.6339			55.7514			65.085			61.1787			56.1457			40.5846			45.184			46.9866			43.1055			35.0773			41.0602			46.7339			20.133
		sd	sem
0	1.05308	0.0390464	0.00751449
0.4	1.01919	0.0280902	0.00540596
0.8	0.996381	0.0238768	0.00459508
1.2	0.981582	0.0263662	0.00507419
1.6	0.94977	0.0338835	0.00652088
1.633
1.663
1.695	0.124816	0.0251734	0.00484462
2.095	0.300725	0.0421439	0.00811059
2.495	0.351498	0.0453009	0.00871816
2.895	0.383725	0.058447	0.0112481
3.295	0.401057	0.0559756	0.0107725
3.695	0.412426	0.0596092	0.0114718
4.095	0.427738	0.0615727	0.0118497
4.495	0.435369	0.0591419	0.0113819
4.895	0.442585	0.0633616	0.0121939
5.295	0.446545	0.0647334	0.012458
5.695	0.443735	0.075773	0.0145825
6.095	0.451221	0.072631	0.0139778
6.495	0.451616	0.0703659	0.0135419
6.895	0.450968	0.0745605	0.0143492
7.295	0.45461	0.0713988	0.0137407
7.695	0.456703	0.0812016	0.0156273
8.095	0.463216	0.0758758	0.0146023
8.495	0.462505	0.0683364	0.0131514
8.895	0.461306	0.0774461	0.0149045
9.295	0.456765	0.0790337	0.01521
9.695	0.459723	0.07651	0.0147244
10.095	0.461663	0.0768567	0.0147911
10.495	0.459125	0.0780889	0.0150282
10.895	0.469402	0.0751568	0.0144639
11.295	0.466909	0.0755196	0.0145338
11.695	0.468061	0.0796649	0.0153315
12.095	0.460806	0.0787532	0.0151561
12.495	0.457052	0.0765127	0.0147249
12.895	0.466335	0.0820386	0.0157883
13.295	0.465167	0.0795934	0.0153178
[truncated: 32 more columns]

## Sheet: overview
	Mean				sd				sed
Time(s)	NT	8J UV		Time (s)	NT	8J UV		Time(s)	NT	8J UV
0	1.04202	1.05308		0	0.0286739	0.0390464		0	0.00523512	0.00751449
0.402	1.0086	1.01919		0.402	0.0217472	0.0280902		0.402	0.00397048	0.00540596						immobile fractions
0.802	0.993789	0.996381		0.802	0.0220653	0.0238768		0.802	0.00402855	0.00459508					NT	0
1.202	0.983639	0.981582		1.202	0.0237084	0.0263662		1.202	0.00432855	0.00507419					8J UV	48.3575
1.602	0.971951	0.94977		1.602	0.0261224	0.0338835		1.602	0.00476927	0.00652088
1.637				1.637	0	0		1.637	0	0
1.667				1.667	0	0		1.667	0	0
1.7	0.152045	0.124816		1.7	0.0235916	0.0251734		1.7	0.00430721	0.00484462
2.1	0.474113	0.300725		2.1	0.0450554	0.0421439		2.1	0.00822596	0.00811059
2.5	0.581869	0.351498		2.5	0.0540595	0.0453009		2.5	0.00986987	0.00871816
2.9	0.634349	0.383725		2.9	0.0350347	0.058447		2.9	0.00639644	0.0112481
3.3	0.665485	0.401057		3.3	0.0342632	0.0559756		3.3	0.00625557	0.0107725
3.7	0.6828	0.412426		3.7	0.040408	0.0596092		3.7	0.00737745	0.0114718
4.1	0.700182	0.427738		4.1	0.0355424	0.0615727		4.1	0.00648913	0.0118497
4.5	0.712679	0.435369		4.5	0.0358236	0.0591419		4.5	0.00654047	0.0113819
4.9	0.722297	0.442585		4.9	0.0372831	0.0633616		4.9	0.00680693	0.0121939
5.3	0.739574	0.446545		5.3	0.0432896	0.0647334		5.3	0.00790357	0.012458
5.7	0.74465	0.443735		5.7	0.0384133	0.075773		5.7	0.00701328	0.0145825
6.1	0.746995	0.451221		6.1	0.044356	0.072631		6.1	0.00809827	0.0139778
6.5	0.741385	0.451616		6.5	0.0423055	0.0703659		6.5	0.0077239	0.0135419
6.9	0.744435	0.450968		6.9	0.0395298	0.0745605		6.9	0.00721712	0.0143492
7.3	0.756203	0.45461		7.3	0.0387809	0.0713988		7.3	0.0070804	0.0137407
7.7	0.755697	0.456703		7.7	0.035287	0.0812016		7.7	0.0064425	0.0156273
8.1	0.752847	0.463216		8.1	0.0368247	0.0758758		8.1	0.00672323	0.0146023
8.5	0.755484	0.462505		8.5	0.0409006	0.0683364		8.5	0.00746739	0.0131514
8.9	0.748477	0.461306		8.9	0.0346607	0.0774461		8.9	0.00632814	0.0149045
9.299	0.753952	0.456765		9.299	0.0360793	0.0790337		9.299	0.00658714	0.01521
9.699	0.755959	0.459723		9.699	0.0345368	0.07651		9.699	0.00630552	0.0147244
10.099	0.754846	0.461663		10.099	0.0332593	0.0768567		10.099	0.00607229	0.0147911
10.499	0.752297	0.459125		10.499	0.0323026	0.0780889		10.499	0.00589763	0.0150282
10.899	0.748331	0.469402		10.899	0.0329105	0.0751568		10.899	0.0060086	0.0144639
11.299	0.754419	0.466909		11.299	0.0363415	0.0755196		11.299	0.00663502	0.0145338
11.699	0.753288	0.468061		11.699	0.0391571	0.0796649		11.699	0.00714908	0.0153315
12.099	0.748568	0.460806		12.099	0.0321871	0.0787532		12.099	0.00587653	0.0151561
12.499	0.752246	0.457052		12.499	0.0396465	0.0765127		12.499	0.00723843	0.0147249
12.899	0.758843	0.466335		12.899	0.0378581	0.0820386		12.899	0.00691192	0.0157883
13.299	0.747502	0.465167		13.299	0.0443911	0.0795934		13.299	0.00810467	0.0153178
