# Supplementary material for: Live-cell imaging of endogenous CSB-mScarletI as a sensitive marker for DNA-damage-induced transcription stress
Source: Cell Rep Methods. 2024 Jan 3;4(1):100674. doi: 10.1016/j.crmeth.2023.100674 (PMC10831951; doi:10.1016/j.crmeth.2023.100674)
Supplement: Data S1. Single-cell fluorescence source data of FRAP experiments, related to Figures 2, 4, 6, and 7 [file mmc4.zip › re.Fig.4AB_pool_Illudins frap.xlsx]

## Sheet: Sheet1
	UVSSA KI-NT																			UVSSA KI-IlludinS																			CSB KI-Illudins
0	0.120586	0.161654	0.109677	0.158055	0.148311	0.151558	0.0702164	0.165164	0.156263	0.182835	0.185059	0.16244	0.17461	0.217581	0.163915	0.171855	0.165896			0.171366	0.109111	0.137206	0.123618	0.124265	0.108154	0.173157	0.156132	0.066272	0.16331	0.162889	0.196643	0.199194	0.192186	0.18284	0.173144	0.175372	0.155191		0.124008	0.105339	0.107149	0.0358135	0.127496	0.165299	0.230465	0.225676	0.197142	0.199558	0.180862
0.405	0.3949	0.438717	0.331997	0.421107	0.448429	0.395397	0.337014	0.406779	0.388921	0.452317	0.504335	0.453551	0.464883	0.515915	0.432025	0.438546	0.449331			0.421833	0.390067	0.443036	0.408144	0.357288	0.341637	0.43513	0.429588	0.325877	0.44906	0.407877	0.482805	0.468531	0.497226	0.458339	0.425295	0.45043	0.412608		0.27483	0.233827	0.217058	0.136822	0.238829	0.275726	0.387949	0.318615	0.308233	0.294903	0.32539
0.805	0.582782	0.594845	0.494135	0.563351	0.638175	0.559258	0.584564	0.591638	0.538581	0.578781	0.660874	0.596722	0.635109	0.620669	0.582449	0.564605	0.619753			0.568045	0.6195	0.647191	0.574099	0.533833	0.50192	0.547367	0.59826	0.454849	0.5793	0.513225	0.61684	0.52868	0.61043	0.593993	0.564171	0.594243	0.555074		0.337619	0.295768	0.223183	0.208586	0.248608	0.319964	0.460059	0.387728	0.415272	0.380402	0.370396
1.205	0.657684	0.66814	0.544827	0.618861	0.655967	0.711373	0.679645	0.704789	0.639901	0.652626	0.708509	0.61478	0.715386	0.678834	0.634184	0.612421	0.718288			0.682973	0.634748	0.692344	0.628146	0.63934	0.54263	0.585584	0.680864	0.483872	0.61502	0.550688	0.680555	0.553674	0.628955	0.656293	0.624754	0.652635	0.600628		0.364303	0.330589	0.223041	0.24949	0.281575	0.371891	0.491119	0.433742	0.455539	0.418238	0.430242
1.605	0.733937	0.79048	0.571373	0.606469	0.675399	0.751733	0.71339	0.761785	0.673043	0.702156	0.712539	0.647922	0.723757	0.737855	0.668844	0.653926	0.73606			0.703972	0.576806	0.688204	0.659281	0.689085	0.600568	0.610087	0.666239	0.490451	0.6324	0.589827	0.690926	0.633527	0.653373	0.665229	0.619659	0.660355	0.62759		0.389206	0.279412	0.242093	0.260833	0.316135	0.377121	0.530389	0.445247	0.473416	0.444262	0.46847
2.005	0.74706	0.846988	0.597935	0.629559	0.688402	0.719177	0.744503	0.759149	0.661387	0.716728	0.708466	0.708073	0.729811	0.768127	0.709913	0.69994	0.724169			0.714539	0.616427	0.738185	0.692087	0.680772	0.640167	0.622889	0.642483	0.48214	0.67156	0.618273	0.690165	0.635376	0.686422	0.664631	0.632977	0.681226	0.673593		0.418121	0.247275	0.260119	0.254818	0.320019	0.402613	0.528492	0.465477	0.507731	0.460847	0.470254
2.405	0.739281	0.836151	0.6411	0.700005	0.659375	0.713384	0.77207	0.777763	0.687831	0.717976	0.725795	0.739429	0.756772	0.770845	0.700058	0.709761	0.745261			0.708514	0.732636	0.809379	0.736236	0.655761	0.603753	0.607142	0.681436	0.617379	0.74087	0.592139	0.680038	0.593081	0.708491	0.667671	0.66813	0.729368	0.687245		0.387091	0.248715	0.243292	0.263342	0.318177	0.410393	0.533684	0.466291	0.4942	0.457064	0.474261
2.805	0.742495	0.836495	0.677928	0.735104	0.768454	0.702185	0.714364	0.794892	0.755295	0.734207	0.730899	0.73901	0.73684	0.762225	0.713037	0.729092	0.756077			0.655161	0.74203	0.788563	0.718507	0.664789	0.614418	0.652926	0.713552	0.599763	0.76066	0.581544	0.663639	0.637957	0.662781	0.664958	0.683459	0.75156	0.681237		0.374583	0.289888	0.246653	0.247659	0.343697	0.418945	0.538203	0.524857	0.495842	0.482391	0.462365
3.205	0.746192	0.820087	0.671832	0.710132	0.816392	0.7036	0.651503	0.726488	0.780525	0.752137	0.767947	0.734782	0.713744	0.780525	0.733698	0.747603	0.761691			0.681503	0.730339	0.805335	0.711764	0.680637	0.663541	0.685863	0.726662	0.634392	0.7267	0.61142	0.68896	0.659545	0.674271	0.72125	0.671337	0.707962	0.685951		0.433518	0.366923	0.308907	0.26164	0.347053	0.415075	0.513039	0.501226	0.501363	0.475569	0.478832
3.605	0.750027	0.851624	0.686354	0.73648	0.80405	0.724526	0.726362	0.726728	0.77664	0.758677	0.773389	0.726395	0.710178	0.768654	0.72221	0.762529	0.776666			0.756463	0.758684	0.824691	0.717069	0.699133	0.716829	0.709342	0.725664	0.696347	0.7	0.603504	0.729045	0.651125	0.710147	0.756775	0.673353	0.694183	0.679266		0.423684	0.350654	0.346182	0.306738	0.364547	0.406059	0.543225	0.460313	0.521457	0.466202	0.503933
4.005	0.739173	0.873041	0.703136	0.785119	0.805922	0.779982	0.777476	0.752606	0.755585	0.748928	0.763868	0.757716	0.721389	0.744663	0.716281	0.754434	0.792898			0.773927	0.714917	0.779139	0.718924	0.711148	0.714046	0.760569	0.758342	0.664752	0.70805	0.607331	0.763301	0.691861	0.669669	0.712498	0.72019	0.719042	0.676042		0.372671	0.325718	0.315667	0.295563	0.354997	0.416185	0.540558	0.470187	0.507661	0.477527	0.488262
4.405	0.755062	0.862943	0.703099	0.757208	0.740276	0.808519	0.721598	0.794327	0.725817	0.732797	0.769652	0.780095	0.746838	0.76454	0.710211	0.718199	0.824269			0.770341	0.690335	0.764302	0.751441	0.691637	0.668093	0.750122	0.763681	0.581719	0.71512	0.639345	0.749009	0.657406	0.700828	0.718988	0.727157	0.708979	0.683886		0.408298	0.3397	0.328434	0.243587	0.342656	0.414586	0.53151	0.484221	0.495322	0.527551	0.511627
4.805	0.775143	0.840114	0.732174	0.76147	0.776261	0.80676	0.740554	0.78532	0.739302	0.731197	0.786835	0.735599	0.777943	0.810331	0.699548	0.730226	0.805565			0.790969	0.747242	0.800764	0.74514	0.695712	0.690438	0.685142	0.742354	0.552599	0.68456	0.656243	0.711197	0.611594	0.723233	0.741358	0.722129	0.706306	0.695236		0.439762	0.310107	0.359801	0.271182	0.34178	0.401968	0.519977	0.504524	0.516783	0.503153	0.480532
5.205	0.767209	0.844048	0.757735	0.768477	0.814198	0.783957	0.826852	0.754932	0.754932	0.755585	0.804671	0.745704	0.781539	0.803119	0.710467	0.74018	0.764844			0.765653	0.804102	0.852633	0.729493	0.732567	0.704004	0.688831	0.720384	0.600139	0.66925	0.672737	0.713315	0.658479	0.699636	0.733601	0.736765	0.707559	0.681856		0.401865	0.290632	0.315944	0.317947	0.345285	0.424643	0.508744	0.507327	0.501988	0.527115	0.509212
5.605	0.739955	0.851246	0.752826	0.79122	0.821031	0.817712	0.872391	0.804432	0.737148	0.760322	0.801708	0.775432	0.758425	0.781674	0.722653	0.738988	0.760246			0.773608	0.786644	0.857883	0.726931	0.74719	0.668436	0.777959	0.706079	0.57057	0.71133	0.622862	0.723836	0.691328	0.711398	0.727469	0.725923	0.721589	0.691721		0.398871	0.352874	0.315501	0.288217	0.366587	0.425139	0.524522	0.541313	0.504374	0.513629	0.483617
6.005	0.767761	0.828556	0.775957	0.786977	0.791655	0.809129	0.823441	0.832488	0.749634	0.751211	0.832305	0.761989	0.758228	0.769361	0.739629	0.767182	0.776395			0.776013	0.742122	0.82432	0.682953	0.754578	0.719691	0.81968	0.754166	0.58678	0.76021	0.613448	0.744579	0.716719	0.707845	0.725062	0.745465	0.706565	0.703751		0.396488	0.345645	0.376135	0.298698	0.345233	0.412838	0.51889	0.507001	0.482119	0.492568	0.485305
6.405	0.813146	0.862436	0.787766	0.826676	0.818071	0.760343	0.77448	0.79384	0.737279	0.737665	0.828028	0.745323	0.777509	0.764071	0.763236	0.792591	0.80987			0.761663	0.687845	0.839574	0.679187	0.722426	0.763784	0.811388	0.767537	0.643204	0.77975	0.661386	0.73026	0.730933	0.728572	0.76333	0.732491	0.68767	0.716469		0.395423	0.314194	0.336654	0.311632	0.362553	0.434367	0.521093	0.503055	0.48828	0.501708	0.503563
6.805	0.794337	0.900785	0.769808	0.875388	0.827778	0.805383	0.837596	0.79547	0.74856	0.746357	0.808275	0.749453	0.793362	0.808445	0.748655	0.78835	0.778709			0.77122	0.705173	0.862278	0.697927	0.715887	0.770148	0.788473	0.751066	0.618429	0.78353	0.665052	0.721277	0.72674	0.738871	0.769475	0.703329	0.706679	0.739153		0.442962	0.321804	0.286653	0.322681	0.350793	0.412233	0.534606	0.506381	0.499548	0.491234	0.531178
7.205	0.76964	0.864905	0.773851	0.857016	0.758499	0.830303	0.885379	0.775733	0.755792	0.744767	0.785751	0.765098	0.808475	0.80764	0.731457	0.767961	0.789787			0.755579	0.751449	0.823677	0.731866	0.758468	0.800801	0.793936	0.768554	0.553451	0.76425	0.65259	0.751589	0.701308	0.726779	0.764818	0.729494	0.723654	0.727826		0.457636	0.309387	0.333862	0.342458	0.378947	0.404462	0.515192	0.512141	0.502093	0.505512	0.499214
7.605	0.765883	0.878809	0.786112	0.842477	0.738455	0.857771	0.87533	0.793463	0.738913	0.724833	0.773053	0.773957	0.826932	0.793463	0.73507	0.763624	0.813845			0.761086	0.769625	0.861162	0.712575	0.724082	0.788562	0.766078	0.784716	0.535411	0.74766	0.65267	0.742367	0.715562	0.740637	0.739194	0.733139	0.755419	0.728496		0.432359	0.362164	0.307252	0.340529	0.361564	0.405936	0.517586	0.492509	0.494165	0.483963	0.498366
[truncated: 25 more columns]
