# Supplementary material for: Live-cell imaging of endogenous CSB-mScarletI as a sensitive marker for DNA-damage-induced transcription stress
Source: Cell Rep Methods. 2024 Jan 3;4(1):100674. doi: 10.1016/j.crmeth.2023.100674 (PMC10831951; doi:10.1016/j.crmeth.2023.100674)
Supplement: Data S1. Single-cell fluorescence source data of FRAP experiments, related to Figures 2, 4, 6, and 7 [file mmc4.zip › re.Fig.4C_pool_CSB FRAP different types of damage.xlsx]

## Sheet: THZ1 H2O2
cell1				cell2				cell3				cell4				cell5				cell6				cell7				cell8				cell9				cell10
Channel.001				Channel.001				Channel.001				Channel.001				Channel.001				Channel.001				Channel.001				Channel.001				Channel.001				Channel.001				Channel.001				Channel.001				Channel.001
Axis [s]	ROI1 []	ROI2 []		Axis [s]	ROI1 []	ROI2 []		Axis [s]	ROI1 []	ROI2 []		Axis [s]	ROI1 []	ROI2 []		Axis [s]	ROI1 []	ROI2 []		Axis [s]	ROI1 []	ROI2 []		Axis [s]	ROI1 []	ROI2 []		Axis [s]	ROI1 []	ROI2 []		Axis [s]	ROI1 []	ROI2 []		Axis [s]	ROI1 []	ROI2 []		Axis [s]	ROI1 []	ROI2 []		Axis [s]	ROI1 []	ROI2 []		Axis [s]	ROI1 []
0	60.6186	12.7242		0	41.256	11.3758		0	46.0145	13.8046		0	41.4508	12.234		0	50.6776	11.3985		0	45.3199	10.3934		0	55.4358	12.7719		0	58.6032	11.1784		0	41.329	11.8164		0	56.8591	12.379		0	50.72	12.2692		0	54.9319	10.5572		0	62.5112
0.4	59.0784	12.2852		0.4	42.5766	11.2899		0.4	44.9847	13.3277		0.4	39.7828	12.3601		0.4	48.3139	11.3792		0.4	45.6354	10.8024		0.4	57.9578	12.2325		0.4	57.1525	10.8556		0.4	41.5331	11.4459		0.4	56.6901	12.8165		0.4	49.3885	11.753		0.4	53.8618	10.9581		0.4	63.23
0.8				0.8				0.8				0.8				0.8				0.8				0.8				0.8				0.8				0.8				0.8				0.8				0.8
1.2	21.1249	11.9707		1.2	15.8644	10.9878		1.2	17.3088	12.8446		1.2	15.9874	11.8946		1.2	18.143	10.7229		1.2	16.3076	10.3566		1.2	19.4958	11.3094		1.2	19.5081	10.855		1.2	16.031	11.7066		1.2	18.8743	12.9573		1.2	20.1665	11.8628		1.2	21.8482	10.4577		1.2	23.4402
1.6	30.6606	12.8756		1.6	23.9823	11.3515		1.6	24.072	13.4631		1.6	23.9372	11.8666		1.6	27.1534	11.1893		1.6	23.3809	10.156		1.6	29.8804	11.7404		1.6	30.71	11.3979		1.6	22.3106	11.973		1.6	29.1829	11.8502		1.6	27.789	11.991		1.6	32.5192	10.7333		1.6	34.7384
2	37.1434	11.6631		2	26.9313	11.4646		2	26.158	14.4462		2	27.1298	12.4093		2	30.4549	11.2416		2	27.7344	10.306		2	36.0387	11.5752		2	35.7507	10.7894		2	25.1456	11.309		2	34.3103	11.7103		2	33.3769	11.9038		2	37.1933	10.6676		2	40.5497
2.4	39.4083	12.0681		2.4	29.3014	11.9692		2.4	29.2941	12.9554		2.4	30.2531	11.7569		2.4	33.5782	10.3624		2.4	28.7127	9.9512		2.4	39.1741	11.8593		2.4	38.301	10.5038		2.4	27.6758	11.5762		2.4	33.5342	13.3552		2.4	33.6358	12.253		2.4	40.1502	10.1847		2.4	43.1803
2.8	41.1232	11.6514		2.8	31.1628	11.6442		2.8	30.3697	13.6277		2.8	30.1227	11.9426		2.8	35.7021	10.7696		2.8	29.5545	10.4639		2.8	38.9259	11.8129		2.8	40.2537	11.1179		2.8	29.4686	11.4992		2.8	34.6172	12.5923		2.8	36.1713	12.0402		2.8	38.504	10.5604		2.8	43.7586
3.2	44.2763	12.081		3.2	31.4156	11.2627		3.2	31.3176	12.4754		3.2	30.0234	12.5963		3.2	36.8261	10.4203		3.2	30.2118	10.1898		3.2	37.3752	11.3934		3.2	39.9462	10.396		3.2	29.0783	11.341		3.2	37.0661	12.4812		3.2	36.19	12.038		3.2	40.489	10.3176		3.2	44.9448
3.6	42.6824	11.6737		3.6	31.1607	10.796		3.6	32.1168	12.9923		3.6	30.7276	12.2366		3.6	34.4651	10.9296		3.6	32.1048	10.7084		3.6	40.0212	12.7378		3.6	43.5863	10.785		3.6	29.188	11.2582		3.6	38.4189	12.0536		3.6	37.3937	12.2855		3.6	40.7545	10.5225		3.6	47.1903
4	42.9436	11.9296		4	32.8789	12.0494		4	32.3454	13.3431		4	30.1791	12.6671		4	37.6598	11.1139		4	33.7299	10.3657		4	39.0108	12.1958		4	43.3047	10.8928		4	30.6737	10.8672		4	39.9285	12.4018		4	37.2702	12.9791		4	41.3047	10.6946		4	47.2352
4.4	45.8314	13.0775		4.4	34.7865	11.7559		4.4	33.4421	13.1277		4.4	32.294	12.1451		4.4	39.0911	11.1239		4.4	31.3209	11.0127		4.4	39.0229	11.2797		4.4	41.0255	11.8373		4.4	30.4942	12.1066		4.4	38.8539	12.2728		4.4	37.3073	12.5987		4.4	42.5154	10.3086		4.4	46.5091
4.8	42.9101	13.3533		4.8	36.3509	11.3386		4.8	33.4024	13.9538		4.8	33.0573	12.5125		4.8	37.6093	11.2235		4.8	31.4894	9.83012		4.8	41.4492	11.1486		4.8	44.1875	10.6734		4.8	29.7685	11.0377		4.8	41.0769	13.374		4.8	36.5073	11.6286		4.8	43.1829	10.2216		4.8	47.3616
5.2	45.0965	11.8509		5.2	33.5721	11.5483		5.2	33.0434	14.8062		5.2	33.2096	11.6736		5.2	36.2883	10.5579		5.2	33.5532	10.6133		5.2	42.7075	11.7823		5.2	44.066	11.6589		5.2	29.7328	12.2262		5.2	39.7238	12.6329		5.2	39.6869	12.1953		5.2	43.4829	10.1086		5.2	47.691
5.6	47.6839	12.1761		5.6	32.3678	10.6636		5.6	34.5709	13.2754		5.6	33.1411	12.2176		5.6	37.3813	11.1445		5.6	32.7402	10.0994		5.6	42.3437	11.6136		5.6	44.1342	11.2617		5.6	32.3856	11.7123		5.6	41.8771	11.5804		5.6	38.0967	12.1645		5.6	43.2974	10.5365		5.6	49.5096
6	45.9971	11.7042		6	32.3024	11.7588		6	34.5906	13.1338		6	32.3839	11.734		6	38.9482	10.8736		6	31.2305	10.5801		6	43.9107	12.0079		6	44.5267	10.9603		6	31.7669	10.8221		6	41.639	12.2738		6	38.4659	12.0778		6	43.2034	10.2662		6	48.6988
6.4	45.4162	10.5235		6.4	33.8335	11.0651		6.4	35.16	12.8092		6.4	33.4597	12.2578		6.4	36.4684	11.0915		6.4	32.9697	10.4114		6.4	44.0213	12.1136		6.4	44.0006	10.9035		6.4	31.98	11.5385		6.4	41.9329	12.1141		6.4	36.5793	11.7748		6.4	42.5499	10.3788		6.4	48.1445
6.8	46.4406	12.3885		6.8	34.49	10.7437		6.8	34.6849	13.8892		6.8	32.4473	12.0764		6.8	38.9967	11.4888		6.8	34.3935	10.1578		6.8	42.5408	12.5699		6.8	44.7465	10.6236		6.8	31.3775	11.3016		6.8	40.6607	12.5744		6.8	38.0065	11.8889		6.8	44.1856	10.218		6.8	48.3452
7.2	47.168	12.1467		7.2	35.0081	11.3586		7.2	36.1827	12.9031		7.2	33.1195	11.9672		7.2	38.5581	10.9035		7.2	33.1623	10.9476		7.2	44.9585	11.1206		7.2	43.7203	10.7598		7.2	30.8653	11.5484		7.2	40.543	12.369		7.2	37.3694	12.0581		7.2	44.9119	10.7527		7.2	47.1189
7.6	45.8155	12.2758		7.6	35.7406	10.3973		7.6	35.0399	14.6015		7.6	33.4601	11.7232		7.6	38.8469	10.6239		7.6	31.7275	9.5		7.6	44.832	12.1154		7.6	42.2391	10.9016		7.6	31.7896	11.2779		7.6	41.7824	12.4226		7.6	38.2157	12.0735		7.6	43.5121	10.4297		7.6	46.4819
8	48.3487	11.6714		8	33.9981	11.6242		8	34.1879	13.8338		8	33.7284	12.1265		8	37.0943	11.7123		8	34.7633	10.4434		8	45.091	12.1372		8	46.3459	11.6702		8	31.6826	11.4008		8	41.7955	11.8988		8	38.7794	12.5355		8	43.4645	10.7653		8	47.3586
8.4	47.2646	11.162		8.4	35.9877	10.5891		8.4	34.6856	14.0092		8.4	33.0175	12.5302		8.4	39.736	10.7989		8.4	33.754	10.9488		8.4	44.0654	12.0874		8.4	44.4788	11.2623		8.4	31.609	11.7844		8.4	39.6777	12.7312		8.4	39.3539	12.1615		8.4	45.4872	10.832		8.4	47.147
8.8	46.4813	11.2535		8.8	31.9472	11.1632		8.8	34.1192	13.0077		8.8	34.1931	12.2103		8.8	39.3882	11.2049		8.8	34.7785	10.0572		8.8	42.9008	12.2421		8.8	44.8371	11.1526		8.8	31.3189	11.9189		8.8	40.7919	13.006		8.8	39.7662	12.0756		8.8	44.1531	10.6297		8.8	46.4943
9.2	46.095	12.3991		9.2	32.1242	11.0723		9.2	35.1888	14.2508		9.2	32.1024	11.8614		9.2	38.6718	10.9988		9.2	36.1047	10.6217		9.2	43.4366	12.16		9.2	47.2926	10.7478		9.2	31.3429	11.2557		9.2	40.2011	11.2996		9.2	38.5635	11.8735		9.2	44.1165	10.1369		9.2	48.7126
9.6	45.7468	11.6972		9.6	33.1076	11.0437		9.6	32.6142	13.6969		9.6	33.226	11.8813		9.6	40.7562	11.5044		9.6	34.3044	10.2404		9.6	42.0901	12.2832		9.6	46.0408	10.413		9.6	31.393	11.1516		9.6	41.5558	11.747		9.6	38.4671	12.5487		9.6	44.3261	10.6194		9.6	46.183
10	45.2591	11.6737		10	33.38	11.6607		10	34.6581	13.4569		10	35.3283	11.6628		10	39.5216	11.3736		10	33.2056	10.4994		10	43.8543	12.1897		10	43.1544	10.6753		10	31.5754	11.8393		10	41.1751	12.0685		10	40.7361	11.691		10	43.7794	10.4041		10	49.0197
10.4	45.2392	12.4472		10.4	35.1222	11.1203		10.4	34.4493	13.2462		10.4	32.0533	12.576		10.4	37.6551	11.4832		10.4	33.9542	10.8422		10.4	45.2001	11.3252		10.4	43.2557	10.6286		10.4	32.4137	12.1041		10.4	40.8044	12.4554		10.4	40.0545	12.1239		10.4	43.547	10.2257		10.4	49.1885
10.8	47.6264	12.9448		10.8	32.3572	12.2455		10.8	33.5796	14.1908		10.8	31.3923	12.1805		10.8	37.6738	10.5131		10.8	33.8565	10.0416		10.8	45.1005	12.7587		10.8	42.2117	10.8689		10.8	32.6225	11.7943		10.8	40.8424	12.7609		10.8	39.1276	12.1308		10.8	44.2917	10.6068		10.8	49.887
11.2	45.4856	12.8521		11.2	35.1956	11.0651		11.2	34.7008	15.4554		11.2	31.3368	11.5017		11.2	39.4176	11.0953		11.2	33.7866	10.5349		11.2	43.0053	11.646		11.2	42.5965	10.3544		11.2	32.0693	11.8795		11.2	40.4851	12.5119		11.2	38.501	12.288		11.2	42.6608	10.4234		11.2	48.3138
11.6	47.9345	12.7383		11.6	32.93	10.287		11.6	36.0386	13.8523		11.6	32.6894	11.9396		11.6	38.7444	10.9228		11.6	33.569	10.0705		11.6	42.8919	11.1836		11.6	41.5403	11.0542		11.6	31.5887	10.4934		11.6	40.2215	12.3591		11.6	38.1447	12.1419		11.6	45.9735	10.6257		11.6	49.435
12	48.1802	12.3944		12	32.77	10.5877		12	34.7861	13.6108		12	32.8988	12.2703		12	39.2156	10.8512		12	34.3451	10.5627		12	45.7309	11.4161		12	44.3527	11.0013		12	33.5454	10.8328		12	43.076	12.2609		12	37.8704	12.1269		12	44.8258	10.8023		12	47.9776
12.4	47.3664	13.5141		12.4	31.405	10.6614		12.4	33.4145	13.4308		12.4	33.7246	12.2219		12.4	38.7417	10.9153		12.4	34.1141	11.309		12.4	43.6948	11.0568		12.4	44.4333	11.4199		12.4	33.4576	10.3918		12.4	42.4688	12.3373		12.4	40.7764	11.4761		12.4	47.22	10.4874		12.4	47.8309
12.8	46.6129	12.0505		12.8	32.438	10.6686		12.8	34.4873	12.6615		12.8	33.8317	11.658		12.8	39.8769	11.2279		12.8	32.2495	10.5145		12.8	43.5936	11.8855		12.8	43.7212	11.0946		12.8	32.7172	11.2648		12.8	40.6837	12.7887		12.8	38.923	11.8235		12.8	44.9736	9.97297		12.8	47.4525
13.2	47.2427	12.3087		13.2	33.5957	10.3679		13.2	33.9051	13.6492		13.2	32.8131	12.0738		13.2	40.6228	11.0523		13.2	35.1146	10.2783		13.2	43.758	12.465		13.2	44.0502	10.7213		13.2	31.6171	11.8582		13.2	42.6858	12.0952		13.2	38.6877	12.3603		13.2	45.9901	10.2797		13.2	48.4408
13.6	46.0164	12.4988		13.6	35.6447	11.058		13.6	34.9403	14.0354		13.6	32.6109	12.1572		13.6	38.9325	10.9645		13.6	32.7008	10.8205		13.6	42.3925	11.8427		13.6	45.7037	11.0032		13.6	31.7351	10.8697		13.6	43.3221	12.749		13.6	39.3066	12.2363		13.6	45.3276	10.1725		13.6	48.3515
14	48.2477	12.8192		14	33.3107	11.3794		14	34.8297	13.4231		14	31.6439	11.4478		14	38.7327	11.2609		14	34.6541	10.4042		14	43.6998	11.8619		14	45.6854	11.5208		14	32.2041	11.882		14	44.0787	12.4345		14	39.4567	11.9675		14	46.621	10.4559		14	49.6929
14.4	47.6748	12.0998		14.4	33.2761	12.078		14.4	35.7048	14.2585		14.4	31.8173	12.0635		14.4	38.4368	11.4689		14.4	35.336	10.2807		14.4	44.8844	12.354		14.4	44.2771	10.966		14.4	32.3544	11.2607		14.4	41.7366	12.3849		14.4	39.1661	12.2308		14.4	46.1106	10.7095		14.4	51.2218
14.8	47.7857	11.7923		14.8	33.6953	10.8726		14.8	33.1513	12.3646		14.8	33.0698	12.0816		14.8	37.4846	11.0641		14.8	33.3561	10.7392		14.8	43.3945	11.2483		14.8	43.9103	11.0876		14.8	32.4251	11.3951		14.8	42.8951	13.5427		14.8	40.5155	11.8269		14.8	47.3338	10.5824		14.8	48.4555
15.2	47.0056	10.9308		15.2	32.9556	11.5283		15.2	34.134	13.9215		15.2	32.8495	12.0177		15.2	38.278	10.9875		15.2	32.6313	10.2627		15.2	44.1118	11.6871		15.2	43.7596	10.9596		15.2	32.9694	11.5721		15.2	42.4908	12.9444		15.2	39.1273	11.5342		15.2	45.2353	10.6833		15.2	49.2448
0	47.8944				29.8802				32.2099				29.2168				39.2791				34.9265				42.6639				47.4248				29.5126				44.4801				38.4507				44.3747				49.1345
0.4	46.7932				31.2867				31.657				27.4227				36.9347				34.833				45.7253				46.2969				30.0872				43.8736				37.6355				42.9037				48.9504
0.8	0				0				0				0				0				0				0				0				0				0				0				0				0
1.2	9.15422				4.87659				4.46415				4.09276				7.4201				5.95093				8.18633				8.65316				4.32448				5.91697				8.30365				11.3906				9.48758
1.6	17.7851				12.6308				10.6089				12.0706				15.9641				13.2248				18.14				19.3121				10.3376				17.3327				15.798				21.7858				20.2872
2	25.4803				15.4667				11.7118				14.7204				19.2133				17.4284				24.4636				24.9613				13.8365				22.6				21.473				26.5257				27.2583
2.4	27.3403				17.3322				16.3387				18.4962				23.2159				18.7615				27.3148				27.7972				16.0995				20.1791				21.3828				29.9655				28.2331
2.8	29.4718				19.5186				16.7421				18.1802				24.9324				19.0907				27.113				29.1358				17.9694				22.025				24.1311				27.9437				29.2201
3.2	32.1953				20.1529				18.8422				17.4271				26.4058				20.022				25.9819				29.5502				17.7374				24.585				24.152				30.1715				31.004
3.6	31.0087				20.3647				19.1245				18.491				23.5354				21.3964				27.2835				32.8013				17.9298				26.3653				25.1082				30.2319				32.2228
4	31.014				20.8295				19.0023				17.512				26.5458				23.3642				26.815				32.4118				19.8065				27.5267				24.2911				30.6101				32.4438
4.4	32.7539				23.0306				20.3144				20.1489				27.9672				20.3082				27.7432				29.1882				18.3877				26.5811				24.7086				32.2068				32.3419
4.8	29.5568				25.0123				19.4485				20.5447				26.3857				21.6593				30.3006				33.5141				18.7308				27.7029				24.8787				32.9613				33.4548
5.2	33.2456				22.0238				18.2372				21.536				25.7304				22.9399				30.9252				32.4071				17.5066				27.0909				27.4916				33.3743				33.2605
5.6	35.5078				21.7042				21.2955				20.9235				26.2369				22.6408				30.73				32.8726				20.6733				30.2968				25.9322				32.7609				35.8888
6	34.2929				20.5436				21.4567				20.6499				28.0746				20.6504				31.9029				33.5664				20.9448				29.3652				26.3882				32.9372				35.1081
6.4	34.8927				22.7684				22.3507				21.202				25.3769				22.5582				31.9077				33.097				20.4415				29.8188				24.8045				32.171				33.4236
6.8	34.0521				23.7462				20.7957				20.3709				27.5079				24.2356				29.9709				34.1229				20.0759				28.0863				26.1176				33.9676				34.1223
7.2	35.0213				23.6495				23.2797				21.1523				27.6546				22.2147				33.8379				32.9606				19.317				28.174				25.3113				34.1592				32.9133
7.6	33.5397				25.3433				20.4384				21.7369				28.223				22.2275				32.7166				31.3375				20.5118				29.3597				26.1422				33.0824				32.1708
8	36.6773				22.3739				20.354				21.6019				25.3819				24.3199				32.9538				34.6756				20.2818				29.8967				26.2439				32.6992				33.3956
8.4	36.1026				25.3985				20.6764				20.4873				28.9371				22.8052				31.978				33.2165				19.8246				26.9465				27.1923				34.6552				34.0286
8.8	35.2278				20.784				21.1115				21.9828				28.1833				24.7213				30.6587				33.6845				19.4001				27.7859				27.6905				33.5234				32.0239
9.2	33.6959				21.052				20.938				20.241				27.673				25.483				31.2767				36.5448				20.0872				28.9015				26.69				33.9795				35.0681
9.6	34.0496				22.064				18.9172				21.3447				29.2519				24.064				29.8069				35.6278				20.2414				29.8088				25.9184				33.7067				32.0297
10	33.5854				21.7193				21.2012				23.6655				28.1481				22.7062				31.6646				32.4791				19.7361				29.1066				29.045				33.3753				35.5242
10.4	32.792				24.002				21.2032				19.4773				26.1719				23.112				33.875				32.6271				20.3096				28.349				27.9306				33.3214				35.1969
10.8	34.6815				20.1117				19.3888				19.2119				27.1608				23.815				32.3417				31.3429				20.8283				28.0814				26.9968				33.685				35.5118
11.2	32.6334				24.1304				19.2455				19.8351				28.3223				23.2517				31.3593				32.2421				20.1898				27.9732				26.213				32.2373				33.8888
11.6	35.1962				22.6429				22.1863				20.7498				27.8216				23.4985				31.7084				30.486				21.0953				27.8624				26.0028				35.3478				34.8373
12	35.7859				22.1823				21.1753				20.6285				28.3644				23.7825				34.3148				33.3515				22.7126				30.815				25.7435				34.0235				33.6142
12.4	33.8523				20.7435				19.9837				21.5027				27.8264				22.8051				32.638				33.0134				23.0658				30.1315				29.3003				36.7326				33.5686
12.8	34.5624				21.7694				21.8258				22.1736				28.649				21.735				31.7081				32.6267				21.4525				27.895				27.0995				35.0006				32.633
13.2	34.934				23.2277				20.2559				20.7393				29.5705				24.8363				31.293				33.3289				19.7589				30.5906				26.3274				35.7103				33.8614
13.6	33.5176				24.5868				20.9049				20.4538				27.968				21.8803				30.5498				34.7005				20.8655				30.5731				27.0703				35.1551				33.5645
14	35.4284				21.9313				21.4066				20.1962				27.4718				24.2498				31.8379				34.1645				20.3222				31.6441				27.4892				36.1651				35.2836
14.4	35.575				21.1981				21.4464				19.7539				26.9679				25.0553				32.5303				33.3112				21.0937				29.3517				26.9353				35.4012				37.6434
14.8	35.9934				22.8227				20.7867				20.9881				26.4205				22.617				32.1463				32.8226				21.0301				29.3525				28.6885				36.7513				34.5956
15.2	36.0749				21.4274				20.2125				20.8318				27.2904				22.3687				32.4247				32.8				21.3973				29.5464				27.5931				34.5519				34.7981
0	1.01163				0.977006				1.00866				1.03168				1.03076				1.00134				0.965365				1.01203				0.990359				1.00686				1.01071				1.01685				1.00188
0.4	0.98837				1.02299				0.991344				0.968323				0.969239				0.998659				1.03464				0.987965				1.00964				0.993136				0.989286				0.983146				0.998124
0.8	0				0				0				0				0				0				0				0				0				0				0				0				0
1.2	0.193356				0.159452				0.139795				0.14452				0.194718				0.170613				0.185234				0.184656				0.145117				0.133938				0.218269				0.261018				0.193456
1.6	0.375657				0.412994				0.332219				0.426225				0.418929				0.379155				0.410457				0.412116				0.3469				0.392347				0.415265				0.499227				0.413667
2	0.538196				0.505722				0.366757				0.519794				0.504196				0.499671				0.553541				0.532668				0.464315				0.511579				0.56444				0.607841				0.55581
2.4	0.577483				0.566716				0.511648				0.653121				0.609229				0.537891				0.618058				0.593187				0.540254				0.45678				0.562068				0.686666				0.575686
2.8	0.622505				0.638207				0.52428				0.641961				0.654276				0.547328				0.61349				0.621752				0.603				0.498564				0.634309				0.640334				0.595813
3.2	0.680032				0.658948				0.590045				0.615369				0.69294				0.57403				0.587896				0.630595				0.595215				0.556512				0.634858				0.691385				0.632188
3.6	0.654967				0.665872				0.598885				0.652937				0.617615				0.613433				0.617348				0.699972				0.601671				0.596812				0.659994				0.692771				0.657039
4	0.655081				0.68107				0.595061				0.618367				0.696614				0.66985				0.606748				0.691661				0.664648				0.623102				0.638515				0.701436				0.661545
4.4	0.691831				0.753041				0.636147				0.711479				0.733914				0.582235				0.62775				0.62287				0.617037				0.601696				0.64949				0.738026				0.659468
4.8	0.624301				0.817836				0.609033				0.725456				0.692413				0.62097				0.685617				0.715183				0.628552				0.627091				0.65396				0.755315				0.68216
5.2	0.702216				0.72012				0.571102				0.76046				0.675215				0.657686				0.69975				0.69156				0.58747				0.613236				0.722643				0.76478				0.678199
5.6	0.749999				0.709671				0.666872				0.738831				0.688507				0.649111				0.695334				0.701493				0.693737				0.685806				0.681651				0.750723				0.73179
6	0.724337				0.671722				0.671921				0.729168				0.736733				0.592046				0.721872				0.7163				0.702847				0.664718				0.693638				0.754763				0.715872
6.4	0.737007				0.744466				0.699916				0.748664				0.665939				0.646743				0.721981				0.706283				0.685958				0.674988				0.652011				0.737206				0.681524
6.8	0.719252				0.77644				0.651218				0.719318				0.721861				0.694834				0.678157				0.728175				0.673688				0.63577				0.686526				0.778375				0.695771
7.2	0.739723				0.773276				0.729005				0.74691				0.725711				0.636895				0.765656				0.703371				0.648222				0.637754				0.665332				0.782764				0.671118
7.6	0.708427				0.828661				0.64003				0.767552				0.740627				0.63726				0.740284				0.668735				0.688316				0.664595				0.687173				0.758089				0.655978
8	0.774701				0.731567				0.637389				0.762785				0.666071				0.69725				0.745651				0.73997				0.680599				0.676751				0.689846				0.749309				0.680954
8.4	0.762562				0.830466				0.647484				0.723429				0.759366				0.653823				0.723572				0.708832				0.665256				0.609969				0.714777				0.794131				0.693861
8.8	0.744084				0.679584				0.66111				0.776235				0.739585				0.708757				0.693719				0.718819				0.651011				0.628971				0.727872				0.768195				0.652984
9.2	0.711728				0.688344				0.655677				0.71473				0.726194				0.730596				0.707703				0.779857				0.674069				0.654223				0.701572				0.778647				0.715057
9.6	0.719199				0.721435				0.592396				0.753704				0.767626				0.689914				0.674447				0.76029				0.679243				0.674759				0.681289				0.772395				0.653101
10	0.709393				0.710165				0.663919				0.835653				0.73866				0.650985				0.716481				0.693096				0.662285				0.658866				0.763476				0.764802				0.724356
10.4	0.692635				0.784802				0.66398				0.687763				0.686802				0.66262				0.766495				0.696254				0.681532				0.641717				0.734182				0.763565				0.717682
10.8	0.732546				0.657599				0.607162				0.678391				0.712751				0.682773				0.731802				0.66885				0.698937				0.63566				0.709638				0.771898				0.724103
11.2	0.689286				0.789002				0.602674				0.700398				0.743234				0.666623				0.709573				0.68804				0.677512				0.633209				0.689033				0.738725				0.691009
11.6	0.743417				0.740365				0.694766				0.732697				0.730093				0.673702				0.717471				0.650565				0.707897				0.6307				0.683508				0.810002				0.710351
12	0.755872				0.725303				0.663107				0.728415				0.744337				0.681842				0.776447				0.711713				0.762171				0.697538				0.676692				0.779656				0.68541
12.4	0.715031				0.67826				0.625792				0.759283				0.730218				0.65382				0.738506				0.704499				0.774023				0.682066				0.770188				0.841736				0.68448
12.8	0.730029				0.711803				0.683477				0.782974				0.751805				0.623141				0.717465				0.696245				0.719882				0.631439				0.712335				0.802046				0.665403
13.2	0.73788				0.759486				0.634316				0.732326				0.775989				0.712056				0.708073				0.711232				0.663052				0.692456				0.692042				0.818309				0.690451
13.6	0.707961				0.803923				0.654639				0.722244				0.733935				0.627306				0.691256				0.740501				0.700185				0.692062				0.711568				0.805586				0.684397
14	0.748322				0.717097				0.67035				0.713148				0.720913				0.695241				0.720402				0.729064				0.681953				0.716306				0.722579				0.828731				0.71945
14.4	0.751418				0.693121				0.671596				0.69753				0.707691				0.718333				0.73607				0.710853				0.707844				0.664413				0.70802				0.811224				0.767568
14.8	0.760255				0.746242				0.650938				0.741114				0.693324				0.648427				0.72738				0.700427				0.705708				0.664431				0.754105				0.842164				0.705421
15.2	0.761976				0.700619				0.632957				0.735593				0.716154				0.641308				0.733681				0.699944				0.718031				0.66882				0.725311				0.791764				0.70955
	-1
0	1.00663
0.4	0.993373
0.8
1.2	0.167004
1.6	0.410737
2	0.522568
2.4	0.580348
2.8	0.61192
3.2	0.631486
3.6	0.647285
4	0.660058
4.4	0.671756
4.8	0.682287
5.2	0.686822
5.6	0.696954
6	0.705187
6.4	0.700305
6.8	0.701961
7.2	0.705811
7.6	0.707228
8	0.707026
8.4	0.709029
8.8	0.71075
9.2	0.706655
9.6	0.703949
10	0.706689
10.4	0.705168
10.8	0.699879
11.2	0.696579
11.6	0.701392
12	0.712276
12.4	0.711643
12.8	0.706884
13.2	0.708453
13.6	0.706268
14	0.706883
14.4	0.706848
14.8	0.703089
15.2	0.702931
min	0.193356				0.159452				0.139795				0.14452				0.194718				0.170613				0.185234				0.184656				0.145117				0.133938				0.218269				0.261018				0.193456
rec	0.732818				0.731356				0.650443				0.72399				0.726711				0.668246				0.728817				0.70063				0.707595				0.665447				0.714554				0.800416				0.704252
rec-min	0.539461				0.571904				0.510647				0.579471				0.531993				0.497633				0.543583				0.515973				0.562478				0.531509				0.496285				0.539398				0.510796
average(rec-min)	0.538249
rec average	0.705253
min average	0.167004
rec- av min	0.565814				0.564352				0.483439				0.556986				0.559707				0.501242				0.561813				0.533626				0.540591				0.498443				0.54755				0.633412				0.537248
imm	-7.02776				-6.75121				8.55405				-5.35803				-5.8727				5.18651				-6.27101				-0.939192				-2.25664				5.7158				-3.57307				-19.8144				-1.62438
mean(imm)	-1.81379
sd(imm)	8.7994
sem(imm	1.60654
fi	21.4058
SEM(FI)	3.31328
			0.517873
mean(imm)	0.167004
sd(imm)	0.556682
sem(imm	-5.30041
fi	8.7994
[truncated: 22 more columns]

## Sheet: THZ1 Cisplatin
cell1				cell2				cell3				cell4				cell5				cell6				cell7				cell8				cell9				cell10
Channel.001				Channel.001				Channel.001				Channel.001				Channel.001				Channel.001				Channel.001				Channel.001				Channel.001				Channel.001				Channel.001				Channel.001				Channel.001
Axis [s]	ROI1 []	ROI2 []		Axis [s]	ROI1 []	ROI2 []		Axis [s]	ROI1 []	ROI2 []		Axis [s]	ROI1 []	ROI2 []		Axis [s]	ROI1 []	ROI2 []		Axis [s]	ROI1 []	ROI2 []		Axis [s]	ROI1 []	ROI2 []		Axis [s]	ROI1 []	ROI2 []		Axis [s]	ROI1 []	ROI2 []		Axis [s]	ROI1 []	ROI2 []		Axis [s]	ROI.01 []	ROI.02 []		Axis [s]	ROI.01 []	ROI.02 []		Axis [s]	ROI.01 []
0	64.0524	12.3263		0	52.1438	10.8913		0	46.9553	11.126		0	44.7181	11.5418		0	51.8336	11.759		0	39.8661	11.0015		0	47.5729	11.0756		0	46.2169	10.8483		0	54.8949	11.6389		0	50.5053	11.8142		0	49.8287	5.39692		0	50.9261	7.86453		0	53.7063
0.4	62.0941	12.0078		0.4	50.6425	11.5106		0.4	45.6992	10.6912		0.4	45.848	11.0154		0.4	50.2076	11.0831		0.4	39.1392	10.5498		0.4	44.118	11.1108		0.4	42.5157	12.1572		0.4	54.931	11.4778		0.4	49.3419	11.2163		0.4	51.8641	4.41275		0.4	49.8349	8.72003		0.4	50.6124
0.8				0.8				0.8				0.8				0.8				0.8				0.8				0.8				0.8				0.8				0.8				0.8				0.8
1.2	17.5202	11.6346		1.2	15.1261	10.6907		1.2	15.0047	11.0453		1.2	15.264	11.4467		1.2	16.1486	11.0882		1.2	13.4445	10.3273		1.2	15.0998	10.573		1.2	13.8728	9.9206		1.2	16.2989	11.631		1.2	15.6528	10.2833		1.2	8.18647	3.75449		1.2	10.244	7.78407		1.2	7.93451
1.6	28.6287	11.7139		1.6	23.9685	10.5821		1.6	21.958	10.9875		1.6	21.6274	11.344		1.6	25.3574	11.6058		1.6	20.8058	10.3169		1.6	22.8319	10.487		1.6	22.0932	10.6187		1.6	25.5693	11.0189		1.6	23.9449	10.9627		1.6	19.2667	4.22583		1.6	21.0845	8.40107		1.6	19.2587
2	36.8737	11.9032		2	29.7904	10.3093		2	25.7458	11.2853		2	26.5888	10.133		2	30.3407	10.9259		2	24.5601	11.1648		2	29.1447	10.895		2	27.8335	11.0299		2	32.8147	11.7523		2	30.8854	11.134		2	26.7416	4.49401		2	31.628	8.15928		2	26.4375
2.4	42.8641	12.494		2.4	31.8425	10.5524		2.4	31.5752	10.5532		2.4	29.2078	10.9648		2.4	34.9111	10.9106		2.4	27.1674	10.8345		2.4	31.7591	10.9961		2.4	29.5113	10.4112		2.4	36.5235	11.2744		2.4	32.7884	10.5712		2.4	30.5801	4.39649		2.4	32.9319	8.49631		2.4	28.4503
2.8	43.2607	12.3882		2.8	35.045	10.6231		2.8	32.0459	10.5286		2.8	29.2466	11.55		2.8	36.5867	10.8196		2.8	28.5368	10.2944		2.8	34.4181	10.7738		2.8	30.2135	10.7516		2.8	37.3563	10.5515		2.8	34.9717	10.7532		2.8	32.2448	4.13644		2.8	32.3797	8.10468		2.8	31.4564
3.2	44.1923	11.6058		3.2	35.9321	10.9187		3.2	32.0216	11.7801		3.2	30.9562	11.0769		3.2	37.647	10.7817		3.2	29.4592	10.8779		3.2	33.9708	11.1447		3.2	32.747	10.8954		3.2	37.6612	11.2171		3.2	36.5833	11.0922		3.2	35.3887	4.429		3.2	35.9126	8.33867		3.2	34.0241
3.6	46.3061	11.9712		3.6	36.711	10.6717		3.6	31.8347	11.5794		3.6	31.5511	10.7473		3.6	37.6962	11.2347		3.6	30.1353	11.164		3.6	35.302	10.6714		3.6	31.7423	11.3451		3.6	38.8655	10.927		3.6	37.3081	11.31		3.6	34.7327	4.38024		3.6	34.8262	8.0899		3.6	34.3348
4	47.519	11.2368		4	37.1525	10.9103		4	32.6994	11.2793		4	32.3366	10.5945		4	38.882	10.7217		4	29.9562	11.0487		4	38.1575	11.2392		4	34.4365	11.2704		4	38.568	11.485		4	36.5423	10.8964		4	36.7776	4.53464		4	34.8593	8.43391		4	34.135
4.4	47.4828	12.4874		4.4	37.9857	10.3435		4.4	33.1813	11.449		4.4	33.6943	10.8071		4.4	39.9784	11.3348		4.4	30.4673	10.6689		4.4	37.1839	11.5404		4.4	35.3349	10.5597		4.4	40.7303	10.7686		4.4	38.0177	12.0137		4.4	36.079	4.21044		4.4	36.2944	8.44704		4.4	33.3669
4.8	48.7072	11.8732		4.8	37.4527	10.9103		4.8	35.8877	11.4452		4.8	33.4245	10.6511		4.8	38.7383	11.0639		4.8	30.6877	10.406		4.8	37.8236	10.8657		4.8	34.4965	11.9489		4.8	39.8327	11.5072		4.8	38.5625	11.2917		4.8	37.2602	4.48589		4.8	36.7369	8.59195		4.8	32.1794
5.2	47.8711	11.8413		5.2	37.9134	10.8678		5.2	33.4617	11.0224		5.2	34.4392	10.7527		5.2	40.5583	10.5		5.2	29.695	10.4494		5.2	35.9476	10.6141		5.2	34.7048	10.9921		5.2	42.0861	11.3409		5.2	38.1162	10.3983		5.2	35.1673	4.45338		5.2	36.7394	8.26067		5.2	34.1424
5.6	48.6242	11.6587		5.6	38.7755	10.7971		5.6	34.2394	11.042		5.6	34.8063	11.1099		5.6	41.9674	11.2189		5.6	30.7135	10.3745		5.6	36.9759	11.1356		5.6	34.5022	11.1564		5.6	41.2561	10.8631		5.6	38.1592	11.5156		5.6	36.1191	4.31608		5.6	35.997	8.61864		5.6	36.5165
6	48.3692	11.9712		6	38.2929	10.1261		6	33.4361	10.4484		6	33.7537	10.3495		6	39.8756	10.3626		6	31.1019	9.50412		6	37.4857	10.7973		6	36.0889	10.8082		6	44.5323	10.7751		6	37.3751	10.9916		6	35.7822	4.3071		6	35.5792	8.34729		6	35.6248
6.4	49.4882	11.8077		6.4	38.0825	10.5828		6.4	34.9605	10.5739		6.4	35.1447	11.144		6.4	42.361	10.5452		6.4	32.0072	10.6187		6.4	38.7556	10.8038		6.4	34.7839	11.1447		6.4	44.3491	11.586		6.4	38.0325	10.7479		6.4	35.4967	4.11206		6.4	37.6207	8.49548		6.4	36.7866
6.8	47.0468	11.5258		6.8	38.4926	10.367		6.8	36.2853	11.3742		6.8	34.0967	10.4973		6.8	42.1069	10.6595		6.8	30.6456	11.021		6.8	37.5137	11.6193		6.8	35.6742	10.9992		6.8	43.3638	11.5834		6.8	39.996	11.2582		6.8	38.3644	4.24209		6.8	39.1766	8.06568		6.8	35.9714
7.2	45.8954	12.1719		7.2	40.2691	10.8716		7.2	34.9243	10.9013		7.2	33.7203	10.9978		7.2	42.8448	10.2528		7.2	31.339	10.6007		7.2	36.699	11.2934		7.2	36.0806	11.0951		7.2	42.3355	10.942		7.2	38.8606	10.6695		7.2	37.8957	4.16082		7.2	36.529	8.19294		7.2	37.0745
7.6	48.3494	11.6929		7.6	39.2842	10.5555		7.6	34.0576	11.174		7.6	33.9034	10.9967		7.6	41.785	10.776		7.6	31.3954	10.9243		7.6	38.6986	11.8709		7.6	36.1868	11.3396		7.6	44.1734	11.4211		7.6	38.2794	10.9619		7.6	38.4218	4.50214		7.6	36.4784	8.33949		7.6	37.9974
8	48.1501	11.5607		8	41.147	10.5441		8	35.9267	11.0447		8	33.8299	11.2055		8	39.9935	10.5594		8	31.1118	10.9521		8	36.9045	10.9661		8	36.295	10.3978		8	42.0879	11.6121		8	38.7946	11.3168		8	37.5435	4.12831		8	36.5969	8.33949		8	37.462
8.4	47.7203	11.3978		8.4	40.0943	11.019		8.4	36.2369	11.6558		8.4	34.2356	11.1352		8.4	40.245	11.1968		8.4	32.4077	10.8959		8.4	37.4739	10.6851		8.4	36.7127	11.2201		8.4	44.4339	10.7953		8.4	38.9857	11.08		8.4	38.4106	4.04705		8.4	35.1071	7.93391		8.4	38.4505
8.8	47.2656	11.9279		8.8	40.8962	11.0061		8.8	34.1846	10.7016		8.8	33.8062	10.9286		8.8	41.1439	11.0939		8.8	31.0847	10.8479		8.8	37.0347	11.2784		8.8	36.1178	11.5464		8.8	44.5801	11.6493		8.8	39.0811	10.9916		8.8	40.7131	5.16125		8.8	34.5044	7.98933		8.8	37.5684
9.2	48.4048	12.2007		9.2	39.7544	10.8222		9.2	35.6119	10.7687		9.2	34.6033	11.0621		9.2	42.6965	10.6075		9.2	30.2379	11.0659		9.2	36.4186	10.895		9.2	36.2484	10.2571		9.2	42.4391	11.9459		9.2	38.543	11.3123		9.2	37.3672	4.17707		9.2	37.6583	8.02668		9.2	35.6129
9.6	48.4909	12.5529		9.6	40.8405	10.554		9.6	35.2088	10.9356		9.6	34.4572	10.7456		9.6	41.4908	10.9378		9.6	30.8167	9.94157		9.6	37.7752	11.4954		9.6	36.8394	10.9072		9.6	43.4233	11.2816		9.6	37.2314	10.5918		9.6	39.1348	4.09581		9.6	37.3655	8.29105		9.6	37.7694
10	49.5888	11.7782		10	39.6724	10.9985		10	34.3713	10.5952		10	33.5223	10.7176		10	42.8361	11.7008		10	30.0312	11.236		10	37.2726	11.7529		10	36.993	11.6903		10	42.3728	11.5593		10	40.9779	11.5423		10	36.2408	4.29897		10	36.4837	8.19828		10	37.6374
10.4	49.1931	11.7638		10.4	38.0352	11.0623		10.4	34.901	11.2962		10.4	34.9546	10.4363		10.4	42.0837	10.8003		10.4	30.5686	10.6682		10.4	37.4099	10.8266		10.4	36.3036	11.5126		10.4	43.7216	11.7588		10.4	37.957	10.7388		10.4	37.5309	4.45338		10.4	34.875	8.88752		10.4	37.1255
10.8	47.0096	11.1827		10.8	39.6205	10.9795		10.8	35.9993	11.0142		10.8	34.1488	10.7648		10.8	41.3452	11.435		10.8	31.1429	10.7079		10.8	38.7537	10.8214		10.8	36.6161	11.3679		10.8	44.1663	11.9889		10.8	38.3223	10.8507		10.8	38.7964	4.36399		10.8	36.0555	8.11248		10.8	36.835
11.2	49.6104	11.8203		11.2	38.9094	10.7941		11.2	35.8186	10.8805		11.2	34.3581	10.3385		11.2	41.8948	11.1736		11.2	31.5733	11.215		11.2	37.1515	11.4524		11.2	35.1014	11.2744		11.2	43.0068	11.8312		11.2	38.5028	11.4455		11.2	38.1507	4.25021		11.2	35.091	8.22947		11.2	36.9891
11.6	49.3592	11.4387		11.6	39.8093	11.1847		11.6	37.4014	11.6039		11.6	34.6589	11.0099		11.6	43.0829	11.1442		11.6	29.9924	10.8839		11.6	37.6912	11.1023		11.6	36.7851	11.6392		11.6	42.1995	11.1349		11.6	37.8444	11.294		11.6	38.6123	4.26647		11.6	36.0321	8.20772		11.6	36.4287
12	49.7597	11.1947		12	39.2351	10.8708		12	38.7668	11.425		12	34.7527	10.9951		12	43.5368	11.5277		12	30.2519	10.7243		12	38.7456	11.4003		12	35.5592	10.6596		12	42.2274	11.4524		12	38.0185	11.5644		12	37.0477	4.57528		12	36.9043	8.47126		12	36.7121
12.4	48.0637	10.9411		12.4	41.0849	10.4187		12.4	37.4215	10.2853		12.4	34.4625	10.3681		12.4	41.9733	10.4519		12.4	31.0066	10.5858		12.4	38.7754	11.354		12.4	35.3885	10.7343		12.4	43.0971	11.0391		12.4	38.876	11.2216		12.4	37.3646	4.1852		12.4	35.3739	8.47126		12.4	33.4096
12.8	46.5073	11.5186		12.8	39.8853	9.86018		12.8	37.2166	10.9722		12.8	34.9347	10.7808		12.8	42.8648	10.6612		12.8	32.1684	10.6255		12.8	36.9704	11.1982		12.8	37.6474	10.5943		12.8	44.9087	11.4426		12.8	39.7838	11.019		12.8	38.4597	4.32335		12.8	37.0136	8.05008		12.8	35.3231
13.2	49.8458	11.4321		13.2	40.336	10.614		13.2	38.6742	10.713		13.2	35.2383	10.7692		13.2	43.5244	11.2851		13.2	32.2001	11.0142		13.2	38.5997	11.2451		13.2	36.2882	11.0039		13.2	44.7448	10.8696		13.2	38.9502	11.3503		13.2	39.7165	4.29897		13.2	36.4234	8.2303		13.2	34.7467
13.6	49.7301	11.3221		13.6	39.0116	10.6565		13.6	36.4844	11.144		13.6	35.2582	11.0495		13.6	42.3987	10.8252		13.6	31.913	10.8022		13.6	37.2378	11.1467		13.6	36.7858	11.4945		13.6	44.2466	11.4368		13.6	39.4281	11.1775		13.6	38.1659	4.1698		13.6	36.2197	8.79269		13.6	36.5803
14	48.337	12.1647		14	40.2196	11.0053		14	36.6756	11.234		14	36.3006	11.7841		14	41.9875	10.8167		14	32.4505	10.8285		14	37.394	10.6284		14	36.2633	10.7791		14	42.5456	11.0489		14	39.1533	10.5689		14	37.0723	4.23695		14	36.2273	8.40107		14	35.4815
14.4	47.0577	12.1755		14.4	38.3368	11.9894		14.4	35.9915	11.1582		14.4	35.486	10.6808		14.4	42.8762	11.7698		14.4	31.3731	10.6959		14.4	39.4586	11.1265		14.4	37.9523	11.783		14.4	44.776	11.045		14.4	38.5242	11.3717		14.4	35.5513	4.7053		14.4	37.4474	7.98851		14.4	34.6649
14.8	46.8548	11.9345		14.8	39.1912	11.0319		14.8	36.1056	10.9624		14.8	35.3424	11.1973		14.8	43.0504	10.8727		14.8	33.0029	10.7176		14.8	36.9415	12.1408		14.8	35.3666	11.3553		14.8	43.3117	10.8227		14.8	37.3518	11.3298		14.8	36.9078	4.12831		14.8	35.6094	8.04146		14.8	34.6971
15.2	48.8543	11.9285		15.2	40.0001	10.3959		15.2	37.8139	10.1107		15.2	35.4758	11.3214		15.2	40.4687	11.6595		15.2	32.2933	10.5521		15.2	39.3227	11.2445		15.2	34.707	10.7083		15.2	42.0163	10.9746		15.2	38.831	11.3412		15.2	35.7264	4.429		15.2	35.0838	8.1991		15.2	35.1164
0	51.7261				41.2524				35.8293				33.1764				40.0745				28.8646				36.4973				35.3686				43.2561				38.6912				44.4317				43.0616				48.8139
0.4	50.0863				39.1319				35.008				34.8326				39.1245				28.5894				33.0072				30.3584				43.4532				38.1256				47.4514				41.1149				44.5995
0.8	0				0				0				0				0				0				0				0				0				0				0				0				0
1.2	5.88554				4.43541				3.95937				3.81727				5.0604				3.11716				4.52683				3.95216				4.6679				5.36953				4.43198				2.45998				4.08927
1.6	16.9148				13.3864				10.9706				10.2835				13.7516				10.489				12.3449				11.4745				14.5504				12.9822				15.0409				12.6834				14.8197
2	24.9705				19.4812				14.4604				16.4558				19.4148				13.3953				18.2496				16.8037				21.0625				19.7514				22.2476				23.4687				22.0457
2.4	30.3701				21.2901				21.022				18.243				24.0005				16.3329				20.7631				19.1001				25.249				22.2172				26.1836				24.4356				23.2951
2.8	30.8725				24.4219				21.5172				17.6966				25.7671				18.2424				23.6443				19.4619				26.8048				24.2184				28.1083				24.275				26.697
3.2	32.5865				25.0134				20.2415				19.8793				26.8653				18.5813				22.8261				21.8516				26.4441				25.4911				30.9597				27.5739				28.9253
3.6	34.335				26.0392				20.2553				20.8038				26.4615				18.9713				24.6306				20.3972				27.9385				25.9981				30.3525				26.7363				29.6215
4	36.2822				26.2422				21.4201				21.7421				28.1602				18.9075				26.9183				23.166				27.083				25.6459				32.2429				26.4254				29.2531
4.4	34.9954				27.6423				21.7324				22.8872				28.6435				19.7984				25.6435				24.7752				29.9617				26.0039				31.8686				27.8473				28.419
4.8	36.834				26.5424				24.4425				22.7734				27.6744				20.2817				26.9579				22.5476				28.3256				27.2708				32.7743				28.1449				27.3728
5.2	36.0298				27.0456				22.4394				23.6865				30.0583				19.2456				25.3335				23.7127				30.7451				27.7179				30.7139				28.4787				29.2322
5.6	36.9655				27.9783				23.1974				23.6965				30.7485				20.339				25.8403				23.3458				30.393				26.6436				31.803				27.3783				31.2858
6	36.398				28.1667				22.9877				23.4043				29.513				21.5978				26.6884				25.2807				33.7572				26.3835				31.4751				27.2319				30.1209
6.4	37.6805				27.4997				24.3865				24.0007				31.8157				21.3885				27.9518				23.6393				32.7631				27.2846				31.3847				29.1253				31.0168
6.8	35.521				28.1255				24.911				23.5995				31.4474				19.6246				25.8944				24.675				31.7803				28.7378				34.1223				31.1109				30.8801
7.2	33.7236				29.3975				24.023				22.7225				32.5919				20.7383				25.4056				24.9855				31.3936				28.1911				33.7349				28.336				31.824
7.6	36.6564				28.7287				22.8836				22.9067				31.0089				20.471				26.8277				24.8472				32.7523				27.3175				33.9197				28.1389				32.5961
8	36.5894				30.6029				24.882				22.6244				29.4341				20.1597				25.9384				25.8972				30.4758				27.4777				33.4151				28.2574				32.3057
8.4	36.3225				29.0753				24.5811				23.1005				29.0481				21.5118				26.7888				25.4926				33.6386				27.9057				34.3635				27.1732				33.6712
8.8	35.3377				29.8901				23.483				22.8777				30.05				20.2368				25.7563				24.5714				32.9308				28.0895				35.5519				26.5151				33.0635
9.2	36.2041				28.9322				24.8432				23.5413				32.089				19.172				25.5235				25.9913				30.4932				27.2308				33.1901				29.6316				31.1079
9.6	35.938				30.2865				24.2732				23.7116				30.553				20.8751				26.2798				25.9322				32.1417				26.6396				35.039				29.0744				33.0382
10	37.8105				28.674				23.7761				22.8047				31.1353				18.7953				25.5196				25.3028				30.8135				29.4356				31.9418				28.2854				32.6989
10.4	37.4292				26.9729				23.6048				24.5183				31.2834				19.9004				26.5833				24.791				31.9628				27.2182				33.0776				25.9875				32.5451
10.8	35.8269				28.641				24.9851				23.384				29.9102				20.435				27.9323				25.2482				32.1773				27.4716				34.4324				27.943				31.8023
11.2	37.7901				28.1153				24.9381				24.0196				30.7212				20.3584				25.6991				23.8271				31.1756				27.0572				33.9005				26.8616				32.2674
11.6	37.9205				28.6246				25.7975				23.649				31.9387				19.1085				26.5888				25.146				31.0646				26.5504				34.3458				27.8244				31.7342
12	38.565				28.3642				27.3418				23.7576				32.0091				19.5276				27.3453				24.8996				30.775				26.4541				32.4724				28.433				31.9998
12.4	37.1226				30.6662				27.1362				24.0943				31.5213				20.4208				27.4214				24.6542				32.058				27.6544				33.1794				26.9027				28.8199
12.8	34.9887				30.0251				26.2445				24.1539				32.2036				21.5429				25.7722				27.0531				33.4661				28.7647				34.1363				28.9635				30.9784
13.2	38.4137				29.722				27.9612				24.4691				32.2394				21.1859				27.3546				25.2843				33.8752				27.5999				35.4175				28.1931				29.7234
13.6	38.408				28.3551				25.3404				24.2088				31.5734				21.1107				26.0911				25.2913				32.8098				28.2507				33.996				27.427				32.0094
14	36.1724				29.2143				25.4415				24.5165				31.1707				21.6221				26.7656				25.4842				31.4967				28.5844				32.8354				27.8263				30.8163
14.4	34.8822				26.3475				24.8333				24.8053				31.1064				20.6772				28.3322				26.1693				33.7311				27.1525				30.846				29.4589				29.7923
14.8	34.9203				28.1593				25.1433				24.1452				32.1776				22.2853				24.8007				24.0112				32.489				26.022				32.7795				27.568				29.4277
15.2	36.9258				29.6042				27.7032				24.1543				28.8092				21.7413				28.0782				23.9986				31.0417				27.4898				31.2974				26.8847				30.2627
0	1.01611				1.02638				1.01159				0.975647				1.012				1.00479				1.05021				1.07623				0.997727				1.00736				0.967136				1.02313				1.04512
0.4	0.983894				0.97362				0.988406				1.02435				0.988004				0.99521				0.949786				0.923773				1.00227				0.992637				1.03286				0.976873				0.954884
0.8	0				0				0				0				0				0				0				0				0				0				0				0				0
1.2	0.115615				0.110355				0.111788				0.112258				0.12779				0.10851				0.13026				0.12026				0.107668				0.139801				0.09647				0.0584481				0.0875522
1.6	0.332274				0.33306				0.309741				0.302415				0.347267				0.365126				0.355227				0.349156				0.335614				0.338005				0.327392				0.301353				0.317293
2	0.490519				0.484701				0.408273				0.483931				0.490279				0.466298				0.525134				0.511317				0.485818				0.514246				0.484259				0.557607				0.472003
2.4	0.59659				0.529707				0.593531				0.536487				0.606081				0.568556				0.597459				0.581194				0.582384				0.578447				0.569933				0.580579				0.498752
2.8	0.606458				0.607628				0.607511				0.520421				0.650693				0.635026				0.680367				0.592205				0.618268				0.63055				0.611828				0.576764				0.571588
3.2	0.640128				0.622346				0.571492				0.584607				0.678426				0.646824				0.656822				0.664919				0.60995				0.663686				0.673893				0.655146				0.619298
3.6	0.674475				0.647869				0.571883				0.611796				0.668229				0.660399				0.708748				0.620664				0.644418				0.676887				0.660676				0.635245				0.634203
4	0.712727				0.652917				0.604768				0.63939				0.711127				0.658178				0.774576				0.704916				0.624686				0.667716				0.701825				0.627857				0.626314
4.4	0.687449				0.687753				0.613586				0.673063				0.723331				0.689191				0.737893				0.753881				0.691085				0.677038				0.693677				0.661641				0.608456
4.8	0.723566				0.660387				0.690103				0.669718				0.698856				0.706014				0.775716				0.686098				0.653346				0.710022				0.713391				0.668713				0.586058
5.2	0.707768				0.672908				0.633547				0.696569				0.759057				0.669947				0.728975				0.72155				0.709155				0.721662				0.668543				0.676643				0.625868
5.6	0.72615				0.696114				0.654949				0.696863				0.776487				0.70801				0.743557				0.710386				0.701031				0.693693				0.692249				0.650498				0.669836
6	0.715002				0.700801				0.649027				0.688271				0.745288				0.75183				0.767963				0.769263				0.77863				0.68692				0.685112				0.64702				0.644894
6.4	0.740196				0.684206				0.688523				0.705811				0.803438				0.744543				0.804315				0.719317				0.7557				0.710382				0.683144				0.692005				0.664076
6.8	0.697774				0.699776				0.703332				0.694011				0.794136				0.683142				0.745115				0.750832				0.733032				0.748216				0.742734				0.739184				0.66115
7.2	0.662465				0.731424				0.67826				0.668222				0.823039				0.721909				0.731049				0.760279				0.724111				0.733984				0.734301				0.673253				0.681358
7.6	0.720078				0.714784				0.646088				0.673639				0.783064				0.712606				0.771969				0.756072				0.755451				0.711237				0.738322				0.66857				0.697889
8	0.718762				0.761415				0.702511				0.665337				0.743295				0.701769				0.74638				0.788023				0.702943				0.71541				0.72734				0.671384				0.691672
8.4	0.713518				0.723406				0.694017				0.679336				0.733548				0.748836				0.77085				0.77571				0.775893				0.726553				0.747984				0.645625				0.720908
8.8	0.694174				0.743679				0.663012				0.672784				0.758849				0.704452				0.741141				0.747681				0.759569				0.731337				0.773851				0.629987				0.707896
9.2	0.711192				0.719846				0.701417				0.692299				0.810339				0.667386				0.734442				0.790886				0.703344				0.708979				0.722442				0.704036				0.666027
9.6	0.705966				0.753543				0.685322				0.697308				0.77155				0.726673				0.756203				0.789086				0.741367				0.693589				0.762686				0.690798				0.707355
10	0.742749				0.713421				0.671288				0.670639				0.786254				0.654273				0.73433				0.769934				0.710731				0.766385				0.695271				0.67205				0.70009
10.4	0.735259				0.671097				0.666451				0.721031				0.789994				0.692743				0.764938				0.754362				0.737241				0.708652				0.719992				0.617452				0.696798
10.8	0.703782				0.712602				0.705424				0.687674				0.755318				0.711353				0.803755				0.768275				0.74219				0.71525				0.749482				0.663915				0.680893
11.2	0.742348				0.699522				0.704096				0.706367				0.775798				0.708684				0.739494				0.725031				0.719084				0.704461				0.737904				0.63822				0.690852
11.6	0.74491				0.712193				0.72836				0.695468				0.806543				0.665175				0.765096				0.765163				0.716523				0.691266				0.747598				0.661097				0.679436
12	0.75757				0.705716				0.771961				0.698661				0.808322				0.679765				0.786864				0.757666				0.709843				0.688759				0.706819				0.675557				0.685123
12.4	0.729236				0.762988				0.766157				0.708563				0.796004				0.710858				0.789054				0.750199				0.739437				0.720009				0.72221				0.639197				0.617039
12.8	0.687316				0.747039				0.740979				0.710315				0.813233				0.749919				0.741597				0.823195				0.771914				0.748918				0.743038				0.688162				0.663254
13.2	0.754597				0.739498				0.789448				0.719584				0.814136				0.73749				0.78713				0.769372				0.781352				0.718591				0.770926				0.669856				0.636384
13.6	0.754486				0.705488				0.715454				0.711929				0.797319				0.734875				0.750775				0.769586				0.756777				0.735534				0.739985				0.651655				0.685327
14	0.710569				0.726866				0.718309				0.720979				0.78715				0.752675				0.770182				0.775456				0.72649				0.744223				0.71472				0.661141				0.659784
14.4	0.685225				0.655537				0.701138				0.72947				0.785526				0.719783				0.815261				0.796301				0.778027				0.706943				0.671419				0.699931				0.63786
14.8	0.685974				0.700617				0.709889				0.710059				0.812577				0.775762				0.713642				0.730635				0.749378				0.677509				0.713505				0.655004				0.630053
15.2	0.72537				0.736566				0.782165				0.710328				0.727513				0.756824				0.807953				0.730251				0.715995				0.715725				0.681244				0.63877				0.64793
	20
0	1.01428
0.4	0.985724
0.8
1.2	0.107195
1.6	0.331653
2	0.496846
2.4	0.571715
2.8	0.614822
3.2	0.641756
3.6	0.661338
4	0.674273
4.4	0.687287
4.8	0.695549
5.2	0.69907
5.6	0.704481
6	0.71284
6.4	0.723065
6.8	0.727919
7.2	0.728737
7.6	0.725523
8	0.724562
8.4	0.728328
8.8	0.722323
9.2	0.716467
9.6	0.726423
10	0.72614
10.4	0.717881
10.8	0.720377
11.2	0.719566
11.6	0.718471
12	0.719009
12.4	0.721809
12.8	0.731797
13.2	0.733275
13.6	0.726792
14	0.723351
14.4	0.717217
14.8	0.712593
15.2	0.718724
min	0.115615				0.110355				0.111788				0.112258				0.12779				0.10851				0.13026				0.12026				0.107668				0.139801				0.09647				0.0584481				0.0875522
rec	0.724357				0.713518				0.730756				0.710033				0.789956				0.722762				0.77198				0.76273				0.741865				0.713526				0.724526				0.658458				0.662364
rec-min	0.608742				0.603163				0.618968				0.597775				0.662167				0.614252				0.64172				0.642471				0.634198				0.573725				0.628056				0.60001				0.574812
average(rec-min)	0.61441
rec average	0.721605
min average	0.107195
rec- av min	0.617162				0.606323				0.623561				0.602838				0.682761				0.615567				0.664785				0.655535				0.63467				0.606331				0.617331				0.551263				0.555169
imm	-4.87579				-3.03383				-5.96321				-2.44164				-16.0232				-4.60472				-12.9685				-11.3966				-7.85101				-3.03527				-4.90455				6.32255				5.65882
mean(imm)	-4.4081
sd(imm)	5.55156
sem(imm	1.01357
fi	20.2134
SEM(FI)	3.37125
			0.618399
mean(imm)	0.107195
sd(imm)	0.617247
sem(imm	-4.89017
fi	5.55156
[truncated: 22 more columns]

## Sheet: THZ1 4J
cell1				cell2				cell3				cell4				cell5				cell6				cell7				cell8				cell9				cell10
Channel.001				Channel.001				Channel.001				Channel.001				Channel.001				Channel.001				Channel.001				Channel.001				Channel.001				Channel.001				Channel.001				Channel.001				Channel.001
Axis [s]	ROI1 []	ROI2 []		Axis [s]	ROI1 []	ROI2 []		Axis [s]	ROI1 []	ROI2 []		Axis [s]	ROI1 []	ROI2 []		Axis [s]	ROI1 []	ROI2 []		Axis [s]	ROI1 []	ROI2 []		Axis [s]	ROI1 []	ROI2 []		Axis [s]	ROI1 []	ROI2 []		Axis [s]	ROI1 []	ROI2 []		Axis [s]	ROI1 []	ROI2 []		Axis [s]	ROI1 []	ROI2 []		Axis [s]	ROI1 []	ROI2 []		Axis [s]	ROI1 []
0	52.4743	18.3421		0	58.0831	16.2914		0	43.8701	12.2406		0	58.7979	12.0749		0	58.7979	12.0749		0	61.2404	10.7697		0	50.5164	12.2337		0	57.0618	16.2528		0	52.0576	14.4108		0	48.0257	13.7688		0	50.8972	11.5264		0	38.9145	12.199		0	47.2962
0.4	49.7475	18.6897		0.4	60.4604	16.6769		0.4	42.9646	12.1539		0.4	56.8497	11.8481		0.4	56.8497	11.8481		0.4	66.6097	10.9129		0.4	49.5714	11.3077		0.4	57.8767	16.4069		0.4	52.2424	14.4772		0.4	45.0252	12.4389		0.4	49.3831	11.4213		0.4	37.0417	12.2236		0.4	46.139
0.8				0.8				0.8				0.8				0.8				0.8				0.8				0.8				0.8				0.8				0.8				0.8				0.8
1.2	18.4195	14.6949		1.2	22.3825	15.2378		1.2	16.3588	12.4079		1.2	18.4218	11.2333		1.2	18.4218	11.2333		1.2	17.6841	10.0171		1.2	15.8387	10.534		1.2	21.6382	16.0524		1.2	19.4155	13.1758		1.2	16.5356	12.4831		1.2	16.8677	10.9279		1.2	14.9035	11.2254		1.2	16.9931
1.6	28.2021	15.9441		1.6	34.6339	15.457		1.6	24.0779	12.3044		1.6	29.8588	11.136		1.6	29.8588	11.136		1.6	28.5435	10.8391		1.6	26.5181	11.3809		1.6	33.7568	16.8212		1.6	30.8077	13.4342		1.6	26.3092	12.5061		1.6	26.126	10.8227		1.6	20.7249	10.9478		1.6	27.5752
2	33.8082	15.0426		2	42.5502	16.0235		2	28.8296	11.3636		2	37.4656	10.5424		2	37.4656	10.5424		2	34.3294	11.0083		2	32.2894	11.7056		2	40.4857	16.4975		2	34.7793	12.765		2	28.2372	12.9818		2	32.3896	11.3708		2	24.6894	11.8393		2	31.1337
2.4	34.731	16.3785		2.4	44.0544	15.0649		2.4	31.8238	11.2292		2.4	36.3853	10.4392		2.4	36.3853	10.4392		2.4	39.2935	10.2435		2.4	34.0721	11.1265		2.4	43.5032	16.6447		2.4	37.7822	13.4648		2.4	31.0347	13.8317		2.4	32.9507	10.0156		2.4	26.1745	11.0893		2.4	34.4763
2.8	36.7643	15.7518		2.8	44.3053	16.1031		2.8	32.0772	11.881		2.8	42.9245	11.3588		2.8	42.9245	11.3588		2.8	39.8914	10.5851		2.8	37.0063	11.3987		2.8	42.3621	16.2867		2.8	37.3908	14.0807		2.8	33.6253	12.8305		2.8	34.1615	10.5144		2.8	26.1138	11.3387		2.8	35.8291
3.2	36.7678	16.2338		3.2	46.5204	16.6794		3.2	32.5437	11.6425		3.2	40.5908	11.5176		3.2	40.5908	11.5176		3.2	40.7646	10.9146		3.2	38.7444	12.054		3.2	43.8065	15.9337		3.2	40.0737	13.9095		3.2	33.369	13.2669		3.2	34.9161	10.5925		3.2	27.57	11.3225		3.2	36.1793
3.6	35.1838	16.8308		3.6	46.1069	15.7127		3.6	35.5511	11.6478		3.6	41.4782	10.9866		3.6	41.4782	10.9866		3.6	41.8072	11.0727		3.6	38.7148	11.5155		3.6	45.1779	16.1711		3.6	39.1534	14.3379		3.6	34.9934	13.5278		3.6	37.0376	10.9044		3.6	27.8453	11.8717		3.6	36.7249
4	38.3835	16.2821		4	47.4074	16.5138		4	33.5678	11.4778		4	43.5497	11.2278		4	43.5497	11.2278		4	46.0063	10.6738		4	36.5076	11.5266		4	46.0144	16.3919		4	39.7059	13.4915		4	34.9499	13.7851		4	36.0542	10.7602		4	28.406	11.2098		4	37.6366
4.4	37.9894	16.5569		4.4	48.8709	14.3718		4.4	35.0868	11.1942		4.4	45.5698	10.5876		4.4	45.5698	10.5876		4.4	41.9647	11.27		4.4	38.4374	11.392		4.4	44.6439	15.9765		4.4	39.9159	13.9935		4.4	32.4934	13.0969		4.4	38.1469	10.5944		4.4	30.9382	11.214		4.4	36.4376
4.8	39.3151	16.1882		4.8	47.7476	16.2963		4.8	35.1168	11.3394		4.8	45.8806	11.3916		4.8	45.8806	11.3916		4.8	44.2541	11.2628		4.8	39.1965	11.2707		4.8	46.5477	17.6135		4.8	41.1176	14.1165		4.8	33.7133	12.5896		4.8	36.2477	10.9333		4.8	28.8941	10.8597		4.8	36.984
5.2	39.3918	16.0031		5.2	47.0484	16.9067		5.2	35.479	11.2399		5.2	44.4679	11.4273		5.2	44.4679	11.4273		5.2	44.3169	10.7625		5.2	37.9043	11.6006		5.2	46.5928	16.8686		5.2	39.6694	13.7246		5.2	35.3394	12.8511		5.2	38.5008	11.0523		5.2	29.4415	11.497		5.2	36.0251
5.6	41.9322	16.3549		5.6	48.9033	15.8231		5.6	36.2925	11.8501		5.6	45.1095	11.2164		5.6	45.1095	11.2164		5.6	45.1056	10.7317		5.6	38.2867	11.3831		5.6	47.5787	16.5857		5.6	40.0072	13.2292		5.6	37.7858	13.2288		5.6	39.1021	10.8005		5.6	28.0119	11.8909		5.6	36.8207
6	40.1295	16.9328		6	46.6327	15.6769		6	34.6204	11.7648		6	47.3605	11.3161		6	47.3605	11.3161		6	45.5331	11.0215		6	41.0236	10.9357		6	46.1113	16.4867		6	39.2822	12.7962		6	36.3882	13.5297		6	37.9486	10.5096		6	32.7192	12.3891		6	38.008
6.4	40.6484	16.9318		6.4	46.6351	15.3044		6.4	36.077	11.6122		6.4	46.4255	11.7176		6.4	46.4255	11.7176		6.4	44.7726	10.9471		6.4	38.2634	11.3425		6.4	48.697	16.9676		6.4	38.6877	13.9635		6.4	37.0903	13.4837		6.4	39.1709	10.8696		6.4	31.8187	10.9874		6.4	38.7607
6.8	39.8951	17.0585		6.8	48.4545	15.7086		6.8	36.6686	12.2601		6.8	47.3179	11.2918		6.8	47.3179	11.2918		6.8	46.118	10.5339		6.8	39.3967	11.6376		6.8	47.2893	15.9861		6.8	40.4122	13.2799		6.8	36.8105	13.2791		6.8	38.6503	11.3383		6.8	30.9113	11.4526		6.8	36.8483
7.2	40.0317	18.3092		7.2	47.1909	16.4927		7.2	37.2506	11.6075		7.2	44.64	10.9012		7.2	44.64	10.9012		7.2	47.354	11.0083		7.2	37.5396	12.1538		7.2	49.7408	16.279		7.2	41.6446	13.6035		7.2	37.0615	12.934		7.2	38.3724	11.0907		7.2	30.826	11.7362		7.2	37.6544
7.6	40.0837	16.8615		7.6	47.9983	15.5268		7.6	36.7523	11.8683		7.6	45.0048	11.3156		7.6	45.0048	11.3156		7.6	47.4547	10.5003		7.6	38.5701	11.1642		7.6	49.8069	15.6277		7.6	39.4233	13.6315		7.6	38.7714	12.5127		7.6	39.7316	11.4243		7.6	30.0722	11.756		7.6	36.887
8	38.3714	16.6344		8	49.037	14.7394		8	37.2216	11.879		8	44.5503	11.0883		8	44.5503	11.0883		8	45.8269	11.0964		8	38.7847	11.9948		8	49.3626	16.4497		8	39.9659	13.4277		8	37.5939	13.5944		8	38.3003	10.3774		8	31.6731	11.3717		8	38.3169
8.4	39.8228	17.3005		8.4	49.0951	16.2695		8.4	35.8863	11.7708		8.4	46.9984	11.8576		8.4	46.9984	11.8576		8.4	47.1197	10.9366		8.4	39.7007	11.1087		8.4	48.9999	16.1834		8.4	39.7717	13.7533		8.4	36.151	13.1114		8.4	39.6198	11.7434		8.4	30.4336	11.9137		8.4	38.738
8.8	39.3906	17.8872		8.8	49.0512	17.4115		8.8	35.8625	11.5114		8.8	45.9166	11.7166		8.8	45.9166	11.7166		8.8	48.8141	10.5477		8.8	40.4892	10.8602		8.8	47.0909	16.6335		8.8	41.4379	14.4447		8.8	37.7196	13.1864		8.8	38.9785	10.9844		8.8	30.8422	11.3495		8.8	37.8782
9.2	39.6284	17.0892		9.2	48.4958	16.539		9.2	37.9292	12.0383		9.2	45.3471	12.2923		9.2	45.3471	12.2923		9.2	45.9482	10.9383		9.2	39.7885	11.6657		9.2	47.7974	16.2605		9.2	39.5018	13.1504		9.2	36.1399	13.0236		9.2	39.751	10.9543		9.2	31.2474	12.0288		9.2	38.4086
9.6	40.8852	17.8062		9.6	48.4985	15.5365		9.6	35.1555	11.8925		9.6	45.7512	11.7494		9.6	45.7512	11.7494		9.6	43.5754	10.5802		9.6	39.4765	11.4216		9.6	49.0161	16.8108		9.6	39.2389	13.9095		9.6	35.6266	13.3105		9.6	41.0084	10.7073		9.6	30.4733	10.9478		9.6	38.4328
10	41.028	17.0492		10	50.4111	16.3312		10	36.6969	12.545		10	45.7516	11.7737		10	45.7516	11.7737		10	47.1919	11.2314		10	38.8149	11.682		10	48.6671	16.4459		10	40.3691	13.5749		10	36.3574	12.1416		10	38.6641	10.512		10	29.6729	11.8609		10	40.1227
10.4	40.8844	17.5103		10.4	48.4588	15.6599		10.4	36.8931	10.9805		10.4	44.4316	11.136		10.4	44.4316	11.136		10.4	45.9797	10.638		10.4	38.872	11.2759		10.4	48.1928	17.0216		10.4	39.3112	13.7949		10.4	34.5963	12.2651		10.4	38.8502	10.9333		10.4	30.7535	10.997		10.4	39.9444
10.8	41.0652	17.3687		10.8	47.8482	16.6218		10.8	36.6479	10.871		10.8	45.3694	12.2352		10.8	45.3694	12.2352		10.8	46.9586	10.8143		10.8	39.8281	11.3099		10.8	46.4906	17.0239		10.8	41.1018	14.0456		10.8	36.4998	12.7669		10.8	37.9039	10.8119		10.8	30.9038	11.3579		10.8	38.5814
11.2	39.7564	16.8497		11.2	48.6471	16.1282		11.2	36.6126	11.3925		11.2	46.3129	11.8506		11.2	46.3129	11.8506		11.2	43.5893	10.5675		11.2	39.2458	12.1879		11.2	48.507	16.101		11.2	40.7767	14.3483		11.2	36.1993	12.8051		11.2	38.7174	10.9321		11.2	31.94	12.4323		11.2	39.3528
11.6	39.7653	16.0754		11.6	47.6284	15.9002		11.6	38.5101	12.1821		11.6	44.8474	11.5241		11.6	44.8474	11.5241		11.6	46.3521	10.5179		11.6	40.0048	10.8905		11.6	47.2803	16.3534		11.6	39.3111	13.6875		11.6	36.0078	12.4407		11.6	41.0039	11.107		11.6	31.9659	11.9664		11.6	37.8678
12	38.0009	16.5795		12	49.2885	15.7541		12	37.1439	11.713		12	45.9546	12.0382		12	45.9546	12.0382		12	48.2777	10.9598		12	40.2666	12.7337		12	46.8701	16.5152		12	41.5539	14.7057		12	36.003	13.2125		12	40.7358	10.9429		12	31.8512	11.9556		12	38.8744
12.4	36.9339	16.9503		12.4	48.6405	15.9091		12.4	34.3327	12.0759		12.4	45.8185	11.6347		12.4	45.8185	11.6347		12.4	48.3415	10.7895		12.4	39.2123	12.068		12.4	48.6169	15.98		12.4	40.9689	12.9824		12.4	34.8794	12.6568		12.4	39.3439	10.9585		12.4	31.7219	12.0474		12.4	38.3426
12.8	38.4523	16.2292		12.8	46.3286	15.9667		12.8	34.2444	12.1129		12.8	47.342	11.8779		12.8	47.342	11.8779		12.8	47.7076	10.3284		12.8	39.3456	11.1568		12.8	46.298	15.9137		12.8	38.8515	14.2272		12.8	36.0145	12.4552		12.8	37.1655	10.497		12.8	30.9918	11.949		12.8	38.9938
13.2	39.0017	16.9036		13.2	48.0864	15.5511		13.2	36.9722	11.8569		13.2	44.1491	11.4774		13.2	44.1491	11.4774		13.2	47.2596	11.0143		13.2	38.442	12.2522		13.2	48.7724	16.1368		13.2	40.0811	14.002		13.2	35.6792	12.3692		13.2	37.6385	11.6965		13.2	30.6785	12.0815		13.2	38.4534
13.6	40.9056	17.5226		13.6	49.6815	16.9692		13.6	37.4453	11.5128		13.6	44.9755	11.7682		13.6	44.9755	11.7682		13.6	45.9977	10.6077		13.6	40.0451	11.7759		13.6	47.9173	16.6617		13.6	39.8994	12.4772		13.6	36.2074	13.4407		13.6	38.5932	11.244		13.6	30.5164	12.2326		13.6	38.2606
14	39.653	16.9303		14	50.9482	16.1615		14	36.7877	11.6532		14	44.1326	11.8174		14	44.1326	11.8174		14	46.7645	10.6727		14	38.2684	12.4149		14	47.2095	15.9565		14	42.4494	13.5931		14	39.3711	12.7149		14	38.5114	11.2109		14	30.0338	12.4293		14	38.7596
14.4	40.4239	16.5067		14.4	49.5833	16.767		14.4	35.6258	12.461		14.4	43.7767	11.7514		14.4	43.7767	11.7514		14.4	49.1827	10.6821		14.4	38.6146	12.108		14.4	47.6833	16.6416		14.4	40.0371	13.8809		14.4	36.2221	12.5581		14.4	36.8884	11.1953		14.4	30.9826	12.4844		14.4	40.0589
14.8	39.2482	17.0785		14.8	50.1601	18.2411		14.8	35.5643	11.8858		14.8	43.9687	11.7529		14.8	43.9687	11.7529		14.8	49.0289	11.2948		14.8	38.9577	12.02		14.8	47.287	16.0493		14.8	38.5054	13.8301		14.8	33.9396	12.638		14.8	38.0826	10.7728		14.8	30.3956	11.7932		14.8	39.1022
15.2	40.8113	16.2046		15.2	49.3047	16.9886		15.2	36.5544	11.3548		15.2	44.9966	11.7191		15.2	44.9966	11.7191		15.2	45.0957	10.8716		15.2	40.4522	11.7115		15.2	46.9304	16.7175		15.2	38.2597	12.9102		15.2	33.2969	12.0757		15.2	38.6257	11.3534		15.2	31.908	12.0516		15.2	38.1874
0	34.1323				41.7917				31.6296				46.723				46.723				50.4707				38.2827				40.809				37.6468				34.2569				39.3708				26.7155				36.6692
0.4	31.0578				43.7834				30.8107				45.0016				45.0016				55.6968				38.2637				41.4698				37.7652				32.5864				37.9618				24.818				35.6829
0.8	0				0				0				0				0				0				0				0				0				0				0				0				0
1.2	3.7246				7.14463				3.95087				7.18858				7.18858				7.66702				5.3047				5.58584				6.23975				4.05259				5.93977				3.67813				6.75282
1.6	12.258				19.1769				11.7735				18.7228				18.7228				17.7044				15.1372				16.9356				17.3734				13.8032				15.3033				9.77708				16.8584
2	18.7656				26.5266				17.466				26.9232				26.9232				23.3211				20.5838				23.9882				22.0143				15.2553				21.0188				12.8501				20.5728
2.4	18.3525				28.9895				20.5946				25.9461				25.9461				29.0499				22.9457				26.8585				24.3173				17.203				22.9351				15.0852				23.6866
2.8	21.0125				28.2022				20.1962				31.5657				31.5657				29.3063				25.6076				26.0754				23.3101				20.7948				23.6471				14.7751				25.3227
3.2	20.534				29.8411				20.9013				29.0732				29.0732				29.85				26.6904				27.8727				26.1642				20.102				24.3235				16.2475				25.7851
3.6	18.3531				30.3942				23.9033				30.4916				30.4916				30.7345				27.1993				29.0068				24.8156				21.4656				26.1331				15.9736				26.2198
4	22.1015				30.8936				22.09				32.3219				32.3219				35.3325				24.981				29.6224				26.2143				21.1648				25.294				17.1962				27.5141
4.4	21.4325				34.4992				23.8926				34.9822				34.9822				30.6948				27.0454				28.6674				25.9224				19.3966				27.5525				19.7241				25.4894
4.8	23.1269				31.4514				23.7774				34.489				34.489				32.9913				27.9258				28.9342				27.001				21.1237				25.3144				18.0344				26.2427
5.2	23.3887				30.1418				24.239				33.0406				33.0406				33.5544				26.3037				29.7242				25.9448				22.4884				27.4485				17.9445				24.8427
5.6	25.5774				33.0803				24.4423				33.8932				33.8932				34.3739				26.9036				30.993				26.778				24.557				28.3017				16.121				26.7152
6	23.1967				30.9557				22.8556				36.0443				36.0443				34.5116				30.088				29.6245				26.486				22.8585				27.439				20.3301				27.3864
6.4	23.7166				31.3307				24.4648				34.7079				34.7079				33.8255				26.921				31.7293				24.7242				23.6067				28.3013				20.8313				28.1296
6.8	22.8366				32.7459				24.4085				36.0261				36.0261				35.5841				27.7591				31.3031				27.1322				23.5314				27.312				19.4586				26.4051
7.2	21.7225				30.6982				25.6431				33.7388				33.7388				36.3458				25.3857				33.4618				28.0411				24.1275				27.2816				19.0898				26.8804
7.6	23.2222				32.4715				24.884				33.6891				33.6891				36.9545				27.4059				34.1792				25.7918				26.2586				28.3074				18.3162				26.5337
8	21.737				34.2976				25.3425				33.462				33.462				34.7305				26.7899				32.9129				26.5382				23.9995				27.9229				20.3014				27.2625
8.4	22.5223				32.8256				24.1155				35.1408				35.1408				36.1831				28.592				32.8165				26.0184				23.0396				27.8764				18.52				27.608
8.8	21.5035				31.6396				24.3511				34.2				34.2				38.2665				29.629				30.4573				26.9933				24.5332				27.9942				19.4927				27.0368
9.2	22.5391				31.9568				25.8909				33.0548				33.0548				35.0099				28.1228				31.5369				26.3514				23.1163				28.7967				19.2186				27.5475
9.6	23.0791				32.9619				23.2631				34.0019				34.0019				32.9953				28.0549				32.2054				25.3293				22.3161				30.3011				19.5255				27.283
10	23.9788				34.0799				24.1519				33.9779				33.9779				35.9605				27.133				32.2213				26.7942				24.2157				28.1521				17.812				29.1499
10.4	23.3742				32.7989				25.9125				33.2956				33.2956				35.3417				27.5961				31.1712				25.5162				22.3312				27.9169				19.7565				29.534
10.8	23.6965				31.2265				25.7769				33.1341				33.1341				36.1443				28.5182				29.4668				27.0562				23.7329				27.092				19.5459				27.7877
11.2	22.9066				32.5189				25.2201				34.4623				34.4623				33.0218				27.0579				32.406				26.4284				23.3942				27.7853				19.5077				28.6523
11.6	23.6899				31.7282				26.328				33.3233				33.3233				35.8342				29.1143				30.9269				25.6236				23.5672				29.8969				19.9995				26.7827
12	21.4214				33.5345				25.4309				33.9164				33.9164				37.318				27.5329				30.3549				26.8482				22.7905				29.7929				19.8956				28.4326
12.4	19.9837				32.7314				22.2568				34.1838				34.1838				37.552				27.1443				32.6369				27.9864				22.2226				28.3854				19.6745				27.6006
12.8	22.223				30.3619				22.1315				35.4641				35.4641				37.3792				28.1888				30.3843				24.6242				23.5593				26.6685				19.0428				28.1755
13.2	22.0981				32.5353				25.1154				32.6717				32.6717				36.2453				26.1898				32.6356				26.0791				23.31				25.942				18.597				27.883
13.6	23.3831				32.7123				25.9325				33.2073				33.2073				35.39				28.2692				31.2556				27.4222				22.7667				27.3492				18.2838				27.4777
14	22.7228				34.7867				25.1345				32.3152				32.3152				36.0918				25.8535				31.2531				28.8563				26.6562				27.3005				17.6045				28.3103
14.4	23.9172				32.8162				23.1648				32.0254				32.0254				38.5006				26.5066				31.0417				26.1562				23.664				25.693				18.4982				29.3986
14.8	22.1697				31.919				23.6786				32.2159				32.2159				37.7341				26.9377				31.2377				24.6753				21.3016				27.3097				18.6024				28.6515
15.2	24.6067				32.3161				25.1996				33.2775				33.2775				34.224				28.7406				30.2128				25.3495				21.2212				27.2723				19.8564				27.0097
0	1.04716				0.976726				1.01311				1.01877				1.01877				0.950775				1.00025				0.991969				0.99843				1.02499				1.01822				1.03682				1.01363
0.4	0.952838				1.02327				0.986886				0.981233				0.981233				1.04923				0.999752				1.00803				1.00157				0.975008				0.981781				0.96318				0.986368
0.8	0				0				0				0				0				0				0				0				0				0				0				0				0
1.2	0.114269				0.166979				0.126549				0.156743				0.156743				0.144433				0.138601				0.135778				0.165484				0.121256				0.153616				0.142747				0.186666
1.6	0.376068				0.448188				0.377111				0.40824				0.40824				0.333518				0.395504				0.411663				0.46076				0.413002				0.395778				0.379445				0.46601
2	0.57572				0.619961				0.559447				0.587044				0.587044				0.439327				0.537813				0.583097				0.583841				0.456451				0.543595				0.498707				0.568685
2.4	0.563046				0.67752				0.659657				0.565739				0.565739				0.547248				0.599523				0.652865				0.64492				0.514727				0.593154				0.585451				0.65476
2.8	0.644653				0.659121				0.646896				0.688272				0.688272				0.552077				0.669075				0.63383				0.618207				0.622196				0.611568				0.573416				0.699984
3.2	0.629973				0.697423				0.66948				0.633924				0.633924				0.562319				0.697366				0.677519				0.693902				0.601467				0.629062				0.630559				0.712768
3.6	0.563064				0.710351				0.765637				0.664852				0.664852				0.578981				0.710661				0.705086				0.658133				0.642266				0.675862				0.61993				0.724784
4	0.678064				0.722023				0.707557				0.704759				0.704759				0.6656				0.652702				0.720051				0.69523				0.633266				0.654161				0.667378				0.76056
4.4	0.65754				0.806289				0.765296				0.762766				0.762766				0.578233				0.70664				0.696837				0.687489				0.58036				0.712572				0.765487				0.704592
4.8	0.709521				0.735058				0.761605				0.752013				0.752013				0.621496				0.729644				0.703321				0.716094				0.632036				0.654689				0.69991				0.725415
5.2	0.717556				0.704451				0.776392				0.72043				0.72043				0.632103				0.687262				0.722525				0.688082				0.672868				0.709881				0.69642				0.686717
5.6	0.784701				0.773127				0.782903				0.73902				0.73902				0.647541				0.702935				0.753365				0.710181				0.734763				0.731946				0.62565				0.738478
6	0.711665				0.723475				0.732079				0.785925				0.785925				0.650135				0.786137				0.720102				0.702435				0.683944				0.709635				0.789004				0.757033
6.4	0.727613				0.732239				0.783623				0.756785				0.756785				0.637211				0.703391				0.771264				0.65571				0.70633				0.731937				0.808456				0.777576
6.8	0.700617				0.765313				0.781819				0.785527				0.785527				0.67034				0.72529				0.760904				0.719574				0.704078				0.70635				0.755183				0.729905
7.2	0.666436				0.717455				0.821364				0.735654				0.735654				0.684687				0.663278				0.813377				0.743679				0.721913				0.705565				0.740867				0.743044
7.6	0.712445				0.7589				0.79705				0.734571				0.734571				0.696154				0.71606				0.830814				0.684023				0.785678				0.732093				0.710844				0.73346
8	0.666882				0.801578				0.811738				0.729618				0.729618				0.654259				0.699964				0.800033				0.703819				0.718082				0.72215				0.787892				0.753606
8.4	0.690973				0.767176				0.772435				0.766224				0.766224				0.681623				0.747051				0.79769				0.690035				0.689363				0.720948				0.718753				0.763155
8.8	0.659716				0.739458				0.77998				0.745711				0.745711				0.72087				0.774146				0.740345				0.715889				0.73405				0.723993				0.756504				0.747368
9.2	0.69149				0.746872				0.829303				0.720739				0.720739				0.659521				0.734792				0.766586				0.698864				0.691658				0.744748				0.745867				0.761485
9.6	0.708055				0.770362				0.74513				0.74139				0.74139				0.62157				0.733016				0.782835				0.67176				0.667714				0.783655				0.757778				0.754173
10	0.735659				0.79649				0.7736				0.740868				0.740868				0.67743				0.708929				0.783222				0.710609				0.724553				0.728077				0.691279				0.80578
10.4	0.717109				0.766551				0.829995				0.725992				0.725992				0.665772				0.721029				0.757697				0.676716				0.668166				0.721996				0.766745				0.816395
10.8	0.726997				0.729802				0.82565				0.72247				0.72247				0.680892				0.745121				0.716266				0.717559				0.710105				0.700661				0.758569				0.768124
11.2	0.702764				0.760008				0.807816				0.751431				0.751431				0.62207				0.706968				0.787712				0.700908				0.699971				0.718593				0.757088				0.792025
11.6	0.726796				0.741528				0.843302				0.726595				0.726595				0.67505				0.760696				0.751759				0.679562				0.705147				0.773204				0.776172				0.740343
12	0.6572				0.783743				0.814567				0.739526				0.739526				0.703002				0.719377				0.737854				0.712041				0.68191				0.770512				0.772141				0.785952
12.4	0.613089				0.764975				0.712898				0.745356				0.745356				0.70741				0.709224				0.793325				0.742228				0.664917				0.734112				0.763562				0.762953
12.8	0.681792				0.709596				0.708884				0.773274				0.773274				0.704156				0.736516				0.738569				0.65306				0.704912				0.68971				0.739043				0.778844
13.2	0.677959				0.760391				0.804461				0.712386				0.712386				0.682794				0.684286				0.793292				0.691645				0.697452				0.67092				0.721742				0.770758
13.6	0.717381				0.764528				0.830634				0.724065				0.724065				0.666682				0.738616				0.759749				0.727263				0.681196				0.707314				0.709587				0.759556
14	0.697124				0.813009				0.805074				0.704613				0.704613				0.679903				0.675499				0.759688				0.765298				0.797572				0.706054				0.683225				0.782571
14.4	0.733769				0.766957				0.741982				0.698294				0.698294				0.72528				0.692564				0.754548				0.693689				0.708044				0.664481				0.717909				0.812653
14.8	0.680156				0.745987				0.758439				0.702447				0.702447				0.710841				0.703827				0.759313				0.654414				0.63736				0.706292				0.721954				0.792002
15.2	0.754923				0.755267				0.807158				0.725596				0.725596				0.644718				0.750934				0.734401				0.672295				0.634954				0.705325				0.770621				0.746619
	20
0	1.01152
0.4	0.988477
0.8
1.2	0.150384
1.6	0.400248
2	0.544695
2.4	0.607849
2.8	0.638634
3.2	0.65849
3.6	0.673948
4	0.68756
4.4	0.699294
4.8	0.710545
5.2	0.714352
5.6	0.719881
6	0.726891
6.4	0.727081
6.8	0.726557
7.2	0.728142
7.6	0.733411
8	0.736373
8.4	0.739672
8.8	0.736964
9.2	0.733675
9.6	0.734006
10	0.735395
10.4	0.738158
10.8	0.740273
11.2	0.739458
11.6	0.736176
12	0.736299
12.4	0.732408
12.8	0.727448
13.2	0.727271
13.6	0.727503
14	0.727716
14.4	0.719599
14.8	0.715245
15.2	0.723953
min	0.114269				0.166979				0.126549				0.156743				0.156743				0.144433				0.138601				0.135778				0.165484				0.121256				0.153616				0.142747				0.186666
rec	0.699005				0.758642				0.791605				0.72708				0.72708				0.682198				0.71882				0.757244				0.698975				0.69167				0.713013				0.742951				0.7776
rec-min	0.584736				0.591663				0.665056				0.570338				0.570338				0.537765				0.580219				0.621466				0.533491				0.570413				0.559397				0.600204				0.590934
average(rec-min)	0.579733
rec average	0.730116
min average	0.150384
rec- av min	0.548621				0.608258				0.641221				0.576697				0.576697				0.531814				0.568436				0.606861				0.548592				0.541286				0.56263				0.592567				0.627216
imm	-0.61252				-11.5495				-17.5946				-5.76141				-5.76141				2.46971				-4.24651				-11.2932				-0.607146				0.732643				-3.1816				-8.67187				-15.0262
mean(imm)	-6.31811
sd(imm)	5.71328
sem(imm	1.0431
fi	20.4521
SEM(FI)	3.25921
			0.572066
mean(imm)	0.150384
sd(imm)	0.555625
sem(imm	-1.89706
fi	5.71328
[truncated: 22 more columns]

## Sheet: H2O2
cell1				cell2				cell3				cell4				cell5				cell6				cell7				cell8				cell9				cell10
Channel.001				Channel.001				Channel.001				Channel.001				Channel.001				Channel.001				Channel.001				Channel.001				Channel.001				Channel.001				Channel.001				Channel.001				Channel.001
Axis [s]	ROI1 []	ROI2 []		Axis [s]	ROI1 []	ROI2 []		Axis [s]	ROI1 []	ROI2 []		Axis [s]	ROI1 []	ROI2 []		Axis [s]	ROI1 []	ROI2 []		Axis [s]	ROI1 []	ROI2 []		Axis [s]	ROI1 []	ROI2 []		Axis [s]	ROI1 []	ROI2 []		Axis [s]	ROI1 []	ROI2 []		Axis [s]	ROI1 []	ROI2 []		Axis [s]	ROI1 []	ROI2 []		Axis [s]	ROI1 []	ROI2 []		Axis [s]	ROI1 []
0	74.2487	12.0203		0	69.0766	14.6198		0	72.7332	13.2286		0	74.5425	12.3578		0	60.3988	10.9208		0	68.0202	11.3887		0	61.7569	11.598		0	59.9157	11.2457		0	56.1365	10.3716		0	74.8707	10.7752		0	32.8144	8.76875		0	37.039	8.82735		0	62.6726
0.41	72.6459	12.2666		0.405	67.7768	14.6353		0.395	71.1262	12.9327		0.395	70.1626	12.1639		0.395	58.541	11.3161		0.395	65.4649	11.4107		0.4	61.7197	12.0787		0.39	60.6442	10.7922		0.395	55.487	10.456		0.405	73.4322	10.9764		0.4	32.8934	8.99787		0.4	36.3193	8.50515		0.4	62.1095
0.66				0.655				0.645				0.65				0.65				0.65				0.65				0.645				0.65				0.655				0.8	0	0		0.8	0	0		0.8	0
0.915	18.0762	11.9757		0.91	18.9358	13.4655		0.9	19.137	12.769		0.905	17.5206	11.455		0.905	16.2093	10.2083		0.905	16.6041	10.845		0.905	16.3658	11.1312		0.9	15.4934	10.1145		0.9	14.0473	9.98139		0.91	15.9222	10.0938		1.2	10.7802	8.58025		1.2	10.328	8.43992		1.2	13.5587
1.31	33.7147	12.3271		1.305	31.5838	14.4603		1.305	34.5581	12.5876		1.295	33.1058	12.3677		1.315	28.5812	10.2655		1.295	30.3792	11.5852		1.31	28.8735	11.4597		1.29	28.4315	10.121		1.295	26.2279	9.72891		1.305	30.1077	10.3049		1.6	14.6582	8.43153		1.6	13.8583	8.55078		1.6	25.1808
1.71	46.8322	11.9589		1.705	42.1187	13.8336		1.705	44.9993	12.6393		1.705	46.2449	12.1186		1.715	39.5129	10.172		1.705	40.5064	11.4475		1.71	38.7076	11.3303		1.7	37.896	10.6436		1.695	34.8492	10.3691		1.715	40.7774	10.1386		2	17.5424	8.59296		2	15.4873	8.60368		2	34.0131
2.12	54.1303	12.2829		2.115	44.1767	13.7931		2.105	49.2327	12.6694		2.105	53.7348	11.6556		2.115	43.152	10.8086		2.105	45.0664	11.3116		2.11	41.5144	11.443		2.1	42.5932	10.563		2.105	40.2218	9.71464		2.115	45.5948	10.6979		2.4	19.8142	8.45236		2.4	17.17	8.60032		2.4	37.3387
2.52	57.0179	12.2011		2.515	47.1081	13.9612		2.505	53.1915	12.8006		2.495	54.5692	12.0277		2.515	45.7746	10.4983		2.505	48.9054	10.9535		2.51	45.5779	11.0455		2.5	45.6182	11.0704		2.505	40.1543	10.2618		2.515	50.8756	10.224		2.8	19.6557	8.48902		2.8	18.2028	8.81979		2.8	38.5114
2.92	61.6409	12.3108		2.915	49.1583	13.7974		2.905	52.0998	12.9882		2.895	54.8295	11.7685		2.915	46.0392	10.2761		2.905	48.1838	11.489		2.91	46.5726	11.4706		2.9	48.0046	10.4051		2.905	43.9633	9.88337		2.915	52.3993	9.99239		3.2	19.9761	8.37384		3.2	18.6585	8.40465		3.2	40.175
3.32	59.9291	11.3156		3.315	51.6306	13.4784		3.305	54.7366	12.4325		3.295	59.357	11.896		3.315	49.3641	10.978		3.305	49.9383	11.1431		3.31	48.4732	11.0269		3.3	48.5656	10.6172		3.305	47.3866	9.95161		3.315	52.4904	10.6458		3.6	19.3695	8.72397		3.6	19.2586	8.81139		3.6	39.268
3.72	62.7999	12.0858		3.715	49.7071	13.3034		3.705	57.8822	12.7326		3.695	62.8098	12.0249		3.715	53.7606	10.9061		3.705	50.5472	11.5019		3.71	49.2772	11.3502		3.7	49.7678	10.4231		3.705	48.1518	9.87035		3.715	52.3273	10.6238		4	20.2974	8.50048		4	19.122	8.45868		4	39.5749
4.12	62.771	12.405		4.115	54.0231	14.5457		4.105	55.1416	12.3711		4.095	62.2339	12.0775		4.115	54.5638	10.9476		4.105	50.0487	10.9783		4.11	49.639	10.8387		4.1	50.0753	10.2602		4.105	49.839	10.2816		4.115	54.5812	9.33053		4.4	20.3615	8.38508		4.4	19.6465	8.55497		4.4	41.265
4.52	62.6658	12.1494		4.515	55.3105	14.2586		4.505	56.9859	12.2164		4.495	64.494	12.133		4.515	53.239	10.1349		4.505	50.7958	11.3447		4.51	49.85	11.7503		4.5	50.8414	10.9764		4.505	50.219	9.76737		4.515	53.6219	10.3934		4.8	19.8542	8.46965		4.8	19.3108	8.76128		4.8	41.6098
4.92	62.1994	11.3276		4.915	56.3754	13.8836		4.905	59.1188	12.3011		4.895	62.4126	11.6327		4.915	53.2707	10.6241		4.905	50.131	11.8223		4.91	49.5454	10.6127		4.9	52.2449	10.6408		4.905	49.3042	10.1867		4.915	57.0507	10.1963		5.2	19.6199	8.55088		5.2	19.1192	8.59388		5.2	41.1711
5.32	61.4655	11.6676		5.315	57.3936	13.0776		5.305	59.0053	12.8467		5.295	61.817	12.1665		5.315	53.5884	10.8232		5.305	50.1007	11.3377		5.31	49.2902	11.2042		5.3	52.1691	9.98573		5.305	50.2366	9.42556		5.315	58.4323	10.2107		5.6	19.7882	8.55609		5.6	19.236	8.8419		5.6	42.1533
5.72	61.3013	12.2471		5.715	55.0308	14.7026		5.705	59.6979	12.2976		5.7	61.0565	11.9091		5.715	53.5751	10.7987		5.705	51.3695	11.3189		5.71	47.8701	11.3361		5.7	52.1989	10.8626		5.705	52.4226	10.0875		5.715	57.1042	9.88021		6	19.8834	8.62045		6	19.4901	8.67898		6	41.4738
6.12	62.8163	11.9005		6.115	54.9997	14.1776		6.105	59.0279	12.931		6.1	61.6553	12.2812		6.115	53.1045	10.8735		6.105	50.322	10.9786		6.11	48.3164	11.7907		6.1	51.8199	10.6076		6.105	47.7118	10.6439		6.115	54.2585	10.1871		6.4	21.2936	8.6092		6.4	19.387	8.25377		6.4	42.1403
6.52	61.9506	11.5018		6.515	55.502	14.4509		6.505	58.3419	12.7464		6.5	64.5336	11.5488		6.515	54.2875	10.4708		6.505	50.2271	11.0223		6.51	48.721	11.5813		6.5	49.3611	10.6244		6.505	48.5047	10.1421		6.515	57.077	10.2716		6.8	20.1876	8.50527		6.8	19.4299	8.7946		6.8	42.3967
6.92	65.7029	12.2732		6.915	54.9349	13.294		6.905	56.8229	12.5966		6.9	62.6284	12.3304		6.915	55.465	10.6351		6.905	48.9907	11.4821		6.91	47.7288	12.0525		6.9	52.6531	10.3251		6.905	49.7647	10.0974		6.915	55.8321	10.3049		7.2	19.9968	8.89914		7.2	19.6882	8.62524		7.2	43.5716
7.32	62.9068	11.1189		7.315	54.6651	14.5129		7.305	58.4435	12.6587		7.3	65.171	12.2695		7.315	56.4708	10.4173		7.3	50.477	11.2896		7.31	48.7858	11.3668		7.3	49.2679	10.7413		7.305	49.6562	10.3914		7.315	55.9613	10.5128		7.6	20.6279	8.54192		7.6	19.6315	8.61908		7.6	42.3744
7.72	61.0904	11.7334		7.715	55.8769	12.5733		7.705	58.0553	12.3607		7.7	64.385	12.0909		7.715	53.4641	10.5523		7.7	47.6899	11.7733		7.71	48.3602	11.121		7.7	51.3347	10.4556		7.705	49.4393	10.2233		7.715	57.4886	10.4383		8	20.4743	8.4434		8	19.9665	8.57513		8	43.2389
8.12	61.0772	11.424		8.115	54.457	14.531		8.105	59.4611	12.2435		8.1	63.2245	11.5032		8.115	53.5621	10.4521		8.1	52.2831	11.3928		8.11	49.4454	11.1165		8.1	50.4121	10.9435		8.105	49.3238	10.8759		8.115	56.3094	10.3197		8.4	20.6774	8.44861		8.4	20.1411	9.07957		8.4	42.7247
8.52	63.4467	11.2966		8.515	52.9544	14.0026		8.505	58.0952	12.0354		8.5	63.8549	12.0848		8.515	53.3387	10.4661		8.5	51.3603	10.9616		8.51	49.4304	11.5467		8.5	50.5293	11.1476		8.505	49.3768	10.0744		8.515	55.7436	9.90385		8.8	20.4143	8.7173		8.8	18.9048	8.67702		8.8	43.57
8.92	59.2692	11.9545		8.915	53.667	14.0362		8.905	58.5821	12.9469		8.9	64.7262	11.9018		8.915	54.8673	10.2068		8.9	47.5791	11.2679		8.91	51.5781	11.4065		8.9	49.8011	10.4997		8.905	51.5568	9.68672		8.915	55.2751	10.2552		9.2	20.7048	8.22991		9.2	18.8561	9.03338		9.2	42.8602
9.32	60.4002	11.3355		9.315	54.8214	14.0905		9.305	57.6794	12.4638		9.3	62.8528	11.8406		9.315	54.2877	10.3161		9.3	50.8222	10.9991		9.31	50.5883	11.6018		9.3	48.2006	10.6632		9.305	51.6191	10.366		9.315	54.765	10.2027		9.6	21.445	8.32801		9.6	19.0208	8.58437		9.6	43.2039
9.72	59.8838	11.7966		9.715	53.5003	14.7612		9.705	59.6839	12.3989		9.7	64.2948	11.2532		9.715	54.5749	10.4184		9.7	49.9096	11.5009		9.71	50.0803	11.2778		9.701	49.5851	10.5236		9.705	50.6162	9.85174		9.715	54.3129	10.1258		10	20.9792	8.35821		10	20.0496	8.48219		10	42.1364
10.12	59.9934	11.4125		10.115	53.5685	13.5879		10.105	59.036	12.6653		10.1	63.7352	11.751		10.115	55.246	10.4598		10.1	49.0385	10.7899		10.11	51.1532	10.5307		10.101	50.1148	10.6145		10.105	52.2694	10.41		10.115	56.8574	10.7857		10.4	21.0256	8.50527		10.4	19.857	8.82987		10.4	42.6344
10.52	58.4401	11.7202		10.515	55.5938	13.2095		10.505	60.3106	12.3625		10.5	67.0553	11.9997		10.515	54.2515	10.2813		10.5	48.771	11.1849		10.51	50.1276	11.4629		10.501	48.4386	10.4857		10.505	54.0577	10.3939		10.515	54.6914	10.1623		10.8	21.3068	8.87685		10.8	19.1591	8.95304		10.8	43.3706
10.92	58.7135	11.3912		10.915	55.714	14.0026		10.905	56.9928	12.4856		10.9	66.1376	11.8941		10.915	52.8426	10.3062		10.9	48.9422	11		10.91	48.5803	10.8431		10.901	48.041	10.8229		10.905	53.5916	10.5459		10.915	56.3862	10.3421		11.2	21.5176	8.50173		11.2	19.9474	9.08348		11.2	44.6447
11.32	58.8868	11.1799		11.315	55.5238	14.2819		11.305	58.0369	12.5036		11.3	65.2114	11.3619		11.315	53.7415	10.5405		11.3	49.5875	11.0173		11.31	49.3883	11.1447		11.301	48.337	10.7441		11.305	52.4511	10.1538		11.315	53.0839	10.135		11.6	21.1317	8.564		11.6	19.2866	8.74225		11.6	41.6615
11.72	57.2937	11.2471		11.715	55.9018	14.3552		11.705	58.7252	12.6795		11.7	63.4391	12.3705		11.715	53.1514	10.2197		11.7	49.6617	11.2013		11.71	47.767	11.1408		11.701	47.8738	10.5853		11.705	52.3162	10.6185		11.715	54.0261	10.1322		12	21.1497	8.61941		12	19.6652	8.50095		12	44.8952
12.12	57.4936	11.5597		12.115	53.5006	14.0388		12.105	58.5812	12.2012		12.1	62.851	11.5721		12.115	52.0921	10.359		12.1	47.9766	11.3874		12.11	49.134	11.2932		12.101	47.5489	10.6942		12.105	54.4228	10.0744		12.115	53.1907	10.6158		12.4	21.0094	8.86394		12.4	19.2036	8.70614		12.4	44.747
12.52	59.0058	11.3134		12.515	52.7422	13.4629		12.505	55.9663	12.1949		12.5	61.6483	11.7526		12.515	54.7556	10.8368		12.5	48.1235	11.4755		12.51	48.5126	11.4738		12.501	49.7181	10.8762		12.505	50.4749	10.1191		12.515	53.0869	10.3361		12.8	20.2379	8.35301		12.8	19.1336	8.75792		12.8	43.7084
12.92	55.6227	11.2975		12.915	53.2241	13.7267		12.905	55.9064	12.8401		12.9	62.3084	11.9372		12.915	52.6924	10.476		12.9	46.3994	11.3887		12.91	47.3795	10.886		12.901	47.8816	10.4991		12.905	52.9476	10.696		12.915	54.9393	10.3129		13.2	21.234	8.54963		13.2	19.9861	8.75149		13.2	43.1849
13.32	56.9961	11.8227		13.315	55.1416	13.9879		13.305	55.561	12.5557		13.3	63.5772	11.4984		13.315	50.3641	10.7125		13.3	47.542	11.6321		13.31	49.9986	10.6408		13.301	48.5524	10.2305		13.305	51.6272	10.3716		13.315	54.6785	10.3506		13.6	20.7844	8.78625		13.6	19.4704	8.75149		13.6	42.313
13.72	56.2344	10.618		13.715	56.773	12.8897		13.705	56.5757	12.0323		13.7	60.218	12.0973		13.715	49.1861	10.9908		13.7	47.4968	11.1808		13.71	48.0619	10.815		13.701	48.4457	10.7602		13.705	52.087	10.3766		13.715	54.6585	9.67748		14	21.6909	8.4032		14	19.8893	8.43712		14	43.0317
14.12	58.0732	11.1309		14.115	54.5533	13.7862		14.105	57.0865	12.402		14.1	62.2414	11.7934		14.115	51.1801	10.4793		14.1	48.6982	11.5286		14.11	49.441	11.7759		14.101	49.1144	10.9091		14.105	50.0138	9.96154		14.115	52.9171	10.3377		14.4	21.1156	8.51776		14.4	20.3079	8.83826		14.4	41.7182
14.52	60.3732	11.4792		14.515	53.5044	13.3181		14.505	56.5016	12.984		14.5	60.6326	12.0794		14.515	49.3732	10.6172		14.5	46.5144	11.3893		14.51	49.372	11.493		14.501	50.1411	10.7671		14.505	49.3874	9.89454		14.515	52.9883	9.66106		14.8	20.2555	8.55442		14.8	20.019	8.72545		14.8	43.2569
14.92	58.7048	11.6813		14.915	53.8894	13.2603		14.905	58.3898	12.3687		14.9	60.1854	12.1307		14.915	50.1096	10.5204		14.9	45.4438	10.9626		14.91	47.9029	10.9936		14.901	49.7074	10.6414		14.905	48.6957	10.3058		14.915	50.8904	10.151		15.2	20.5803	8.68294		15.2	21.0083	8.63811		15.2	42.6432
15.32	12.4832	12.4832		15.315	12.9578	12.9578		15.305	12.4967	12.4967		15.3	12.2117	12.2117		15.315	10.4829	10.4829		15.3	11.633	11.633		15.31	11.5679	11.5679		15.301	10.714	10.714		15.305	10.4981	10.4981		15.315	10.0917	10.0917		15.6	8.41362	8.41362		15.6	8.44048	8.44048		15.6	8.64952
15.72	12.2016	12.2016		15.715	13.9397	13.9397		15.705	12.0576	12.0576		15.7	12.1349	12.1349		15.715	10.2244	10.2244		15.7	11.2481	11.2481		15.71	10.936	10.936		15.701	10.4566	10.4566		15.705	10.3542	10.3542		15.715	9.97276	9.97276		16	8.77396	8.77396		16	8.85254	8.85254		16	8.4925
0	62.2283				54.4568				59.5046				62.1847				49.478				56.6316				50.159				48.67				45.7649				64.0955				24.0457				28.2117				53.8284
0.4	60.3794				53.1414				58.1935				57.9987				47.2249				54.0542				49.6409				49.852				45.031				62.4558				23.8956				27.8142				53.6139
0.8	0				0				0				0				0				0				0				0				0				0				0				0				0
1.2	6.10056				5.4703				6.368				6.06554				6.00102				5.7591				5.23461				5.3789				4.06591				5.82846				2.19998				1.88811				5.16625
1.6	21.3876				17.1235				21.9705				20.7381				18.3157				18.794				17.4138				18.3105				16.499				19.8028				6.2267				5.30756				16.6941
2	34.8734				28.2851				32.36				34.1263				29.3409				29.0589				27.3773				27.2524				24.4801				30.6388				8.94946				6.88361				25.6125
2.4	41.8474				30.3836				36.5632				42.0792				32.3434				33.7547				30.0714				32.0302				30.5072				34.8969				11.3618				8.56964				28.8388
2.8	44.8167				33.1469				40.3909				42.5415				35.2762				37.9519				34.5324				34.5478				29.8925				40.6516				11.1667				9.38302				29.8863
3.2	49.3301				35.3609				39.1116				43.061				35.7631				36.6948				35.1021				37.5996				34.0799				42.4069				11.6023				10.2539				31.655
3.6	48.6135				38.1521				42.3041				47.461				38.3861				38.7953				37.4463				37.9484				37.4349				41.8445				10.6455				10.4472				30.3983
4	50.7141				36.4037				45.1497				50.7849				42.8545				39.0454				37.927				39.3448				38.2815				41.7035				11.797				10.6634				30.9264
4.4	50.3661				39.4774				42.7704				50.1564				43.6163				39.0704				38.8003				39.8151				39.5574				45.2507				11.9765				11.0915				32.7572
4.8	50.5164				41.0519				44.7694				52.361				43.104				39.4512				38.0997				39.8649				40.4517				43.2285				11.3846				10.5495				33.1387
5.2	50.8719				42.4917				46.8177				50.7799				42.6466				38.3087				38.9327				41.604				39.1174				46.8544				11.069				10.5253				32.6287
5.6	49.7979				44.316				46.1586				49.6505				42.7651				38.7629				38.086				42.1834				40.811				48.2215				11.2321				10.3941				33.38
6	49.0542				40.3283				47.4003				49.1474				42.7764				40.0507				36.534				41.3363				42.3351				47.224				11.263				10.8111				32.9311
6.4	50.9157				40.8221				46.097				49.374				42.231				39.3434				36.5257				41.2123				37.0679				44.0714				12.6844				11.1333				33.6387
6.8	50.4488				41.0511				45.5955				52.9848				43.8166				39.2048				37.1396				38.7368				38.3626				46.8053				11.6823				10.6353				33.6434
7.2	53.4297				41.641				44.2263				50.298				44.8298				37.5086				35.6763				42.328				39.6673				45.5272				11.0976				11.063				34.7386
7.6	51.7879				40.1522				45.7848				52.9016				46.0535				39.1873				37.419				38.5266				39.2648				45.4485				12.086				11.0125				33.5271
8	49.3569				43.3037				45.6946				52.2941				42.9119				35.9167				37.2392				40.8791				39.216				47.0503				12.0309				11.3913				34.2838
8.4	49.6532				39.926				47.2176				51.7213				43.11				40.8903				38.3289				39.4686				38.4478				45.9897				12.2288				11.0616				33.8272
8.8	52.15				38.9518				46.0598				51.7701				42.8726				40.3987				37.8836				39.3817				39.3024				45.8398				11.6969				10.2277				35.0503
9.2	47.3147				39.6308				45.6352				52.8244				44.6605				36.3112				40.1716				39.3014				41.8701				45.0199				12.4749				9.82269				34.639
9.6	49.0647				40.7309				45.2157				51.0122				43.9716				39.8231				38.9865				37.5375				41.2531				44.5623				13.117				10.4365				34.6558
10	48.0871				38.7391				47.285				53.0416				44.1565				38.4086				38.8024				39.0615				40.7645				44.1871				12.621				11.5674				33.5174
10.4	48.5809				39.9806				46.3707				51.9842				44.7861				38.2486				40.6224				39.5003				41.8593				46.0717				12.5204				11.0272				34.4372
10.8	46.72				42.3844				47.9481				55.0556				43.9703				37.5861				38.6648				37.9529				43.6638				44.5291				12.4299				10.2061				34.7849
11.2	47.3223				41.7114				44.5072				54.2435				42.5364				37.9422				37.7371				37.2181				43.0457				46.044				13.0159				10.8639				36.1698
11.6	47.7069				41.2419				45.5333				53.8494				43.201				38.5702				38.2436				37.5929				42.2973				42.9489				12.5677				10.5443				32.9968
12	46.0466				41.5466				46.0457				51.0685				42.9318				38.4604				36.6262				37.2885				41.6977				43.8939				12.5303				11.1643				36.4457
12.4	45.934				39.4618				46.3801				51.279				41.7331				36.5892				37.8407				36.8547				44.3484				42.575				12.1455				10.4975				36.2456
12.8	47.6923				39.2792				43.7714				49.8958				43.9188				36.6481				37.0389				38.8419				40.3558				42.7508				11.8848				10.3757				35.513
13.2	44.3251				39.4974				43.0663				50.3712				42.2164				35.0107				36.4934				37.3825				42.2516				44.6264				12.6844				11.2346				34.5127
13.6	45.1734				41.1537				43.0054				52.0788				39.6516				35.9099				39.3577				38.322				41.2556				44.328				11.9982				10.7189				33.6417
14	45.6164				43.8833				44.5435				48.1207				38.1953				36.3159				37.247				37.6854				41.7104				44.981				13.2877				11.4522				34.565
14.4	46.9424				40.7671				44.6845				50.448				40.7008				37.1695				37.6651				38.2053				40.0522				42.5793				12.5978				11.4696				32.9185
14.8	48.894				40.1863				43.5175				48.5532				38.7561				35.125				37.879				39.374				39.4928				43.3273				11.7011				11.2935				34.6735
15.2	47.0236				40.6291				46.0211				48.0547				39.5892				34.4813				36.9093				39.066				38.3898				40.7394				11.8974				12.3702				34.165
	-1
0	1.01508				1.01222				1.01114				1.03483				1.0233				1.02329				1.00519				0.988003				1.00808				1.01296				1.00313				1.0071				1.002
0.4	0.98492				0.987775				0.988861				0.96517				0.976701				0.976715				0.994809				1.012				0.991918				0.987043				0.996868				0.992905				0.998003
0.8	0				0				0				0				0				0				0				0				0				0				0				0				0
1.2	0.0995135				0.10168				0.108209				0.100938				0.124113				0.104062				0.104902				0.109192				0.0895616				0.0921121				0.0917782				0.0674013				0.0961679
1.6	0.348878				0.318286				0.373336				0.345108				0.378803				0.339592				0.348975				0.371703				0.36343				0.312961				0.259764				0.189468				0.310754
2	0.568861				0.525754				0.549882				0.567904				0.606825				0.525071				0.548644				0.553225				0.539233				0.484211				0.373351				0.24573				0.476768
2.4	0.682622				0.56476				0.621305				0.700249				0.668924				0.60992				0.602634				0.650214				0.671994				0.551506				0.47399				0.305917				0.536823
2.8	0.731059				0.616123				0.686348				0.707942				0.72958				0.685759				0.692034				0.701322				0.658456				0.642452				0.465847				0.334953				0.556322
3.2	0.804682				0.657277				0.664609				0.716588				0.739649				0.663044				0.70345				0.763272				0.750693				0.670193				0.48402				0.366041				0.589246
3.6	0.792992				0.709159				0.718857				0.789809				0.793899				0.700998				0.750428				0.770353				0.824595				0.661305				0.444106				0.372942				0.565854
4	0.827259				0.676659				0.767211				0.845123				0.886312				0.705517				0.760062				0.798699				0.843242				0.659077				0.492143				0.380659				0.575683
4.4	0.821581				0.733793				0.726782				0.834665				0.902068				0.705969				0.777563				0.808247				0.871347				0.715136				0.499631				0.395943				0.609763
4.8	0.824033				0.763059				0.76075				0.871351				0.891474				0.712849				0.763522				0.809259				0.891046				0.683177				0.474938				0.376593				0.616864
5.2	0.829831				0.789822				0.795556				0.845041				0.882013				0.692206				0.780215				0.844563				0.861656				0.74048				0.461774				0.375729				0.607372
5.6	0.812313				0.823731				0.784356				0.826245				0.884465				0.700414				0.763247				0.856323				0.898962				0.762086				0.468577				0.371046				0.621357
6	0.800181				0.749608				0.805456				0.817873				0.884697				0.723682				0.732145				0.839129				0.932534				0.746322				0.469866				0.385934				0.613001
6.4	0.830547				0.758788				0.783308				0.821645				0.873418				0.710902				0.73198				0.83661				0.81651				0.696499				0.529163				0.397433				0.626172
6.8	0.82293				0.763044				0.774787				0.881732				0.906212				0.708398				0.744282				0.786357				0.845029				0.739705				0.487359				0.379658				0.626259
7.2	0.871555				0.774008				0.751521				0.837021				0.927167				0.677749				0.714957				0.85926				0.873768				0.719506				0.462968				0.394924				0.646647
7.6	0.844773				0.746335				0.778004				0.880347				0.952474				0.708082				0.74988				0.78209				0.864901				0.718262				0.504201				0.39312				0.624096
8	0.80512				0.804914				0.776471				0.870238				0.887499				0.648984				0.746278				0.829846				0.863826				0.743576				0.5019				0.406646				0.638181
8.4	0.809953				0.742131				0.802351				0.860707				0.891597				0.738854				0.768114				0.801214				0.846906				0.726815				0.510158				0.394873				0.629682
8.8	0.850681				0.724023				0.782677				0.861518				0.886687				0.729971				0.759192				0.799449				0.86573				0.724446				0.48797				0.365108				0.652449
9.2	0.771807				0.736644				0.775462				0.879063				0.923665				0.656112				0.805042				0.797819				0.92229				0.711489				0.520424				0.350648				0.644792
9.6	0.800352				0.757092				0.768333				0.848906				0.909417				0.71957				0.781294				0.762012				0.908699				0.704256				0.547212				0.372559				0.645105
10	0.784406				0.72007				0.803496				0.882678				0.913241				0.694012				0.777605				0.79295				0.897937				0.698328				0.526519				0.412932				0.623914
10.4	0.792461				0.743146				0.78796				0.865082				0.926263				0.69112				0.814078				0.801858				0.922053				0.728111				0.522322				0.393645				0.641037
10.8	0.762105				0.787826				0.814765				0.916193				0.909389				0.67915				0.774846				0.770444				0.961801				0.703732				0.518549				0.364336				0.647508
11.2	0.77193				0.775317				0.756293				0.902678				0.879733				0.685584				0.756256				0.755529				0.948186				0.727673				0.542994				0.387818				0.673288
11.6	0.778204				0.766591				0.77373				0.896121				0.89348				0.69693				0.766406				0.763137				0.9317				0.678758				0.524297				0.37641				0.614223
12	0.751121				0.772255				0.782438				0.849843				0.887911				0.694948				0.733992				0.756958				0.918493				0.693693				0.522734				0.398541				0.678424
12.4	0.749283				0.733503				0.788119				0.853345				0.86312				0.661136				0.758332				0.748151				0.97688				0.672849				0.506682				0.374737				0.674699
12.8	0.777966				0.730109				0.743791				0.830327				0.908324				0.6622				0.742263				0.788491				0.888933				0.675627				0.495809				0.37039				0.661061
13.2	0.72304				0.734165				0.731809				0.838239				0.873116				0.632614				0.731332				0.758866				0.930693				0.705269				0.529163				0.401051				0.642441
13.6	0.736877				0.764951				0.730774				0.866656				0.820072				0.648862				0.788733				0.777937				0.908754				0.700553				0.500536				0.382641				0.626229
14	0.744103				0.815689				0.75691				0.800788				0.789951				0.656199				0.746433				0.765015				0.918773				0.710874				0.554331				0.408819				0.643415
14.4	0.765733				0.757765				0.759307				0.839517				0.84177				0.671622				0.754813				0.775568				0.882247				0.672918				0.525551				0.409441				0.612766
14.8	0.797568				0.74697				0.739477				0.807985				0.80155				0.63468				0.759099				0.799293				0.869925				0.684738				0.488143				0.403153				0.645435
15.2	0.767057				0.755199				0.782019				0.799689				0.818781				0.623048				0.739667				0.79304				0.845629				0.64384				0.496333				0.44159				0.635969
	20
0	1.00904
0.4	0.990961
0.8
1.2	0.08946
1.6	0.286011
2	0.438497
2.4	0.5075
2.8	0.544691
3.2	0.567732
3.6	0.587275
4	0.605749
4.4	0.616528
4.8	0.620813
5.2	0.626762
5.6	0.631525
6	0.62901
6.4	0.626615
6.8	0.626719
7.2	0.628315
7.6	0.629997
8	0.630062
8.4	0.6297
8.8	0.628613
9.2	0.631437
9.6	0.634393
10	0.634405
10.4	0.636027
10.8	0.639266
11.2	0.639071
11.6	0.631901
12	0.625798
12.4	0.623752
12.8	0.621593
13.2	0.618117
13.6	0.616067
14	0.617099
14.4	0.616644
14.8	0.613276
15.2	0.608993
min	0.0995135				0.10168				0.108209				0.100938				0.124113				0.104062				0.104902				0.109192				0.0895616				0.0921121				0.0917782				0.0674013				0.0961679
rec	0.762881				0.760268				0.765184				0.851266				0.862574				0.664469				0.758942				0.773407				0.915697				0.692203				0.517496				0.393275				0.645884
rec-min	0.663367				0.658588				0.656975				0.750328				0.738461				0.560407				0.65404				0.664215				0.826136				0.600091				0.425717				0.325873				0.549716
average(rec-min)	0.534202
rec average	0.623662
min average	0.08946
rec- av min	0.673421				0.670808				0.675724				0.761806				0.773114				0.575009				0.669482				0.683947				0.826237				0.602743				0.428036				0.303815				0.556424
imm	-11.088				-10.6571				-11.468				-25.6682				-27.5335				5.14609				-10.4384				-12.8244				-36.2968				0.571047				29.3909				49.8825				8.21182
mean(imm)	11.8776
sd(imm)	29.6592
sem(imm	5.415
			0.544542
mean(imm)	0.08946
sd(imm)	0.550728
sem(imm	9.15143
fi	29.6592
[truncated: 22 more columns]

## Sheet: Cisplatin
cell1				cell2				cell3				cell4				cell5				cell6				cell7				cell8				cell9				cell10
Channel.001				Channel.001				Channel.001				Channel.001				Channel.001				Channel.001				Channel.001				Channel.001				Channel.001				Channel.001				Channel.001				Channel.001				Channel.001
Axis [s]	ROI1 []	ROI2 []		Axis [s]	ROI1 []	ROI2 []		Axis [s]	ROI1 []	ROI2 []		Axis [s]	ROI1 []	ROI2 []		Axis [s]	ROI1 []	ROI2 []		Axis [s]	ROI1 []	ROI2 []		Axis [s]	ROI1 []	ROI2 []		Axis [s]	ROI1 []	ROI2 []		Axis [s]	ROI1 []	ROI2 []		Axis [s]	ROI1 []	ROI2 []		Axis [s]	ROI1 []	ROI2 []		Axis [s]	ROI1 []	ROI2 []		Axis [s]	ROI1 []
0	71.5109	10.6369		0	50.8606	13.4319		0	63.4492	9.18561		0	57.2675	9.48754		0	78.5982	9.2969		0	54.039	9.01431		0	48.6824	7.81164		0	46.8123	9.83013		0	73.107	9.63234		0	79.7867	9.85404		0	29.8359	6.88334		0	36.9375	7.77907		0	40.1512
0.395	70.513	10.5284		0.395	49.0522	13.5104		0.405	61.6017	9.43497		0.405	57.8374	9.92174		0.395	77.5485	9.20158		0.395	51.6773	8.77778		0.395	49.254	8.24074		0.395	45.4279	10.1798		0.395	70.9062	9.30108		0.4	78.4121	9.59317		0.4	29.6088	7.41483		0.4	35.0925	8.16899		0.4	39.4741
0.645				0.645				0.655				0.655				0.645				0.645				0.65				0.65				0.645				0.655				0.8	0	0		0.8	0	0		0.8	0
0.9	16.104	9.83344		0.9	16.552	12.967		0.91	14.1901	9.28946		0.91	14.3053	9.36783		0.9	18.2404	9.30115		0.9	14.76	8.96759		0.905	12.4238	7.76931		0.9	13.5177	8.89519		0.9	16.8324	9.37552		0.91	17.0699	9.13742		1.2	9.71716	7.20344		1.2	11.2913	8.11502		1.2	11.3821
1.295	27.1761	10.2725		1.305	24.1777	13.6676		1.305	22.065	8.97128		1.305	23.5886	9.08464		1.295	32.7912	8.84366		1.295	24.988	9.43561		1.295	19.7093	7.74603		1.305	19.9158	9.30449		1.295	28.8497	9.05335		1.31	29.7237	9.7795		1.6	13.8117	7.08189		1.6	16.2538	7.5658		1.6	15.8607
1.695	31.7288	9.82138		1.705	27.1436	13.728		1.705	26.0838	9.4072		1.705	26.7497	9.58667		1.705	37.685	9.43777		1.705	27.8468	8.53998		1.705	24.9137	7.91376		1.705	24.0968	9.24327		1.695	36.2238	8.69934		1.72	36.3784	9.28998		2	14.864	7.18117		2	19.4895	8.34531		2	18.5245
2.105	35.6377	10.5228		2.105	28.7104	12.9769		2.115	29.5731	8.76136		2.115	29.9817	9.25913		2.105	41.5877	8.95355		2.105	30.6658	9.13215		2.105	26.4968	7.17407		2.105	26.9864	9.29359		2.105	38.8632	9.00703		2.12	39.8001	9.42974		2.4	16.5769	7.47825		2.4	19.5407	8.40321		2.4	19.5187
2.505	37.6023	9.81095		2.505	30.4678	13.033		2.515	30.4572	9.29009		2.515	30.4621	9.37304		2.505	43.1632	9.03279		2.505	33.1752	8.75084		2.505	27.2005	7.94021		2.505	27.0233	9.26026		2.505	39.5581	8.83954		2.52	42.9195	9.61568		2.8	17.1441	6.85087		2.8	20.9171	7.70253		2.8	20.9594
2.905	40.5336	10.1395		2.895	30.9903	14.0643		2.915	30.7596	9.61553		2.915	32.8386	9.46493		2.905	43.8564	9.21099		2.905	34.5098	9.07492		2.905	27.6769	8.01587		2.905	28.1834	9.48077		2.905	43.9947	9.27089		2.92	44.618	9.81483		3.2	17.7296	7.29064		3.2	21.615	7.9338		3.2	21.1656
3.305	41.4311	10.1089		3.295	32.4132	13.0802		3.315	31.5762	9.5786		3.315	33.3543	9.4971		3.305	45.0421	9.56982		3.305	33.9026	8.79419		3.305	27.7517	7.81481		3.305	29.2273	9.15256		3.305	42.3446	9.17659		3.32	44.9354	9.26514		3.6	18.8313	7.18343		3.6	21.1107	7.92562		3.6	22.0964
3.705	41.8082	10.2816		3.695	32.602	13.0747		3.715	34.0493	8.94918		3.715	33.5944	9.68957		3.705	44.7434	9.00121		3.705	34.3473	9.08628		3.705	28.5318	8.2254		3.705	29.2388	9.69744		3.705	43.9696	9.39247		3.72	44.5274	9.47904		4	19.807	7.17098		4	21.7894	8.17292		4	22.0977
4.105	42.1259	10.0362		4.095	31.2216	13.1505		4.115	33.0152	9.30934		4.115	32.7897	9.63333		4.105	43.5992	9.24287		4.105	34.0686	8.97896		4.105	28.1616	8.13016		4.105	29.5734	9.08237		4.105	45.6831	9.49835		4.12	46.1557	9.51126		4.4	19.7676	7.09775		4.4	22.0002	7.76926		4.4	22.5434
4.505	42.4743	10.646		4.495	32.0715	13.4308		4.515	32.1086	9.23737		4.515	34.2745	9.91942		4.505	44.6278	9.67699		4.505	34.8354	8.72854		4.505	28.1687	7.87619		4.505	30.1826	9.36731		4.505	45.0198	8.93176		4.52	47.2585	9.89635		4.8	20.0807	7.11851		4.8	21.0919	7.53865		4.8	22.198
4.905	43.7131	10.251		4.895	32.5218	13.2709		4.915	33.411	9.70739		4.915	33.7329	9.24348		4.905	43.7964	9.62447		4.905	35.6654	8.37205		4.905	29.1144	8.39524		4.905	30.0692	9.38622		4.905	45.2756	9.15261		4.92	47.6473	9.37772		5.2	20.214	7.03546		5.2	22.3412	7.87361		5.2	22.7853
5.305	42.1241	10.6033		5.295	32.4417	13.2385		5.315	35.5007	9.26862		5.315	35.3005	9.55942		5.305	44.9917	9.66302		5.305	35.0939	8.54419		5.305	28.9735	8.1		5.305	29.9026	8.95609		5.305	45.5267	9.50868		5.32	47.9084	9.38043		5.6	20.467	7.07359		5.6	22.7411	7.38817		5.6	22.6617
5.705	41.3228	10.0815		5.695	33.4274	13.3418		5.715	36.0373	9.84407		5.715	35.9268	9.3142		5.7	44.1495	8.86248		5.705	35.5169	8.92887		5.705	28.7451	7.52593		5.705	29.2469	9.7391		5.705	45.9966	8.91026		5.72	46.0365	9.57686		6	19.9273	6.73499		6	22.7676	7.71987		6	22.8438
6.105	41.9436	10.2989		6.095	32.4384	13.7621		6.115	35.455	9.23485		6.115	36.9714	9.02		6.1	44.9606	9.08591		6.105	34.5147	8.67845		6.105	31.1688	7.92857		6.105	29.3801	9.56923		6.105	44.3885	9.27792		6.12	46.7778	9.63665		6.4	19.0399	6.93166		6.4	22.9791	7.77057		6.4	23.1297
6.505	43.1293	9.9146		6.495	31.7355	12.7516		6.515	36.2135	8.89236		6.515	37.0825	9.55014		6.5	43.9395	8.94262		6.495	35.5414	8.84175		6.505	29.727	8.07196		6.495	30.8388	9.36346		6.505	43.7912	9.38213		6.52	45.9812	9.66887		6.8	19.0839	7.00375		6.8	23.6325	7.63842		6.8	23.1776
6.905	43.5333	10.1046		6.895	32.5309	12.7813		6.915	35.9324	9.33807		6.915	36.7979	9.25681		6.9	45.6973	8.91651		6.895	35.299	8.89352		6.905	30.6303	8.08995		6.895	29.3356	9.63013		6.905	44.0772	8.9206		6.92	46.8177	9.73292		7.2	19.8249	6.63382		7.2	23.5211	8.03095		7.2	23.4291
7.305	43.6734	9.77249		7.295	33.0705	12.3104		7.315	36.2898	8.93371		7.305	37.5775	9.42319		7.3	44.3846	8.91864		7.295	33.3142	8.76894		7.295	30.3335	8.21799		7.295	29.4974	9.49519		7.305	44.9595	9.16584		7.31	47.034	9.7302		7.6	19.0436	6.67874		7.6	23.1054	7.81571		7.6	23.1194
7.705	43.8626	10.0528		7.695	32.1895	13.0725		7.715	35.6788	9.03251		7.705	36.6173	9.55855		7.7	46.1452	8.81026		7.695	34.1524	9.01768		7.695	32.1093	8.15714		7.695	30.157	9.29647		7.705	44.9906	8.95947		7.71	46.1769	9.51009		8	19.8991	6.90825		8	23.5157	7.76697		8	23.5507
8.105	43.1676	9.85007		8.095	33	12.7857		8.115	37.1926	9.11648		8.105	36.0794	9.56493		8.1	45.0157	9.07195		8.095	33.9099	9.03998		8.095	31.3656	8.37937		8.095	29.379	9.79199		8.105	45.3755	8.89165		8.11	46.5295	9.2104		8.4	19.8667	6.95846		8.4	23.8627	7.46308		8.4	22.7362
8.505	42.3302	10.0342		8.495	32.3502	12.5874		8.515	35.5261	9.05145		8.505	36.5797	9.39884		8.5	44.4282	9.34274		8.495	33.2594	8.88552		8.495	29.7676	8.32646		8.495	29.6702	9.63622		8.505	44.8928	9.05955		8.51	45.9934	9.29464		8.8	19.4886	6.78972		8.8	23.0237	7.86183		8.8	23.333
8.905	42.6751	9.87842		8.895	32.7062	12.8341		8.915	34.9023	9.50568		8.905	35.3719	9.37565		8.9	44.0105	9.22769		8.895	32.7381	8.77567		8.895	31.2287	7.75714		8.895	31.7861	9.44872		8.905	44.3632	9.11001		8.91	45.7101	9.55085		9.2	19.5296	6.47377		9.2	23.0405	7.61028		9.2	23.3151
9.305	43.7024	9.78944		9.295	33.0116	13.2313		9.315	36.0067	9.29135		9.305	34.577	9.25333		9.3	43.914	9.16424		9.295	35.1548	8.77104		9.295	31.4166	8.48413		9.295	29.7284	9.06603		9.305	45.2549	9.23573		9.31	44.6659	9.60792		9.6	19.7727	7.12568		9.6	24.2871	7.61813		9.6	22.9729
9.705	42.761	9.96415		9.695	32.6661	11.9132		9.715	37.2584	9.17677		9.705	36.1916	9.22116		9.7	44.153	9.25835		9.695	33.7914	9.23022		9.695	29.398	8.37143		9.695	29.4374	9.74615		9.705	42.8489	9.76716		9.71	45.7499	9.29697		10	19.2091	6.78595		10	23.8491	7.80492		10	24.0744
10.105	42.6588	9.89276		10.095	31.8473	12.7731		10.115	36.0612	9.23453		10.105	35.7152	9.47971		10.1	44.4704	8.71797		10.095	33.8533	8.66709		10.095	30.0076	8.36455		10.095	29.4001	9.74776		10.105	43.0326	8.91605		10.11	45.7151	9.48952		10.4	19.7604	6.87164		10.4	23.7427	7.77548		10.4	24.5364
10.505	43.7121	10.1819		10.495	31.3776	12.7396		10.515	37.0557	9.31124		10.505	35.9994	9.57188		10.5	43.0774	9.25197		10.495	35.3028	8.46549		10.495	30.8462	8.12381		10.495	30.7343	9.36571		10.505	43.4702	9.18569		10.51	45.3086	9.09783		10.8	19.4463	6.95128		10.8	23.3259	7.73262		10.8	23.5438
10.905	44.4832	9.97164		10.895	31.8575	12.3115		10.915	35.7159	9.0423		10.905	36.0979	9.26609		10.9	42.0928	9.06254		10.895	34.5677	8.77694		10.895	31.681	8.25873		10.895	29.8222	9.48365		10.905	42.5337	9.11456		10.91	45.6605	9.3257		11.2	19.4426	7.18457		11.2	22.77	7.80197		11.2	23.5753
11.305	43.9711	9.97523		11.295	31.8724	11.9115		11.315	36.127	9.55366		11.305	36.3795	9.3142		11.3	42.9594	9.085		11.295	34.3825	8.89604		11.295	32.6284	7.87354		11.295	29.3875	9.65032		11.305	42.687	9.26468		11.31	45.3483	9.44798		11.6	19.3229	7.03357		11.6	22.1868	7.62893		11.6	23.7383
11.705	43.1539	10.4775		11.695	32.5932	11.8918		11.715	36.8342	9.08333		11.705	37.0097	9.78899		11.7	43.0103	8.76047		11.695	33.7299	8.66961		11.695	32.7003	7.84339		11.695	29.5379	9.40032		11.705	42.925	9.16956		11.71	45.5969	9.36297		12	19.4669	6.77085		12	23.8209	7.52556		12	22.7117
12.105	40.887	10.4407		12.095	32.1094	12.4813		12.115	35.1528	9.17519		12.105	36.0577	9.55246		12.1	43.637	9.01579		12.095	33.4139	8.77862		12.095	31.8808	8.71481		12.095	28.8217	9.15929		12.105	41.8723	9.36766		12.11	45.0033	9.41809		12.4	19.9374	6.79539		12.4	23.5275	7.73262		12.4	23.527
12.505	41.7393	10.0962		12.495	31.7975	12.4247		12.515	35.8584	8.99432		12.505	36.3598	9.86667		12.5	43.865	9.23406		12.495	34.4453	8.8952		12.495	32.739	8.79365		12.495	30.07	9.3		12.505	41.883	9.6981		12.51	45.6206	9.89519		12.8	18.6988	6.82483		12.8	22.7377	7.35644		12.8	22.4464
12.905	41.8872	9.89798		12.895	32.7212	12.8247		12.915	35.5094	9.36963		12.905	36.2239	9.30435		12.9	42.4592	9.47207		12.895	33.0014	8.68519		12.895	32.2313	7.95608		12.895	29.1341	9.48141		12.905	41.1355	9.55045		12.91	44.4971	9.3354		13.2	19.4461	7.0751		13.2	22.873	7.40617		13.2	23.061
13.305	40.5256	9.82888		13.295	32.699	12.6093		13.315	36.61	9.14931		13.305	36.7644	9.15159		13.3	41.5153	8.96418		13.295	32.5948	9.07534		13.295	31.5905	7.86772		13.295	29.9479	9.2		13.305	40.9192	9.32465		13.31	45.3104	9.15567		13.6	19.5692	6.81615		13.6	23.312	7.64594		13.6	22.3514
13.705	41.3529	10.1125		13.695	31.9797	12.7429		13.715	35.1509	9.49148		13.705	37.2545	9.41739		13.7	40.87	9.04159		13.695	32.6932	8.73443		13.695	30.4516	8.63016		13.695	30.64	9.62083		13.705	43.5611	9.45492		13.71	46.2706	9.32143		14	19.9888	7.09661		14	23.153	7.77253		14	22.6486
14.105	41.2584	9.94948		14.095	31.0662	12.5379		14.115	35.1324	9.17961		14.105	35.6381	9.14261		14.1	41.3601	9.32332		14.095	32.4327	8.76978		14.095	30.7189	8.34021		14.095	29.6603	9.53782		14.105	43.0579	9.23656		14.11	47.2864	9.1545		14.4	19.5284	6.80029		14.4	23.5898	7.61683		14.4	23.5323
14.505	41.7527	9.96349		14.495	31.1611	11.8423		14.515	34.9716	9.12184		14.505	35.5478	9.10725		14.5	41.824	9.24044		14.495	33.6247	8.20833		14.495	30.2298	8.31693		14.495	30.547	9.62692		14.505	42.3274	9.27337		14.51	46.3801	9.30085		14.8	19.4409	7.21854		14.8	23.4375	7.70057		14.8	23.2749
14.905	41.0164	9.65613		14.895	31.7138	12.944		14.915	35.0786	9.1411		14.905	36.5108	8.92406		14.9	40.9743	9.29964		14.895	31.572	9.11532		14.895	31.5365	7.99524		14.895	29.6786	10.0131		14.905	40.8508	9.1828		14.91	46.6161	9.50738		15.2	19.8771	6.92562		15.2	24.201	7.65902		15.2	22.8373
0	60.874				37.4288				54.2636				47.78				69.3013				45.0247				40.8708				36.9821				63.4747				69.9326				22.9526				29.1584				33.1957
0.4	59.9847				35.5417				52.1668				47.9157				68.3469				42.8996				41.0133				35.2481				61.6052				68.8189				22.194				26.9235				32.4936
0.8	0				0				0				0				0				0				0				0				0				0				0				0				0
1.2	6.2706				3.58498				4.90064				4.93744				8.93927				5.79239				4.65449				4.62248				7.45692				7.93244				2.51372				3.17633				4.36505
1.6	16.9036				10.5101				13.0937				14.5039				23.9476				15.5524				11.9633				10.6113				19.7964				19.9442				6.72979				8.68803				8.77894
2	21.9074				13.4156				16.6766				17.163				28.2472				19.3068				16.9999				14.8535				27.5245				27.0884				7.68285				11.1442				11.0259
2.4	25.1149				15.7335				20.8117				20.7226				32.6342				21.5336				19.3228				17.6928				29.8562				30.3703				9.09861				11.1375				12.2287
2.8	27.7913				17.4349				21.1672				21.089				34.1304				24.4244				19.2603				17.763				30.7185				33.3038				10.2932				13.2146				13.8959
3.2	30.3941				16.926				21.1441				23.3736				34.6454				25.4349				19.6611				18.7026				34.7238				34.8032				10.439				13.6812				13.6884
3.6	31.3223				19.333				21.9976				23.8572				35.4723				25.1084				19.9369				20.0747				33.168				35.6703				11.6479				13.1851				14.8917
4	31.5266				19.5273				25.1001				23.9048				35.7422				25.261				20.3064				19.5414				34.5771				35.0483				12.636				13.6164				14.8793
4.4	32.0897				18.0711				23.7058				23.1563				34.3564				25.0897				20.0314				20.4911				36.1847				36.6445				12.6699				14.2309				15.4129
4.8	31.8283				18.6407				22.8712				24.3551				34.9508				26.1068				20.2925				20.8153				36.088				37.3622				12.9622				13.5532				14.821
5.2	33.4621				19.251				23.7036				24.4895				34.1719				27.2933				20.7191				20.683				36.123				38.2695				13.1786				14.4676				15.7925
5.6	31.5207				19.2033				26.2321				25.7411				35.3287				26.5497				20.8735				20.9465				36.018				38.528				13.3935				15.3529				15.8597
6	31.2413				20.0856				26.1932				26.6126				35.2871				26.588				21.2192				19.5078				37.0864				36.4597				13.1923				15.0477				15.5006
6.4	31.6447				18.6764				26.2201				27.9514				35.8747				25.8363				23.2402				19.8109				35.1106				37.1412				12.1082				15.2085				15.7632
6.8	33.2147				18.9839				27.3212				27.5323				34.9969				26.6996				21.655				21.4753				34.4091				36.3123				12.0801				15.994				15.8184
7.2	33.4287				19.7496				26.5943				27.5411				36.7808				26.4055				22.5404				19.7055				35.1566				37.0848				13.1911				15.4902				16.1961
7.6	33.9009				20.7601				27.3561				28.1543				35.4659				24.5452				22.1155				20.0022				35.7936				37.3038				12.3648				15.2897				15.9283
8	33.8098				19.117				26.6463				27.0587				37.335				25.1347				23.9521				20.8605				36.0312				36.6668				12.9908				15.7487				16.2334
8.4	33.3175				20.2143				28.0761				26.5145				35.9437				24.8699				22.9862				19.587				36.4839				37.3191				12.9082				16.3996				15.5437
8.8	32.296				19.7629				26.4747				27.1809				35.0855				24.3739				21.4411				20.034				35.8332				36.6987				12.6989				15.1618				16.0658
9.2	32.7966				19.8721				25.3967				25.9963				34.7828				23.9625				23.4715				22.3374				35.2532				36.1593				13.0558				15.4303				15.7522
9.6	33.913				19.7803				26.7153				25.3237				34.7497				26.3838				22.9325				20.6624				36.0192				35.058				12.6471				16.669				15.7709
10	32.7969				20.7529				28.0816				26.9704				34.8946				24.5612				21.0266				19.6912				33.0818				36.4529				12.4232				16.0441				16.7284
10.4	32.7661				19.0742				26.8267				26.2355				35.7525				25.1863				21.643				19.6523				34.1165				36.2255				12.8887				15.9673				17.1868
10.8	33.5302				18.638				27.7444				26.4276				33.8254				26.8373				22.7224				21.3686				34.2845				36.2107				12.495				15.5933				16.118
11.2	34.5115				19.5459				26.6736				26.8318				33.0303				25.7907				23.4223				20.3385				33.4192				36.3348				12.2581				14.9681				16.165
11.6	33.9959				19.9609				26.5733				27.0653				33.8744				25.4864				24.7549				19.7372				33.4223				35.9003				12.2894				14.5578				16.159
12	32.6764				20.7015				27.7509				27.2207				34.2498				25.0603				24.857				20.1376				33.7555				36.2339				12.696				16.2953				15.4851
12.4	30.4463				19.628				25.9776				26.5053				34.6212				24.6353				23.166				19.6624				32.5047				35.5852				13.142				15.7949				16.4307
12.8	31.6432				19.3727				26.864				26.4932				34.6309				25.5501				23.9453				20.77				32.185				35.7254				11.874				15.3813				15.1993
13.2	31.9892				19.8965				26.1398				26.9195				32.9871				24.3162				24.2752				19.6527				31.5851				35.1617				12.371				15.4668				15.602
13.6	30.6968				20.0897				27.4607				27.6128				32.5512				23.5194				23.7228				20.7479				31.5945				36.1547				12.753				15.666				14.8323
14	31.2405				19.2368				25.6594				27.8371				31.8284				23.9587				21.8214				21.0192				34.1061				36.9492				12.8922				15.3805				15.3067
14.4	31.3089				18.5282				25.9528				26.4955				32.0368				23.6629				22.3787				20.1225				33.8214				38.1319				12.7281				15.973				16.3504
14.8	31.7892				19.3188				25.8498				26.4406				32.5836				25.4163				21.9129				20.9201				33.054				37.0793				12.2224				15.737				15.9384
15.2	31.3603				18.7699				25.9375				27.5867				31.6747				22.4566				23.5413				19.6655				31.668				37.1087				12.9515				16.542				15.8549
0	1.00736				1.02586				1.0197				0.998582				1.00693				1.02417				0.99826				1.02401				1.01495				1.00803				1.0168				1.03985				1.01069
0.4	0.992642				0.97414				0.980299				1.00142				0.993066				0.97583				1.00174				0.975994				0.985053				0.991973				0.983198				0.960149				0.989311
0.8	0				0				0				0				0				0				0				0				0				0				0				0				0
1.2	0.103767				0.0982583				0.0920909				0.103191				0.129886				0.131759				0.113685				0.127993				0.119235				0.11434				0.111358				0.113275				0.1329
1.6	0.279725				0.288065				0.246052				0.303126				0.347954				0.353769				0.292201				0.293819				0.31654				0.287481				0.298131				0.309833				0.267287
2	0.362529				0.367698				0.31338				0.3587				0.410427				0.439169				0.415219				0.411282				0.440111				0.39046				0.340352				0.397425				0.335699
2.4	0.415608				0.431228				0.391086				0.433094				0.474168				0.489822				0.471954				0.489901				0.477394				0.437766				0.40307				0.397187				0.372321
2.8	0.459898				0.47786				0.397765				0.440752				0.495908				0.555578				0.470428				0.491845				0.491183				0.48005				0.455991				0.471261				0.423079
3.2	0.502968				0.463913				0.397332				0.4885				0.503391				0.578564				0.480217				0.51786				0.555226				0.501662				0.462448				0.487899				0.416762
3.6	0.518329				0.529885				0.41337				0.498605				0.515406				0.571137				0.486955				0.555854				0.530349				0.51416				0.516004				0.470208				0.453398
4	0.52171				0.535211				0.471672				0.499601				0.519327				0.574609				0.495981				0.541085				0.552881				0.505196				0.559776				0.485591				0.453019
4.4	0.531028				0.495298				0.445471				0.483958				0.499191				0.570711				0.489264				0.567382				0.578586				0.528203				0.561278				0.507505				0.469268
4.8	0.526703				0.510911				0.429788				0.509012				0.507828				0.593848				0.495641				0.57636				0.57704				0.538548				0.574228				0.483337				0.451247
5.2	0.55374				0.527637				0.445429				0.51182				0.496512				0.620838				0.50606				0.572696				0.577599				0.551627				0.583814				0.515945				0.480823
5.6	0.521613				0.526329				0.492944				0.537978				0.513319				0.603922				0.509831				0.579993				0.57592				0.555352				0.593333				0.547517				0.482871
6	0.516989				0.550513				0.492213				0.556192				0.512714				0.604793				0.518274				0.540157				0.593003				0.525539				0.58442				0.536634				0.471936
6.4	0.523664				0.511888				0.492719				0.584172				0.521252				0.587694				0.567637				0.548549				0.561411				0.535362				0.536397				0.542369				0.479934
6.8	0.549645				0.520317				0.51341				0.575415				0.508498				0.607333				0.52892				0.594634				0.550193				0.523415				0.535152				0.570381				0.481614
7.2	0.553187				0.541303				0.499751				0.575598				0.534417				0.600642				0.550544				0.545629				0.562147				0.53455				0.584366				0.552412				0.493112
7.6	0.561001				0.568999				0.514065				0.588414				0.515313				0.558327				0.540167				0.553844				0.572332				0.537707				0.547765				0.545264				0.48496
8	0.559494				0.523964				0.500727				0.565516				0.54247				0.571735				0.585026				0.577612				0.576131				0.528524				0.575495				0.561632				0.494249
8.4	0.551347				0.554039				0.527595				0.554142				0.522255				0.565712				0.561433				0.54235				0.583369				0.537927				0.571838				0.584845				0.47325
8.8	0.534442				0.541668				0.497503				0.568069				0.509785				0.55443				0.523695				0.554726				0.572965				0.528985				0.562565				0.540703				0.489147
9.2	0.542727				0.544661				0.477245				0.543312				0.505388				0.545071				0.573287				0.618505				0.563691				0.521209				0.578374				0.550275				0.479598
9.6	0.561201				0.542146				0.502024				0.529255				0.504907				0.600148				0.560122				0.572126				0.575939				0.505335				0.560267				0.594451				0.480166
10	0.542731				0.568802				0.5277				0.563671				0.507012				0.55869				0.513569				0.545234				0.528971				0.525441				0.550349				0.572168				0.50932
10.4	0.542221				0.522793				0.504117				0.548311				0.519476				0.572908				0.528626				0.544157				0.545516				0.522164				0.570974				0.569426				0.523275
10.8	0.554867				0.510838				0.521363				0.552325				0.491476				0.610464				0.554989				0.591679				0.548201				0.521951				0.55353				0.556091				0.490736
11.2	0.571105				0.535722				0.501241				0.560773				0.479923				0.586658				0.572084				0.563158				0.534366				0.52374				0.543034				0.533793				0.492167
11.6	0.562572				0.547095				0.499356				0.565654				0.492188				0.579736				0.604632				0.546508				0.534415				0.517476				0.544421				0.519163				0.491984
12	0.540737				0.567393				0.521484				0.568902				0.497643				0.570043				0.607126				0.557594				0.539743				0.522285				0.562437				0.581126				0.471464
12.4	0.503833				0.537972				0.488162				0.553949				0.503039				0.560375				0.565825				0.544438				0.519743				0.512934				0.582195				0.563279				0.500254
12.8	0.523639				0.530975				0.504819				0.553697				0.50318				0.581184				0.58486				0.575106				0.51463				0.514955				0.526019				0.548529				0.462763
13.2	0.529365				0.545329				0.49121				0.562607				0.479296				0.553117				0.592916				0.544167				0.505038				0.506829				0.548038				0.55158				0.475024
13.6	0.507978				0.550624				0.516032				0.577096				0.472962				0.534993				0.579424				0.574492				0.50519				0.521144				0.564962				0.558683				0.451589
14	0.516975				0.52725				0.482182				0.581785				0.46246				0.544986				0.532983				0.582005				0.54535				0.532596				0.571128				0.548499				0.466034
14.4	0.518107				0.507828				0.487695				0.553745				0.465488				0.538257				0.546595				0.557177				0.540797				0.549643				0.563858				0.569629				0.49781
14.8	0.526056				0.529495				0.485759				0.552597				0.473433				0.578142				0.535218				0.57926				0.528527				0.53447				0.541453				0.561213				0.485268
15.2	0.518958				0.514451				0.487407				0.576552				0.460227				0.510818				0.57499				0.544523				0.506365				0.534895				0.573752				0.589921				0.482723
	20
0	1.01037
0.4	0.989628
0.8
1.2	0.122204
1.6	0.307027
2	0.400916
2.4	0.45092
2.8	0.481085
3.2	0.500999
3.6	0.513182
4	0.523724
4.4	0.531216
4.8	0.5362
5.2	0.544604
5.6	0.549688
6	0.553138
6.4	0.556604
6.8	0.561328
7.2	0.562955
7.6	0.560357
8	0.561846
8.4	0.563702
8.8	0.560689
9.2	0.561977
9.6	0.563415
10	0.559726
10.4	0.56056
10.8	0.564031
11.2	0.561121
11.6	0.558859
12	0.562886
12.4	0.558341
12.8	0.55272
13.2	0.552525
13.6	0.555978
14	0.555492
14.4	0.552348
14.8	0.555675
15.2	0.550355
min	0.103767				0.0982583				0.0920909				0.103191				0.129886				0.131759				0.113685				0.127993				0.119235				0.11434				0.111358				0.113275				0.1329
rec	0.532032				0.532905				0.499294				0.562153				0.484676				0.563206				0.567713				0.561867				0.528299				0.524237				0.557369				0.557764				0.48393
rec-min	0.428264				0.434647				0.407203				0.458963				0.35479				0.431448				0.454028				0.433874				0.409064				0.409897				0.446011				0.444489				0.35103
average(rec-min)	0.434788
rec average	0.556992
min average	0.122204
rec- av min	0.409828				0.410701				0.37709				0.439949				0.362472				0.441002				0.445509				0.439663				0.406095				0.402033				0.435165				0.43556				0.361726
imm	28.5342				28.382				34.243				23.2817				36.7921				23.0981				22.3122				23.3317				29.1853				29.8935				24.1159				24.0471				36.9222
mean(imm)	24.1818
sd(imm)	9.20173
sem(imm	1.45492
fi	19.0901
SEM(FI)	3.6299
			0.437138
mean(imm)	0.122204
sd(imm)	0.422497
sem(imm	26.3251
fi	9.20173
[truncated: 22 more columns]

## Sheet: 4J
cell1				cell2				cell3				cell4				cell5				cell6				cell7				cell8				cell9				cell10
Channel.001				Channel.001				Channel.001				Channel.001				Channel.001				Channel.001				Channel.001				Channel.001				Channel.001				Channel.001				Channel.001				Channel.001				Channel.001
Axis [s]	ROI1 []	ROI2 []		Axis [s]	ROI1 []	ROI2 []		Axis [s]	ROI1 []	ROI2 []		Axis [s]	ROI1 []	ROI2 []		Axis [s]	ROI1 []	ROI2 []		Axis [s]	ROI1 []	ROI2 []		Axis [s]	ROI1 []	ROI2 []		Axis [s]	ROI1 []	ROI2 []		Axis [s]	ROI1 []	ROI2 []		Axis [s]	ROI1 []	ROI2 []		Axis [s]	ROI1 []	ROI2 []		Axis [s]	ROI1 []	ROI2 []		Axis [s]	ROI1 []
0	59.4901	12.7517		0	50.3623	11.0439		0	43.9868	8.02521		0	59.1463	10.4135		0	66.0982	10.3225		0	62.2362	10.3399		0	72.5298	9.76459		0	51.069	12.9175		0	71.4878	14.1437		0	57.3695	13.2744		0	37.814	7.1052		0	47.8517	7.1052		0	57.6926
0.395	58.5836	12.7639		0.395	47.8122	10.6507		0.4	43.0493	8.34154		0.405	57.179	10.7702		0.395	66.6554	10.1645		0.395	61.2988	10.3796		0.395	70.7158	10.2423		0.39	53.3116	13.2389		0.405	71.8991	13.1536		0.405	57.3543	13.5112		0.41	36.971	6.80166		0.395	46.2891	6.80166		0.4	55.2015
0.65				0.645				0.65				0.66				0.645				0.65				0.645				0.645				0.66				0.66				0.66		0		0.645		0		0.8
0.9	14.54	11.8844		0.895	12.7361	10.5013		0.905	10.3522	7.76561		0.91	13.3539	10.5822		0.9	14.3771	10.1798		0.9	12.6526	9.60758		0.895	13.8756	9.54852		0.9	14.6028	12.2318		0.915	18.647	13.2079		0.91	16.1997	13.2154		0.915	9.62958	7.26194		0.9	11.2452	7.26194		1.2	11.7845
1.305	22.4446	11.9849		1.295	19.0289	10.2913		1.31	16.7299	8.03842		1.305	20.6532	10.1424		1.295	24.9121	9.80159		1.295	21.1614	9.4127		1.305	25.6591	9.52361		1.29	20.6087	12.6986		1.305	31.8008	13.4148		1.305	24.206	13.8989		1.31	13.8599	7.34295		1.305	19.0718	7.34295		1.6	19.9644
1.705	27.795	12.0499		1.695	24.3838	10.8213		1.71	22.4106	8.30372		1.705	26.3441	11.0886		1.705	33.3354	10.1943		1.705	26.9264	9.92372		1.705	33.8498	9.65311		1.7	25.5173	12.5621		1.715	40.3402	12.7018		1.705	30.1051	12.6331		1.71	18.0938	7.09731		1.705	24.0367	7.09731		2	27.1307
2.105	30.4506	12.2512		2.095	25.5352	10.4531		2.11	23.8399	8.06122		2.115	28.1685	10.4337		2.105	37.4775	9.75708		2.105	29.7577	9.52469		2.105	37.1823	9.92361		2.1	26.8083	12.3143		2.115	44.8181	13.7093		2.115	31.352	13.9263		2.12	18.8596	6.94173		2.105	26.1717	6.94173		2.4	30.665
2.505	29.7485	12.3462		2.495	27.8491	10.5911		2.51	25.6784	8.15966		2.515	30.1604	9.67341		2.505	37.3529	9.8237		2.505	31.1626	9.48633		2.505	39.529	10.0161		2.5	28.0864	13.1614		2.515	48.6229	13.6138		2.515	33.4765	12.8181		2.52	20.4388	6.77826		2.5	27.6612	6.77826		2.8	30.4785
2.905	30.3798	12.2645		2.895	29.0406	10.3857		2.91	25.5624	7.7542		2.915	30.6579	10.7001		2.905	40.8692	9.58314		2.905	32.3827	9.92549		2.905	41.7776	9.26984		2.9	29.3461	12.7229		2.915	45.8748	14.1976		2.915	34.5374	13.6641		2.92	20.2585	6.87126		2.9	27.9769	6.87126		3.2	32.2782
3.305	31.5197	12.7135		3.295	27.578	10.4785		3.31	26.6734	8.05882		3.315	31.3279	10.5727		3.305	40.82	9.8181		3.305	33.8473	9.71429		3.305	42.7711	10.0134		3.3	29.3071	12.3486		3.315	47.0382	14.0037		3.315	33.8437	13.2282		3.32	21.0701	6.85663		3.3	28.3457	6.85663		3.6	33.2504
3.705	33.2572	12.3907		3.695	28.0262	11.0527		3.71	26.4725	8.20198		3.715	31.4705	10.8959		3.705	40.455	10.2633		3.705	34.997	9.99559		3.705	43.0204	9.49574		3.7	30.186	12.5857		3.715	49.575	13.7963		3.715	34.9094	13.532		3.72	21.3178	6.94963		3.7	28.5845	6.94963		4	32.9273
4.105	33.0344	12.2308		4.095	28.1941	10.5547		4.11	26.4982	7.94628		4.115	31.2454	10.7737		4.105	41.9626	9.86792		4.105	32.5921	9.78351		4.105	42.8142	9.81508		4.1	30.7121	13.1661		4.115	50.0714	14.4827		4.115	35.2757	13.9563		4.12	21.8652	6.55923		4.1	29.0895	6.55923		4.4	34.0037
4.505	33.332	12.2008		4.495	29.3404	10.5573		4.5	27.2693	8.11525		4.515	31.7113	10.2741		4.505	42.9953	10.2223		4.505	36.3034	9.62787		4.505	43.5337	10.1567		4.5	29.875	12.4911		4.515	49.9879	14.0037		4.515	35.5155	13.8857		4.52	21.7583	7.24644		4.505	29.4673	7.24644		4.8	33.1018
4.905	32.7977	11.7737		4.895	28.4186	10.7135		4.9	28.2277	8.23469		4.915	30.4433	10.4634		4.905	42.1295	9.5855		4.905	34.5802	9.37257		4.905	43.8362	10.1305		4.9	29.2266	12.3661		4.915	49.8721	14.2191		4.915	35.8483	13.469		4.92	22.2693	6.5797		4.905	29.6254	6.5797		5.2	33.0659
5.305	32.7215	12.3361		5.295	29.7819	10.929		5.3	27.3656	8.30252		5.315	30.3903	10.6033		5.305	42.35	9.77329		5.305	34.5728	9.52116		5.305	44.0856	9.67213		5.3	29.371	12.6732		5.315	50.8743	13.9799		5.315	36.2297	12.94		5.32	22.4333	6.77563		5.305	29.5342	6.77563		5.6	33.8969
5.705	32.7659	11.9379		5.695	29.1961	10.6781		5.7	27.9204	8.08703		5.715	30.9168	10.2664		5.705	43.3449	9.51474		5.705	34.6935	9.41446		5.705	43.0406	9.73607		5.7	29.434	12.24		5.715	51.604	14.3418		5.715	35.1259	14.0691		5.72	22.2196	6.75984		5.705	29.7027	6.75984		6	33.6558
6.105	32.154	12.1069		6.095	29.2269	10.6527		6.1	27.9148	7.63986		6.115	31.3921	10.5452		6.105	44.462	9.87677		6.105	35.6401	9.91049		6.105	44.0652	9.87049		6.1	28.5318	12.6843		6.115	51.093	13.7154		6.115	35.7022	13.0137		6.12	21.1863	6.80487		6.105	29.7519	6.80487		6.4	34.3751
6.505	33.1471	11.9533		6.495	29.5345	10.6436		6.5	26.9031	8.12035		6.515	31.2814	10.9015		6.505	43.5153	9.9543		6.505	35.8757	9.59656		6.505	43.5702	9.91607		6.5	28.999	12.4986		6.515	51.1203	13.6156		6.515	35.4995	13.6631		6.52	21.3806	6.90225		6.505	29.4045	6.90225		6.8	34.1363
6.905	31.6286	11.9804		6.895	29.3497	10.1188		6.9	27.4251	8.36044		6.915	30.2586	10.9337		6.9	42.5038	9.31545		6.905	35.9611	9.44048		6.905	45.276	9.88066		6.9	30.8291	12.8504		6.915	50.6908	14.0304		6.915	35.4496	13.126		6.92	22.7021	6.72036		6.905	28.5363	6.72036		7.2	33.5526
7.305	31.5819	11.9103		7.305	29.9345	10.2533		7.3	28.4306	8.22179		7.315	31.0041	10.7341		7.3	42.9597	9.67659		7.305	36.7641	9.60362		7.305	43.2823	9.97639		7.3	29.7943	13.1064		7.315	51.5987	13.8212		7.315	35.66	13.5356		7.32	21.0757	6.94553		7.305	29.8689	6.94553		7.6	33.6362
7.705	33.1573	11.8037		7.705	28.3238	11.1237		7.7	28.1661	8.08884		7.715	30.2581	10.861		7.7	43.8716	9.66333		7.705	35.6404	9.79012		7.705	42.7831	9.44852		7.7	28.5489	12.3696		7.715	49.429	13.4743		7.715	35.5454	13.3806		7.72	22.0145	6.80429		7.705	30.5368	6.80429		8	34.1243
8.105	31.3343	12.0024		8.105	28.0084	10.7389		8.1	28.5763	8.32923		8.105	31.6287	10.4488		8.1	42.3126	9.83844		8.105	36.3855	9.49206		8.105	44.6027	9.82361		8.1	28.8948	12.9664		8.115	49.5296	14.7505		8.115	35.7982	13.7896		8.12	21.7684	6.86394		8.105	29.9747	6.86394		8.4	34.8754
8.505	31.3271	12.3501		8.505	27.8128	10.6361		8.5	28.1551	8.28151		8.505	31.8359	10.3176		8.5	43.5322	9.63886		8.505	34.8143	9.95547		8.505	43.7337	9.6223		8.5	29.4292	12.9596		8.515	49.7314	13.1606		8.515	36.2966	13.5254		8.52	21.7869	6.80634		8.505	29.1831	6.80634		8.8	34.75
8.905	31.4904	11.9838		8.905	28.5764	10.5391		8.9	27.8654	8.54682		8.905	30.2287	10.6024		8.9	43.5784	10.0495		8.905	35.3076	10.0719		8.905	42.8448	9.76033		8.9	29.4911	13.0829		8.915	49.854	14.2992		8.915	35.7241	14.1072		8.92	21.5986	6.85956		8.905	31.5386	6.85956		9.2	35.7932
9.305	31.0696	11.9589		9.305	27.7986	10.6045		9.3	27.6888	8.27161		9.305	30.626	10.5878		9.3	45.5225	10.0324		9.305	35.4062	10.0317		9.305	42.9205	10.2236		9.3	28.5364	12.9971		9.315	49.3903	13.3797		9.315	34.4448	13.751		9.32	20.5687	6.5642		9.305	29.7192	6.5642		9.6	33.8157
9.705	30.9771	12.3159		9.705	27.4406	10.223		9.7	27.4419	7.53241		9.705	29.5759	10.6119		9.7	43.2076	9.82577		9.705	34.8147	9.15785		9.705	43.4773	9.90426		9.7	29.3136	13.1946		9.715	50.5512	13.7463		9.715	34.304	13.1819		9.72	21.3165	6.40629		9.705	29.6525	6.40629		10	33.8921
10.105	32.0307	12.1337		10.105	27.1956	10.7578		10.1	27.2952	7.80372		10.105	29.4549	10.8795		10.1	43.6669	9.90949		10.105	34.316	9.23677		10.105	43.3423	9.87049		10.1	29.2988	12.7054		10.115	51.0425	13.2495		10.115	36.3092	13.5676		10.12	21.2926	6.80575		10.105	30.5514	6.80575		10.4	34.3893
10.505	32.1193	11.9472		10.505	28.0584	10.7627		10.5	27.1409	8.21128		10.505	29.4452	10.2534		10.5	44.171	10.0091		10.505	33.8995	9.94489		10.505	41.4755	9.8023		10.5	29.1282	12.6721		10.515	50.125	13.3961		10.515	34.6534	13.7088		10.52	21.604	6.86716		10.505	30.3623	6.86716		10.8	35.4852
10.905	32.7557	12.0552		10.905	27.3981	10.7402		10.9	26.7823	8.31873		10.905	30.6289	10.04		10.9	41.7955	10.2506		10.905	36.3705	10.0026		10.905	42.4232	9.81443		10.9	30.229	12.7721		10.915	49.5001	13.4368		10.915	35.4867	13.8582		10.92	20.8825	6.78236		10.905	31.643	6.78236		11.2	34.1733
11.305	30.1376	11.9578		11.305	26.9357	10.6644		11.3	27.6478	8.02041		11.305	30.8157	11.1446		11.3	42.1916	9.79098		11.305	34.6755	9.96737		11.305	42.6592	9.94656		11.3	29.1395	13.2043		11.315	48.9742	13.486		11.305	34.8779	13.6204		11.32	21.4974	6.57151		11.305	30.2235	6.57151		11.6	34.2232
11.705	31.1812	12.066		11.705	27.2199	11.2425		11.7	27.1005	8.06032		11.705	29.5401	11.0056		11.7	44.2802	10.1147		11.705	34.6547	9.4224		11.705	43.1764	9.98557		11.7	29.0916	12.8225		11.715	50.4307	13.8549		11.705	35.6186	13.5711		11.72	21.1937	6.82505		11.705	29.8641	6.82505		12	35.2314
12.105	32.2105	12.2056		12.105	28.2234	10.6898		12.1	27.6733	8.0114		12.105	30.0941	10.3188		12.1	41.1521	9.977		12.105	34.0373	9.89991		12.105	42.4871	9.61541		12.1	29.7165	12.8186		12.115	49.5339	13.3118		12.105	34.73	13.688		12.12	20.7973	6.85459		12.105	30.058	6.85459		12.4	34.2718
12.505	30.5624	12.2613		12.505	26.9976	10.7285		12.5	27.2671	8.39976		12.505	29.18	10.8924		12.5	42.8793	10.0584		12.505	33.0173	9.69489		12.505	40.7592	9.93443		12.5	30.3699	12.45		12.515	48.7327	13.6929		12.505	33.9548	12.9751		12.52	20.9334	6.48905		12.505	30.379	6.48905		12.8	34.0295
12.905	31.4884	12.0204		12.905	27.2194	10.529		12.9	27.3534	8.12875		12.905	29.6342	10.3408		12.9	41.2105	9.6875		12.905	33.6822	9.45899		12.905	42.9321	9.98557		12.9	29.6217	13.2343		12.915	48.0391	13.3226		12.905	35.4788	13.966		12.92	21.2844	7.07567		12.905	30.0407	7.07567		13.2	35.0098
13.305	30.4589	11.9225		13.305	28.2663	10.5124		13.3	25.7533	8.17467		13.305	28.6378	10.8059		13.3	40.422	9.91716		13.305	32.408	9.68739		13.305	42.2728	9.6118		13.3	29.9203	12.5843		13.315	47.9176	13.3497		13.305	34.4391	13.0879		13.32	20.86	6.52092		13.305	30.3163	6.52092		13.6	34.1971
13.705	29.4409	12.2321		13.705	28.3004	10.7012		13.7	26.995	8.09244		13.705	28.881	10.5099		13.7	41.7834	10.0489		13.705	33.6444	9.66358		13.705	42.5834	9.86033		13.7	29.4577	12.5907		13.715	47.3767	14.0478		13.705	34.4644	14.0168		13.72	21.1545	6.86541		13.705	30.7832	6.86541		14	34.815
14.105	30.789	11.683		14.105	28.4236	10.9658		14.1	26.6514	8.18097		14.105	28.9945	10.4651		14.1	41.5796	9.77624		14.105	33.9316	9.72399		14.105	43.1058	9.64066		14.1	29.8701	12.5457		14.115	47.541	13.1138		14.105	33.8518	14.2525		14.12	21.2446	6.81335		14.105	29.7655	6.81335		14.4	33.561
14.505	30.3428	11.9966		14.505	26.1696	10.4684		14.5	26.8881	8.34304		14.505	27.745	10.7298		14.5	41.5952	9.92895		14.505	33.7429	9.56393		14.505	43.1301	9.94623		14.5	28.4806	12.6496		14.515	47.9629	13.3881		14.505	35.1796	13.0396		14.52	20.8868	6.50425		14.505	29.9125	6.50425		14.8	33.9563
14.905	29.9846	11.6915		14.905	27.7466	10.6745		14.9	26.5035	8.10204		14.905	28.7846	10.4402		14.9	41.1827	9.48732		14.905	33.507	9.54277		14.905	43.9568	10.1472		14.9	28.1756	12.9043		14.915	46.8915	13.0983		14.905	33.9596	13.8933		14.92	20.9627	6.63702		14.905	29.7649	6.63702		15.2	33.2807
15.305	11.7531	11.7531		15.305	10.8623	10.8623		15.3	8.03211	8.03211		15.305	10.8614	10.8614		15.3	10.2073	10.2073		15.305	9.66711	9.66711		15.305	9.69082	9.69082		15.3	12.4857	12.4857		15.315	14.0389	14.0389		15.305	13.4644	13.4644		15.32	6.46799	6.46799		15.305	6.46799	6.46799		15.6	6.46799
15.705	11.9003	11.9003		15.705	10.4606	10.4606		15.7	8.05612	8.05612		15.705	10.0633	10.0633		15.7	9.98143	9.98143		15.705	9.68342	9.68342		15.705	10.0843	10.0843		15.705	12.7793	12.7793		15.715	12.9026	12.9026		15.705	14.1194	14.1194		15.72	6.88851	6.88851		15.705	6.88851	6.88851		16	6.88851
0	46.7384				39.3184				35.9616				48.7328				55.7757				51.8963				62.7653				38.1515				57.344				44.0951				30.7088				40.7465				50.5874
0.4	45.8197				37.1614				34.7078				46.4087				56.4909				50.9192				60.4735				40.0727				58.7455				43.8431				30.1693				39.4874				48.3998
0.8	0				0				0				0				0				0				0				0				0				0				0				0				0
1.2	2.65568				2.23481				2.58661				2.77167				4.19726				3.04506				4.32707				2.37102				5.43913				2.98429				2.36763				3.98324				4.52256
1.6	10.4597				8.73761				8.69152				10.5108				15.1105				11.7487				16.1355				7.91009				18.386				10.3071				6.51692				11.7289				12.6214
2	15.7452				13.5625				14.1069				15.2555				23.1411				17.0027				24.1967				12.9552				27.6384				17.4719				10.9965				16.9394				20.0334
2.4	18.1994				15.0821				15.7787				17.7348				27.7204				20.233				27.2587				14.494				31.1088				17.4257				11.9178				19.2299				23.7233
2.8	17.4024				17.2579				17.5187				20.487				27.5292				21.6763				29.5129				14.9249				35.0092				20.6584				13.6606				20.8829				23.7002
3.2	18.1153				18.6549				17.8082				19.9578				31.2861				22.4572				32.5078				16.6233				31.6772				20.8733				13.3872				21.1056				25.407
3.6	18.8062				17.0995				18.6146				20.7552				31.0019				24.133				32.7576				16.9585				33.0345				20.6155				14.2135				21.4891				26.3937
4	20.8665				16.9735				18.2705				20.5746				30.1917				25.0014				33.5246				17.6003				35.7787				21.3774				14.3682				21.6348				25.9776
4.4	20.8036				17.6394				18.5519				20.4717				32.0947				22.8086				32.9991				17.546				35.5887				21.3194				15.306				22.5303				27.4445
4.8	21.1312				18.7831				19.154				21.4372				32.773				26.6755				33.377				17.3839				35.9842				21.6298				14.5119				22.2209				25.8554
5.2	21.024				17.7051				19.993				19.9799				32.544				25.2077				33.7057				16.8606				35.653				22.3793				15.6896				23.0457				26.4862
5.6	20.3854				18.8528				19.0631				19.787				32.5767				25.0516				34.4135				16.6978				36.8944				23.2896				15.6576				22.7585				27.1212
6	20.828				18.5181				19.8334				20.6504				33.8302				25.279				33.3046				17.194				37.2622				21.0568				15.4598				22.9429				26.896
6.4	20.0471				18.5743				20.2749				20.8469				34.5852				25.7296				34.1947				15.8475				37.3777				22.6884				14.3814				22.947				27.5703
6.8	21.1938				18.891				18.7828				20.38				33.561				26.2792				33.6542				16.5004				37.5047				21.8364				14.4783				22.5022				27.234
7.2	19.6482				19.2309				19.0646				19.3249				33.1883				26.5206				35.3953				17.9787				36.6603				22.3236				15.9817				21.8159				26.8322
7.6	19.6716				19.6813				20.2088				20.2701				33.2831				27.1605				33.3059				16.6878				37.7776				22.1244				14.1301				22.9233				26.6907
8	21.3536				17.2001				20.0773				19.3971				34.2082				25.8502				33.3346				16.1792				35.9548				22.1648				15.2102				23.7325				27.32
8.4	19.3319				17.2694				20.2471				21.1799				32.4742				26.8934				34.7791				15.9284				34.7791				22.0086				14.9045				23.1108				28.0114
8.8	18.977				17.1768				19.8736				21.5184				33.8934				24.8589				34.1114				16.4695				36.5708				22.7712				14.9805				22.3767				27.9437
9.2	19.5065				18.0373				19.3186				19.6263				33.5288				25.2357				33.0844				16.4082				35.5548				21.6168				14.7391				24.679				28.9336
9.6	19.1107				17.1941				19.4172				20.0382				35.4901				25.3744				32.6969				15.5392				36.0106				20.6937				14.0045				23.155				27.2515
10	18.6611				17.2176				19.9095				18.964				33.3818				25.6568				33.573				16.119				36.8049				21.1221				14.9102				23.2463				27.4858
10.4	19.897				16.4378				19.4914				18.5754				33.7574				25.0793				33.4718				16.5934				37.7929				22.7416				14.4869				23.7456				27.5835
10.8	20.1721				17.2957				18.9296				19.1917				34.1618				23.9546				31.6732				16.4561				36.7289				20.9446				14.7368				23.4951				28.6181
11.2	20.7006				16.6579				18.4636				20.5889				31.5449				26.3679				32.6088				17.4569				36.0633				21.6284				14.1002				24.8607				27.3909
11.6	18.1798				16.2713				19.6274				19.6711				32.4006				24.7082				32.7127				15.9352				35.4882				21.2574				14.9259				23.652				27.6517
12	19.1152				15.9774				19.0402				18.5345				34.1655				25.2323				33.1909				16.2691				36.5759				22.0475				14.3686				23.0391				28.4063
12.4	20.0049				17.5337				19.6619				19.7753				31.1751				24.1374				32.8717				16.8979				36.2221				21.042				13.9427				23.2034				27.4172
12.8	18.3011				16.2691				18.8673				18.2876				32.8209				23.3225				30.8248				17.9199				35.0398				20.9797				14.4443				23.8899				27.5405
13.2	19.4679				16.6904				19.2246				19.2934				31.523				24.2232				32.9465				16.3874				34.7165				21.5129				14.2087				22.9651				27.9341
13.6	18.5364				17.7539				17.5787				17.8319				30.5048				22.7206				32.661				17.3361				34.5679				21.3512				14.3391				23.7954				27.6762
14	17.2088				17.5993				18.9025				18.3711				31.7345				23.9808				32.723				16.867				33.329				20.4476				14.2891				23.9178				27.9496
14.4	19.106				17.4578				18.4704				18.5294				31.8034				24.2076				33.4652				17.3244				34.4273				19.5993				14.4313				22.9521				26.7477
14.8	18.3463				15.7012				18.5451				17.0153				31.6662				24.1789				33.1838				15.831				34.5748				22.1399				14.3825				23.4082				27.452
15.2	18.2931				17.0722				18.4014				18.3444				31.6954				23.9642				33.8096				15.2713				33.7932				20.0663				14.3257				23.1279				26.6437
0	1.00993				1.0282				1.01774				1.02443				0.99363				1.0095				1.0186				0.97544				0.987927				1.00287				1.00886				1.01569				1.0221
0.4	0.990075				0.971797				0.982257				0.975572				1.00637				0.990497				0.981404				1.02456				1.01207				0.997134				0.991139				0.984307				0.977901
0.8	0				0				0				0				0				0				0				0				0				0				0				0				0
1.2	0.057384				0.0584417				0.0732031				0.0582641				0.0747731				0.0592335				0.0702225				0.0606211				0.0937058				0.0678724				0.0777827				0.0992905				0.0913766
1.6	0.226015				0.228494				0.245977				0.220951				0.26919				0.228539				0.261858				0.202242				0.316755				0.234417				0.214097				0.292367				0.255012
2	0.340222				0.354669				0.399237				0.32069				0.412252				0.330742				0.392679				0.331232				0.476156				0.397368				0.361264				0.42225				0.404767
2.4	0.393254				0.394408				0.44655				0.372808				0.493832				0.393579				0.442372				0.370576				0.535945				0.396317				0.391531				0.479346				0.479321
2.8	0.376031				0.451306				0.495794				0.430664				0.490426				0.421654				0.478956				0.381594				0.60314				0.469839				0.448784				0.52055				0.478855
3.2	0.391436				0.487839				0.503985				0.41954				0.557353				0.436845				0.527558				0.425016				0.545737				0.474727				0.439804				0.526101				0.513339
3.6	0.406364				0.447162				0.526808				0.436301				0.552291				0.469443				0.531612				0.433588				0.56912				0.468864				0.466948				0.53566				0.533276
4	0.450885				0.443868				0.51707				0.432506				0.537857				0.486336				0.54406				0.449997				0.616398				0.486191				0.472032				0.539293				0.524869
4.4	0.449526				0.461282				0.525034				0.430343				0.571759				0.44368				0.535532				0.448608				0.613124				0.484872				0.502841				0.561615				0.554506
4.8	0.456604				0.491192				0.542074				0.450639				0.583843				0.5189				0.541663				0.444463				0.619938				0.491932				0.476752				0.553902				0.522398
5.2	0.454288				0.463				0.565819				0.420003				0.579762				0.490348				0.546999				0.431083				0.614233				0.508977				0.515443				0.574463				0.535143
5.6	0.44049				0.493014				0.5395				0.41595				0.580345				0.487313				0.558485				0.426921				0.635619				0.529682				0.514393				0.567304				0.547974
6	0.450053				0.48426				0.5613				0.434099				0.602676				0.491736				0.540488				0.439609				0.641957				0.4789				0.507893				0.5719				0.543423
6.4	0.433178				0.48573				0.573796				0.43823				0.616126				0.500501				0.554934				0.405183				0.643945				0.516009				0.472465				0.572002				0.557047
6.8	0.457956				0.494012				0.531568				0.428414				0.59788				0.511191				0.546162				0.421875				0.646133				0.496631				0.47565				0.560915				0.550253
7.2	0.42456				0.502901				0.539544				0.406234				0.591241				0.515887				0.574419				0.459672				0.631587				0.50771				0.52504				0.543807				0.542136
7.6	0.425065				0.514678				0.571925				0.426103				0.592929				0.528334				0.540511				0.426667				0.650834				0.503181				0.464211				0.571412				0.539275
8	0.46141				0.449794				0.568203				0.407752				0.609411				0.502847				0.540976				0.413664				0.619431				0.5041				0.499694				0.591582				0.551992
8.4	0.417726				0.451608				0.573008				0.44523				0.578519				0.52314				0.564418				0.40725				0.599177				0.500547				0.489649				0.576085				0.565961
8.8	0.410056				0.449184				0.562439				0.452345				0.603801				0.483562				0.553583				0.421086				0.630045				0.51789				0.492148				0.557787				0.564592
9.2	0.421499				0.471688				0.54673				0.41257				0.597307				0.490893				0.536916				0.419519				0.612541				0.491637				0.484216				0.615176				0.584593
9.6	0.412945				0.449639				0.549521				0.42123				0.632246				0.493592				0.530627				0.397301				0.620394				0.470643				0.460084				0.577187				0.550607
10	0.403231				0.450253				0.563455				0.398648				0.594688				0.499085				0.544845				0.412122				0.634078				0.480385				0.489838				0.579462				0.55534
10.4	0.429935				0.42986				0.551623				0.390479				0.60138				0.48785				0.543203				0.424254				0.6511				0.517217				0.475931				0.591909				0.557316
10.8	0.43588				0.452294				0.535723				0.403435				0.608584				0.465972				0.514014				0.420741				0.632769				0.476348				0.484143				0.585665				0.578218
11.2	0.447299				0.435616				0.522534				0.432806				0.561964				0.512916				0.529197				0.44633				0.621302				0.491901				0.463227				0.619705				0.553424
11.6	0.39283				0.425506				0.555471				0.413512				0.577208				0.480631				0.530883				0.407424				0.611393				0.483463				0.490353				0.589576				0.558692
12	0.413041				0.41782				0.538853				0.389619				0.608649				0.490828				0.538643				0.415961				0.630132				0.501431				0.472045				0.574298				0.573939
12.4	0.432267				0.458517				0.556447				0.415702				0.555376				0.469529				0.533463				0.432038				0.624036				0.478563				0.458052				0.578393				0.553955
12.8	0.395451				0.425447				0.53396				0.384429				0.584696				0.453676				0.500245				0.458168				0.603669				0.477147				0.474532				0.595507				0.556445
13.2	0.420664				0.436466				0.544073				0.405573				0.561574				0.471198				0.534678				0.418986				0.598099				0.489272				0.466793				0.572453				0.564398
13.6	0.400535				0.464278				0.49749				0.374849				0.543436				0.441968				0.530045				0.443241				0.595539				0.485595				0.471074				0.59315				0.559187
14	0.371848				0.460232				0.534957				0.386184				0.565342				0.466483				0.531051				0.431247				0.574194				0.465046				0.469432				0.596202				0.564712
14.4	0.412844				0.456534				0.522727				0.389512				0.566569				0.470893				0.543095				0.442942				0.593116				0.445752				0.474103				0.57213				0.540427
14.8	0.396428				0.410596				0.524841				0.357683				0.564125				0.470337				0.538529				0.404759				0.595658				0.503534				0.472503				0.5835				0.554658
15.2	0.395278				0.446448				0.520775				0.385624				0.564645				0.466159				0.548684				0.39045				0.582191				0.456373				0.470634				0.576512				0.538325
	-1
0	1.01138
0.4	0.988622
0.8
1.2	0.079424
1.6	0.256841
2	0.389475
2.4	0.44335
2.8	0.473029
3.2	0.490449
3.6	0.504046
4	0.514007
4.4	0.522514
4.8	0.526849
5.2	0.531702
5.6	0.536713
6	0.537639
6.4	0.535975
6.8	0.53281
7.2	0.535257
7.6	0.538371
8	0.538286
8.4	0.537364
8.8	0.53612
9.2	0.532118
9.6	0.528716
10	0.52931
10.4	0.530025
10.8	0.529759
11.2	0.528628
11.6	0.52747
12	0.527565
12.4	0.525814
12.8	0.518884
13.2	0.516975
13.6	0.51757
14	0.517392
14.4	0.517971
14.8	0.51615
15.2	0.514214
min	0.057384				0.0584417				0.0732031				0.0582641				0.0747731				0.0592335				0.0702225				0.0606211				0.0937058				0.0678724				0.0777827				0.0992905				0.0913766
rec	0.4111				0.43997				0.533806				0.39457				0.574119				0.472957				0.531979				0.425888				0.608707				0.482434				0.472525				0.586846				0.557977
rec-min	0.353716				0.381529				0.460602				0.336306				0.499346				0.413723				0.461757				0.365266				0.515002				0.414562				0.394742				0.487556				0.4666
average(rec-min)	0.437172
rec average	0.514789
min average	0.0776178
rec- av min	0.333482				0.362353				0.456188				0.316952				0.496501				0.395339				0.454362				0.34827				0.53109				0.404816				0.394907				0.509228				0.480359
imm	46.0426				41.3713				26.1888				48.7172				19.6661				36.0341				26.4843				43.6499				14.0697				34.5007				36.104				17.6068				22.2779
mean(imm)	29.2656
sd(imm)	11.0487
sem(imm	2.0172
fi	19.9101
SEM(FI)	3.65712
			0.374229
mean(imm)	0.0776178
sd(imm)	0.364195
sem(imm	41.0733
fi	11.0487
[truncated: 22 more columns]

## Sheet: wt
cell1				cell2				cell3				cell4				cell5				cell6				cell7				cell8				cell9				cell10
Channel.001				Channel.001				Channel.001				Channel.001				Channel.001				Channel.001				Channel.001				Channel.001				Channel.001				Channel.001				Channel.001				Channel.001				Channel.001
Axis [s]	ROI1 []	ROI2 []		Axis [s]	ROI1 []	ROI2 []		Axis [s]	ROI1 []	ROI2 []		Axis [s]	ROI1 []	ROI2 []		Axis [s]	ROI1 []	ROI2 []		Axis [s]	ROI1 []	ROI2 []		Axis [s]	ROI1 []	ROI2 []		Axis [s]	ROI1 []	ROI2 []		Axis [s]	ROI1 []	ROI2 []		Axis [s]	ROI1 []	ROI2 []		Axis [s]	ROI1 []	ROI2 []		Axis [s]	ROI1 []	ROI2 []		Axis [s]	ROI1 []
0	54.6626	8.39903		0	64.8145	11.6504		0	56.7748	12.3103		0	66.7896	13.7406		0	66.6089	13.7885		0	85.9741	15.8864		0	70.2848	15.4274		0	94.0286	11.166		0	96.7909	17.4702		0	96.9874	18.7427		0	43.3062	12.9913		0	49.2764	12.7304		0	68.7148
0.4	54.2226	7.91401		0.4	62.2995	12.8618		0.4	57.3339	12.7761		0.4	65.6383	13.5094		0.4	66.8276	14.2384		0.4	81.0718	15.8013		0.4	69.1014	15.1644		0.4	91.7897	11.6854		0.4	93.855	18.0062		0.4	94.4483	19.3287		0.4	41.72	12.9994		0.4	48.784	12.6639		0.4	66.014
0.8				0.8				0.8				0.8				0.8				0.8				0.8				0.8				0.8				0.8				0.8				0.8				0.8
1.2	12.4353	8.57343		1.2	16.468	11.5921		1.2	16.7219	11.8515		1.2	18.3632	13.2362		1.2	20.1214	13.4842		1.2	23.5398	15.7725		1.2	20.5637	14.9326		1.2	20.6723	11.3266		1.2	26.2127	17.4835		1.2	27.9475	18.224		1.2	15.7842	12.6222		1.2	16.4442	12.6912		1.2	18.5495
1.6	22.5705	7.83623		1.6	28.7284	12.1212		1.6	28.4612	12.3258		1.6	29.0595	13.1973		1.6	33.1393	13.7087		1.6	38.8012	15.1404		1.6	31.7225	15.0536		1.6	39.2252	11.3472		1.6	45.2245	17.5983		1.6	47.0044	18.0891		1.6	21.6073	12.4981		1.6	24.5631	13.0719		1.6	30.5434
2	31.6714	8.19662		2	39.2449	11.5282		2	37.4915	12.3139		2	38.1007	13.5442		2	42.7207	13.8989		2	48.478	15.67		2	40.8089	15.0026		2	53.3934	11.6961		2	59.7037	17.5831		2	60.9578	18.508		2	27.0713	12.7239		2	30.299	12.6569		2	39.8267
2.4	34.726	8.20531		2.4	40.8846	11.0348		2.4	39.4314	12.1821		2.4	40.6451	13.7904		2.4	46.4741	13.8224		2.4	54.2187	15.7078		2.4	45.9917	14.811		2.4	58.2611	11.2347		2.4	64.0294	18.4434		2.4	65.375	18.7511		2.4	30.1237	12.8551		2.4	33.0498	12.3437		2.4	43.0609
2.8	35.8751	8.19614		2.8	44.6787	11.4774		2.8	41.1057	12.3351		2.8	43.018	13.8114		2.8	47.96	13.2727		2.8	57.0293	16.1589		2.8	48.1606	14.9017		2.8	60.8466	11.2537		2.8	66.4763	17.4645		2.8	67.6359	18.9767		2.8	30.5806	13.0028		2.8	34.3594	13.0964		2.8	45.3941
3.2	38.0768	8.28454		3.2	46.1309	11.3985		3.2	41.3977	12.3464		3.2	42.7611	13.229		3.2	51.0952	13.3159		3.2	58.6629	16.2819		3.2	48.8493	15.1039		3.2	63.5723	11.6213		3.2	69.023	18.5971		3.2	69.7355	19.026		3.2	30.9171	13.0134		3.2	35.9357	12.8698		3.2	47.8597
3.6	38.5688	7.98164		3.6	46.5469	11.6767		3.6	42.7101	12.1103		3.6	43.501	13.7694		3.6	49.9688	13.8734		3.6	57.6904	15.5912		3.6	49.2916	15.3606		3.6	66.402	11.2637		3.6	69.0284	17.6649		3.6	69.5694	18.3028		3.6	31.1737	12.8386		3.6	37.8157	12.4472		3.6	48.508
4	39.2075	7.61208		4	45.2958	11.937		4	42.7358	12.5609		4	43.7935	13.6116		4	52.7149	13.8752		4	58.044	14.9754		4	48.4472	14.6535		4	66.4105	11.3204		4	70.7077	17.4612		4	68.2115	19.2657		4	32.449	12.9188		4	38.3135	12.9336		4	49.3043
4.4	40.3806	8.27391		4.4	46.7465	12.7556		4.4	42.7803	12.4027		4.4	43.6825	13.6871		4.4	51.9928	14.4824		4.4	59.781	15.6468		4.4	49.3492	15.2436		4.4	67.5802	11.5414		4.4	69.776	17.0921		4.4	69.0719	18.4966		4.4	33.2416	12.7547		4.4	39.769	12.5632		4.4	48.1704
4.8	39.6909	7.4942		4.8	46.6211	11.7726		4.8	42.2054	12.6109		4.8	45.4594	13.7442		4.8	50.6315	13.4833		4.8	61.6763	15.618		4.8	48.7338	15.2091		4.8	67.7228	11.5595		4.8	70.5567	17.9855		4.8	70.9063	18.9958		4.8	33.5436	13.1831		4.8	40.2539	12.0937		4.8	49.113
5.2	40.3385	7.84348		5.2	47.3244	12.3374		5.2	44.5921	12.5655		5.2	44.8001	13.935		5.2	53.3589	13.4819		5.2	61.7916	14.8781		5.2	50.4303	15.0634		5.2	68.9119	11.753		5.2	69.6646	18.1773		5.2	70.4006	19.432		5.2	33.8501	13.107		5.2	39.8997	12.9232		5.2	48.516
5.6	40.8465	8.32029		5.6	48.6007	11.938		5.6	45.7982	12.0025		5.6	47.7383	14.1618		5.6	52.7548	13.9068		5.6	64.2778	16.0077		5.6	51.6878	14.8708		5.6	67.9812	11.441		5.6	70.8463	17.3657		5.6	70.6219	17.8605		5.6	34.7064	12.459		5.6	39.3069	13.0136		5.6	49.3343
6	40.4337	7.91063		6	48.1237	11.6739		6	44.4018	12.063		6	47.6709	14.0174		6	54.0162	13.9058		6	62.8952	15.5094		6	52.9415	15.4234		6	67.9026	11.3164		6	73.0269	17.0864		6	72.2536	18.2244		6	33.9589	12.7006		6	39.0344	13.1144		6	47.6306
6.4	38.5279	8.01594		6.4	49.4503	11.1795		6.4	44.5206	11.9349		6.4	47.7356	13.679		6.4	54.953	13.7444		6.4	63.8279	15.641		6.4	53.0444	14.6736		6.4	67.2394	11.6773		6.4	72.668	17.3818		6.4	72.9549	18.7152		6.4	33.7259	12.7522		6.4	38.3453	12.7658		6.4	50.7351
6.8	41.3725	7.6971		6.8	49.4046	12.5771		6.8	45.5919	11.7674		6.8	45.8651	13.9804		6.8	55.1075	14.0853		6.8	65.266	15.9688		6.8	53.9536	14.7482		6.8	68.6242	11.6007		6.8	74.6831	17.0665		6.8	73.0045	18.2664		6.8	33.0629	12.8355		6.8	38.6055	12.9493		6.8	50.1561
7.2	41.9535	8.23092		7.2	47.8796	11.2425		7.2	44.5349	11.6952		7.2	48.5122	13.5324		7.2	53.0863	14.2871		7.2	67.4233	15.5984		7.2	54.3053	14.4569		7.2	67.7629	11.2785		7.2	72.7205	17.3839		7.2	73.5321	19.2037		7.2	33.0301	13.0379		7.2	38.491	12.4842		7.2	50.4346
7.6	41.4475	8.17536		7.6	49.0797	12.1983		7.6	44.9826	12.0809		7.6	46.731	14.1022		7.6	54.2829	14.0209		7.6	66.8442	15.6835		7.6	54.4326	14.7193		7.6	67.3512	11.7238		7.6	74.8585	17.8748		7.6	74.2947	18.3899		7.6	32.9163	12.857		7.6	38.2095	12.6111		7.6	50.2181
8	39.9616	8.1744		8	48.8094	11.9483		8	45.6994	12.254		8	48.5766	13.5464		8	53.1675	13.4244		8	68.2083	15.3999		8	52.9256	15.3951		8	68.1681	11.385		8	73.3813	17.7661		8	72.1521	18.664		8	33.6256	12.6987		8	38.9842	13.1863		8	51.2254
8.4	41.9178	8.00676		8.4	48.0304	11.7256		8.4	45.216	12.3983		8.4	44.8276	13.8092		8.4	54.1692	13.6892		8.4	68.4345	15.0053		8.4	51.8595	15.3672		8.4	68.5893	11.0014		8.4	74.2374	18.0401		8.4	73.2636	18.4943		8.4	33.5582	12.7572		8.4	39.5051	13.25		8.4	51.7928
8.8	40.5203	7.86039		8.8	48.6102	10.9182		8.8	44.2012	11.6716		8.8	48.3655	13.5879		8.8	52.7148	14.2667		8.8	67.445	16.2054		8.8	53.3578	15.262		8.8	68.6234	11.6062		8.8	74.3297	17.2545		8.8	72.441	19.1988		8.8	33.3715	12.6315		8.8	39.1497	13.1236		8.8	50.8209
9.2	40.4997	7.89614		9.2	48.5385	12.1212		9.2	42.5931	12.1294		9.2	45.5984	13.842		9.2	52.4741	13.1902		9.2	66.8574	15.6086		9.2	53.7324	14.9688		9.2	69.4627	11.8222		9.2	72.9032	17.531		9.2	72.319	18.2901		9.2	34.0194	13.6306		9.2	39.5219	12.579		9.2	51.3487
9.6	39.7414	8.3029		9.6	46.9766	12.0761		9.6	43.3209	12.3479		9.6	49.6088	13.867		9.6	53.1455	14.2829		9.6	68.2954	15.9378		9.6	51.2747	14.8274		9.6	68.515	11.1718		9.6	73.5013	17.4397		9.6	72.584	18.2343		9.6	33.4726	13.7609		9.6	39.5096	13.1225		9.6	51.8342
10	39.9926	7.80193		10	48.1447	12.2312		10	42.2316	12.1616		10	46.2513	14.0984		10	53.879	13.6494		10	68.5027	16.0185		10	51.7213	15.1289		10	68.49	11.362		10	72.5843	17.8298		10	73.1146	17.7057		10	33.1373	13.4453		10	39.6224	12.6416		10	51.4605
10.4	38.8667	7.94734		10.4	47.5726	11.5075		10.4	43.5096	11.9645		10.4	46.9735	13.9223		10.4	53.3904	13.1104		10.4	67.3891	15.3972		10.4	51.3799	14.6407		10.4	67.0105	11.0206		10.4	70.827	17.0083		10.4	73.431	18.7259		10.4	32.6235	13.6726		10.4	40.6717	12.4831		10.4	51.6556
10.8	39.0042	7.61691		10.8	46.4743	11.3891		10.8	45.2791	12.1		10.8	46.1942	13.7797		10.8	53.3314	14.353		10.8	67.6579	15.9762		10.8	51.4976	15.3872		10.8	68.5812	11.6144		10.8	71.7482	17.4835		10.8	72.8106	18.2508		10.8	33.1656	13.5594		10.8	41.2347	12.8998		10.8	51.5101
11.2	39.7362	8.02947		11.2	45.0877	11.6739		11.2	44.4805	11.9966		11.2	46.1873	14.3304		11.2	53.5599	13.6948		11.2	68.1197	15.694		11.2	51.4452	15.1154		11.2	67.7429	10.9125		11.2	72.8614	17.8748		11.2	72.409	18.367		11.2	32.2166	13.5637		11.2	39.4369	12.4036		11.2	51.8122
11.6	40.0568	7.92126		11.6	45.5661	12.3148		11.6	43.1115	12.4286		11.6	46.9462	13.8089		11.6	53.962	13.9657		11.6	67.8118	15.6658		11.6	51.1308	14.4678		11.6	68.6834	11.6697		11.6	72.0705	17.8045		11.6	73.9786	18.8112		11.6	32.9601	13.2596		11.6	40.591	13.2309		11.6	51.1905
12	39.8551	7.55072		12	46.3426	11.984		12	45.5852	12.1172		12	48.0007	14.0873		12	53.2575	14.3488		12	68.4109	15.228		12	51.5334	14.7094		12	67.1521	11.8109		12	72.3551	17.3959		12	73.7511	18.711		12	34.4958	13.5479		12	39.174	12.6373		12	51.1501
12.4	40.3873	8.17536		12.4	46.845	11.8036		12.4	43.292	12.0924		12.4	46.0464	14.1815		12.4	53.4307	13.4921		12.4	69.1878	15.5542		12.4	50.6174	14.5092		12.4	67.6067	11.515		12.4	71.2853	17.1095		12.4	72.7955	18.6414		12.4	34.0795	13.4089		12.4	40.6008	12.6078		12.4	50.9246
12.8	40.5173	8.31594		12.8	46.6435	11.531		12.8	43.4966	11.9273		12.8	46.8044	14.19		12.8	54.4612	13.5997		12.8	67.1461	16.0345		12.8	50.9314	15.1295		12.8	68.1617	11.5336		12.8	72.4206	16.4165		12.8	72.5492	18.5191		12.8	33.6444	13.3644		12.8	38.8426	12.2571		12.8	48.0639
13.2	38.7669	7.91353		13.2	47.3124	12.2171		13.2	44.6871	12.0053		13.2	44.8255	13.6388		13.2	54.5077	14.4369		13.2	67.3867	16.2032		13.2	51.0284	14.6617		13.2	66.67	11.6764		13.2	72.0555	18.0219		13.2	73.3005	18.6701		13.2	33.9331	13.4751		13.2	39.6855	12.5005		13.2	49.9251
13.6	38.6637	8.4971		13.6	44.9652	11.5724		13.6	44.8969	12.5126		13.6	45.659	14.2368		13.6	53.4558	14.1122		13.6	68.2027	15.1418		13.6	50.4299	15.2541		13.6	66.3998	11.8225		13.6	71.626	17.3554		13.6	71.9819	18.6277		13.6	33.3421	13.3539		13.6	40.8106	12.7424		13.6	49.0593
14	39.5308	8.41739		14	45.2992	12.0141		14	42.8458	12.2697		14	45.9495	13.9786		14	52.5548	14.0598		14	67.568	15.1429		14	49.7816	15.1325		14	67.2292	11.6162		14	71.1562	17.9421		14	71.9493	19.3911		14	33.382	13.4378		14	40.0187	12.8077		14	49.237
14.4	38.3778	8.54879		14.4	44.9305	12.2754		14.4	42.7015	12.355		14.4	46.5064	13.8509		14.4	54.3731	13.6609		14.4	68.1918	15.0199		14.4	49.5482	14.8698		14.4	67.0062	11.8326		14.4	71.5008	17.964		14.4	72.3309	18.3777		14.4	34.2618	13.4618		14.4	40.7239	12.9826		14.4	51.1828
14.8	39.4195	8.93961		14.8	45.7971	10.5959		14.8	43.9594	11.9947		14.8	44.7335	13.6393		14.8	55.0519	13.7189		14.8	68.348	15.3372		14.8	50.5828	14.4681		14.8	67.3208	11.287		14.8	71.3138	17.7587		14.8	70.2468	18.4262		14.8	33.9587	13.1928		14.8	38.8125	12.5577		14.8	49.7261
15.2	38.7377	8.06087		15.2	46.6565	11.7519		15.2	41.081	12.3368		15.2	46.4245	13.9721		15.2	54.6995	14.1832		15.2	68.3007	15.3051		15.2	49.5263	14.6736		15.2	67.4549	11.4326		15.2	72.1191	18.3364		15.2	71.629	17.9591		15.2	34.5086	13.1838		15.2	38.6692	12.3257		15.2	48.3107
0	46.2636				53.1641				44.4645				53.0489				52.8204				70.0877				54.8574				82.8626				79.3206				78.2446				30.315				36.546				54.792
0.4	46.3086				49.4377				44.5578				52.1289				52.5892				65.2705				53.937				80.1043				75.8488				75.1196				28.7206				36.1201				52.3476
0.8	0				0				0				0				0				0				0				0				0				0				0				0				0
1.2	3.86189				4.87586				4.87048				5.12699				6.63722				7.76728				5.63106				9.34571				8.72918				9.72352				3.16198				3.75305				5.34745
1.6	14.7342				16.6072				16.1353				15.8622				19.4306				23.6608				16.6689				27.8779				27.6262				28.9153				9.10916				11.4912				17.8233
2	23.4748				27.7167				25.1776				24.5565				28.8218				32.808				25.8062				41.6974				42.1207				42.4498				14.3475				17.6421				26.9488
2.4	26.5207				29.8499				27.2493				26.8547				32.6518				38.5109				31.1808				47.0264				45.586				46.6239				17.2686				20.7061				29.753
2.8	27.6789				33.2013				28.7706				29.2066				34.6873				40.8704				33.2589				49.5929				49.0119				48.6592				17.5778				21.263				32.1136
3.2	29.7923				34.7324				29.0512				29.5321				37.7793				42.381				33.7454				51.951				50.4259				50.7096				17.9037				23.0658				34.6649
3.6	30.5872				34.8702				30.5998				29.7315				36.0954				42.0992				33.931				55.1383				51.3635				51.2666				18.3351				25.3685				35.4248
4	31.5954				33.3587				30.1748				30.1819				38.8396				43.0686				33.7936				55.0901				53.2465				48.9459				19.5302				25.3799				36.2639
4.4	32.1067				33.9908				30.3776				29.9955				37.5104				44.1342				34.1056				56.0387				52.6838				50.5753				20.487				27.2058				35.1119
4.8	32.1967				34.8485				29.5945				31.7152				37.1482				46.0582				33.5247				56.1633				52.5712				51.9105				20.3605				28.1602				35.695
5.2	32.4951				34.987				32.0266				30.865				39.877				46.9135				35.3669				57.1589				51.4873				50.9686				20.7431				26.9765				35.5074
5.6	32.5262				36.6627				33.7957				33.5764				38.848				48.2701				36.817				56.5403				53.4806				52.7615				22.2475				26.2933				36.006
6	32.5231				36.4498				32.3388				33.6535				40.1103				47.3858				37.5181				56.5862				55.9406				54.0292				21.2584				25.92				34.1082
6.4	30.512				38.2708				32.5857				34.0566				41.2086				48.187				38.3708				55.5621				55.2862				54.2397				20.9737				25.5795				37.5232
6.8	33.6754				36.8276				33.8245				31.8848				41.0221				49.2972				39.2054				57.0235				57.6165				54.7381				20.2274				25.6562				36.9238
7.2	33.7226				36.6371				32.8397				34.9799				38.7992				51.8249				39.8483				56.4844				55.3366				54.3283				19.9922				26.0068				36.8499
7.6	33.2722				36.8814				32.9017				32.6287				40.262				51.1607				39.7134				55.6273				56.9837				55.9048				20.0593				25.5984				36.5846
8	31.7872				36.8611				33.4455				35.0302				39.7431				52.8083				37.5305				56.7831				55.6152				53.4881				20.9269				25.7979				38.1744
8.4	33.911				36.3049				32.8177				31.0185				40.48				53.4292				36.4923				57.5879				56.1973				54.7694				20.801				26.2551				38.3219
8.8	32.6599				37.6919				32.5296				34.7776				38.4481				51.2397				38.0958				57.0172				57.0752				53.2422				20.74				26.0261				37.6075
9.2	32.6036				36.4172				30.4637				31.7564				39.284				51.2488				38.7636				57.6405				55.3722				54.0288				20.3888				26.9429				37.2311
9.6	31.4385				34.9005				30.973				35.7418				38.8626				52.3576				36.4472				57.3432				56.0616				54.3496				19.7117				26.3871				37.416
10	32.1907				35.9135				30.0701				32.1529				40.2296				52.4842				36.5925				57.1279				54.7546				55.4089				19.6921				26.9807				37.2123
10.4	30.9194				36.0651				31.5451				33.0512				40.28				51.9919				36.7392				55.9899				53.8187				54.705				18.9509				28.1886				38.1272
10.8	31.3873				35.0852				33.1791				32.4146				38.9784				51.6817				36.1103				56.9669				54.2647				54.5598				19.6062				28.3349				38.0531
11.2	31.7067				33.4138				32.4838				31.8569				39.8651				52.4257				36.3299				56.8304				54.9866				54.042				18.6528				27.0334				38.4315
11.6	32.1356				33.2513				30.683				33.1373				39.9963				52.146				36.663				57.0137				54.266				55.1675				19.7005				27.3601				37.3925
12	32.3044				34.3586				33.468				33.9135				38.9087				53.1828				36.824				55.3412				54.9592				55.0401				20.948				26.5367				37.5046
12.4	32.2119				35.0414				31.1995				31.8649				39.9386				53.6336				36.1082				56.0917				54.1758				54.1541				20.6707				27.9929				37.2995
12.8	32.2014				35.1125				31.5693				32.6144				40.8615				51.1115				35.8019				56.6281				56.004				54.0301				20.28				26.5855				33.8768
13.2	30.8534				35.0953				32.6818				31.1867				40.0708				51.1835				36.3666				54.9936				54.0336				54.6304				20.458				27.1849				36.0829
13.6	30.1666				33.3929				32.3843				31.4222				39.3435				53.0609				35.1758				54.5774				54.2707				53.3542				19.9882				28.0682				35.4179
14	31.1134				33.2851				30.5761				31.9709				38.4949				52.4251				34.6492				55.613				53.2141				52.5582				19.9442				27.2109				35.8306
14.4	29.829				32.6551				30.3465				32.6556				40.7121				53.1719				34.6784				55.1735				53.5367				53.9532				20.8				27.7413				37.8215
14.8	30.4799				35.2012				31.9646				31.0942				41.333				53.0108				36.1146				56.0337				53.5551				51.8206				20.7659				26.2547				36.0223
15.2	30.6768				34.9047				28.7443				32.4524				40.5163				52.9955				34.8528				56.0222				53.7828				53.6699				21.3248				26.3435				35.1351
0	0.999514				1.03632				0.998952				1.00875				1.00219				1.03559				1.00846				1.01693				1.02237				1.02038				1.02701				1.00586				1.02282
0.4	1.00049				0.963681				1.00105				0.991252				0.997806				0.964412				0.99154				0.983075				0.977626				0.979623				0.972994				0.994138				0.977185
0.8	0				0				0				0				0				0				0				0				0				0				0				0				0
1.2	0.0834353				0.0950443				0.109421				0.0974918				0.125932				0.114766				0.103517				0.114695				0.112512				0.126803				0.107121				0.103296				0.0998222
1.6	0.318329				0.323721				0.362501				0.301626				0.368668				0.349603				0.30643				0.34213				0.356077				0.37708				0.308599				0.316273				0.332713
2	0.507167				0.540276				0.565648				0.466952				0.546853				0.484758				0.474404				0.511728				0.542899				0.553581				0.486062				0.485567				0.50306
2.4	0.572972				0.581858				0.612189				0.510654				0.619522				0.569022				0.573205				0.577128				0.587564				0.608015				0.585025				0.569897				0.555407
2.8	0.597997				0.647187				0.646369				0.555376				0.658143				0.603885				0.611408				0.608625				0.63172				0.634558				0.595498				0.585224				0.599473
3.2	0.643655				0.677033				0.652673				0.561565				0.716809				0.626205				0.620352				0.637566				0.649947				0.661296				0.60654				0.634845				0.647098
3.6	0.660829				0.679719				0.687463				0.565358				0.68486				0.622041				0.623764				0.676681				0.662031				0.668561				0.621155				0.698222				0.661283
4	0.682611				0.650256				0.677916				0.573921				0.736928				0.636365				0.621238				0.676089				0.686301				0.638296				0.661642				0.698536				0.676948
4.4	0.693658				0.662578				0.682471				0.570377				0.711707				0.652111				0.626973				0.687731				0.679049				0.659546				0.694055				0.74879				0.655443
4.8	0.695601				0.679296				0.664878				0.603078				0.704835				0.680539				0.616295				0.689261				0.677597				0.676957				0.689771				0.775058				0.666327
5.2	0.702048				0.681996				0.719517				0.586911				0.75661				0.693176				0.650159				0.701478				0.663626				0.664674				0.702734				0.74248				0.662825
5.6	0.70272				0.71466				0.759264				0.63847				0.737086				0.71322				0.676817				0.693886				0.689319				0.688054				0.753698				0.723675				0.672134
6	0.702653				0.710511				0.726532				0.639935				0.761038				0.700154				0.689706				0.69445				0.721025				0.704587				0.720189				0.7134				0.636706
6.4	0.659204				0.746006				0.732079				0.647601				0.781876				0.711992				0.705383				0.681882				0.712591				0.707332				0.710545				0.704028				0.700454
6.8	0.727549				0.717874				0.75991				0.606302				0.778338				0.728396				0.720725				0.699817				0.742627				0.713831				0.685261				0.706139				0.689266
7.2	0.728568				0.71416				0.737786				0.665157				0.736161				0.765744				0.732544				0.693201				0.713241				0.708488				0.677293				0.71579				0.687887
7.6	0.718837				0.718922				0.739179				0.620449				0.763915				0.755931				0.730062				0.682683				0.73447				0.729046				0.679567				0.704549				0.682934
8	0.686755				0.718527				0.751395				0.666113				0.75407				0.780276				0.689933				0.696867				0.716831				0.69753				0.708958				0.710039				0.712611
8.4	0.73264				0.707685				0.737291				0.589829				0.768051				0.78945				0.670848				0.706744				0.724334				0.714239				0.704695				0.722622				0.715365
8.8	0.705609				0.734723				0.730819				0.66131				0.729499				0.757098				0.700327				0.699739				0.73565				0.694324				0.702626				0.71632				0.702029
9.2	0.704392				0.709875				0.684406				0.603862				0.745359				0.757232				0.712603				0.707388				0.713699				0.704582				0.690728				0.741555				0.695003
9.6	0.679222				0.680309				0.695849				0.679645				0.737363				0.773615				0.67002				0.70374				0.722585				0.708766				0.667791				0.726256				0.698453
10	0.695472				0.700056				0.675562				0.611401				0.763301				0.775486				0.67269				0.701099				0.705739				0.722579				0.667125				0.742595				0.694652
10.4	0.668005				0.70301				0.708702				0.628482				0.764256				0.768212				0.675387				0.687132				0.693677				0.7134				0.642016				0.77584				0.71173
10.8	0.678114				0.68391				0.745411				0.616376				0.739561				0.763628				0.663827				0.699122				0.699425				0.711506				0.664217				0.779866				0.710347
11.2	0.685016				0.651329				0.729791				0.605773				0.756384				0.774622				0.667862				0.697447				0.708729				0.704754				0.631919				0.744043				0.717411
11.6	0.694281				0.648162				0.689332				0.630119				0.758874				0.770489				0.673987				0.699697				0.699442				0.719431				0.667411				0.753035				0.698015
12	0.697928				0.669747				0.7519				0.644878				0.738239				0.785809				0.676947				0.679172				0.708377				0.717769				0.709672				0.730374				0.700108
12.4	0.695931				0.683057				0.700938				0.605925				0.75778				0.79247				0.663787				0.688381				0.698279				0.706215				0.700278				0.770454				0.69628
12.8	0.695703				0.684442				0.709244				0.620177				0.775289				0.755204				0.658156				0.694965				0.721843				0.704598				0.687044				0.731718				0.632386
13.2	0.666579				0.684107				0.734239				0.593027				0.760287				0.756268				0.668539				0.674905				0.696446				0.712427				0.693072				0.748215				0.673568
13.6	0.651741				0.650922				0.727555				0.597506				0.746489				0.784007				0.646646				0.669797				0.699502				0.695784				0.677159				0.772525				0.661154
14	0.672198				0.648821				0.68693				0.607941				0.730388				0.774614				0.636966				0.682506				0.685883				0.685404				0.675667				0.748931				0.668858
14.4	0.644448				0.636541				0.681773				0.620959				0.772456				0.785648				0.637504				0.677113				0.690042				0.703596				0.704661				0.763529				0.706024
14.8	0.65851				0.686171				0.718126				0.591269				0.784236				0.783267				0.663906				0.68767				0.690279				0.675784				0.703506				0.722613				0.672438
15.2	0.662764				0.680391				0.645776				0.617096				0.76874				0.783042				0.640709				0.687529				0.693213				0.699902				0.722439				0.725055				0.655876
	30
0	1.01341
0.4	0.986592
0.8
1.2	0.103233
1.6	0.326337
2	0.488182
2.4	0.555224
2.8	0.598501
3.2	0.627963
3.6	0.645665
4	0.659328
4.4	0.670093
4.8	0.67802
5.2	0.68734
5.6	0.69392
6	0.695979
6.4	0.698203
6.8	0.703631
7.2	0.705602
7.6	0.704862
8	0.703973
8.4	0.704218
8.8	0.703889
9.2	0.699202
9.6	0.699532
10	0.70203
10.4	0.701005
10.8	0.700724
11.2	0.700251
11.6	0.699101
12	0.698571
12.4	0.69912
12.8	0.699509
13.2	0.695078
13.6	0.692152
14	0.692572
14.4	0.691309
14.8	0.689048
15.2	0.685197
min	0.0834353				0.0950443				0.109421				0.0974918				0.125932				0.114766				0.103517				0.114695				0.112512				0.126803				0.107121				0.103296				0.0998222
rec	0.674709				0.670047				0.709978				0.61381				0.757921				0.775175				0.659556				0.686572				0.698857				0.70389				0.683005				0.751246				0.684938
rec-min	0.591274				0.575003				0.600557				0.516318				0.63199				0.660409				0.556038				0.571877				0.586345				0.577087				0.575883				0.64795				0.585116
average(rec-min)	0.592431
rec average	0.695665
min average	0.103233
rec- av min	0.571476				0.566813				0.606745				0.510576				0.654688				0.671942				0.556322				0.583338				0.595623				0.600657				0.579771				0.648013				0.581705
imm	3.5372				4.32416				-2.41606				13.8168				-10.5087				-13.4211				6.09505				1.53479				-0.538825				-1.38844				2.13696				-9.38194				1.81059
mean(imm)	-3.25665e-16
sd(imm)	6.61232
sem(imm	1.0455
fi	22.5815
SEM(FI)	4.04829
			0.599975
mean(imm)	0.103233
sd(imm)	0.575623
sem(imm	2.83708
fi	6.61232
[truncated: 52 more columns]

## Sheet: A
MEAN										SD										SEM
Time(s)	H2O2	wt no UV	Cisplatin	THZ1+H2O2	4J	THZ1+Cisplatin	THZ1+4J			Time(s)	H2O2	wt no UV	Cisplatin	THZ1+H2O2	4J	THZ1+Cisplatin	THZ1+4J			Time(s)	H2O2	wt no UV	Cisplatin	THZ1+H2O2	4J	THZ1+Cisplatin	THZ1+4J
0	1.00904	1.01341	1.01037	1.00663	1.01138	1.01428	1.01152			1.2	0.0179993	0.00923992	0.0185302	0.0425568	0.0168889	0.0209474	0.0193366			1.2	0.00402477	0.00206611	0.00414347	0.00951599	0.00377647	0.00468398	0.00432379			immobile fractions
0.4	0.990961	0.986592	0.989628	0.993373	0.988622	0.985724	0.988477			1.6	0.0737242	0.0239352	0.0386995	0.0473528	0.0356297	0.0159922	0.0367433			1.6	0.0164852	0.00535208	0.00865346	0.0105884	0.00796705	0.00357596	0.00821606		wt no UV	-3.25665e-16
0.8	0	0	0	0	0	0	0			2	0.122811	0.0366041	0.0514386	0.0544933	0.0472386	0.0299616	0.0480115			2	0.0274613	0.00818492	0.011502	0.0121851	0.0105629	0.00669962	0.0107357		Cisplatin	24.1818
1.2	0.08946	0.103233	0.122204	0.167004	0.079424	0.107195	0.150384			2.4	0.143114	0.0340758	0.0521659	0.0522148	0.0576817	0.0290673	0.0471909			2.4	0.0320014	0.00761959	0.0116646	0.0116756	0.012898	0.00649965	0.0105522		H2O2	11.8776
1.6	0.286011	0.326337	0.307027	0.410737	0.256841	0.331653	0.400248			2.8	0.153971	0.0270229	0.046944	0.0466967	0.0576801	0.0350569	0.040505			2.8	0.034429	0.0060425	0.010497	0.0104417	0.0128977	0.00783897	0.0090572		THZ1+H2O2	-1.81379
2	0.438497	0.488182	0.400916	0.522568	0.389475	0.496846	0.544695			3.2	0.16254	0.0337032	0.0556797	0.0396424	0.0535767	0.029024	0.0439957			3.2	0.0363451	0.00753627	0.0124503	0.0088643	0.0119801	0.00648996	0.00983774		4j	29.2656
2.4	0.5075	0.555224	0.45092	0.580348	0.44335	0.571715	0.607849			3.6	0.176943	0.0326377	0.047945	0.0373925	0.0591879	0.0372245	0.0503199			3.6	0.0395657	0.00729802	0.0107208	0.00836121	0.0132348	0.00832364	0.0112519
2.8	0.544691	0.598501	0.481085	0.61192	0.473029	0.614822	0.638634			4	0.190773	0.035082	0.0502817	0.0378991	0.0586876	0.0441389	0.0357336			4	0.0426581	0.00784457	0.0112433	0.0084745	0.0131229	0.00986975	0.00799027
3.2	0.567732	0.627963	0.500999	0.631486	0.490449	0.641756	0.65849			4.4	0.190959	0.037418	0.053903	0.0541933	0.0666092	0.0382146	0.0638491			4.4	0.0426997	0.00836692	0.0120531	0.012118	0.0148943	0.00854504	0.0142771
3.6	0.587275	0.645665	0.513182	0.647285	0.504046	0.661338	0.673948			4.8	0.195298	0.0352867	0.0551141	0.0648472	0.0602797	0.0475157	0.0392799			4.8	0.0436699	0.00789035	0.0123239	0.0145003	0.013479	0.0106248	0.00878326
4	0.605749	0.659328	0.523724	0.660058	0.514007	0.674273	0.68756			5.2	0.195829	0.0372869	0.0522008	0.0573082	0.0669492	0.0364284	0.041779			5.2	0.0437887	0.00833761	0.0116725	0.0128145	0.0149703	0.00814563	0.00934206
4.4	0.616528	0.670093	0.531216	0.671756	0.522514	0.687287	0.699294			5.6	0.197293	0.035526	0.0544176	0.0394061	0.0694941	0.0300358	0.0512444			5.6	0.0441162	0.00794386	0.0121681	0.00881147	0.0155394	0.00671621	0.0114586
4.8	0.620813	0.67802	0.5362	0.682287	0.526849	0.695549	0.710545			6	0.19166	0.0311137	0.0541185	0.0502658	0.0646623	0.043967	0.0415201			6	0.0428564	0.00695723	0.0121013	0.0112398	0.0144589	0.00983132	0.00928418
5.2	0.626762	0.68734	0.544604	0.686822	0.531702	0.69907	0.714352			6.4	0.178043	0.0337669	0.0535378	0.0533151	0.0755707	0.038815	0.0457887			6.4	0.0398115	0.0075505	0.0119714	0.0119216	0.0168981	0.0086793	0.0102387
5.6	0.631525	0.69392	0.549688	0.696954	0.536713	0.704481	0.719881			6.8	0.189624	0.037547	0.0524245	0.057017	0.0711231	0.0345706	0.037974			6.8	0.0424013	0.00839578	0.0117225	0.0127494	0.0159036	0.00773023	0.00849124
6	0.62901	0.695979	0.553138	0.705187	0.537639	0.71284	0.726891			7.2	0.195281	0.0337035	0.0508647	0.0546594	0.0683462	0.0470114	0.0443925			7.2	0.0436663	0.00753632	0.0113737	0.0122222	0.0152827	0.0105121	0.00992647
6.4	0.626615	0.698203	0.556604	0.700305	0.535975	0.723065	0.727081			7.6	0.193051	0.0368392	0.0449099	0.0640006	0.0701705	0.0394259	0.0440585			7.6	0.0431675	0.0082375	0.0100422	0.014311	0.0156906	0.0088159	0.00985177
6.8	0.626719	0.703631	0.561328	0.701961	0.53281	0.727919	0.726557			8	0.18848	0.0355355	0.0398709	0.0399101	0.0750059	0.0349363	0.0468665			8	0.0421455	0.00794598	0.00891541	0.00892416	0.0167718	0.007812	0.0104797
7.2	0.628315	0.705602	0.562955	0.705811	0.535257	0.728737	0.728142			8.4	0.186611	0.0424094	0.0390372	0.0559725	0.0739051	0.0349896	0.0405725			8.4	0.0417274	0.00948303	0.00872898	0.0125158	0.0165257	0.00782391	0.0090723
7.6	0.629997	0.704862	0.560357	0.707228	0.538371	0.725523	0.733411			8.8	0.189864	0.0395474	0.0531782	0.044521	0.0728315	0.0362734	0.0275507			8.8	0.0424548	0.00884307	0.011891	0.00995519	0.0162856	0.00811098	0.00616052
8	0.630062	0.703973	0.561846	0.707026	0.538286	0.724562	0.736373			9.2	0.191224	0.0415256	0.0549973	0.0416418	0.0734632	0.0362688	0.0415643			9.2	0.042759	0.0092854	0.0122978	0.0093114	0.0164269	0.00810996	0.00929406
8.4	0.6297	0.704218	0.563702	0.709029	0.537364	0.728328	0.739672			9.6	0.186697	0.0359054	0.0543955	0.0475922	0.0804501	0.0305693	0.0400677			9.6	0.0417468	0.00802868	0.0121632	0.0106419	0.0179892	0.00683551	0.00895942
8.8	0.628613	0.703889	0.560689	0.71075	0.53612	0.722323	0.736964			10	0.184642	0.0405061	0.0458477	0.048481	0.081205	0.039375	0.0408229			10	0.0412872	0.00905743	0.0102519	0.0108407	0.018158	0.00880452	0.00912828
9.2	0.631437	0.699202	0.561977	0.706655	0.532118	0.716467	0.733675			10.4	0.193297	0.0432834	0.0537982	0.0436567	0.0790555	0.0380206	0.0455411			10.4	0.0432226	0.00967845	0.0120296	0.00976194	0.0176773	0.00850166	0.0101833
9.6	0.634393	0.699532	0.563415	0.703949	0.528716	0.726423	0.734006			10.8	0.194763	0.0427988	0.0546059	0.0501387	0.0780728	0.0385043	0.0395429			10.8	0.0435503	0.00957011	0.0122102	0.0112114	0.0174576	0.00860982	0.00884207
10	0.634405	0.70203	0.559726	0.706689	0.52931	0.72614	0.735395			11.2	0.184092	0.0456806	0.0562618	0.0533282	0.0683646	0.0381574	0.0471879			11.2	0.0411641	0.0102145	0.0125805	0.0119246	0.0152868	0.00853226	0.0105515
10.4	0.636027	0.701005	0.56056	0.705168	0.530025	0.717881	0.738158			11.6	0.185243	0.0410419	0.0519221	0.0528347	0.0783209	0.0378241	0.0411907			11.6	0.0414215	0.00917725	0.0116101	0.0118142	0.0175131	0.00845772	0.00921053
10.8	0.639266	0.700724	0.564031	0.699879	0.529759	0.720377	0.740273			12	0.183887	0.0379186	0.0480768	0.0445974	0.0789845	0.038379	0.0478436			12	0.0411183	0.00847886	0.0107503	0.00997229	0.0176615	0.0085818	0.0106982
11.2	0.639071	0.700251	0.561121	0.696579	0.528628	0.719566	0.739458			12.4	0.186187	0.0428147	0.0552246	0.0694463	0.0724209	0.0453814	0.0441079			12.4	0.0416327	0.00957366	0.0123486	0.0155287	0.0161938	0.0101476	0.00986283
11.6	0.631901	0.699101	0.558859	0.701392	0.52747	0.718471	0.736176			12.8	0.179424	0.0401725	0.0539907	0.0651581	0.0756334	0.0423604	0.0371993			12.8	0.0401205	0.00898285	0.0120727	0.0145698	0.0169121	0.00947208	0.00831801
12	0.625798	0.698571	0.562886	0.712276	0.527565	0.719009	0.736299			13.2	0.173203	0.0422838	0.0558012	0.0567226	0.0680108	0.0448979	0.038461			13.2	0.0387294	0.00945494	0.0124775	0.0126836	0.0152077	0.0100395	0.00860014
12.4	0.623752	0.69912	0.558341	0.711643	0.525814	0.721809	0.732408			13.6	0.179149	0.0477953	0.0563384	0.0558066	0.0754305	0.0324283	0.0444196			13.6	0.0400589	0.0106874	0.0125977	0.0124787	0.0168668	0.00725118	0.00993252
12.8	0.621593	0.699509	0.55272	0.706884	0.518884	0.731797	0.727448			14	0.175475	0.0416415	0.062008	0.0519228	0.0800342	0.0342115	0.0479733			14	0.0392375	0.00931132	0.0138654	0.0116103	0.0178962	0.00764993	0.0107272
13.2	0.618117	0.695078	0.552525	0.708453	0.516975	0.733275	0.727271			14.4	0.174617	0.0460794	0.0545814	0.045229	0.0712325	0.0471697	0.0398028			14.4	0.0390454	0.0103037	0.0122048	0.0101135	0.0159281	0.0105475	0.00890018
13.6	0.616067	0.692152	0.555978	0.706268	0.51757	0.726792	0.727503			14.8	0.173611	0.0449079	0.0627004	0.0627521	0.083416	0.0474032	0.0438889			14.8	0.0388207	0.0100417	0.0140202	0.0140318	0.0186524	0.0105997	0.00981385
14	0.617099	0.692572	0.555492	0.706883	0.517392	0.723351	0.727716			15.2	0.169917	0.0426188	0.0593805	0.0556158	0.0778393	0.0390678	0.0427686			15.2	0.0379945	0.00952984	0.0132779	0.0124361	0.0174054	0.00873582	0.00956336
14.4	0.616644	0.691309	0.552348	0.706848	0.517971	0.717217	0.719599
14.8	0.613276	0.689048	0.555675	0.703089	0.51615	0.712593	0.715245
15.2	0.608993	0.685197	0.550355	0.702931	0.514214	0.718724	0.723953
cells	20	20	20	20	20	20	20
	10*2	10*2	10*2	10*2	10*2	10*2	10*2
