# Supplementary material for: Live-cell imaging of endogenous CSB-mScarletI as a sensitive marker for DNA-damage-induced transcription stress
Source: Cell Rep Methods. 2024 Jan 3;4(1):100674. doi: 10.1016/j.crmeth.2023.100674 (PMC10831951; doi:10.1016/j.crmeth.2023.100674)
Supplement: Data S1. Single-cell fluorescence source data of FRAP experiments, related to Figures 2, 4, 6, and 7 [file mmc4.zip › re.Fig.4D_pool_CSB FRAP_transcription inhibitors.xlsx]

## Sheet: THZ1
cell1				cell2				cell3				cell4				cell5				cell6				cell7				cell8				cell9				cell10
Channel.001				Channel.001				Channel.001				Channel.001				Channel.001				Channel.001				Channel.001				Channel.001				Channel.001				Channel.001				Channel.001				Channel.001				Channel.001
Axis [s]	ROI1 []	ROI2 []		Axis [s]	ROI1 []	ROI2 []		Axis [s]	ROI1 []	ROI2 []		Axis [s]	ROI1 []	ROI2 []		Axis [s]	ROI1 []	ROI2 []		Axis [s]	ROI1 []	ROI2 []		Axis [s]	ROI1 []	ROI2 []		Axis [s]	ROI1 []	ROI2 []		Axis [s]	ROI1 []	ROI2 []		Axis [s]	ROI1 []	ROI2 []		Axis [s]	ROI1 []	ROI2 []		Axis [s]	ROI1 []	ROI2 []		Axis [s]	ROI1 []
0	59.0784	12.2852		0	42.5766	11.2899		0	44.9847	13.3277		0	39.7828	12.3601		0	48.3139	11.3792		0	45.6354	10.8024		0	57.9578	12.2325		0	57.1525	10.8556		0	41.5331	11.4459		0	56.6901	12.8165		0	49.3885	11.753		0	53.8618	10.9581		0	63.23
0.4	59.5431	12.6784		0.4	41.9886	10.723		0.4	44.1483	13.4277		0.4	39.8249	12.3657		0.4	51.7514	11.9296		0.4	41.8978	10.5277		0.4	54.9181	12.0586		0.4	57.6116	10.8071		0.4	39.0797	11.4516		0.4	54.5518	12.8175		0.4	49.7955	11.7269		0.4	55.6078	10.5739		0.4	60.8848
0.8				0.8				0.8				0.8				0.8				0.8				0.8				0.8				0.8				0.8				0.8				0.8				0.8
1.2	28.0265	11.9707		1.2	19.541	10.9878		1.2	20.6744	12.8446		1.2	19.073	11.8946		1.2	23.7372	10.7229		1.2	20.7941	10.3566		1.2	25.6676	11.3094		1.2	26.032	10.855		1.2	19.2914	11.7066		1.2	23.3353	12.9573		1.2	26.4268	11.8628		1.2	30.4359	10.4577		1.2	30.5932
1.6	34.3402	12.8756		1.6	26.5954	11.3515		1.6	26.2669	13.4631		1.6	26.4345	11.8666		1.6	30.4562	11.1893		1.6	26.117	10.156		1.6	33.6333	11.7404		1.6	34.7055	11.3979		1.6	24.4493	11.973		1.6	32.7688	11.8502		1.6	31.0574	11.991		1.6	37.0264	10.7333		1.6	38.9356
2	39.2373	11.6631		2	28.2023	11.4646		2	27.1204	14.4462		2	28.3394	12.4093		2	32.0338	11.2416		2	29.1666	10.306		2	38.049	11.5752		2	37.8019	10.7894		2	26.2826	11.309		2	36.1674	11.7103		2	35.1414	11.9038		2	39.373	10.6676		2	42.7896
2.4	41.0701	12.0681		2.4	30.3548	11.9692		2.4	30.2871	12.9554		2.4	31.3773	11.7569		2.4	34.9893	10.3624		2.4	29.8531	9.9512		2.4	40.8343	11.8593		2.4	39.9906	10.5038		2.4	28.6543	11.5762		2.4	34.7608	13.3552		2.4	34.9355	12.253		2.4	41.9716	10.1847		2.4	44.8963
2.8	42.3578	11.6514		2.8	31.9805	11.6442		2.8	31.0711	13.6277		2.8	30.8844	11.9426		2.8	36.7466	10.7696		2.8	30.3543	10.4639		2.8	40.0618	11.8129		2.8	41.4743	11.1179		2.8	30.2214	11.4992		2.8	35.5399	12.5923		2.8	37.1822	12.0402		2.8	39.6747	10.5604		2.8	44.9827
3.2	45.373	12.081		3.2	32.1022	11.2627		3.2	31.9594	12.4754		3.2	30.617	12.5963		3.2	37.7257	10.4203		3.2	30.8939	10.1898		3.2	38.2603	11.3934		3.2	40.9528	10.396		3.2	29.6826	11.341		3.2	37.9036	12.4812		3.2	37.0128	12.038		3.2	41.5168	10.3176		3.2	46.001
3.6	43.724	11.6737		3.6	31.8448	10.796		3.6	32.7592	12.9923		3.6	31.3488	12.2366		3.6	35.2557	10.9296		3.6	32.8236	10.7084		3.6	40.9377	12.7378		3.6	44.6882	10.785		3.6	29.7903	11.2582		3.6	39.3045	12.0536		3.6	38.2371	12.2855		3.6	41.77	10.5225		3.6	48.2727
4	43.7333	11.9296		4	33.4093	12.0494		4	32.8293	13.3431		4	30.625	12.6671		4	38.3357	11.1139		4	34.3248	10.3657		4	39.6936	12.1958		4	44.13	10.8928		4	31.178	10.8672		4	40.6294	12.4018		4	37.8887	12.9791		4	42.0841	10.6946		4	48.0613
4.4	46.8078	13.0775		4.4	35.4731	11.7559		4.4	34.0477	13.1277		4.4	32.8947	12.1451		4.4	39.9249	11.1239		4.4	31.9263	11.0127		4.4	39.85	11.2797		4.4	41.8957	11.8373		4.4	31.0424	12.1066		4.4	39.6463	12.2728		4.4	38.044	12.5987		4.4	43.4756	10.3086		4.4	47.4732
4.8	43.8892	13.3533		4.8	37.1794	11.3386		4.8	34.0466	13.9538		4.8	33.7378	12.5125		4.8	38.4833	11.2235		4.8	32.2069	9.83012		4.8	42.4529	11.1486		4.8	45.2977	10.6734		4.8	30.389	11.0377		4.8	41.9946	13.374		4.8	37.3314	11.6286		4.8	44.2748	10.2216		4.8	48.4699
5.2	45.8794	11.8509		5.2	34.0907	11.5483		5.2	33.4729	14.8062		5.2	33.7168	11.6736		5.2	36.8942	10.5579		5.2	34.0934	10.6133		5.2	43.4358	11.7823		5.2	44.8291	11.6589		5.2	30.1451	12.2262		5.2	40.3618	12.6329		5.2	40.3343	12.1953		5.2	44.2688	10.1086		5.2	48.4743
5.6	48.7402	12.1761		5.6	33.0134	10.6636		5.6	35.2044	13.2754		5.6	33.7636	12.2176		5.6	38.1618	11.1445		5.6	33.4138	10.0994		5.6	43.2578	11.6136		5.6	45.1122	11.2617		5.6	33.0006	11.7123		5.6	42.7784	11.5804		5.6	38.8681	12.1645		5.6	44.272	10.5365		5.6	50.5772
6	46.3618	11.7042		6	32.5208	11.7588		6	34.8188	13.1338		6	32.6035	11.734		6	39.2468	10.8736		6	31.4501	10.5801		6	44.25	12.0079		6	44.8836	10.9603		6	31.9896	10.8221		6	41.9512	12.2738		6	38.7465	12.0778		6	43.5537	10.2662		6	49.0722
6.4	45.625	10.5235		6.4	33.9698	11.0651		6.4	35.2937	12.8092		6.4	33.5866	12.2578		6.4	36.6203	11.0915		6.4	33.1047	10.4114		6.4	44.2123	12.1136		6.4	44.1986	10.9035		6.4	32.1024	11.5385		6.4	42.1114	12.1141		6.4	36.7278	11.7748		6.4	42.7424	10.3788		6.4	48.3445
6.8	47.0843	12.3885		6.8	34.9388	10.7437		6.8	35.078	13.8892		6.8	32.8324	12.0764		6.8	39.5167	11.4888		6.8	34.8516	10.1578		6.8	43.1074	12.5699		6.8	45.3915	10.6236		6.8	31.757	11.3016		6.8	41.1916	12.5744		6.8	38.5002	11.8889		6.8	44.8277	10.218		6.8	48.9902
7.2	48.3662	12.1467		7.2	35.8172	11.3586		7.2	36.9792	12.9031		7.2	33.8432	11.9672		7.2	39.5042	10.9035		7.2	33.9224	10.9476		7.2	46.1162	11.1206		7.2	44.848	10.7598		7.2	31.5262	11.5484		7.2	41.5069	12.369		7.2	38.2354	12.0581		7.2	46.0805	10.7527		7.2	48.2449
7.6	46.7858	12.2758		7.6	36.4738	10.3973		7.6	35.6312	14.6015		7.6	34.089	11.7232		7.6	39.6634	10.6239		7.6	32.3705	9.5		7.6	45.7784	12.1154		7.6	43.1457	10.9016		7.6	32.383	11.2779		7.6	42.6317	12.4226		7.6	38.972	12.0735		7.6	44.4692	10.4297		7.6	47.4126
8	49.0118	11.6714		8	34.4026	11.6242		8	34.5558	13.8338		8	34.1189	12.1265		8	37.5531	11.7123		8	35.2029	10.4434		8	45.6868	12.1372		8	46.9727	11.6702		8	32.0493	11.4008		8	42.336	11.8988		8	39.2538	12.5355		8	44.0557	10.7653		8	47.9624
8.4	47.9069	11.162		8.4	36.4395	10.5891		8.4	35.0535	14.0092		8.4	33.382	12.5302		8.4	40.2508	10.7989		8.4	34.1597	10.9488		8.4	44.6343	12.0874		8.4	45.0697	11.2623		8.4	31.9617	11.7844		8.4	40.1571	12.7312		8.4	39.8376	12.1615		8.4	46.1038	10.832		8.4	47.7524
8.8	47.4706	11.2535		8.8	32.5309	11.1632		8.8	34.7121	13.0077		8.8	34.8104	12.2103		8.8	40.1796	11.2049		8.8	35.4727	10.0572		8.8	43.7618	12.2421		8.8	45.783	11.1526		8.8	31.8637	11.9189		8.8	41.5722	13.006		8.8	40.5438	12.0756		8.8	45.0946	10.6297		8.8	47.3936
9.2	46.1833	12.3991		9.2	32.1794	11.0723		9.2	35.2437	14.2508		9.2	32.1554	11.8614		9.2	38.7443	10.9988		9.2	36.1715	10.6217		9.2	43.5186	12.16		9.2	47.3884	10.7478		9.2	31.3956	11.2557		9.2	40.2769	11.2996		9.2	38.6335	11.8735		9.2	44.2055	10.1369		9.2	48.8045
9.6	46.4446	11.6972		9.6	33.5598	11.0437		9.6	33.0018	13.6969		9.6	33.6634	11.8813		9.6	41.3557	11.5044		9.6	34.7975	10.2404		9.6	42.701	12.2832		9.6	46.771	10.413		9.6	31.8078	11.1516		9.6	42.1667	11.747		9.6	38.9982	12.5487		9.6	45.0168	10.6194		9.6	46.8394
10	45.9725	11.6737		10	33.8414	11.6607		10	35.1085	13.4569		10	35.831	11.6628		10	40.1196	11.3736		10	33.688	10.4994		10	44.527	12.1897		10	43.8443	10.6753		10	31.9947	11.8393		10	41.7934	12.0685		10	41.3531	11.691		10	44.4884	10.4041		10	49.7744
10.4	46.0363	12.4472		10.4	35.7056	11.1203		10.4	34.9647	13.2462		10.4	32.5267	12.576		10.4	38.2912	11.4832		10.4	34.516	10.8422		10.4	46.0235	11.3252		10.4	44.0487	10.6286		10.4	32.9074	12.1041		10.4	41.4935	12.4554		10.4	40.7334	12.1239		10.4	44.357	10.2257		10.4	50.044
10.8	48.3176	12.9448		10.8	32.7581	12.2455		10.8	33.966	14.1908		10.8	31.7753	12.1805		10.8	38.2152	10.5131		10.8	34.3312	10.0416		10.8	45.7451	12.7587		10.8	42.8365	10.8689		10.8	33.0377	11.7943		10.8	41.4021	12.7609		10.8	39.6657	12.1308		10.8	44.9631	10.6068		10.8	50.5949
11.2	46.3672	12.8521		11.2	35.8474	11.0651		11.2	35.2208	15.4554		11.2	31.8727	11.5017		11.2	40.1827	11.0953		11.2	34.4147	10.5349		11.2	43.8525	11.646		11.2	43.4675	10.3544		11.2	32.6148	11.8795		11.2	41.2408	12.5119		11.2	39.2091	12.288		11.2	43.5317	10.4234		11.2	49.2293
11.6	49.4588	12.7383		11.6	33.9106	10.287		11.6	36.9995	13.8523		11.6	33.588	11.9396		11.6	39.9493	10.9228		11.6	34.5867	10.0705		11.6	44.2652	11.1836		11.6	42.8606	11.0542		11.6	32.5024	10.4934		11.6	41.4282	12.3591		11.6	39.2708	12.1419		11.6	47.5044	10.6257		11.6	50.9438
12	48.9113	12.3944		12	33.2231	10.5877		12	35.2187	13.6108		12	33.3202	12.2703		12	39.795	10.8512		12	34.831	10.5627		12	46.4319	11.4161		12	45.0341	11.0013		12	34.0094	10.8328		12	43.7055	12.2609		12	38.3963	12.1269		12	45.5208	10.8023		12	48.6643
12.4	48.049	13.5141		12.4	31.8233	10.6614		12.4	33.8174	13.4308		12.4	34.1582	12.2219		12.4	39.3028	10.9153		12.4	34.574	11.309		12.4	44.3529	11.0568		12.4	45.0991	11.4199		12.4	33.9228	10.3918		12.4	43.0764	12.3373		12.4	41.3672	11.4761		12.4	47.9607	10.4874		12.4	48.5078
12.8	47.4539	12.0505		12.8	32.9677	10.6686		12.8	35.0184	12.6615		12.8	34.3713	11.658		12.8	40.574	11.2279		12.8	32.7784	10.5145		12.8	44.3652	11.8855		12.8	44.5152	11.0946		12.8	33.2392	11.2648		12.8	41.3625	12.7887		12.8	39.5824	11.8235		12.8	45.8253	9.97297		12.8	48.2466
13.2	48.4431	12.3087		13.2	34.3938	10.3679		13.2	34.6012	13.6492		13.2	33.5257	12.0738		13.2	41.639	11.0523		13.2	35.9681	10.2783		13.2	44.8333	12.465		13.2	45.1955	10.7213		13.2	32.2961	11.8582		13.2	43.7369	12.0952		13.2	39.5923	12.3603		13.2	47.2171	10.2797		13.2	49.6043
0	46.7932				31.2867				31.657				27.4227				36.9347				34.833				45.7253				46.2969				30.0872				43.8736				37.6355				42.9037				48.9504
0.4	46.8647				31.2656				30.7206				27.4592				39.8218				31.3701				42.8596				46.8046				27.6281				41.7344				38.0685				45.0339				46.6472
0.8	0				0				0				0				0				0				0				0				0				0				0				0				0
1.2	16.0558				8.55316				7.82978				7.17839				13.0143				10.4375				14.3582				15.177				7.58481				10.3779				14.564				19.9782				16.6405
1.6	21.4646				15.244				12.8038				14.5679				19.2669				15.9609				21.8929				23.3076				12.4763				20.9186				19.0664				26.2931				24.4845
2	27.5741				16.7377				12.6742				15.9301				20.7922				18.8606				26.4738				27.0125				14.9736				24.4571				23.2376				28.7054				29.4982
2.4	29.002				18.3856				17.3318				19.6204				24.6269				19.9019				28.975				29.4868				17.0781				21.4056				22.6825				31.7869				29.9491
2.8	30.7064				20.3363				17.4434				18.9418				25.9769				19.8904				28.2488				30.3564				18.7222				22.9477				25.142				29.1143				30.4443
3.2	33.2921				20.8394				19.484				18.0208				27.3054				20.7041				26.8669				30.5569				18.3416				25.4225				24.9747				31.1993				32.0602
3.6	32.0503				21.0488				19.7669				19.1122				24.326				22.1152				28.2				33.9032				18.5321				27.251				25.9517				31.2475				33.3052
4	31.8038				21.3599				19.4862				17.9579				27.2218				23.9592				27.4978				33.2372				20.3108				28.2276				24.9096				31.3895				33.2699
4.4	33.7304				23.7172				20.92				20.7496				28.8009				20.9136				28.5703				30.0584				18.9358				27.3735				25.4452				33.167				33.3061
4.8	30.5359				25.8409				20.0928				21.2253				27.2598				22.3768				31.3043				34.6243				19.3513				28.6206				25.7028				34.0532				34.563
5.2	34.0285				22.5424				18.6667				22.0432				26.3363				23.4801				31.6534				33.1703				17.9188				27.7288				28.139				34.1603				34.0438
5.6	36.5641				22.3499				21.929				21.546				27.0174				23.3144				31.6442				33.8505				21.2883				31.1981				26.7036				33.7355				36.9564
6	34.6575				20.7621				21.6849				20.8694				28.3732				20.87				32.2421				33.9234				21.1675				29.6774				26.6688				33.2875				35.4814
6.4	35.1015				22.9046				22.4845				21.3288				25.5287				22.6932				32.0986				33.2951				20.5638				29.9973				24.953				32.3636				33.6236
6.8	34.6958				24.1951				21.1887				20.756				28.0279				24.6938				30.5374				34.7679				20.4553				28.6172				26.6113				34.6097				34.7673
7.2	36.2195				24.4586				24.0761				21.876				28.6007				22.9748				34.9955				34.0882				19.9779				29.1379				26.1773				35.3278				34.0393
7.6	34.51				26.0765				21.0297				22.3657				29.0395				22.8705				33.663				32.2441				21.1052				30.2091				26.8985				34.0394				33.1015
8	37.3404				22.7784				20.722				21.9924				25.8408				24.7596				33.5495				35.3025				20.6485				30.4372				26.7183				33.2904				33.9994
8.4	36.7449				25.8504				21.0442				20.8518				29.4519				23.2109				32.5469				33.8074				20.1773				27.4259				27.6761				35.2718				34.634
8.8	36.2171				21.3677				21.7044				22.6001				28.9748				25.4155				31.5196				34.6304				19.9449				28.5662				28.4681				34.4648				32.9232
9.2	33.7843				21.1071				20.9929				20.294				27.7456				25.5498				31.3587				36.6406				20.1399				28.9773				26.76				34.0686				35.1601
9.6	34.7474				22.5161				19.3049				21.7821				29.8514				24.5572				30.4178				36.358				20.6562				30.4196				26.4495				34.3975				32.6861
10	34.2988				22.1807				21.6516				24.1682				28.746				23.1886				32.3373				33.1691				20.1553				29.7249				29.662				34.0843				36.2788
10.4	33.5891				24.5854				21.7185				19.9507				26.8081				23.6738				34.6984				33.4201				20.8033				29.0381				28.6095				34.1313				36.0524
10.8	35.3728				20.5125				19.7752				19.5948				27.7021				24.2896				32.9864				31.9676				21.2434				28.6412				27.535				34.3564				36.2196
11.2	33.515				24.7823				19.7654				20.3709				29.0875				23.8798				32.2065				33.1132				20.7352				28.7289				26.9211				33.1082				34.8043
11.6	36.7206				23.6236				23.1472				21.6485				29.0265				24.5163				33.0816				31.8064				22.0089				29.0691				27.1289				36.8787				36.3461
12	36.5169				22.6354				21.6079				21.0499				28.9438				24.2683				35.0158				34.0328				23.1766				31.4445				26.2694				34.7186				34.3009
12.4	34.5349				21.1618				20.3867				21.9363				28.3875				23.2649				33.2961				33.6791				23.531				30.7391				29.8912				37.4733				34.2455
12.8	35.4035				22.2992				22.3569				22.7132				29.3461				22.2639				32.4797				33.4206				21.9745				28.5738				27.7589				35.8523				33.4271
13.2	36.1345				24.0259				20.9519				21.4519				30.5866				25.6897				32.3683				34.4742				20.4379				31.6417				27.2321				36.9374				35.0249
0	0.999236				1.00034				1.01501				0.999335				0.962386				1.05231				1.03235				0.994547				1.04261				1.02499				0.99428				0.975776				1.02409
0.4	1.00076				0.999663				0.984988				1.00067				1.03761				0.947693				0.96765				1.00545				0.957392				0.975011				1.00572				1.02422				0.975907
0.8	0				0				0				0				0				0				0				0				0				0				0				0				0
1.2	0.342861				0.273472				0.251044				0.261594				0.339106				0.315317				0.324168				0.326031				0.262835				0.242452				0.384761				0.454373				0.348136
1.6	0.458362				0.487399				0.410525				0.530881				0.502027				0.482181				0.494282				0.500692				0.432341				0.488707				0.503709				0.597995				0.51224
2	0.588826				0.535159				0.406371				0.580523				0.54177				0.569779				0.597706				0.58028				0.518876				0.571375				0.613906				0.652859				0.617133
2.4	0.619318				0.587848				0.555704				0.715006				0.64169				0.601237				0.654176				0.633433				0.591804				0.500084				0.599241				0.722942				0.626566
2.8	0.655714				0.650217				0.559285				0.690275				0.676866				0.600892				0.63778				0.652115				0.648776				0.536111				0.664219				0.662159				0.636925
3.2	0.710928				0.666305				0.624712				0.656711				0.71148				0.625473				0.606581				0.656421				0.635588				0.593927				0.659799				0.709577				0.670732
3.6	0.684412				0.672997				0.633782				0.696484				0.633849				0.668101				0.636677				0.728306				0.642189				0.636645				0.685609				0.710675				0.69678
4	0.679147				0.682945				0.624782				0.65442				0.709301				0.723808				0.620824				0.713999				0.703827				0.659462				0.658079				0.713905				0.696041
4.4	0.720289				0.758316				0.670753				0.756155				0.750449				0.631803				0.645037				0.645712				0.65618				0.639508				0.672229				0.754331				0.696798
4.8	0.652073				0.826216				0.64423				0.773491				0.710292				0.676004				0.706765				0.743797				0.670578				0.668643				0.679034				0.774486				0.723095
5.2	0.726654				0.720754				0.598506				0.803296				0.686229				0.709336				0.714646				0.712561				0.620938				0.647809				0.743394				0.776921				0.712231
5.6	0.780802				0.714598				0.703106				0.785176				0.703976				0.704329				0.714438				0.727174				0.737701				0.728858				0.705473				0.767261				0.773167
6	0.740087				0.663831				0.695278				0.760522				0.739303				0.630485				0.727937				0.72874				0.733514				0.693333				0.704553				0.75707				0.742308
6.4	0.749568				0.732335				0.720915				0.777264				0.665188				0.685564				0.724697				0.715243				0.712595				0.700805				0.659224				0.736058				0.703441
6.8	0.740905				0.773596				0.67937				0.756387				0.730306				0.746001				0.68945				0.746882				0.708836				0.668564				0.703035				0.787143				0.727368
7.2	0.773441				0.78202				0.771947				0.797203				0.745233				0.69407				0.790102				0.732281				0.692289				0.680728				0.691568				0.803475				0.712137
7.6	0.736936				0.833751				0.674269				0.81505				0.756665				0.69092				0.760018				0.692665				0.731354				0.705754				0.710622				0.774172				0.692517
8	0.797378				0.728298				0.664405				0.801445				0.673319				0.747989				0.757455				0.758366				0.715528				0.711083				0.705863				0.757137				0.711302
8.4	0.784661				0.826521				0.674737				0.759879				0.767411				0.701204				0.734818				0.726249				0.6992				0.640732				0.731166				0.802201				0.72458
8.8	0.77339				0.683195				0.695902				0.823592				0.754979				0.767804				0.711625				0.743929				0.691147				0.667373				0.75209				0.783847				0.688788
9.2	0.721439				0.674864				0.673091				0.739553				0.72295				0.771862				0.707991				0.78711				0.697904				0.676976				0.706962				0.774836				0.735585
9.6	0.742007				0.719914				0.618969				0.793782				0.777819				0.741875				0.686748				0.78104				0.715796				0.710673				0.698761				0.782315				0.683826
10	0.732428				0.709189				0.694211				0.880736				0.749018				0.700529				0.730086				0.712536				0.698439				0.694443				0.783631				0.775194				0.758991
10.4	0.717272				0.786075				0.696357				0.727041				0.698522				0.715188				0.783392				0.717929				0.720893				0.678397				0.755825				0.776262				0.754254
10.8	0.755362				0.655852				0.634049				0.714072				0.721818				0.733792				0.74474				0.686726				0.736145				0.669123				0.727437				0.781381				0.757751
11.2	0.71569				0.792371				0.633733				0.742356				0.757916				0.721411				0.727132				0.711335				0.718535				0.671173				0.71122				0.752994				0.728142
11.6	0.784142				0.755322				0.742162				0.788911				0.756327				0.740638				0.746891				0.683262				0.762671				0.67912				0.71671				0.838748				0.760399
12	0.779793				0.723728				0.692808				0.7671				0.754173				0.733148				0.790559				0.731091				0.803136				0.734617				0.694002				0.789619				0.71761
12.4	0.737469				0.676613				0.653653				0.799401				0.739676				0.702835				0.751734				0.723493				0.815415				0.718137				0.789685				0.852272				0.71645
12.8	0.756016				0.712977				0.716824				0.827713				0.764655				0.672595				0.733301				0.71794				0.761479				0.66755				0.733353				0.815405				0.699329
13.2	0.771626				0.768185				0.671777				0.781749				0.796978				0.77609				0.730786				0.740572				0.70823				0.739223				0.719435				0.840083				0.732758
	25
0	1.01158
0.4	0.98842
0.8
1.2	0.278872
1.6	0.499696
2	0.571629
2.4	0.61311
2.8	0.642397
3.2	0.662999
3.6	0.671835
4	0.681273
4.4	0.691233
4.8	0.696745
5.2	0.700871
5.6	0.714936
6	0.70443
6.4	0.702045
6.8	0.718342
7.2	0.725156
7.6	0.716096
8	0.715742
8.4	0.718342
8.8	0.713176
9.2	0.706159
9.6	0.71006
10	0.720243
10.4	0.717832
10.8	0.709277
11.2	0.709409
11.6	0.721478
12	0.719541
12.4	0.717326
12.8	0.712945
13.2	0.720987
min	0.342861				0.273472				0.251044				0.261594				0.339106				0.315317				0.324168				0.326031				0.262835				0.242452				0.384761				0.454373				0.348136
rec	0.752171				0.73389				0.68017				0.768543				0.748758				0.724462				0.751067				0.714043				0.753313				0.694668				0.730958				0.805845				0.733337
rec-min	0.409311				0.460418				0.429126				0.506949				0.409652				0.409145				0.426899				0.388012				0.490478				0.452216				0.346198				0.351472				0.3852
average(rec-min)	0.437228
rec average	0.716099
min average	0.278872
rec- av min	0.473299				0.455018				0.401298				0.489671				0.469886				0.44559				0.472195				0.435172				0.474441				0.415796				0.452086				0.526973				0.454465
imm	-15.4939				-11.033				2.07565				-19.4889				-14.6611				-8.73235				-15.2244				-6.19002				-15.7725				-1.46193				-10.3176				-28.5914				-10.8979
mean(imm)	-6.69173
sd(imm)	11.003
sem(imm	2.00886
fi	23.9638
SEM(FI)	3.34251
			0.377754
mean(imm)	0.278872
sd(imm)	0.462693
sem(imm	-12.9057
fi	11.003
[truncated: 37 more columns]

## Sheet: ActinomycinD
Channel.001				Channel.001				Channel.001				Channel.001				Channel.001				Channel.001				Channel.001				Channel.001				Channel.001				Channel.001				Channel.001				Channel.001				Channel.001
Axis [s]	ROI1 []	ROI2 []		Axis [s]	ROI1 []	ROI2 []		Axis [s]	ROI1 []	ROI2 []		Axis [s]	ROI1 []	ROI2 []		Axis [s]	ROI1 []	ROI2 []		Axis [s]	ROI1 []	ROI2 []		Axis [s]	ROI1 []	ROI2 []		Axis [s]	ROI1 []	ROI2 []		Axis [s]	ROI1 []	ROI2 []		Axis [s]	ROI1 []	ROI2 []		Axis [s]	ROI1 []	ROI2 []		Axis [s]	ROI1 []	ROI2 []		Axis [s]	ROI1 []
0	40.0282	13.0726		0	67.0542	15.7768		0	60.6115	21.417		0	44.3601	14.2567		0	44.0996	13.834		0	50.1313	17.0278		0	36.1489	13.5569		0	45.4684	13.2635		0	53.0965	13.5237		0	47.6045	18.2		0	49.0971	14.9799		0	47.4607	14.1945		0	48.5443
0.4	40.3155	13.4705		0.4	65.7254	15.8195		0.4	60.7222	21.2052		0.4	43.0452	14.1684		0.4	43.5332	14.1752		0.4	48.8582	16.4461		0.4	35.0584	14.1489		0.4	43.761	13.7223		0.4	51.0861	13.6853		0.4	46.6162	18.1044		0.4	48.672	14.741		0.4	47.1913	14.0293		0.39	48.5105
0.8				0.8				0.8				0.8				0.8				0.8				0.8				0.8				0.8				0.8				0.8				0.65				0.645
1.2	17.3855	12.7369		1.2	23.8218	15.7435		1.2	26.9299	21.3407		1.2	17.5998	13.9755		1.2	17.2721	13.68		1.2	19.8261	16.6075		1.2	16.2471	13.523		1.2	18.5296	13.4228		1.2	18.7756	14.351		1.2	19.219	17.8907		1.2	20.5265	14.5814		0.905	19.2008	13.7663		0.9	18.2717
1.6	20.5974	12.9908		1.6	30.3417	15.8988		1.6	31.7717	20.933		1.6	20.6625	13.5379		1.6	20.7844	13.8727		1.6	24.6454	16.4322		1.6	18.5252	13.7341		1.6	22.2954	12.9425		1.6	22.1023	13.6651		1.6	23.4722	18.0641		1.6	24.9941	14.5507		1.3	23.2675	14.1375		1.29	22.4487
2	20.4165	12.776		2	30.6125	16.0945		2	32.1685	21.0863		2	21.2943	14.0393		2	21.2119	14.3223		2	25.2793	16.7755		2	18.9929	13.9075		2	23.1055	13.1826		2	23.0707	13.3035		2	24.9857	17.9638		2	25.442	14.8786		1.7	23.8059	13.6751		1.7	22.9041
2.4	21.4105	13.5212		2.4	31.9091	15.7263		2.4	32.0807	21.122		2.4	20.823	14.1664		2.4	20.8479	14.0056		2.4	25.5368	17.1035		2.4	19.3585	13.4489		2.4	23.7065	13.0793		2.4	23.5691	13.6484		2.4	24.9114	17.7389		2.4	25.0256	14.2808		2.11	25.1781	13.9611		2.1	23.7775
2.8	21.505	12.8756		2.8	32.7426	15.6918		2.8	32.8994	21.1995		2.8	21.5139	14.1699		2.8	21.583	13.9534		2.8	25.4833	16.6455		2.8	19.5458	13.6987		2.8	23.9701	12.9997		2.8	24.0277	13.9849		2.8	26.1047	18.0068		2.8	24.9158	14.4496		2.51	24.9711	13.7564		2.5	24.0892
3.2	21.0592	12.8287		3.2	31.7836	16.2705		3.2	32.5907	21.4692		3.2	21.6093	13.5364		3.2	21.468	13.8734		3.2	25.0824	16.623		3.2	19.6549	13.8363		3.2	23.8017	12.9119		3.2	23.1847	13.5247		3.2	25.8092	17.6605		3.2	24.9325	14.3351		2.91	24.6848	13.8038		2.9	23.3362
3.6	21.3088	13.0421		3.6	32.2623	15.9517		3.6	33.0973	20.8407		3.6	22.5379	14.0938		3.6	22.0846	13.7914		3.6	26.1111	16.5787		3.6	19.8727	14.0082		3.6	24.5613	13.1599		3.6	25.1662	13.8394		3.6	26.7733	18.0742		3.6	26.0563	15.0462		3.31	26.1878	13.9332		3.3	23.6417
4	22.1406	13.045		4	31.8492	15.9063		4	32.9919	21.4907		4	22.1185	13.7969		4	22.6038	13.8744		4	26.1341	16.6429		4	19.8861	13.6258		4	24.3137	13.1432		4	24.1815	13.4038		4	26.2408	18.046		4	25.669	14.5182		3.71	25.3934	13.5071		3.7	24.1584
4.4	22.2931	12.7215		4.4	32.0443	15.7289		4.4	32.5775	21.6003		4.4	22.0097	13.8164		4.4	22.3398	13.4737		4.4	26.6747	16.7917		4.4	20.0372	13.9989		4.4	24.4115	13.3876		4.4	24.1266	13.3913		4.4	26.3595	17.5964		4.4	25.61	14.9142		4.11	25.6579	13.6323		4.1	24.519
4.8	20.9378	12.5028		4.8	32.1813	15.8936		4.8	32.9866	21.4335		4.8	21.705	13.7692		4.8	23.4747	13.8106		4.8	27.2656	16.7176		4.8	19.9324	14.0127		4.8	24.4815	13.3452		4.8	23.6296	13.9558		4.8	26.1964	17.9666		4.8	26.083	14.6483		4.51	25.548	13.8		4.5	24.157
5.2	21.4673	12.8521		5.2	33.1669	15.7581		5.2	33.0032	21.2198		5.2	22.3224	14.1367		5.2	23.6182	13.8463		5.2	27.1304	16.2374		5.2	19.9227	13.5224		5.2	25.0324	13.2732		5.2	24.3364	13.3192		5.2	26.2917	17.6334		5.2	26.6247	14.5986		4.91	25.8018	13.977		4.9	24.4614
5.6	21.2136	12.9701		5.6	32.4295	15.6624		5.6	33.4198	21.1448		5.6	21.5478	14.4875		5.6	22.9804	13.9557		5.6	26.4471	16.2153		5.6	20.0665	14.155		5.6	25.2475	13.4446		5.6	23.0455	14.0506		5.6	26.1099	18.1515		5.6	26.088	14.832		5.31	26.098	13.6233		5.3	24.2872
6	22.1324	12.7007		6	32.393	15.5955		6	32.7312	21.2192		6	22.3547	14.0854		6	24.12	14.274		6	25.6609	16.4593		6	19.73	14.1732		6	24.6323	13.3019		6	23.2112	13.3564		6	26.3874	17.4214		6	25.8146	14.7155		5.71	25.9786	14.1723		5.7	24.2052
6.4	21.7117	12.792		6.4	32.1563	15.7843		6.4	32.1062	21.0305		6.4	21.8405	14.1337		6.4	23.6762	13.918		6.4	26.2417	16.8608		6.4	20.2736	14.1097		6.4	24.9678	13.0494		6.4	23.8714	14.2224		6.4	26.8069	17.371		6.4	25.8809	15.1441		6.11	25.8204	14.009		6.1	24.0461
6.8	21.6884	12.9991		6.8	31.5835	15.9238		6.8	32.83	21.2637		6.8	21.8205	13.854		6.8	23.5817	13.6744		6.8	27.1888	17.2986		6.8	20.0756	13.8999		6.8	24.9732	13.0778		6.8	23.6229	13.6817		6.8	27.6524	17.823		6.8	26.525	15.0686		6.51	26.3052	13.883		6.5	24.6589
7.2	21.644	12.8676		7.2	31.9852	15.3773		7.2	33.5336	21.7481		7.2	22.222	14.0073		7.2	23.6858	14.1349		7.2	26.2537	16.5952		7.2	20.4535	14.064		7.2	25.4378	13.2971		7.2	24.0345	13.4208		7.2	27.0881	17.5666		7.2	26.2079	15.2693		6.91	25.8018	13.8079		6.9	25.5014
7.6	21.6705	12.8498		7.6	31.8307	15.6192		7.6	33.6254	21.1662		7.6	22.0522	13.905		7.6	23.4488	13.6516		7.6	25.9348	16.6478		7.6	19.8239	13.7204		7.6	24.5795	13.1878		7.6	23.5901	13.6753		7.6	26.4093	17.8208		7.6	26.3669	14.7545		7.31	26.3731	13.943		7.3	24.9519
8	21.3741	12.8794		8	31.2778	15.5446		8	32.5697	20.5547		8	21.6826	13.8272		8	23.1572	14.0793		8	26.2503	16.6121		8	19.8122	13.7886		8	24.5648	12.7329		8	23.5977	13.441		8	27.2101	18.0762		8	25.7979	14.785		7.71	25.7048	13.8129		7.7	24.9456
8.4	21.4754	13.3179		8.4	31.4302	15.4084		8.4	33.5116	21.397		8.4	21.6462	14.0353		8.4	23.3189	13.8992		8.4	27.0557	16.7242		8.4	20.089	14.1004		8.4	25.2723	13.1717		8.4	24.1514	13.6077		8.4	27.3413	17.6748		8.4	25.8709	14.6262		8.11	26.5666	14.0792		8.1	25.2168
8.8	22.0579	12.6856		8.8	31.8122	15.5466		8.8	33.0575	21.2286		8.8	22.1689	14.8362		8.8	24.2895	14.0502		8.8	27.4527	17.1438		8.8	20.0661	14.1192		8.8	24.8449	12.8767		8.8	24.2279	13.7481		8.8	27.0126	17.9989		8.8	25.6975	14.3425		8.51	26.0241	13.7759		8.5	24.6362
9.2	22.0067	13.0889		9.2	31.4465	15.5158		9.2	33.9626	21.4593		9.2	21.6292	13.7649		9.2	23.8251	14.3967		9.2	26.7024	17.3452		9.2	20.0982	13.7694		9.2	25.5912	13.517		9.2	24.3252	13.8401		9.2	27.075	17.7948		9.2	25.4881	14.9391		8.91	26.2762	13.9901		8.9	25.1475
9.6	21.7008	13.0237		9.6	31.5475	15.1975		9.6	32.9515	20.8783		9.6	21.8366	14.1343		9.6	24.1096	14.1841		9.6	25.9425	16.9315		9.6	20.6048	14.1109		9.6	25.4199	13.5242		9.6	24.3205	13.851		9.6	27.3925	17.6959		9.6	25.6124	14.5294		9.31	25.4863	13.6485		9.3	25.2877
10	21.464	12.8373		10	30.8223	15.4175		10	33.4912	21.1659		10	22.1446	14.0522		10	23.4793	13.7835		10	26.9636	17.2424		10	20.3914	14.0506		10	25.6755	13.9437		10	23.9326	13.934		10	27.4507	18.0655		10	25.566	14.3422		9.71	26.0207	14.0811		9.7	25.5719
10.4	21.2264	12.6856		10.4	31.4612	15.294		10.4	33.3804	20.931		10.4	21.8551	14.3508		10.4	23.0637	13.4631		10.4	26.0805	16.8254		10.4	19.8653	13.6761		10.4	25.6919	13.6869		10.4	23.5874	13.6337		10.4	27.1124	17.8542		10.4	25.1409	14.7336		10.11	25.8584	13.9186		10.1	24.8303
10.8	21.5468	13.2293		10.8	31.0546	15.4349		10.8	32.8271	20.7783		10.8	21.5649	13.8057		10.8	23.0991	13.9828		10.8	26.1906	16.2632		10.8	19.777	14.1389		10.8	25.9147	13.1538		10.8	23.8957	13.5503		10.8	27.2403	18.1044		10.8	24.8449	14.5668		10.51	25.6957	13.9704		10.5	24.5432
11.2	21.4029	12.9313		11.2	30.8178	15.6654		11.2	33.6335	21.3808		11.2	21.3299	13.9027		11.2	24.1547	14.0615		11.2	27.0323	16.8988		11.2	19.8167	13.8418		11.2	25.5811	13.4552		11.2	23.2922	13.6391		11.2	26.9513	17.694		11.2	24.4926	14.5102		10.91	25.3433	13.6123		10.9	24.9606
11.6	21.6615	12.6687		11.6	32.1651	15.68		11.6	33.2655	21.0093		11.6	21.547	13.7083		11.6	23.5726	13.3798		11.6	26.5296	16.919		11.6	19.8839	13.8592		11.6	25.4117	13.6575		11.6	24.0988	13.3481		11.6	27.1928	17.777		11.6	25.4733	14.3239		11.31	25.943	13.8195		11.3	25.7849
12	21.7232	13.1259		12	32.0309	15.4175		12	33.7856	21.2277		12	21.7984	14.0297		12	23.6927	13.7233		12	27.6398	17.0863		12	20.2361	13.8062		12	25.575	13.2995		12	23.9697	13.9756		12	28.1706	17.9389		12	25.1937	14.7614		11.71	26.9165	13.6227		11.7	26.2431
12.4	22.0688	12.832		12.4	31.6618	15.2824		12.4	32.9199	20.2591		12.4	22.2934	14.199		12.4	23.7138	13.3693		12.4	27.3271	16.7801		12.4	19.946	13.626		12.4	25.8559	13.7277		12.4	23.6779	13.1712		12.4	27.9149	17.6123		12.4	25.6049	14.5248		12.11	26.7027	13.7666		12.1	26.2644
12.8	21.1507	12.7819		12.8	31.4125	15.4791		12.8	32.897	20.8146		12.8	21.6193	14.2383		12.8	23.9271	13.9554		12.8	26.9521	17.3072		12.8	20.0905	13.865		12.8	25.7544	12.9388		12.8	23.8254	13.9625		12.8	27.8692	18.1677		12.8	25.4005	15.1906		12.51	25.9898	13.9671		12.5	26.2434
13.2	21.8171	13.1538		13.2	31.6345	15.5284		13.2	32.5303	21.408		13.2	21.5343	13.963		13.2	23.7021	13.6245		13.2	27.4375	17.003		13.2	19.9879	14.1023		13.2	25.9005	13.6505		13.2	23.0841	13.5821		13.2	27.3846	17.6425		13.2	25.3387	14.2627		12.91	25.3087	13.9485		12.9	26.3193
0	26.9556				51.2774				39.1945				30.1034				30.2656				33.1035				22.592				32.2049				39.5728				29.4045				34.1172				33.2661				35.9456
0.4	26.845				49.9059				39.517				28.8767				29.358				32.4122				20.9095				30.0387				37.4008				28.5118				33.931				33.162				35.6804
0.8	0				0				0				0				0				0				0				0				0				0				0				0				0
1.2	4.6486				8.07836				5.58921				3.62425				3.59215				3.21864				2.72403				5.10678				4.42459				1.32827				5.94515				5.43446				6.24027
1.6	7.60656				14.4429				10.8387				7.12464				6.9117				8.21319				4.79111				9.35297				8.43724				5.40813				10.4434				9.12996				10.4888
2	7.64046				14.5179				11.0822				7.25501				6.88959				8.50383				5.08544				9.92288				9.76717				7.02188				10.5634				10.1308				10.665
2.4	7.88931				16.1828				10.9588				6.65661				6.84225				8.43325				5.90959				10.6272				9.92075				7.17255				10.7448				11.217				11.5032
2.8	8.62946				17.0508				11.7				7.34403				7.62966				8.83777				5.84714				10.9704				10.0428				8.09786				10.4662				11.2147				11.5763
3.2	8.23048				15.5131				11.1215				8.07291				7.59457				8.45935				5.81865				10.8898				9.66003				8.1487				10.5975				10.8809				11.0986
3.6	8.26675				16.3107				12.2567				8.44412				8.29321				9.53238				5.86451				11.4014				11.3268				8.69907				11.0101				12.2546				11.5364
4	9.09557				15.9429				11.5012				8.32157				8.72947				9.49129				6.26024				11.1705				10.7777				8.1948				11.1508				11.8863				11.902
4.4	9.57164				16.3154				10.9773				8.19328				8.86609				9.883				6.03831				11.0238				10.7352				8.76311				10.6958				12.0255				11.996
4.8	8.43496				16.2876				11.5531				7.93581				9.66413				10.548				5.91965				11.1363				9.67388				8.22981				11.4347				11.748				11.6307
5.2	8.61514				17.4088				11.7834				8.18577				9.77192				10.893				6.4003				11.7592				11.0172				8.65831				12.0261				11.8248				12.1587
5.6	8.24348				16.7671				12.275				7.06034				9.02472				10.2319				5.91147				11.8029				8.99487				7.95836				11.2559				12.4747				11.6316
6	9.43164				16.7975				11.512				8.2693				9.84594				9.20158				5.55679				11.3303				9.85476				8.96607				11.0992				11.8062				11.7222
6.4	8.91969				16.3719				11.0757				7.70678				9.75819				9.38089				6.16385				11.9185				9.64896				9.43596				10.7368				11.8114				11.6473
6.8	8.68928				15.6596				11.5663				7.96652				9.90733				9.8902				6.17571				11.8954				9.94116				9.82934				11.4563				12.4222				12.3389
7.2	8.77645				16.608				11.7855				8.21467				9.55089				9.65849				6.38956				12.1407				10.6137				9.52156				10.9386				11.9939				12.6969
7.6	8.82071				16.2116				12.4592				8.1472				9.79721				9.28694				6.10345				11.3918				9.91477				8.5885				11.6124				12.4301				12.7687
8	8.49465				15.7333				12.015				7.85536				9.07783				9.63824				6.02357				11.832				10.1567				9.13394				11.0129				11.8919				12.3371
8.4	8.15749				16.0217				12.1146				7.61095				9.41968				10.3314				5.98857				12.1006				10.5437				9.66648				11.2448				12.4874				12.6574
8.8	9.37231				16.2656				11.8289				7.33269				10.2393				10.3089				5.94683				11.9682				10.4798				9.01365				11.355				12.2482				12.2632
9.2	8.9178				15.9307				12.5033				7.86429				9.42844				9.3572				6.32878				12.0742				10.4852				9.28018				10.549				12.286				12.577
9.6	8.67705				16.35				12.0732				7.7023				9.9255				9.01094				6.49397				11.8956				10.4695				9.69659				11.083				11.8379				12.797
10	8.62669				15.4048				12.3253				8.09242				9.69584				9.72119				6.34084				11.7318				9.99859				9.38526				11.2237				11.9396				12.9148
10.4	8.54079				16.1672				12.4494				7.50431				9.60055				9.25506				6.18919				12.005				9.95374				9.25819				10.4074				11.9398				12.169
10.8	8.31742				15.6198				12.0488				7.7592				9.11631				9.92739				5.63809				12.7609				10.3454				9.13593				10.2782				11.7253				12.4109
11.2	8.47168				15.1524				12.2527				7.42722				10.0932				10.1335				5.97497				12.1259				9.65312				9.25737				9.98239				11.731				12.5256
11.6	8.9928				16.4851				12.2562				7.83866				10.1927				9.61064				6.02475				11.7542				10.7507				9.41582				11.1494				12.1235				13.1477
12	8.59726				16.6134				12.5579				7.76864				9.96935				10.5535				6.42991				12.2755				9.9941				10.2317				10.4323				13.2938				13.4527
12.4	9.23678				16.3795				12.6608				8.09435				10.3446				10.547				6.31995				12.1281				10.5067				10.3026				11.0801				12.9361				13.3875
12.8	8.36878				15.9334				12.0824				7.38098				9.97176				9.6449				6.22555				12.8156				9.8629				9.70158				10.2098				12.0227				13.5668
13.2	8.66334				16.1061				11.1224				7.57134				10.0777				10.4345				5.88563				12.2499				9.50207				9.7421				11.076				11.3602				13.4728
	-1
0	1.00206				1.01355				0.995903				1.0208				1.01522				1.01055				1.03868				1.0348				1.02822				1.01541				1.00274				1.00157				1.0037
0.4	0.997945				0.986446				1.0041				0.979203				0.984777				0.989447				0.961323				0.965198				0.971783				0.984586				0.997264				0.998432				0.996297
0.8	0				0				0				0				0				0				0				0				0				0				0				0				0
1.2	0.172808				0.159678				0.142018				0.122897				0.120494				0.0982555				0.125238				0.16409				0.114964				0.0458684				0.174734				0.163619				0.174246
1.6	0.282768				0.285481				0.275403				0.241595				0.231845				0.250724				0.220274				0.300528				0.219224				0.186757				0.306942				0.274883				0.292877
2	0.284029				0.286963				0.281591				0.246016				0.231103				0.259597				0.233805				0.31884				0.25378				0.242484				0.310469				0.305015				0.297798
2.4	0.293279				0.319871				0.278454				0.225724				0.229515				0.257442				0.271696				0.341471				0.25777				0.247686				0.315801				0.337719				0.321201
2.8	0.320794				0.337029				0.297287				0.249034				0.255928				0.269791				0.268825				0.352499				0.260941				0.27964				0.307612				0.337648				0.323242
3.2	0.305962				0.306634				0.282589				0.27375				0.254751				0.258239				0.267515				0.349909				0.250996				0.281396				0.311469				0.3276				0.309905
3.6	0.307311				0.322399				0.311433				0.286338				0.278186				0.290995				0.269623				0.366349				0.294304				0.300401				0.323596				0.368958				0.322128
4	0.338121				0.31513				0.292237				0.282182				0.292819				0.289741				0.287817				0.358927				0.280035				0.282988				0.327732				0.357869				0.332337
4.4	0.355819				0.322493				0.278924				0.277832				0.297402				0.301699				0.277614				0.354216				0.278933				0.302613				0.31436				0.362062				0.334963
4.8	0.313564				0.321943				0.293555				0.269101				0.324172				0.321998				0.272159				0.357828				0.251356				0.284197				0.336075				0.353706				0.324762
5.2	0.320262				0.344104				0.299407				0.277577				0.327787				0.33253				0.294257				0.377845				0.28626				0.298994				0.353458				0.356018				0.339504
5.6	0.306445				0.33142				0.311898				0.239414				0.302723				0.312349				0.271782				0.379249				0.233713				0.274823				0.330822				0.375585				0.324787
6	0.350614				0.332022				0.292511				0.28041				0.33027				0.280897				0.255476				0.364064				0.256056				0.309621				0.326215				0.355459				0.327317
6.4	0.331583				0.32361				0.281426				0.261335				0.327327				0.286371				0.283386				0.382962				0.250709				0.325848				0.315564				0.355614				0.325227
6.8	0.323018				0.30953				0.293891				0.270143				0.332329				0.301919				0.283931				0.382219				0.258301				0.339433				0.336712				0.374004				0.344537
7.2	0.326258				0.328275				0.299462				0.278557				0.320373				0.294845				0.293763				0.390103				0.275774				0.328804				0.321496				0.361109				0.354533
7.6	0.327904				0.32044				0.316578				0.27627				0.328635				0.283503				0.280609				0.366038				0.257615				0.296583				0.3413				0.374241				0.356538
8	0.315783				0.310985				0.305293				0.266373				0.304505				0.294227				0.276936				0.380182				0.263901				0.315419				0.32368				0.358038				0.344486
8.4	0.303249				0.316687				0.307823				0.258085				0.315972				0.315388				0.275327				0.388814				0.273957				0.333809				0.330494				0.375968				0.35343
8.8	0.348409				0.321507				0.300563				0.248649				0.343465				0.314699				0.273408				0.384558				0.272296				0.311265				0.333733				0.368766				0.342424
9.2	0.331513				0.314889				0.317699				0.266676				0.316266				0.285648				0.290968				0.387967				0.272436				0.320468				0.310045				0.369904				0.351186
9.6	0.322563				0.323176				0.30677				0.261183				0.332939				0.275077				0.298563				0.382228				0.272029				0.334848				0.32574				0.356411				0.357329
10	0.320691				0.304493				0.313176				0.274412				0.325235				0.296759				0.291523				0.376965				0.259793				0.324097				0.329876				0.359476				0.360616
10.4	0.317498				0.319563				0.316329				0.254469				0.322039				0.28253				0.284551				0.385743				0.258627				0.319709				0.305882				0.35948				0.339793
10.8	0.309194				0.308742				0.30615				0.263113				0.305795				0.303054				0.259214				0.41003				0.268803				0.315487				0.302085				0.353022				0.346547
11.2	0.314928				0.299504				0.311332				0.251855				0.338565				0.309347				0.274702				0.389627				0.250817				0.319681				0.293392				0.353194				0.349749
11.6	0.334301				0.325847				0.311421				0.265807				0.341903				0.293384				0.27699				0.377685				0.279335				0.325153				0.327693				0.365012				0.367122
12	0.319597				0.328382				0.319086				0.263432				0.33441				0.322168				0.295618				0.394434				0.259676				0.353327				0.306615				0.400246				0.375636
12.4	0.343371				0.323758				0.321702				0.274477				0.346996				0.321969				0.290562				0.389698				0.272996				0.355775				0.325655				0.389477				0.373817
12.8	0.311104				0.314942				0.307005				0.250287				0.33449				0.29443				0.286223				0.411789				0.256267				0.33502				0.300076				0.361975				0.378822
13.2	0.322053				0.318355				0.282611				0.256742				0.338043				0.318535				0.270594				0.393613				0.246892				0.33642				0.325534				0.342029				0.376198
	29
0	1.01301
0.4	0.98699
0.8
1.2	0.129518
1.6	0.243641
2	0.256842
2.4	0.270833
2.8	0.281996
3.2	0.27936
3.6	0.294993
4	0.297513
4.4	0.298201
4.8	0.297102
5.2	0.305658
5.6	0.296656
6	0.301013
6.4	0.299932
6.8	0.302653
7.2	0.310385
7.6	0.305651
8	0.301114
8.4	0.308254
8.8	0.310146
9.2	0.307125
9.6	0.309852
10	0.307025
10.4	0.305797
10.8	0.301194
11.2	0.303818
11.6	0.3086
12	0.317667
12.4	0.324164
12.8	0.312293
13.2	0.312826
min	0.172808				0.159678				0.142018				0.122897				0.120494				0.0982555				0.125238				0.16409				0.114964				0.0458684				0.174734				0.163619				0.174246
rec	0.321506				0.317387				0.309454				0.260023				0.33278				0.305677				0.279807				0.394077				0.261677				0.332572				0.310866				0.365554				0.36346
rec-min	0.148697				0.157709				0.167437				0.137126				0.212286				0.207422				0.154568				0.229987				0.146713				0.286703				0.136133				0.201935				0.189214
average(rec-min)	0.181277
rec average	0.310795
min average	0.129518
rec- av min	0.191988				0.187869				0.179936				0.130505				0.203262				0.176159				0.150289				0.264559				0.132159				0.203054				0.181348				0.236036				0.233942
imm	65.6649				66.4015				67.8201				76.6605				63.6485				68.4957				73.1223				52.6862				76.3647				63.6859				67.5676				57.7872				58.1617
mean(imm)	67.5804
sd(imm)	7.67031
sem(imm	1.4004
			0.155743
mean(imm)	0.129518
sd(imm)	0.186668
sem(imm	66.6162
fi	7.67031
[truncated: 49 more columns]

## Sheet: amanitin
cell1				cell2				cell3				cell4				cell5				cell6				cell7				cell8				cell9				cell10
Channel.001				Channel.001				Channel.001				Channel.001				Channel.001				Channel.001				Channel.001				Channel.001				Channel.001				Channel.001				Channel.001				Channel.001				Channel.001
Axis [s]	ROI.01 []	ROI.02 []		Axis [s]	ROI.01 []	ROI.02 []		Axis [s]	ROI.01 []	ROI.02 []		Axis [s]	ROI.01 []	ROI.02 []		Axis [s]	ROI.01 []	ROI.02 []		Axis [s]	ROI.01 []	ROI.02 []		Axis [s]	ROI.01 []	ROI.02 []		Axis [s]	ROI.01 []	ROI.02 []		Axis [s]	ROI.01 []	ROI.02 []		Axis [s]	ROI.01 []	ROI.02 []		Axis [s]	ROI.01 []	ROI.02 []		Axis [s]	ROI.01 []	ROI.02 []		Axis [s]	ROI.01 []
0	36.123	3.36937		0	46.2449	2.90613		0	39.7416	1.51382		0	42.5916	2.16419		0	34.7234	2.59965		0	34.3103	2.78924		0	42.9071	1.95904		0	34.7533	1.95042		0	25.409	2.51807		0	42.4276	3.13125		0	46.1354	3.31726		0	42.9928	2.95723		0	39.2006
0.4	36.3155	3.34198		0.4	47.8534	2.55797		0.4	39.0605	1.61423		0.4	42.9172	2.29448		0.4	33.8178	2.65271		0.4	31.726	3.01017		0.4	42.8318	2.22069		0.4	33.2773	2.23568		0.4	25.5055	2.31368		0.4	40.3847	2.9875		0.4	45.4728	2.67833		0.4	43.2277	3.05026		0.4	37.0648
0.8				0.8				0.8				0.8				0.8				0.8				0.8				0.8				0.8				0.8				0.8				0.8				0.8
1.2	8.71211	3.09477		1.2	9.12826	2.17427		1.2	8.82243	0.872764		1.2	10.3934	1.77486		1.2	7.98319	2.48691		1.2	7.09342	2.28525		1.2	9.15077	1.20092		1.2	8.02067	1.1676		1.2	5.2084	1.96213		1.2	8.96131	2.8		1.2	10.0815	2.27174		1.2	9.16649	3.03351		1.2	10.0009
1.6	14.9531	3.3618		1.6	19.7402	2.33059		1.6	15.7437	1.11992		1.6	19.7619	1.96876		1.6	15.8405	2.42723		1.6	15.3307	2.76235		1.6	18.8154	1.65713		1.6	17.1294	1.29365		1.6	11.6378	2.15017		1.6	16.9558	2.7375		1.6	19.358	2.65897		1.6	18.013	2.68915		1.6	17.2047
2	18.5359	3.08793		2	23.2417	2.53029		2	19.7917	1.0813		2	22.0408	1.99048		2	17.6254	2.63281		2	18.9788	2.83757		2	22.7828	1.59675		2	19.55	1.65189		2	12.6198	2.26549		2	19.1573	2.80625		2	21.5981	2.65897		2	21.4494	3.23369		2	20.1917
2.4	20.3314	3.03315		2.4	24.2696	2.76402		2.4	21.4788	1.08902		2.4	24.4555	2.06362		2.4	19.877	2.47365		2.4	20.3813	2.69949		2.4	24.8134	1.50953		2.4	20.5729	1.37395		2.4	13.9212	2.27367		2.4	20.0567	2.86875		2.4	25.3336	2.29178		2.4	21.8774	3.45988		2.4	20.694
2.8	21.6883	3.35495		2.8	26.986	2.35976		2.8	22.9994	0.889024		2.8	24.4055	1.93981		2.8	21.4442	2.71239		2.8	20.1329	2.67878		2.8	26.1367	1.69739		2.8	20.4537	1.47346		2.8	14.8176	2.21558		2.8	23.2083	2.8375		2.8	28.0991	2.63961		2.8	25.7786	3.40123		2.8	20.3549
3.2	20.6064	3.21802		3.2	27.2912	2.59349		3.2	23.1311	1.02724		3.2	25.6592	1.94705		3.2	21.8006	2.59965		3.2	20.4331	2.86519		3.2	25.1703	1.56992		3.2	23.2064	1.43296		3.2	15.4544	2.32186		3.2	22.8844	2.93125		3.2	28.0161	2.37568		3.2	25.9199	3.12478		3.2	21.4341
3.6	22.3096	3.13586		3.6	27.2447	2.52244		3.6	23.7306	1.18171		3.6	27.1191	2.09181		3.6	22.8476	2.69913		3.6	21.6021	2.80996		3.6	25.9322	1.4827		3.6	23.0673	1.46613		3.6	17.3271	2.30551		3.6	23.613	2.81875		3.6	29.4765	2.76868		3.6	26.689	3.27557		3.6	22.2775
4	21.8621	3.29333		4	29.0011	2.42109		4	24.7112	1.25976		4	25.1761	1.86019		4	23.1501	2.28796		4	21.2771	2.46475		4	27.1652	1.96575		4	21.9643	1.30028		4	15.868	2.30551		4	23.9256	3.03125		4	29.8805	2.36209		4	26.781	3.07451		4	22.0079
4.4	21.354	3.05189		4.4	29.5867	2.42371		4.4	25.5259	0.996341		4.4	26.2675	2.04838		4.4	23.7649	2.46876		4.4	21.9466	2.77544		4.4	26.9713	1.38206		4.4	21.9428	1.63932		4.4	16.1031	2.27281		4.4	24.1652	2.9		4.4	29.7956	2.82677		4.4	28.2436	3.09965		4.4	23.4538
4.8	23.7577	3.00649		4.8	28.6279	2.43792		4.8	25.471	1.11992		4.8	26.9059	1.83124		4.8	22.331	2.40733		4.8	21.7644	3.03089		4.8	27.8467	1.65042		4.8	23.0701	1.44623		4.8	16.8077	2.21558		4.8	24.2527	2.90691		4.8	29.5434	2.67188		4.8	28.2324	3.43474		4.8	23.0759
5.2	23.1231	3.14955		5.2	28.6936	2.57218		5.2	24.3543	1.15854		5.2	26.0301	2.06286		5.2	23.9636	2.62618		5.2	21.8023	2.95567		5.2	28.7529	1.75106		5.2	22.308	1.52584		5.2	16.9963	2.05207		5.2	23.6649	3.175		5.2	30.4893	2.63961		5.2	27.8158	2.98236		5.2	24.3787
5.6	22.9275	3.16324		5.6	27.7811	2.29506		5.6	24.335	1.2435		5.6	25.9299	1.87467		5.6	23.0896	2.63281		5.6	22.2407	3.15516		5.6	27.4197	1.60346		5.6	22.3443	1.53247		5.6	16.7819	2.31368		5.6	23.3809	3.03125		5.6	30.382	2.42663		5.6	28.5597	3.15829		5.6	23.7334
6	22.7618	2.98523		6	30.0867	2.37322		6	24.2691	1.07358		6	25.69	1.77333		6	23.5829	2.47435		6	22.7051	2.52689		6	27.2051	1.53637		6	22.9123	1.68506		6	16.6204	2.11747		6	23.2707	3.1625		6	31.7879	2.56861		6	29.4761	3.23369		6	24.8336
6.4	23.0954	3.14342		6.4	29.8221	2.28796		6.4	24.6896	1.32073		6.4	25.3749	1.86743		6.4	20.7141	2.50017		6.4	20.5407	2.69949		6.4	27.3384	1.71151		6.4	21.9268	1.52584		6.4	15.9625	2.28184		6.4	24.586	3.01316		6.4	32.2517	2.51698		6.4	29.9971	3.33422		6.4	24.3602
6.8	23.0275	2.95099		6.8	29.8147	2.30217		6.8	24.9665	1.14309		6.8	26.9984	2.02743		6.8	24.5388	2.36754		6.8	21.7964	2.7133		6.8	27.6227	1.84322		6.8	22.8704	1.91131		6.8	15.7581	2.24828		6.8	24.0047	3.025		6.8	31.1865	2.60734		6.8	29.5128	2.9321		6.8	22.7579
7.2	22.6497	3.10847		7.2	28.1669	2.11743		7.2	24.7559	1.0813		7.2	25.5951	2.24381		7.2	24.9967	2.36091		7.2	23.4084	2.74092		7.2	27.3075	1.79131		7.2	22.0655	1.44623		7.2	17.0729	2.06024		7.2	24.6845	2.95625		7.2	31.2188	2.73641		7.2	29.1214	3.16667		7.2	25.0479
7.6	22.7497	2.9373		7.6	28.9995	2.45849		7.6	24.8464	1.28211		7.6	24.5337	1.92533		7.6	24.5892	2.52007		7.6	22.3108	2.72711		7.6	27.7651	1.52966		7.6	23.3694	1.40642		7.6	16.1292	2.44621		7.6	24.1194	3.10625		7.6	31.035	2.84681		7.6	31.7205	3.31746		7.6	23.7153
8	23.0422	3.3755		8	29.2257	2.42296		8	23.6618	1.25122		8	24.3911	2.04114		8	22.811	2.63421		8	22.9559	2.92733		8	26.6929	1.59004		8	22.5921	1.49267		8	15.9196	2.19923		8	24.1683	2.99441		8	28.8167	2.85904		8	29.1489	3.08289		8	23.6071
8.4	24.1795	2.79351		8.4	30.2527	2.30217		8.4	25.5143	1.08902		8.4	25.6132	1.95429		8.4	23.9349	2.6726		8.4	23.2485	2.91352		8.4	27.0561	1.75777		8.4	21.9441	1.53247		8.4	17.0648	2.15017		8.4	25.3699	3.075		8.4	31.3	2.69769		8.4	28.8968	3.09215		8.4	24.7735
8.8	22.6925	3.23171		8.8	29.6625	2.49402		8.8	25.142	1.26667		8.8	24.4184	1.95429		8.8	22.3314	2.49354		8.8	21.8402	2.83067		8.8	27.9938	1.53637		8.8	22.293	1.5192		8.8	15.7965	2.18287		8.8	23.8948	3		8.8	30.2507	2.8074		8.8	31.3494	3.13316		8.8	23.192
9.2	23.175	3.1427		9.2	29.2755	2.3448		9.2	25.43	1.02724		9.2	25.4282	2.08457		9.2	22.2128	2.74555		9.2	22.842	2.87209		9.2	29.9641	1.31497		9.2	21.921	1.58624		9.2	16.1192	2.2401		9.2	24.2009	3.1		9.2	29.7439	2.72351		9.2	29.5984	3.2672		9.2	23.0056
9.6	25.3182	3.11532		9.6	28.979	2.39454		9.6	25.4165	1.26748		9.6	27.2901	2.07733		9.6	23.4917	2.83839		9.6	21.2367	2.91424		9.6	27.8538	1.51624		9.6	21.2599	1.5192		9.6	16.8868	2.33907		9.6	24.8954	2.7625		9.6	29.7355	2.77751		9.6	29.5603	3.27557		9.6	23.0311
10	23.8502	3.18378		10	30.9015	2.5374		10	25.1444	1.12764		10	26.9238	2.25105		10	22.3283	2.82583		10	22.826	2.74092		10	27.5775	1.79802		10	21.7139	1.62535		10	16.226	2.16652		10	24.457	2.9625		10	30.6731	2.93003		10	27.4396	3.1918		10	23.5129
10.4	22.4852	2.95784		10.4	30.1457	2.64323		10.4	25.3173	1.01951		10.4	26.2653	1.96876		10.4	21.731	2.6726		10.4	21.8001	2.56141		10.4	28.7111	1.71081		10.4	22.9435	1.67179		10.4	16.9919	2.36274		10.4	24.0025	3.10625		10.4	30.7435	2.80163		10.4	28.097	3.31746		10.4	23.4661
10.8	23.7059	3.41658		10.8	29.7984	2.50112		10.8	25.8433	1.31301		10.8	25.879	1.99771		10.8	23.1743	2.37661		10.8	22.1487	2.7202		10.8	27.786	1.86511		10.8	20.6805	1.77793		10.8	16.9272	2.39544		10.8	23.7988	3.20066		10.8	30.0575	2.5377		10.8	27.7364	2.96561		10.8	24.6927
11.2	24.4878	2.7182		11.2	30.3336	2.48691		11.2	25.2658	1.28211		11.2	25.2216	1.96876		11.2	22.0989	2.6925		11.2	20.9195	2.74782		11.2	28.3589	1.52966		11.2	22.0903	1.52584		11.2	16.534	2.15017		11.2	23.1735	3.0375		11.2	30.4471	2.69124		11.2	26.1765	2.94885		11.2	23.068
11.6	24.4862	3.1564		11.6	29.0897	2.71429		11.6	24.961	1.19715		11.6	25.2875	1.74438		11.6	21.7824	2.69913		11.6	22.1374	2.61664		11.6	27.0211	1.69068		11.6	21.0937	1.73813		11.6	16.1516	2.30551		11.6	23.1262	2.9375		11.6	29.684	2.99457		11.6	28.1263	3.14991		11.6	22.6912
12	23.6687	3.17694		12	30.4986	2.25243		12	24.2306	1.23577		12	24.1975	1.93981		12	22.0814	2.68586		12	22.761	2.92733		12	29.5496	1.71081		12	21.7239	2.04993		12	16.1731	2.32186		12	23.5299	3.01875		12	30.2995	2.75577		12	27.8765	2.78968		12	23.5684
12.4	22.5304	3.17694		12.4	29.0126	2.53665		12.4	23.4967	1.06585		12.4	24.9548	1.78057		12.4	21.3222	2.2548		12.4	21.0732	2.61664		12.4	28.2411	1.90537		12.4	21.6266	1.68506		12.4	16.15	2.43632		12.4	24.4486	3.0125		12.4	29.751	2.81386		12.4	26.9917	3.30908		12.4	23.9713
12.8	21.686	3.02631		12.8	27.4663	2.40165		12.8	23.344	1.27439		12.8	24.0965	1.95429		12.8	22.0773	2.74555		12.8	19.8532	2.85828		12.8	27.8539	1.61017		12.8	21.1813	1.67179		12.8	16.143	2.10929		12.8	24.0675	3.08125		12.8	29.4936	2.8913		12.8	27.5851	3.47751		12.8	22.4996
13.2	21.2052	3.14342		13.2	28.5237	2.36612		13.2	23.119	1.32846		13.2	23.7741	1.80952		13.2	21.5921	2.68586		13.2	20.6956	2.67878		13.2	27.5897	1.81144		13.2	21.0148	1.48603		13.2	15.9385	2.29733		13.2	25.298	2.88125		13.2	28.5901	2.7945		13.2	27.798	3.02425		13.2	23.6773
0	32.7536				43.3387				38.2278				40.4274				32.1237				31.5211				40.9481				32.8028				22.8909				39.2963				42.8182				40.0356				35.924
0.4	32.9735				45.2954				37.4463				40.6227				31.1651				28.7158				40.6111				31.0416				23.1918				37.3972				42.7945				40.1774				33.993
0.8	0				0				0				0				0				0				0				0				0				0				0				0				0
1.2	5.61734				6.95398				7.94966				8.61856				5.49627				4.80817				7.94985				6.85307				3.24627				6.16131				7.80977				6.13299				6.92822
1.6	11.5913				17.4097				14.6238				17.7931				13.4133				12.5683				17.1583				15.8358				9.48765				14.2183				16.699				15.3238				14.0721
2	15.448				20.7114				18.7104				20.0503				14.9925				16.1412				21.1861				17.8981				10.3543				16.351				18.9391				18.2157				17.1881
2.4	17.2982				21.5056				20.3897				22.3919				17.4034				17.6818				23.3039				19.199				11.6476				17.1879				23.0418				18.4175				17.607
2.8	18.3334				24.6263				22.1104				22.4657				18.7318				17.4541				24.4393				18.9803				12.602				20.3708				25.4595				22.3774				17.3286
3.2	17.3884				24.6977				22.1038				23.7122				19.2009				17.5679				23.6004				21.7734				13.1325				19.9531				25.6404				22.7951				18.1499
3.6	19.1737				24.7222				22.5489				25.0273				20.1484				18.7921				24.4495				21.6011				15.0215				20.7942				26.7078				23.4134				19.1298
4	18.5687				26.58				23.4514				23.3159				20.8621				18.8124				25.1995				20.664				13.5625				20.8944				27.5184				23.7065				19.0953
4.4	18.3021				27.163				24.5295				24.2192				21.2961				19.1711				25.5892				20.3035				13.8303				21.2652				26.9688				25.144				20.1848
4.8	20.7512				26.19				24.351				25.0746				19.9237				18.7335				26.1962				21.6238				14.5921				21.3458				26.8715				24.7976				19.951
5.2	19.9736				26.1214				23.1958				23.9672				21.3374				18.8466				27.0018				20.7822				14.9442				20.4899				27.8497				24.8335				21.3826
5.6	19.7643				25.486				23.0915				24.0552				20.4568				19.0856				25.8162				20.8118				14.4683				20.3497				27.9554				25.4014				20.525
6	19.7766				27.7135				23.1955				23.9166				21.1086				20.1782				25.6688				21.2273				14.5029				20.1082				29.2193				26.2424				21.6783
6.4	19.952				27.5342				23.3689				23.5075				18.2139				17.8412				25.6269				20.4009				13.6807				21.5729				29.7347				26.6629				21.0608
6.8	20.0765				27.5126				23.8234				24.971				22.1713				19.0831				25.7795				20.9591				13.5098				20.9797				28.5791				26.5807				19.6633
7.2	19.5412				26.0495				23.6746				23.3512				22.6358				20.6675				25.5162				20.6193				15.0127				21.7282				28.4824				25.9548				21.5353
7.6	19.8124				26.541				23.5643				22.6084				22.0691				19.5837				26.2355				21.963				13.683				21.0131				28.1881				28.403				20.6881
8	19.6667				26.8027				22.4106				22.35				20.1768				20.0286				25.1029				21.0995				13.7204				21.1739				25.9577				26.0661				20.7013
8.4	21.3859				27.9505				24.4253				23.6589				21.2623				20.335				25.2983				20.4116				14.9146				22.2949				28.6023				25.8047				21.6941
8.8	19.4608				27.1685				23.8753				22.4641				19.8379				19.0095				26.4575				20.7738				13.6136				20.8948				27.4433				28.2162				20.309
9.2	20.0323				26.9307				24.4027				23.3436				19.4673				19.9699				28.6491				20.3348				13.8791				21.1009				27.0204				26.3312				19.7972
9.6	22.2028				26.5845				24.149				25.2128				20.6533				18.3224				26.3376				19.7407				14.5478				22.1329				26.958				26.2847				19.7772
10	20.6664				28.3641				24.0167				24.6728				19.5025				20.0851				25.7795				20.0886				14.0594				21.4945				27.7431				24.2478				20.099
10.4	19.5273				27.5025				24.2978				24.2966				19.0583				19.2387				27.0003				21.2717				14.6292				20.8962				27.9418				24.7796				19.8785
10.8	20.2893				27.2972				24.5302				23.8813				20.7977				19.4285				25.9209				18.9026				14.5317				20.5981				27.5198				24.7708				21.4009
11.2	21.7696				27.8467				23.9837				23.2528				19.4064				18.1717				26.8292				20.5645				14.3838				20.136				27.7559				23.2277				19.9279
11.6	21.3298				26.3754				23.7638				23.5431				19.0833				19.5207				25.3305				19.3556				13.8461				20.1887				26.6894				24.9764				19.4365
12	20.4918				28.2462				22.9948				22.2577				19.3955				19.8337				27.8388				19.6739				13.8512				20.5111				27.5437				25.0868				20.3828
12.4	19.3534				26.4759				22.4309				23.1742				19.0674				18.4566				26.3357				19.9416				13.7136				21.4361				26.9371				23.6827				20.7932
12.8	18.6597				25.0647				22.0696				22.1422				19.3317				16.9949				26.2438				19.5095				14.0337				20.9863				26.6023				24.1076				18.8513
13.2	18.0618				26.1576				21.7905				21.9646				18.9063				18.0168				25.7783				19.5287				13.6411				22.4167				25.7956				24.7737				20.2869
0	0.996654				0.977924				1.01033				0.99759				1.01515				1.04657				1.00413				1.02759				0.993471				1.02476				1.00028				0.998232				1.02762
0.4	1.00335				1.02208				0.989673				1.00241				0.984853				0.953429				0.995869				0.972413				1.00653				0.975237				0.999723				1.00177				0.972381
0.8	0				0				0				0				0				0				0				0				0				0				0				0				0
1.2	0.170929				0.156914				0.210103				0.212672				0.173689				0.159642				0.194947				0.21468				0.140889				0.160674				0.182444				0.152918				0.198184
1.6	0.352711				0.392843				0.386494				0.439064				0.423877				0.417296				0.420756				0.496075				0.411766				0.370783				0.390106				0.382078				0.402538
2	0.470063				0.467346				0.494499				0.494764				0.473782				0.535925				0.519526				0.56068				0.449378				0.4264				0.442438				0.454184				0.491672
2.4	0.526364				0.485266				0.538883				0.552544				0.549968				0.587075				0.571458				0.601431				0.505508				0.448224				0.53828				0.459215				0.503655
2.8	0.557863				0.555684				0.584359				0.554366				0.591949				0.579516				0.599303				0.594578				0.546931				0.531227				0.594761				0.55795				0.49569
3.2	0.529109				0.557295				0.584185				0.585125				0.606771				0.583294				0.578729				0.682078				0.569955				0.520334				0.598987				0.568364				0.519184
3.6	0.583434				0.557849				0.595947				0.617577				0.636714				0.62394				0.599552				0.676681				0.651939				0.542268				0.623922				0.583781				0.547215
4	0.565025				0.59977				0.6198				0.575345				0.659267				0.624613				0.617942				0.647324				0.588616				0.544881				0.642859				0.591089				0.546228
4.4	0.556911				0.612924				0.648294				0.597635				0.672982				0.636524				0.6275				0.636031				0.600239				0.554549				0.63002				0.626931				0.577392
4.8	0.631435				0.590968				0.643577				0.618745				0.629611				0.621994				0.642386				0.677391				0.633303				0.556651				0.627747				0.618294				0.570705
5.2	0.607772				0.589421				0.613044				0.591418				0.674287				0.625749				0.66214				0.651026				0.648582				0.534332				0.650598				0.619188				0.611658
5.6	0.601404				0.575083				0.610287				0.593588				0.64646				0.633684				0.633067				0.651954				0.627926				0.530676				0.653066				0.63335				0.587125
6	0.601778				0.625346				0.613038				0.590169				0.667057				0.669961				0.62945				0.664969				0.62943				0.524378				0.682592				0.654318				0.620116
6.4	0.607115				0.621299				0.61762				0.580074				0.575581				0.592368				0.628424				0.639083				0.593745				0.562574				0.694634				0.664803				0.60245
6.8	0.610903				0.620812				0.629631				0.616187				0.700638				0.633602				0.632165				0.656568				0.586329				0.547105				0.667638				0.662752				0.562476
7.2	0.594616				0.587798				0.625698				0.576218				0.715318				0.686206				0.62571				0.645924				0.651553				0.566624				0.665379				0.647147				0.616026
7.6	0.602867				0.598888				0.622783				0.557887				0.697409				0.650221				0.643348				0.688016				0.593847				0.547976				0.658504				0.70819				0.591791
8	0.598436				0.604794				0.592292				0.55151				0.637609				0.664994				0.615573				0.660965				0.595468				0.552169				0.606399				0.649921				0.592168
8.4	0.650749				0.630694				0.64554				0.583811				0.671914				0.675167				0.620366				0.639417				0.647298				0.581403				0.66818				0.643404				0.620566
8.8	0.592169				0.613048				0.631004				0.554326				0.626901				0.631158				0.648791				0.650763				0.590835				0.544891				0.641103				0.703532				0.580946
9.2	0.60956				0.607682				0.644943				0.576029				0.61519				0.663046				0.702535				0.637011				0.602356				0.550266				0.631225				0.656532				0.566307
9.6	0.675607				0.59987				0.638237				0.622153				0.652669				0.608346				0.645852				0.618399				0.631376				0.577178				0.629766				0.655373				0.565735
10	0.628854				0.640027				0.634741				0.608829				0.616302				0.666871				0.632166				0.629298				0.610183				0.560529				0.648107				0.604585				0.574938
10.4	0.594194				0.620585				0.64217				0.599545				0.602266				0.638767				0.662103				0.666362				0.634911				0.544928				0.65275				0.617845				0.56863
10.8	0.61738				0.615953				0.648313				0.589297				0.657231				0.645071				0.635634				0.592145				0.630681				0.537155				0.642891				0.617626				0.612181
11.2	0.662423				0.628352				0.633868				0.573789				0.613267				0.603342				0.657907				0.644206				0.624262				0.525103				0.648407				0.57915				0.570043
11.6	0.64904				0.595153				0.628057				0.580952				0.603053				0.648132				0.621155				0.606336				0.600924				0.526476				0.623493				0.622752				0.555989
12	0.62354				0.637366				0.607733				0.549234				0.612921				0.658523				0.682665				0.616309				0.601145				0.534885				0.64345				0.625505				0.583058
12.4	0.588902				0.597421				0.592828				0.571849				0.602551				0.6128				0.645806				0.624693				0.595175				0.559008				0.629278				0.590494				0.594798
12.8	0.567792				0.565576				0.58328				0.546383				0.610905				0.564269				0.643551				0.611157				0.609066				0.547277				0.621458				0.60109				0.539249
13.2	0.5496				0.590237				0.575905				0.542001				0.597461				0.598199				0.632136				0.611761				0.592029				0.58458				0.602611				0.617699				0.580313
	30
0	1.01372
0.4	0.98628
0.8
1.2	0.190186
1.6	0.42146
2	0.500955
2.4	0.548204
2.8	0.581077
3.2	0.596064
3.6	0.614154
4	0.620397
4.4	0.635912
4.8	0.641663
5.2	0.643848
5.6	0.643465
6	0.647029
6.4	0.648797
6.8	0.645363
7.2	0.647066
7.6	0.642441
8	0.639102
8.4	0.645031
8.8	0.640183
9.2	0.642963
9.6	0.643912
10	0.644424
10.4	0.644513
10.8	0.639994
11.2	0.633979
11.6	0.629397
12	0.636906
12.4	0.631039
12.8	0.617307
13.2	0.61832
min	0.170929				0.156914				0.210103				0.212672				0.173689				0.159642				0.194947				0.21468				0.140889				0.160674				0.182444				0.152918				0.198184
rec	0.606609				0.60633				0.614019				0.569131				0.612457				0.621138				0.64762				0.621621				0.611024				0.544927				0.633042				0.60902				0.575533
rec-min	0.43568				0.449416				0.403917				0.356459				0.438768				0.461496				0.452673				0.406941				0.470135				0.384253				0.450598				0.456102				0.377349
average(rec-min)	0.441246
rec average	0.631432
min average	0.190186
rec- av min	0.416423				0.416144				0.423833				0.378945				0.422271				0.430952				0.457434				0.431435				0.420838				0.354741				0.442856				0.418834				0.385347
imm	16.4632				16.5191				14.9766				23.9814				15.29				13.5486				8.23621				13.4517				15.5775				28.837				11.1605				15.9795				22.6973
mean(imm)	11.4836
sd(imm)	8.7048
sem(imm	1.37635
fi	20.5417
SEM(FI)	3.09657
			0.452488
mean(imm)	0.190186
sd(imm)	0.42964
sem(imm	13.8119
fi	8.7048
[truncated: 52 more columns]

## Sheet: Cordy
Channel.001				Channel.001				Channel.001				Channel.001				Channel.001				Channel.001				Channel.001				Channel.001				Channel.001				Channel.001				Channel.001				Channel.001				Channel.001
Axis [s]	ROI.01 []	ROI.02 []		Axis [s]	ROI.01 []	ROI.02 []		Axis [s]	ROI.01 []	ROI.02 []		Axis [s]	ROI.01 []	ROI.02 []		Axis [s]	ROI.01 []	ROI.02 []		Axis [s]	ROI.01 []	ROI.02 []		Axis [s]	ROI.01 []	ROI.02 []		Axis [s]	ROI.01 []	ROI.02 []		Axis [s]	ROI.01 []	ROI.02 []		Axis [s]	ROI.01 []	ROI.02 []		Axis [s]	ROI.01 []	ROI.02 []		Axis [s]	ROI.01 []	ROI.02 []		Axis [s]	ROI.01 []
0	48.7665	2.6037		0	33.1292	4.9897		0	53.8785	4.07143		0	39.9924	7.2131		0	42.7088	4.03508		0	46.8964	3.01669		0	49.0455	4.72917		0	52.3227	3.9308		0	42.9971	2.30413		0	45.2905	2.43042		0	44.5332	4.5298		0	54.1062	3.58795		0	54.0447
0.4	46.9578	2.96435		0.4	31.9301	5.08623		0.4	52.707	5.51166		0.4	39.3762	6.58642		0.4	40.3879	4.1926		0.4	43.9631	3.18634		0.4	46.3005	4.51515		0.4	52.9726	4.28261		0.4	41.0125	2.34032		0.4	42.9177	2.19292		0.4	42.7573	4.53819		0.4	51.7279	4		0.4	52.0894
0.8				0.8				0.8				0.8				0.8				0.8				0.8				0.8				0.8				0.8				0.8				0.8				0.8
1.2	11.073	1.88241		1.2	10.5918	4.63385		1.2	11.8967	3.15743		1.2	8.65391	4.31137		1.2	8.04327	2.70217		1.2	10.4978	2.25699		1.2	9.26575	3.39697		1.2	11.1893	3.57355		1.2	8.54964	1.60444		1.2	10.0899	1.615		1.2	9.24443	3.09536		1.2	13.0986	2.74699		1.2	12.0761
1.6	20.6833	2.31343		1.6	18.3131	4.70849		1.6	26.1225	3.61443		1.6	17.2347	5.13615		1.6	14.6516	3.24745		1.6	19.4136	2.16848		1.6	16.1627	3.74242		1.6	21.4126	3.58804		1.6	16.065	2.05079		1.6	19.8386	1.88417		1.6	19.2859	3.8		1.6	24.7056	2.51807		1.6	27.3999
2	23.3585	2.50694		2	20.2449	4.57272		2	28.8812	3.62828		2	18.4091	5.16693		2	16.5545	3.49107		2	22.7308	2.21273		2	19.4205	3.81439		2	23.3342	3.62101		2	18.3705	1.95429		2	22.5703	1.72583		2	20.3776	3.54923		2	26.5137	3.18956		2	29.5755
2.4	23.6728	2.33102		2.4	23.0195	5.17181		2.4	32.8558	3.78061		2.4	19.4827	4.97948		2.4	16.9275	3.62309		2.4	26.3223	2.35287		2.4	19.8829	4.21742		2.4	26.4138	3.86884		2.4	18.8658	1.93016		2.4	24.4363	1.76542		2.4	23.1678	3.90155		2.4	32.9726	3.31165		2.4	31.467
2.8	25.3931	2.4375		2.8	21.3843	5.17181		2.8	32.8712	4.23761		2.8	21.2225	5.06117		2.8	18.3784	3.93814		2.8	25.2242	2.07259		2.8	20.3585	4.27689		2.8	27.6321	3.87572		2.8	20.0275	1.83365		2.8	24.1241	2.22458		2.8	24.4848	3.60706		2.8	31.4684	3.3743		2.8	31.8105
3.2	25.4212	2.33102		3.2	24.1885	4.75611		3.2	35.5673	3.79592		3.2	19.9425	5.39937		3.2	18.2217	3.59885		3.2	27.2113	2.52252		3.2	19.6169	4.16705		3.2	30.1331	3.87572		3.2	20.8229	2.08698		3.2	26.0082	1.82083		3.2	25.0543	3.91744		3.2	36.3747	3.38956		3.2	34.667
3.6	25.0108	2.10231		3.6	24.1158	4.91506		3.6	35.623	3.68367		3.6	20.9821	5.6985		3.6	18.5964	3.36862		3.6	26.6164	2.69953		3.6	21.3438	4.35417		3.6	31.0155	3.6837		3.6	20.0472	2.55746		3.6	25.9893	1.87625		3.6	24.4628	3.86711		3.6	35.2808	2.88434		3.6	34.226
4	26.0756	2.08472		4	25.2552	4.78057		4	35.7965	3.0605		4	21.3506	5.67601		4	18.953	4		4	26.0974	2.60365		4	21.484	4.26932		4	30.6921	4.11667		4	21.0975	2.25714		4	25.7437	1.97125		4	25.1024	3.82517		4	34.357	3.18956		4	33.6752
4.4	27.5711	2.19028		4.4	23.497	5.03861		4.4	36.7235	3.49125		4.4	24.0002	5.22612		4.4	18.4053	4.18048		4.4	26.7089	2.40528		4.4	20.5213	4.13826		4.4	30.4649	3.74493		4.4	19.7257	1.68889		4.4	26.2207	1.83667		4.4	26.2753	3.78322		4.4	35.1366	3.20482		4.4	35.7082
4.8	28.3118	2.34861		4.8	24.7689	4.56049		4.8	37.0986	3.33746		4.8	22.0502	5.6985		4.8	19.9504	3.98661		4.8	27.9949	2.27911		4.8	21.7441	3.91515		4.8	31.741	3.62101		4.8	19.8946	1.84571		4.8	25.8456	1.995		4.8	25.2818	3.80839		4.8	34.3093	3.2506		4.8	35.3386
5.2	27.6424	2.78843		5.2	25.3693	4.52381		5.2	38.1749	3.26822		5.2	22.9367	5.73678		5.2	19.3553	4.90753		5.2	29.9351	2.15373		5.2	20.613	3.72083		5.2	32.9488	3.66304		5.2	20.7681	2.07492		5.2	25.914	2.0425		5.2	26.7238	3.63223		5.2	34.1958	3.5253		5.2	33.4851
5.6	26.2922	2.53333		5.6	24.3611	4.90283		5.6	34.6947	3.32362		5.6	23.2626	5.73599		5.6	20.0651	4.48469		5.6	27.0814	2.3455		5.6	22.0192	3.97273		5.6	30.3417	3.74493		5.6	21.8446	2.59492		5.6	28.0926	2.3275		5.6	26.772	3.88389		5.6	37.1328	3.23695		5.6	34.3272
6	27.3141	2.72685		6	23.9716	5.1242		6	34.808	3.64213		6	22.5042	5.6835		6	19.9298	3.9139		6	29.9446	2.38315		6	21.9177	4.14545		6	32.2101	3.98587		6	22.2331	2.63111		6	27.8802	2.29583		6	25.897	3.57439		6	34.2326	3.03695		6	35.1017
6.4	27.4023	2.24306		6.4	25.4668	4.69498		6.4	38.1851	3.90671		6.4	22.7963	5.22612		6.4	21.7739	4.24107		6.4	29.0183	2.15373		6.4	21.799	4.09508		6.4	31.8624	3.62101		6.4	20.8963	1.93016		6.4	27.9857	2.185		6.4	28.7798	3.98455		6.4	35.0562	3.18956		6.4	34.3712
6.8	28.6563	2.39259		6.8	24.0951	4.95302		6.8	37.5121	3.37901		6.8	21.0082	5.96093		6.8	19.7942	3.46556		6.8	29.7871	2.42003		6.8	22.545	3.63447		6.8	30.7617	3.8558		6.8	21.8653	2.5454		6.8	28.6024	2.33542		6.8	28.6511	3.97616		6.8	32.4518	3.52691		6.8	36.1947
7.2	29.4217	2.41019		7.2	23.2728	4.95174		7.2	37.2705	3.47595		7.2	21.0682	5.87845		7.2	20.221	3.47768		7.2	28.2353	2.36762		7.2	21.7	3.97992		7.2	30.2357	3.99348		7.2	20.5226	2.36444		7.2	28.0588	2.185		7.2	27.4201	4.42075		7.2	35.9369	3.48112		7.2	33.6203
7.6	27.6244	2.39444		7.6	25.6293	4.95174		7.6	35.9456	3.61443		7.6	21.9474	5.90845		7.6	21.2669	3.58673		7.6	26.5724	2.45613		7.6	21.6923	4.28371		7.6	31.3698	4.125		7.6	21.0483	1.99048		7.6	27.1885	2.37792		7.6	26.2439	4.18587		7.6	35.3483	3.98313		7.6	36.2401
8	29.3808	2.59583		8	25.4058	4.59717		8	33.7522	3.79446		8	21.9024	5.83346		8	20.3852	3.70791		8	28.9872	2.5889		8	20.398	4.5125		8	31.0859	3.68297		8	20.9239	1.93016		8	26.9038	2.11375		8	27.5247	3.80839		8	36.9033	3.34217		8	36.213
8.4	26.9368	2.20787		8.4	22.3734	5.5045		8.4	37.5429	3.12974		8.4	21.6888	5.985		8.4	19.6592	4.01084		8.4	28.2238	2.38238		8.4	20.7957	4.44848		8.4	31.5407	3.75181		8.4	21.4748	2.26794		8.4	27.8578	2.26417		8.4	25.7	3.89404		8.4	34.5292	3.22008		8.4	36.3154
8.8	29.1833	2.35741		8.8	23.7841	4.49936		8.8	34.79	3.87755		8.8	22.5488	6.015		8.8	21.6837	3.67156		8.8	28.3939	2.27989		8.8	19.5148	4.33258		8.8	32.3449	3.67681		8.8	21.6109	2.24381		8.8	28.2295	2.28		8.8	27.732	3.67594		8.8	37.212	3.22169		8.8	34.8453
9.2	28.9223	2.57731		9.2	24.095	4.95174		9.2	35.0598	3.62828		9.2	22.4434	5.63181		9.2	21.7366	4.22895		9.2	27.5246	2.42663		9.2	21.4797	3.88636		9.2	33.5079	4.08225		9.2	21.7131	2.18349		9.2	27.1646	2.47792		9.2	27.1963	4.14481		9.2	33.9935	3.20643		9.2	35.0171
9.6	28.0486	2.38472		9.6	25.1743	5.42857		9.6	33.3266	4.45918		9.6	21.4404	6.0217		9.6	20.7799	3.69579		9.6	28.2309	2.62578		9.6	20.6017	3.59924		9.6	33.1534	3.68986		9.6	20.8621	2.12317		9.6	28.2637	2.12958		9.6	26.3639	3.84194		9.6	36.1959	2.71647		9.6	35.9435
10	27.0132	2.3838		10	24.4055	4.35393		10	33.0939	3.57434		10	21.5164	5.6468		10	21.3007	3.78189		10	28.4333	2.18323		10	20.4472	3.89356		10	31.6217	3.95145		10	21.3519	2.37651		10	27.434	1.89208		10	25.7099	3.76645		10	36.5498	2.71647		10	37.3646
10.4	26.3304	2.23426		10.4	24.6234	5.12291		10.4	34.1362	4.08528		10.4	21.0269	5.43686		10.4	20.3615	4.4713		10.4	26.9437	2.45031		10.4	19.5638	3.65682		10.4	32.4172	4.13043		10.4	21.5287	2.20762		10.4	28.117	1.96333		10.4	26.2973	4.14393		10.4	34.7968	2.44177		10.4	36.2563
10.8	28.0544	2.19028		10.8	22.4832	5.48005		10.8	33.556	4.27915		10.8	21.0433	5.21192		10.8	20.2223	3.96237		10.8	28.86	2.41925		10.8	21.1132	4.08144		10.8	29.7315	3.57283		10.8	21.0261	2.19556		10.8	27.6495	2.01875		10.8	26.7068	3.78322		10.8	34.9686	2.51807		10.8	35.3632
11.2	27.0875	2.3662		11.2	23.1735	4.43822		11.2	31.8293	3.90525		11.2	21.612	5.6835		11.2	21.5407	3.35651		11.2	27.9417	2.27174		11.2	20.8976	4.36136		11.2	31.8931	3.89638		11.2	20.5716	2.66603		11.2	26.3162	2.22458		11.2	26.2613	3.88477		11.2	34.6031	3.09799		11.2	36.682
11.6	27.3113	1.97917		11.6	24.2876	5.26963		11.6	33.7609	3.66983		11.6	22.7742	5.29361		11.6	22.4058	3.62309		11.6	27.1352	2.29387		11.6	20.4492	4.16705		11.6	31.4162	4.03406		11.6	20.0868	2.85905		11.6	27.0069	2.17708		11.6	26.9684	4.00971		11.6	36.5152	2.59438		11.6	36.6761
12	27.7746	2.27824		12	25.2742	4.93951		12	32.2299	3.57289		12	21.157	5.51105		12	20.7159	4.01084		12	27.8368	2.73641		12	19.7026	4.2822		12	30.5086	4.12428		12	20.2166	2.59365		12	25.8399	1.95542		12	25.7876	3.86711		12	38.1998	2.93012		12	34.7896
12.4	28.3995	2.33194		12.4	23.5395	5.08623		12.4	31.8046	3.79446		12.4	20.894	5.85675		12.4	20.6802	4.10778		12.4	27.8832	2.55202		12.4	20.3256	3.95114		12.4	31.6715	3.7587		12.4	20.3439	2.56952		12.4	26.3207	2.02667		12.4	26.7461	4.0181		12.4	36.6777	2.86908		12.4	35.112
12.8	28.4169	2.19028		12.8	23.1695	5.14736		12.8	31.0494	3.83601		12.8	23.4267	5.55683		12.8	20.1393	4.58036		12.8	28.453	2.67741		12.8	20.3983	4.15985		12.8	31.7885	3.99964		12.8	21.0921	2.19556		12.8	27.0015	1.89208		12.8	25.2889	4.03488		12.8	36.8792	3.66426		12.8	35.0951
13.2	26.464	2.1287		13.2	23.0497	5.17181		13.2	32.9077	3.90525		13.2	21.3053	5.3086		13.2	19.7881	4.89541		13.2	27.6165	2.62655		13.2	19.2467	4.15265		13.2	30.6093	3.64167		13.2	20.1186	2.23175		13.2	26.8035	2.30375		13.2	26.9271	3.86711		13.2	33.9925	3.72369		13.2	34.716
0	46.1628				28.1395				49.8071				32.7793				38.6737				43.8797				44.3163				48.3919				40.693				42.8601				40.0034				50.5182				50.5288
0.4	43.9935				26.8439				47.1954				32.7897				36.1953				40.7767				41.7854				48.69				38.6721				40.7248				38.2191				47.7279				48.442
0.8	0				0				0				0				0				0				0				0				0				0				0				0				0
1.2	9.19063				5.95793				8.73928				4.34254				5.3411				8.24081				5.86878				7.61574				6.94519				8.47495				6.14906				10.3516				9.3534
1.6	18.3699				13.6046				22.5081				12.0985				11.4042				17.2451				12.4202				17.8246				14.0142				17.9544				15.4859				22.1875				24.4522
2	20.8515				15.6722				25.253				13.2421				13.0634				20.5181				15.6061				19.7132				16.4162				20.8444				16.8284				23.3241				26.0596
2.4	21.3418				17.8477				29.0752				14.5032				13.3044				23.9694				15.6655				22.545				16.9356				22.6709				19.2663				29.661				28.0565
2.8	22.9556				16.2125				28.6336				16.1614				14.4403				23.1516				16.0816				23.7563				18.1939				21.8995				20.8777				28.0941				28.6261
3.2	23.0902				19.4324				31.7714				14.5432				14.6228				24.6888				15.4499				26.2573				18.7359				24.1874				21.1368				32.9852				31.8128
3.6	22.9085				19.2008				31.9394				15.2836				15.2278				23.9169				16.9897				27.3318				17.4897				24.113				20.5957				32.3964				31.2547
4	23.9909				20.4746				32.736				15.6746				14.953				23.4937				17.2147				26.5754				18.8404				23.7724				21.2772				31.1674				30.5145
4.4	25.3809				18.4584				33.2322				18.7741				14.2248				24.3036				16.3831				26.72				18.0368				24.3841				22.4921				31.9317				32.3462
4.8	25.9632				20.2084				33.7611				16.3517				15.9638				25.7158				17.8289				28.12				18.0489				23.8506				21.4734				31.0587				32.5566
5.2	24.854				20.8455				34.9066				17.2				14.4478				27.7814				16.8922				29.2857				18.6932				23.8715				23.0915				30.6705				30.0758
5.6	23.7588				19.4583				31.3711				17.5266				15.5804				24.7359				18.0465				26.5968				19.2497				25.7651				22.8881				33.8959				30.5746
6	24.5872				18.8474				31.1659				16.8207				16.0159				27.5614				17.7723				28.2242				19.602				25.5844				22.3226				31.1957				31.8817
6.4	25.1592				20.7718				34.2784				17.5702				17.5328				26.8645				17.7039				28.2413				18.9662				25.8007				24.7953				31.8666				31.2223
6.8	26.2637				19.142				34.1331				15.0473				16.3286				27.3671				18.9105				26.9059				19.3199				26.2669				24.6749				28.9249				32.2526
7.2	27.0115				18.3211				33.7945				15.1898				16.7433				25.8677				17.7201				26.2423				18.1582				25.8738				22.9993				32.4558				29.5125
7.6	25.23				20.6776				32.3312				16.039				17.6801				24.1163				17.4086				27.2448				19.0578				24.8106				22.058				31.3652				32.1323
8	26.7849				20.8087				29.9578				16.0689				16.6773				26.3983				15.8855				27.4029				18.9937				24.7901				23.7163				33.5612				32.3539
8.4	24.7289				16.8689				34.4132				15.7038				15.6483				25.8414				16.3472				27.7889				19.2068				25.5936				21.806				31.3091				32.5484
8.8	26.8258				19.2847				30.9124				16.5338				18.0122				26.114				15.1822				28.6681				19.3671				25.9495				24.056				33.9903				31.3886
9.2	26.3449				19.1432				31.4315				16.8116				17.5076				25.098				17.5933				29.4256				19.5296				24.6866				23.0515				30.7871				31.5959
9.6	25.6639				19.7457				28.8674				15.4187				17.0841				25.6051				17.0024				29.4636				18.7389				26.1342				22.5219				33.4794				32.7591
10	24.6294				20.0516				29.5195				15.8696				17.5188				26.25				16.5536				27.6703				18.9754				25.5419				21.9435				33.8333				34.0014
10.4	24.0962				19.5005				30.0509				15.59				15.8902				24.4934				15.907				28.2867				19.3211				26.1537				22.1534				32.355				32.8588
10.8	25.8642				17.0031				29.2769				15.8314				16.2599				26.4407				17.0318				26.1587				18.8305				25.6308				22.9236				32.4505				32.4628
11.2	24.7213				18.7353				27.9241				15.9285				18.1842				25.67				16.5362				27.9967				17.9055				24.0917				22.3765				31.5051				34.054
11.6	25.3321				19.018				30.0911				17.4806				18.7827				24.8414				16.2822				27.3822				17.2277				24.8298				22.9587				33.9208				33.6456
12	25.4964				20.3347				28.657				15.646				16.7051				25.1003				15.4204				26.3843				17.623				23.8845				21.9205				35.2697				31.9129
12.4	26.0676				18.4533				28.0102				15.0372				16.5725				25.3312				16.3744				27.9128				17.7744				24.294				22.728				33.8086				32.5077
12.8	26.2266				18.0222				27.2134				17.8698				15.559				25.7756				16.2385				27.7889				18.8966				25.1094				21.2541				33.215				31.7923
13.2	24.3353				17.8779				29.0024				15.9967				14.8927				24.99				15.0941				26.9676				17.8869				24.4997				23.06				30.2688				31.4605
0	1.02406				1.02356				1.02692				0.999841				1.0331				1.03665				1.0294				0.99693				1.02546				1.02555				1.02281				1.0284				1.02108
0.4	0.975937				0.976437				0.973076				1.00016				0.966897				0.963346				0.970605				1.00307				0.974537				0.974453				0.977189				0.971598				0.978915
0.8	0				0				0				0				0				0				0				0				0				0				0				0				0
1.2	0.203882				0.216718				0.180187				0.132457				0.142679				0.194688				0.136322				0.156893				0.175019				0.202787				0.15722				0.210728				0.189013
1.6	0.407511				0.494862				0.464073				0.369032				0.304644				0.407413				0.288502				0.367207				0.353157				0.42961				0.395946				0.451673				0.494129
2	0.462564				0.57007				0.520666				0.403914				0.348968				0.484738				0.362504				0.406114				0.413687				0.498761				0.43027				0.47481				0.526611
2.4	0.47344				0.649203				0.599474				0.442379				0.355406				0.566276				0.363883				0.464453				0.426777				0.542463				0.492602				0.603809				0.566964
2.8	0.50924				0.589722				0.590368				0.492958				0.385748				0.546955				0.373549				0.489408				0.458486				0.524006				0.533804				0.571912				0.578476
3.2	0.512227				0.706847				0.655064				0.443599				0.390624				0.583271				0.358875				0.540931				0.472144				0.57875				0.540429				0.671481				0.642872
3.6	0.508195				0.698421				0.658527				0.466184				0.406786				0.565034				0.394642				0.563066				0.440741				0.576971				0.526592				0.659496				0.631593
4	0.532207				0.744757				0.674952				0.478108				0.399443				0.555036				0.399869				0.547484				0.474778				0.568821				0.544018				0.634477				0.616636
4.4	0.563041				0.671416				0.685183				0.572651				0.379991				0.57417				0.380552				0.550462				0.454527				0.583456				0.57508				0.650036				0.653652
4.8	0.575959				0.735075				0.696088				0.498763				0.426446				0.607534				0.414136				0.579303				0.454833				0.570691				0.549034				0.632264				0.657903
5.2	0.551354				0.758248				0.719706				0.524637				0.385948				0.656332				0.392378				0.60332				0.471068				0.571192				0.590406				0.624362				0.60777
5.6	0.527059				0.707789				0.646811				0.5346				0.416205				0.584384				0.41919				0.547925				0.485092				0.6165				0.585206				0.69002				0.61785
6	0.545435				0.685568				0.642579				0.513069				0.427838				0.651136				0.41282				0.581452				0.49397				0.612177				0.570746				0.635052				0.644265
6.4	0.558125				0.755568				0.706754				0.53593				0.468361				0.634672				0.411232				0.581804				0.477947				0.617354				0.633969				0.64871				0.63094
6.8	0.582625				0.696285				0.703757				0.458975				0.436192				0.646545				0.439259				0.554293				0.486862				0.62851				0.630891				0.588826				0.65176
7.2	0.599216				0.666422				0.696776				0.463321				0.447269				0.611121				0.411609				0.540621				0.457586				0.619102				0.58805				0.660703				0.596388
7.6	0.559694				0.752139				0.666606				0.489225				0.472295				0.569745				0.404374				0.561273				0.480256				0.593663				0.563982				0.638502				0.649328
8	0.594189				0.756908				0.61767				0.490138				0.445506				0.623656				0.368995				0.564532				0.478641				0.593171				0.606382				0.683206				0.653806
8.4	0.548578				0.613601				0.709532				0.479001				0.41802				0.610501				0.37972				0.572483				0.484012				0.612398				0.557537				0.637361				0.657737
8.8	0.595097				0.701475				0.637353				0.504318				0.481165				0.616942				0.352658				0.590596				0.48805				0.620913				0.615067				0.691943				0.634299
9.2	0.584428				0.696328				0.648056				0.512792				0.467687				0.592938				0.408664				0.606201				0.492146				0.590696				0.589382				0.626734				0.638489
9.6	0.56932				0.718243				0.595188				0.470304				0.456374				0.604918				0.394938				0.606984				0.472221				0.625332				0.575843				0.681542				0.661994
10	0.546371				0.729369				0.608635				0.484058				0.467985				0.620154				0.384514				0.570039				0.47818				0.611161				0.561053				0.688747				0.687099
10.4	0.534542				0.709324				0.619591				0.47553				0.424481				0.578654				0.369494				0.58274				0.486891				0.6258				0.566419				0.658652				0.664009
10.8	0.573763				0.618483				0.603632				0.482891				0.434356				0.624659				0.39562				0.538899				0.474528				0.613288				0.586114				0.660597				0.656008
11.2	0.54841				0.681488				0.57574				0.485855				0.485761				0.606451				0.38411				0.576765				0.451219				0.57646				0.572125				0.641351				0.688162
11.6	0.561961				0.691773				0.620418				0.533198				0.501749				0.586875				0.378208				0.564104				0.434139				0.594123				0.58701				0.690528				0.679909
12	0.565604				0.739669				0.590852				0.477237				0.446248				0.592993				0.358191				0.543548				0.444099				0.571502				0.560466				0.717987				0.644896
12.4	0.578275				0.671231				0.577514				0.458669				0.442706				0.598446				0.380351				0.575036				0.447913				0.581302				0.581112				0.688244				0.656914
12.8	0.581804				0.65555				0.561087				0.545069				0.415632				0.608945				0.377193				0.572483				0.476194				0.600812				0.543426				0.676159				0.642457
13.2	0.539847				0.650302				0.597973				0.487934				0.397833				0.590386				0.35061				0.555563				0.450749				0.586223				0.5896				0.616184				0.635754
	30
0	1.03189
0.4	0.968107
0.8
1.2	0.189225
1.6	0.394291
2	0.444369
2.4	0.489114
2.8	0.506069
3.2	0.521
3.6	0.524928
4	0.534493
4.4	0.542488
4.8	0.548096
5.2	0.548277
5.6	0.548944
6	0.549362
6.4	0.552628
6.8	0.55145
7.2	0.548469
7.6	0.542133
8	0.544026
8.4	0.540383
8.8	0.549908
9.2	0.546286
9.6	0.540806
10	0.539492
10.4	0.543046
10.8	0.537189
11.2	0.538822
11.6	0.543348
12	0.534834
12.4	0.534222
12.8	0.528252
13.2	0.52638
min	0.203882				0.216718				0.180187				0.132457				0.142679				0.194688				0.136322				0.156893				0.175019				0.202787				0.15722				0.210728				0.189013
rec	0.560526				0.677228				0.593351				0.493298				0.443596				0.598426				0.374222				0.563642				0.458216				0.593689				0.573284				0.668713				0.658514
rec-min	0.356644				0.46051				0.413164				0.360841				0.300917				0.403738				0.2379				0.406749				0.283198				0.390902				0.416064				0.457985				0.4695
average(rec-min)	0.346537
rec average	0.535762
min average	0.189225
rec- av min	0.371301				0.488003				0.404126				0.304073				0.254371				0.409201				0.184997				0.374417				0.268991				0.404464				0.384059				0.479488				0.469289
imm	25.6583				2.2923				19.0861				39.1187				49.07				18.0699				62.9599				25.0343				46.1426				19.0184				23.1039				3.99712				6.03917
mean(imm)	30.6166
sd(imm)	15.24
sem(imm	2.40965
fi	23.2124
SEM(FI)	3.52046
			0.362666
mean(imm)	0.189225
sd(imm)	0.37768
sem(imm	24.3811
fi	15.24
[truncated: 52 more columns]

## Sheet: nt
Channel.001				Channel.001				Channel.001				Channel.001				Channel.001				Channel.001				Channel.001				Channel.001				Channel.001				Channel.001
Channel.001				Channel.001				Channel.001				Channel.001				Channel.001				Channel.001				Channel.001				Channel.001				Channel.001				Channel.001				Channel.001				Channel.001				Channel.001
Axis [s]	ROI1 []	ROI2 []		Axis [s]	ROI1 []	ROI2 []		Axis [s]	ROI1 []	ROI2 []		Axis [s]	ROI1 []	ROI2 []		Axis [s]	ROI1 []	ROI2 []		Axis [s]	ROI1 []	ROI2 []		Axis [s]	ROI1 []	ROI2 []		Axis [s]	ROI1 []	ROI2 []		Axis [s]	ROI1 []	ROI2 []		Axis [s]	ROI1 []	ROI2 []		Axis [s]	ROI.01 []	ROI.02 []		Axis [s]	ROI.01 []	ROI.02 []		Axis [s]	ROI.01 []
0	55.4122	12.2427		0	36.4861	16.8442		0	66.124	15.1672		0	46.4685	13.2919		0	39.6539	11.7543		0	56.4334	11.8748		0	54.1757	11.4011		0	42.1996	12.8968		0	44.6477	14.0042		0	37.2913	13.235		0	50.968	4.84663		0	44.0342	3.41712		0	28.7981
0.4	56.005	13.1334		0.4	36.4006	16.9777		0.4	64.3264	14.8044		0.4	45.6949	13.3695		0.4	38.8058	11.5157		0.4	54.7578	12.5787		0.4	55.3468	11.7653		0.4	41.1163	12.8264		0.4	44.7784	14.5076		0.4	37.2725	13.1425		0.4	49.7346	4.47108		0.4	42.3305	3.45766		0.4	28.6648
0.8				0.8				0.8				0.8				0.8				0.8				0.8				0.8				0.8				0.8				0.8				0.8				0.8
1.2	20.3201	12.982		1.2	21.2958	17.2063		1.2	25.1127	15.1615		1.2	22.1595	12.9042		1.2	18.3594	11.3329		1.2	19.9791	12.0787		1.2	24.1886	11.4409		1.2	18.8425	13.1465		1.2	21.7947	14.552		1.2	19.2152	12.7581		1.2	12.7637	3.656		1.2	9.95813	2.87568		1.2	6.13874
1.6	26.4489	12.294		1.6	24.4994	16.1761		1.6	32.398	15.0845		1.6	28.1694	12.8183		1.6	22.6038	11.0692		1.6	25.4652	11.9194		1.6	31.937	11.3301		1.6	24.1963	13.4502		1.6	26.2595	14.3188		1.6	22.6568	12.8023		1.6	25.4631	3.98992		1.6	23.9454	2.85946		1.6	14.8427
2	28.9571	12.9358		2	27.0187	16.4226		2	36.4369	14.9971		2	30.7018	13.7489		2	23.4807	11.4788		2	28.2238	11.5716		2	35.4653	11.6722		2	26.1956	13.0426		2	27.5205	14.3929		2	24.7323	13.3487		2	31.183	4.40447		2	26.862	2.79099		2	15.4889
2.4	31.7098	12.7374		2.4	27.5344	16.751		2.4	38.7395	15.6047		2.4	32.133	13.6614		2.4	24.1919	11.4159		2.4	30.3584	11.8601		2.4	35.6896	11.2733		2.4	28.0118	12.5111		2.4	28.4757	14.2792		2.4	25.487	12.442		2.4	32.4964	4.0298		2.4	29.2681	2.83288		2.4	18.4795
2.8	33.7449	12.8479		2.8	27.9057	16.3512		2.8	40.6556	15.7211		2.8	32.0267	13.81		2.8	24.5117	11.9289		2.8	33.3555	11.6717		2.8	37.065	11.4614		2.8	29.1243	12.8372		2.8	29.8418	14.325		2.8	25.7236	12.7632		2.8	33.8679	4.05565		2.8	28.9307	2.78153		2.8	20.9427
3.2	35.2584	12.7336		3.2	28.1746	16.5655		3.2	40.0956	15.6186		3.2	32.1348	12.9442		3.2	25.1574	11.7476		3.2	33.617	11.6684		3.2	37.4141	11.2705		3.2	28.9458	12.9264		3.2	30.6259	13.685		3.2	25.9861	13.1053		3.2	34.0597	4.12971		3.2	31.8893	3.07342		3.2	19.477
3.6	35.2061	12.6755		3.6	28.7741	15.9514		3.6	41.2509	15.603		3.6	33.6369	13.4966		3.6	25.6448	11.2708		3.6	34.6329	11.981		3.6	40.0407	11.3364		3.6	29.9975	12.4848		3.6	30.8228	13.4905		3.6	26.5357	12.9323		3.6	33.8028	3.87993		3.6	29.9629	3.39775		3.6	20.6018
4	36.3479	12.466		4	28.3772	17.059		4	41.8054	15.4664		4	34.4192	13.359		4	26.3202	11.5523		4	34.1973	11.9103		4	39.9309	11.5994		4	29.9732	12.678		4	31.2259	14.4113		4	25.8533	12.7243		4	35.5114	4.53769		4	30.899	2.88423		4	20.6197
4.4	37.5355	12.5084		4.4	28.5594	17.5615		4.4	42.3057	15.2697		4.4	35.1982	13.1195		4.4	26.7598	11.3856		4.4	33.8981	11.6888		4.4	41.3421	11.4369		4.4	29.8974	12.8261		4.4	31.9873	14.0103		4.4	27.3859	13.214		4.4	35.4094	3.82165		4.4	32.0341	3.25225		4.4	21.3611
4.8	37.3626	12.4767		4.8	29.4667	16.873		4.8	43.5865	14.8154		4.8	34.6788	12.7168		4.8	27.1601	11.5594		4.8	33.8908	11.5835		4.8	40.1607	11.3716		4.8	30.4119	12.8408		4.8	31.2825	14.4467		4.8	26.7075	12.8747		4.8	36.1311	3.95486		4.8	31.45	3.26937		4.8	20.6289
5.2	38.1348	12.2821		5.2	28.5524	16.8651		5.2	42.6949	14.7199		5.2	34.7665	13.1897		5.2	26.2816	11.5311		5.2	36.3012	12.027		5.2	41.0415	11.2619		5.2	30.05	12.8838		5.2	31.0824	14.5082		5.2	27.9071	13.011		5.2	36.3459	4.35451		5.2	31.1203	3.8		5.2	20.9741
5.6	38.5359	12.6323		5.6	28.7075	17.0739		5.6	44.6026	14.298		5.6	35.5062	13.3009		5.6	25.933	11.6714		5.6	35.0858	11.9203		5.6	41.5599	11.8318		5.6	31.4595	12.6479		5.6	31.296	14.4296		5.6	28.5298	12.9778		5.6	36.02	4.0298		5.6	32.1209	3.02973		5.6	21.8076
6	38.7135	12.677		6	28.7243	17.2207		6	44.1454	15.0741		6	35.2647	13.1463		6	26.6678	11.7504		6	35.7871	12.2045		6	40.9627	11.1648		6	30.655	12.8665		6	30.5611	13.4969		6	27.9968	12.6059		6	34.3533	3.96407		6	32.4149	2.65315		6	22.7964
6.4	38.7713	12.3524		6.4	29.1618	16.5938		6.4	43.9188	15.456		6.4	35.2987	13.5471		6.4	26.7079	11.5967		6.4	37.3447	12.0911		6.4	40.2171	11.4966		6.4	31.3916	13.0219		6.4	31.5978	14.1002		6.4	28.154	12.7845		6.4	37.2029	3.96319		6.4	32.5319	3.53468		6.4	21.8486
6.8	38.9234	12.9797		6.8	28.6668	16.8621		6.8	45.464	14.8501		6.8	35.4966	13.5441		6.8	26.1855	11.9662		6.8	36.9227	12.1722		6.8	40.8496	11.3063		6.8	30.6283	13.2119		6.8	31.8351	14.2351		6.8	27.2561	12.7312		6.8	38.9045	3.99737		6.8	32.6772	2.9955		6.8	21.5896
7.2	38.0973	12.8559		7.2	28.2123	17.2093		7.2	44.2863	14.6811		7.2	35.8752	13.529		7.2	27.1963	11.4135		7.2	37.882	11.9848		7.2	41.8223	11.642		7.2	32.307	12.8415		7.2	31.8717	13.8853		7.2	26.7697	12.3904		7.2	38.2656	4.19632		7.2	32.4392	3.03829		7.2	24.3636
7.6	37.4898	13.0535		7.6	28.9221	16.939		7.6	44.5825	14.7193		7.6	34.9129	13.04		7.6	27.0644	11.4485		7.6	37.438	12.0038		7.6	40.5135	11.496		7.6	30.3431	13.2915		7.6	32.4343	14.1266		7.6	28.6636	12.75		7.6	36.4351	4.19632		7.6	32.7606	2.9964		7.6	21.2102
8	38.4893	12.8933		8	29.1627	16.7956		8	44.2939	14.6892		8	34.2729	13.0362		8	26.8508	11.4568		8	37.7881	11.6945		8	42.0193	11.367		8	30.468	12.6121		8	31.8091	13.7188		8	27.8111	12.7588		8	35.9797	4.46275		8	31.9389	3.21802		8	22.3952
8.4	38.375	12.4962		8.4	28.8323	17.2584		8.4	44.0567	14.6626		8.4	34.6642	13.0958		8.4	26.9955	11.4678		8.4	38.7514	11.6214		8.4	39.5841	10.8159		8.4	30.3958	13.0144		8.4	31.707	14.5945		8.4	28.7931	12.8897		8.4	36.3469	4.32121		8.4	32.5574	3.08964		8.4	22.683
8.8	37.5773	12.2886		8.8	28.2478	16.7113		8.8	43.8445	15.0608		8.8	34.8627	13.3854		8.8	28.4594	11.6722		8.8	37.9595	11.8425		8.8	39.3091	11.0864		8.8	30.9541	12.8814		8.8	32.5225	14.2113		8.8	28.6521	12.6855		8.8	36.6889	4.44698		8.8	31.9383	2.65315		8.8	23.4432
9.2	38.32	12.3119		9.2	28.4142	16.8467		9.2	43.7635	14.2494		9.2	34.1361	13.339		9.2	27.839	11.5924		9.2	37.9435	11.741		9.2	42.1784	12.0165		9.2	30.7483	12.6455		9.2	31.6223	14.2306		9.2	28.1817	12.9367		9.2	36.8709	4.54601		9.2	32.0128	3.41577		9.2	22.5547
9.6	39.0576	12.4499		9.6	29.0412	17.0764		9.6	43.861	15.1221		9.6	34.9667	13.4729		9.6	26.8842	11.6985		9.6	39.4585	11.6879		9.6	41.8878	11.204		9.6	30.1132	12.6912		9.6	31.7466	13.6625		9.6	28.6057	12.7773		9.6	35.41	3.97984		9.6	32.078	3.39775		9.6	23.2793
10	38.29	12.7974		10	28.273	17.2312		10	43.8507	15.5347		10	33.975	13.2085		10	27.5154	11.3616		10	39.1654	11.5531		10	42.2228	10.975		10	31.0394	12.7612		10	31.421	14.2145		10	29.003	12.9586		10	36.5147	4.63848		10	33.2034	2.9964		10	22.2216
10.4	37.5932	13.0134		10.4	28.6357	16.4787		10.4	44.2031	15.272		10.4	34.9801	13.0935		10.4	26.048	11.8227		10.4	38.0563	11.5555		10.4	40.562	11.1449		10.4	30.7697	12.7739		10.4	32.4641	13.9298		10.4	29.0728	12.8709		10.4	35.0371	4.2546		10.4	33.809	3.0982		10.4	21.0564
10.8	37.6912	12.8872		10.8	29.9994	16.5357		10.8	43.877	15.0619		10.8	34.6114	13.6591		10.8	26.4398	11.7449		10.8	39.087	11.8226		10.8	41.2519	11.4949		10.8	30.4918	12.9538		10.8	31.4856	14.0367		10.8	29.5271	12.6839		10.8	35.3159	4.42945		10.8	33.8609	3.87748		10.8	22.1901
11.2	38.0231	12.5944		11.2	30.4943	16.8189		11.2	42.996	15.4271		11.2	34.1724	13.2093		11.2	27.776	11.4513		11.2	37.8626	12.1399		11.2	40.2975	10.4989		11.2	30.44	12.9608		11.2	32.0206	14.1462		11.2	29.1618	13.2763		11.2	33.6124	4.12971		11.2	31.5538	3.46622		11.2	21.9385
11.6	39.8303	12.6139		11.6	29.0923	16.9911		11.6	42.0134	14.2396		11.6	34.0741	13.1422		11.6	27.5075	11.5739		11.6	38.4884	11.6528		11.6	40.2682	11.1091		11.6	30.6787	12.7888		11.6	31.4803	13.885		11.6	28.2231	12.9157		11.6	33.1221	4.38869		11.6	31.762	3.89459		11.6	22.6947
12	37.4284	12.961		12	28.8376	16.5412		12	43.5421	15.0075		12	34.3166	13.1874		12	26.892	11.2083		12	38.6577	11.7609		12	39.9083	10.9994		12	30.0504	13.1152		12	32.9365	13.9671		12	28.4758	12.9505		12	35.1828	4.16301		12	32.3293	3.64685		12	23.0606
12.4	37.985	12.5784		12.4	29.2827	16.8948		12.4	43.966	15.2558		12.4	35.2263	13.5302		12.4	27.7085	11.509		12.4	37.7187	12.2196		12.4	38.533	11.6023		12.4	31.1549	12.6871		12.4	32.2358	14.0187		12.4	27.7673	12.516		12.4	35.8235	4.30456		12.4	32.3401	3.31216		12.4	22.9394
12.8	39.1893	13.2018		12.8	28.8773	17.0987		12.8	42.6858	14.831		12.8	33.7659	13.54		12.8	28.0758	11.5829		12.8	37.9983	12.1271		12.8	39.7515	11.9102		12.8	30.2005	12.9548		12.8	31.8977	13.963		12.8	28.6047	13.2964		12.8	37.0493	4.20465		12.8	31.9291	3.47477		12.8	22.2736
13.2	38.19	13.3459		13.2	28.3158	16.6329		13.2	42.3616	14.5897		13.2	34.2622	13.4713		13.2	27.6288	11.6494		13.2	39.1321	11.769		13.2	40.2997	11.3324		13.2	31.2476	12.8139		13.2	31.2338	13.8982		13.2	27.4479	12.5796		13.2	36.7093	4.19632		13.2	30.3452	3.9045		13.2	23.1475
0	43.1694				19.6418				50.9568				33.1766				27.8996				44.5586				42.7745				29.3028				30.6436				24.0563				46.1214				40.6171				25.5081
0.4	42.8715				19.4229				49.522				32.3254				27.2901				42.179				43.5815				28.29				30.2708				24.13				45.2635				38.8728				26.2795
0.8	0				0				0				0				0				0				0				0				0				0				0				0				0
1.2	7.33808				4.08945				9.95124				9.25531				7.02648				7.90036				12.7477				5.69602				7.24265				6.45701				9.10772				7.08245				4.65822
1.6	14.155				8.32335				17.3135				15.3511				11.5346				13.5458				20.6069				10.7461				11.9407				9.85449				21.4732				21.0859				11.7583
2	16.0214				10.5961				21.4398				16.9529				12.0019				16.6521				23.7931				13.153				13.1276				11.3836				26.7786				24.071				13.227
2.4	18.9725				10.7835				23.1348				18.4716				12.776				18.4983				24.4163				15.5007				14.1965				13.0449				28.4666				26.4352				15.7241
2.8	20.8971				11.5545				24.9345				18.2167				12.5829				21.6837				25.6036				16.2871				15.5168				12.9604				29.8122				26.1492				18.5574
3.2	22.5248				11.6091				24.477				19.1906				13.4098				21.9486				26.1437				16.0194				16.9409				12.8808				29.93				28.8159				16.3926
3.6	22.5307				12.8227				25.6479				20.1403				14.374				22.6519				28.7043				17.5126				17.3323				13.6033				29.9228				26.5651				18.9156
4	23.8819				11.3182				26.339				21.0602				14.7679				22.2869				28.3314				17.2952				16.8147				13.129				30.9737				28.0147				18.3167
4.4	25.027				10.9979				27.036				22.0787				15.3742				22.2093				29.9052				17.0712				17.977				14.1719				31.5878				28.7819				18.8525
4.8	24.8859				12.5936				28.7712				21.962				15.6008				22.3073				28.7891				17.5711				16.8358				13.8328				32.1762				28.1807				18.6138
5.2	25.8527				11.6873				27.975				21.5768				14.7506				24.2742				29.7796				17.1661				16.5741				14.8961				31.9914				27.3203				17.8074
5.6	25.9036				11.6336				30.3046				22.2053				14.2616				23.1655				29.7281				18.8116				16.8664				15.5521				31.9902				29.0912				19.5457
6	26.0365				11.5036				29.0713				22.1184				14.9174				23.5826				29.798				17.7885				17.0641				15.3909				30.3892				29.7618				18.9718
6.4	26.4188				12.5681				28.4627				21.7516				15.1112				25.2536				28.7205				18.3697				17.4976				15.3696				33.2397				28.9972				17.407
6.8	25.9436				11.8047				30.6139				21.9525				14.2193				24.7505				29.5434				17.4164				17.6				14.5249				34.9071				29.6817				18.7519
7.2	25.2414				11.0029				29.6051				22.3462				15.7828				25.8972				30.1803				19.4655				17.9864				14.3794				34.0693				29.4009				21.4437
7.6	24.4363				11.9831				29.8632				21.8729				15.6159				25.4342				29.0174				17.0516				18.3078				15.9136				32.2387				29.7642				19.2773
8	25.596				12.3671				29.6047				21.2367				15.3941				26.0936				30.6523				17.8559				18.0903				15.0524				31.517				28.7209				19.681
8.4	25.8788				11.5739				29.3941				21.5684				15.5277				27.13				28.7682				17.3813				17.1125				15.9034				32.0257				29.4677				19.5985
8.8	25.2887				11.5365				28.7837				21.4773				16.7873				26.117				28.2227				18.0727				18.3113				15.9666				32.242				29.2852				20.77
9.2	26.008				11.5675				29.514				20.7971				16.2466				26.2025				30.162				18.1028				17.3917				15.245				32.3248				28.597				19.7581
9.6	26.6076				11.9648				28.7389				21.4939				15.1857				27.7706				30.6838				17.422				18.0841				15.8284				31.4302				28.6802				21.0997
10	25.4926				11.0419				28.316				20.7665				16.1537				27.6122				31.2478				18.2782				17.2065				16.0443				31.8762				30.207				20.0008
10.4	24.5798				12.1571				28.9311				21.8866				14.2253				26.5008				29.4171				17.9958				18.5343				16.2019				30.7825				30.7108				19.4936
10.8	24.804				13.4637				28.8151				20.9523				14.6949				27.2644				29.757				17.538				17.4488				16.8432				30.8864				29.9835				20.0926
11.2	25.4287				13.6753				27.5689				20.9631				16.3248				25.7226				29.7986				17.4792				17.8744				15.8855				29.4827				28.0876				19.8411
11.6	27.2164				12.1012				27.7738				20.932				15.9336				26.8356				29.1591				17.8899				17.5953				15.3073				28.7334				27.8674				19.8982
12	24.4673				12.2965				28.5345				21.1292				15.6836				26.8968				28.9089				16.9352				18.9694				15.5253				31.0198				28.6824				20.7165
12.4	25.4066				12.3878				28.7102				21.6961				16.1994				25.4991				26.9307				18.4678				18.2171				15.2513				31.5189				29.028				20.5952
12.8	25.9875				11.7786				27.8548				20.2259				16.4929				25.8712				27.8413				17.2457				17.9347				15.3083				32.8447				28.4543				20.094
13.2	24.844				11.6828				27.7719				20.7908				15.9794				27.3631				28.9673				18.4337				17.3356				14.8684				32.513				26.4407				21.5025
0	1.00346				1.0056				1.01428				1.013				1.01104				1.02743				0.990655				1.01759				1.00612				0.998472				1.00939				1.02194				0.985104
0.4	0.996538				0.994395				0.98572				0.987004				0.988957				0.972565				1.00934				0.982414				0.993881				1.00153				0.990612				0.978056				1.0149
0.8	0				0				0				0				0				0				0				0				0				0				0				0				0
1.2	0.170572				0.209368				0.198076				0.282596				0.25463				0.182167				0.295236				0.197803				0.237798				0.268002				0.199327				0.178198				0.179897
1.6	0.329029				0.426131				0.34462				0.468723				0.417998				0.312339				0.477255				0.373175				0.392049				0.409016				0.469951				0.53053				0.454096
2	0.372412				0.54249				0.426753				0.517631				0.434934				0.383966				0.551047				0.456759				0.431019				0.472482				0.586061				0.605636				0.510817
2.4	0.44101				0.552081				0.460491				0.564001				0.462985				0.426535				0.56548				0.538287				0.466114				0.541437				0.623005				0.665122				0.607253
2.8	0.485747				0.591558				0.496315				0.556218				0.455987				0.499984				0.592978				0.565597				0.509463				0.537931				0.652454				0.657925				0.716674
3.2	0.523583				0.594352				0.487208				0.585956				0.485953				0.506091				0.605486				0.5563				0.55622				0.534625				0.655031				0.72502				0.633071
3.6	0.52372				0.656484				0.510513				0.614952				0.520893				0.522308				0.66479				0.608154				0.569072				0.564614				0.654875				0.66839				0.730509
4	0.555129				0.579459				0.524269				0.64304				0.535169				0.513892				0.656154				0.600603				0.552075				0.544925				0.677874				0.704862				0.707378
4.4	0.581747				0.563061				0.538144				0.674137				0.557141				0.512103				0.692602				0.592826				0.590239				0.588214				0.691312				0.724164				0.728069
4.8	0.578466				0.644757				0.572681				0.670574				0.56535				0.514363				0.666753				0.610185				0.552768				0.574139				0.704191				0.709038				0.718851
5.2	0.60094				0.598358				0.556834				0.658814				0.534542				0.559715				0.689693				0.596121				0.544178				0.618271				0.700146				0.687391				0.687711
5.6	0.602122				0.595606				0.603204				0.678004				0.516822				0.534151				0.6885				0.653264				0.553774				0.645498				0.70012				0.731947				0.754841
6	0.605212				0.588948				0.578656				0.67535				0.540585				0.543769				0.690119				0.617733				0.560266				0.638809				0.665081				0.748819				0.732676
6.4	0.614099				0.643448				0.566542				0.664149				0.547608				0.582299				0.665165				0.637917				0.5745				0.637923				0.727467				0.729583				0.672248
6.8	0.603053				0.604366				0.609361				0.670285				0.515288				0.570697				0.684222				0.604812				0.577862				0.602865				0.763957				0.746803				0.724185
7.2	0.586731				0.563318				0.589281				0.682305				0.571947				0.597138				0.698973				0.675971				0.590545				0.596824				0.745622				0.73974				0.82814
7.6	0.568015				0.613497				0.594418				0.667856				0.565899				0.586462				0.672042				0.592144				0.601098				0.660503				0.705559				0.748881				0.744477
8	0.594972				0.633158				0.589272				0.648428				0.55786				0.601668				0.709905				0.620074				0.593958				0.624757				0.689763				0.722629				0.760065
8.4	0.601545				0.59255				0.58508				0.658558				0.562704				0.625564				0.66627				0.603594				0.561854				0.660079				0.700896				0.741421				0.756882
8.8	0.587828				0.590634				0.572931				0.655776				0.608348				0.602207				0.653637				0.627603				0.601213				0.662703				0.70563				0.736828				0.802124
9.2	0.60455				0.592221				0.587468				0.635007				0.588755				0.604178				0.698549				0.628647				0.571021				0.632752				0.707444				0.719514				0.763046
9.6	0.618488				0.612561				0.572039				0.656282				0.55031				0.640336				0.710635				0.605008				0.593755				0.656969				0.687864				0.721606				0.814855
10	0.592568				0.565313				0.563621				0.634072				0.58539				0.636684				0.723697				0.63474				0.56494				0.665929				0.697626				0.760022				0.772416
10.4	0.571352				0.622406				0.575864				0.668272				0.515505				0.611056				0.681297				0.624932				0.608536				0.672468				0.673688				0.772698				0.75283
10.8	0.576562				0.689302				0.573556				0.639745				0.532523				0.628664				0.68917				0.609036				0.572898				0.699087				0.675963				0.754397				0.775964
11.2	0.591083				0.700137				0.548751				0.640076				0.591588				0.593114				0.690135				0.606992				0.586868				0.659337				0.645243				0.706696				0.766251
11.6	0.632637				0.619547				0.552829				0.639125				0.577412				0.618777				0.675322				0.621255				0.577705				0.63534				0.628844				0.701155				0.768454
12	0.568737				0.629543				0.567971				0.645146				0.568354				0.620187				0.669528				0.588102				0.622821				0.644387				0.678883				0.721662				0.800056
12.4	0.59057				0.634221				0.571468				0.662456				0.587046				0.587959				0.623713				0.641322				0.598123				0.633016				0.689805				0.730356				0.795374
12.8	0.604073				0.60303				0.554442				0.617567				0.59768				0.596539				0.644802				0.598885				0.58885				0.63538				0.718821				0.715923				0.776016
13.2	0.577493				0.598126				0.552792				0.634815				0.579072				0.630939				0.670882				0.64014				0.56918				0.61712				0.711562				0.665259				0.83041
	35
0	1.0144
0.4	0.985601
0.8
1.2	0.20266
1.6	0.459865
2	0.542397
2.4	0.591738
2.8	0.624544
3.2	0.644835
3.6	0.654242
4	0.672313
4.4	0.68399
4.8	0.689193
5.2	0.696612
5.6	0.702382
6	0.701761
6.4	0.710902
6.8	0.714308
7.2	0.713792
7.6	0.712425
8	0.714685
8.4	0.706276
8.8	0.709687
9.2	0.700425
9.6	0.705596
10	0.706488
10.4	0.707524
10.8	0.706599
11.2	0.699338
11.6	0.699195
12	0.693771
12.4	0.696707
12.8	0.704022
13.2	0.689871
min	0.170572				0.209368				0.198076				0.282596				0.25463				0.182167				0.295236				0.197803				0.237798				0.268002				0.199327				0.178198				0.179897
rec	0.589063				0.637039				0.562209				0.6434				0.568647				0.610904				0.668106				0.616333				0.590623				0.649517				0.677851				0.721018				0.783169
rec-min	0.418491				0.427671				0.364133				0.360804				0.314017				0.428738				0.37287				0.41853				0.352825				0.381515				0.478525				0.542821				0.603272
average(rec-min)	0.496968
rec average	0.688676
min average	0.20266
rec- av min	0.386403				0.434379				0.359549				0.44074				0.365987				0.408244				0.465446				0.413673				0.387963				0.446857				0.475191				0.518358				0.580509
imm	22.2479				12.5943				27.6515				11.3142				26.356				17.8531				6.34291				16.7607				21.9341				10.0835				4.382				-4.30405				-16.8101
mean(imm)	2.09864e-14
sd(imm)	13.9763
sem(imm	2.20985
fi	21.1192
SEM(FI)	3.22248
			0.479018
mean(imm)	0.20266
sd(imm)	0.430797
sem(imm	13.315
fi	13.9763
[truncated: 67 more columns]

## Sheet: A
MEAN							SD							SEM
Time(s)	Cordy	wt no UV	amanitin	THZ1	ActinomycinD		Time(s)	Cordy	wt no UV	amanitin	THZ1	ActinomycinD		Time(s)	Cordy	wt no UV	amanitin	THZ1	ActinomycinD
0	1.03189	1.0144	1.01372	1.01158	1.01301		1.2	0.0324797	0.0420521	0.0253055	0.0766165	0.0329052		1.2	0.00592995	0.00710811	0.00462013	0.0153233	0.00611034
0.4	0.968107	0.985601	0.98628	0.98842	0.98699		1.6	0.0553934	0.0669767	0.0439652	0.0417294	0.0389008		1.6	0.0101134	0.0113211	0.00802691	0.00834587	0.0072237
0.8	0	0	0	0	0		2	0.0613394	0.075891	0.050676	0.0477953	0.0337187		2	0.011199	0.0128279	0.00925213	0.00955906	0.0062614
1.2	0.189225	0.20266	0.190186	0.278872	0.129518		2.4	0.0719338	0.0771823	0.0514146	0.0491139	0.0375698		2.4	0.0131333	0.0130462	0.00938697	0.00982277	0.00697654
1.6	0.394291	0.459865	0.42146	0.499696	0.243641		2.8	0.0655226	0.0794625	0.0424514	0.043275	0.0368947		2.8	0.0119627	0.0134316	0.00775054	0.00865501	0.00685117
2	0.444369	0.542397	0.500955	0.571629	0.256842		3.2	0.0867849	0.0753863	0.048934	0.0391021	0.0380355		3.2	0.0158447	0.0127426	0.00893408	0.00782042	0.00706301
2.4	0.489114	0.591738	0.548204	0.61311	0.270833		3.6	0.0841212	0.068736	0.043513	0.0330987	0.0387685		3.6	0.0153584	0.0116185	0.00794435	0.00661974	0.00719913
2.8	0.506069	0.624544	0.581077	0.642397	0.281996		4	0.0790346	0.0763394	0.0473355	0.0402478	0.0377466		4	0.0144297	0.0129037	0.00864225	0.00804955	0.00700937
3.2	0.521	0.644835	0.596064	0.662999	0.27936		4.4	0.0816649	0.0755868	0.0476962	0.0486656	0.0391959		4.4	0.0149099	0.0127765	0.0087081	0.00973312	0.0072785
3.6	0.524928	0.654242	0.614154	0.671835	0.294993		4.8	0.0812332	0.0760715	0.0475399	0.0500601	0.0411804		4.8	0.0148311	0.0128584	0.00867955	0.010012	0.00764701
4	0.534493	0.672313	0.620397	0.681273	0.297513		5.2	0.0872713	0.0759028	0.0472096	0.0499634	0.0422337		5.2	0.0159335	0.0128299	0.00861925	0.00999268	0.0078426
4.4	0.542488	0.68399	0.635912	0.691233	0.298201		5.6	0.0730646	0.0793954	0.0513867	0.0436865	0.0432778		5.6	0.0133397	0.0134203	0.00938189	0.00873731	0.00803649
4.8	0.548096	0.689193	0.641663	0.696745	0.297102		6	0.0758068	0.0767904	0.0438024	0.0438499	0.0397176		6	0.0138404	0.0129799	0.00799719	0.00876998	0.00737538
5.2	0.548277	0.696612	0.643848	0.700871	0.305658		6.4	0.0863461	0.0718753	0.0568738	0.0361869	0.0407431		6.4	0.0157646	0.0121491	0.0103837	0.00723738	0.00756581
5.6	0.548944	0.702382	0.643465	0.714936	0.296656		6.8	0.0863106	0.0798952	0.0436329	0.0447673	0.0409906		6.8	0.0157581	0.0135048	0.00796624	0.00895345	0.00761177
6	0.549362	0.701761	0.647029	0.70443	0.301013		7.2	0.0830605	0.0793907	0.0454315	0.0474778	0.0406021		7.2	0.0151647	0.0134195	0.00829462	0.00949555	0.00753961
6.4	0.552628	0.710902	0.648797	0.702045	0.299932		7.6	0.0836308	0.0759399	0.0481582	0.0516364	0.0419757		7.6	0.0152688	0.0128362	0.00879245	0.0103273	0.0077947
6.8	0.55145	0.714308	0.645363	0.718342	0.302653		8	0.0918833	0.0743672	0.0501035	0.0482308	0.0390882		8	0.0167755	0.0125704	0.00914761	0.00964616	0.0072585
7.2	0.548469	0.713792	0.647066	0.725156	0.310385		8.4	0.0777389	0.074335	0.0437677	0.0552892	0.0418144		8.4	0.0141931	0.0125649	0.00799085	0.0110578	0.00776475
7.6	0.542133	0.712425	0.642441	0.716096	0.305651		8.8	0.0823051	0.0723006	0.0523055	0.0512339	0.0418766		8.8	0.0150268	0.012221	0.00954964	0.0102468	0.00777628
8	0.544026	0.714685	0.639102	0.715742	0.301114		9.2	0.0742189	0.0691606	0.045904	0.0497198	0.0385243		9.2	0.0135504	0.0116903	0.00838088	0.00994395	0.00715378
8.4	0.540383	0.706276	0.645031	0.718342	0.308254		9.6	0.0840915	0.0706406	0.0425808	0.0502475	0.0386884		9.6	0.0153529	0.0119404	0.00777415	0.0100495	0.00718426
8.8	0.549908	0.709687	0.640183	0.713176	0.310146		10	0.0838936	0.0742381	0.0439218	0.0550639	0.0388491		10	0.0153168	0.0125485	0.00801899	0.0110128	0.0072141
9.2	0.546286	0.700425	0.642963	0.706159	0.307125		10.4	0.0865943	0.0762684	0.0423468	0.0489833	0.038857		10.4	0.0158099	0.0128917	0.00773143	0.00979666	0.00721557
9.6	0.540806	0.705596	0.643912	0.71006	0.309852		10.8	0.0724286	0.0756762	0.04568	0.0493478	0.0409596		10.8	0.0132236	0.0127916	0.00833999	0.00986956	0.007606
10	0.539492	0.706488	0.644424	0.720243	0.307025		11.2	0.0777336	0.0666203	0.045249	0.04556	0.0468218		11.2	0.0141922	0.0112609	0.00826131	0.009112	0.00869459
10.4	0.543046	0.707524	0.644513	0.717832	0.305797		11.6	0.0800522	0.0676888	0.0483831	0.0565122	0.0412589		11.6	0.0146155	0.0114415	0.00883351	0.0113024	0.00766159
10.8	0.537189	0.706599	0.639994	0.709277	0.301194		12	0.0870358	0.063473	0.0524487	0.0514238	0.0470889		12	0.0158905	0.0107289	0.00957578	0.0102848	0.0087442
11.2	0.538822	0.699338	0.633979	0.709409	0.303818		12.4	0.0782609	0.0649929	0.0446868	0.0585465	0.0442962		12.4	0.0142884	0.0109858	0.00815865	0.0117093	0.00822559
11.6	0.543348	0.699195	0.629397	0.721478	0.3086		12.8	0.0758187	0.0761158	0.0517177	0.0519304	0.0474098		12.8	0.0138425	0.0128659	0.00944232	0.0103861	0.00880379
12	0.534834	0.693771	0.636906	0.719541	0.317667		13.2	0.0748145	0.0722546	0.0478481	0.0560289	0.0465121		13.2	0.0136592	0.0122133	0.00873583	0.0112058	0.00863708
12.4	0.534222	0.696707	0.631039	0.717326	0.324164
12.8	0.528252	0.704022	0.617307	0.712945	0.312293
13.2	0.52638	0.689871	0.61832	0.720987	0.312826
cells total	30	35	30	25	29
exp1	20	20	15	15	15
exp2	10	15	15	10	14
