# Supplementary material for: Live-cell imaging of endogenous CSB-mScarletI as a sensitive marker for DNA-damage-induced transcription stress
Source: Cell Rep Methods. 2024 Jan 3;4(1):100674. doi: 10.1016/j.crmeth.2023.100674 (PMC10831951; doi:10.1016/j.crmeth.2023.100674)
Supplement: Data S1. Single-cell fluorescence source data of FRAP experiments, related to Figures 2, 4, 6, and 7 [file mmc4.zip › re.Fig.6A_pool CSB KI CSA KO FRAP UV.xlsx]

## Sheet: CSA KO 4J 5hr
cell1				cell2				cell3				cell4				cell5				cell6				cell7				cell8				cell9				cell10				cell1				cell2				cell3
Channel.001				Channel.001				Channel.001				Channel.001				Channel.001				Channel.001				Channel.001				Channel.001				Channel.001				Channel.001				Channel.001				Channel.001				Channel.001
Axis [s]	ROI1 []	ROI2 []		Axis [s]	ROI1 []	ROI2 []		Axis [s]	ROI1 []	ROI2 []		Axis [s]	ROI1 []	ROI2 []		Axis [s]	ROI1 []	ROI2 []		Axis [s]	ROI1 []	ROI2 []		Axis [s]	ROI1 []	ROI2 []		Axis [s]	ROI1 []	ROI2 []		Axis [s]	ROI1 []	ROI2 []		Axis [s]	ROI1 []	ROI2 []		Axis [s]	ROI1 []	ROI2 []		Axis [s]	ROI1 []	ROI2 []		Axis [s]	ROI1 []
0	104.687	11.7665		0	77.9039	11.1681		0	77.4579	12.4089		0	77.1124	13.1851		0	81.1866	10.7688		0	80.5341	12.0843		0	50.7457	12.0358		0	98.5834	14.8384		0	93.1086	11.2986		0	111.895	22.4382		0	38.3234	4.24674		0	30.0767	4.25874		0	66.6123
0.4	104.289	11.2665		0.4	76.2036	11.1898		0.4	76.2527	13.352		0.4	77.5453	12.9667		0.4	81.3913	11.0512		0.4	79.1073	11.628		0.4	50.3271	12.1277		0.4	95.8457	14.6442		0.4	91.657	11.2449		0.4	108.585	21.2348		0.4	39.4358	4.04444		0.4	29.172	4.41617		0.4	63.6135
0.8	0	0		0.8	0	0		0.8	0	0		0.8	0	0		0.8	0	0		0.8	0	0		0.8	0	0		0.8	0	0		0.8	0	0		0.8	0	0		0.8	0	0		0.8	0	0		0.8	0
1.2	31.448	11.8829		1.2	23.0214	10.8352		1.2	23.0951	12.8954		1.2	22.737	12.0312		1.2	25.5211	11.1322		1.2	24.7421	11.1091		1.2	19.5812	11.6015		1.2	28.8503	14.574		1.2	28.1439	10.9386		1.2	33.6792	16.6673		1.2	10.0331	4.1037		1.2	9.09108	4.42782		1.2	15.2188
1.6	51.7805	12.0065		1.6	34.5697	10.9963		1.6	34.0408	12.9099		1.6	33.2529	12.1597		1.6	37.9357	10.8378		1.6	38.8047	11.2819		1.6	24.694	11.7377		1.6	41.8588	14.7498		1.6	42.9675	11.1706		1.6	50.9127	16.1626		1.6	15.8936	4.16143		1.6	13.0884	4.33627		1.6	26.2257
2	56.5102	12.0559		2	39.687	11.6259		2	36.9276	12.7743		2	37.7565	11.7192		2	42.011	11.3338		2	44.6608	11.1201		2	25.6952	11.9279		2	45.4461	14.7191		2	46.8379	10.9094		2	54.8579	16.6761		2	18.2232	4.3599		2	13.3232	4.52033		2	28.4547
2.4	59.9482	11.6471		2.4	42.006	11.2144		2.4	39.2664	12.5921		2.4	40.0938	12.0107		2.4	42.6939	10.8688		2.4	45.2476	10.9283		2.4	26.4069	12.1993		2.4	46.6874	14.2155		2.4	48.278	11.2183		2.4	59.1682	17.1846		2.4	18.7167	4.46769		2.4	14.8283	4.24138		2.4	29.942
2.8	59.5651	11.3388		2.8	44.2169	11.0546		2.8	41.2458	12.3012		2.8	40.9381	12.0538		2.8	43.3855	10.6401		2.8	45.8927	11.2334		2.8	26.2552	11.6768		2.8	49.6078	14.9257		2.8	49.2663	11.0952		2.8	59.136	17.1249		2.8	18.9278	4.12976		2.8	15.3718	4.35815		2.8	32.3714
3.2	61.3536	11.4953		3.2	45.3485	11.3102		3.2	42.2446	12.3395		3.2	41.6313	11.8362		3.2	44.094	11.3223		3.2	45.6208	11.3219		3.2	26.4654	11.7842		3.2	50.2474	14.2343		3.2	50.7281	10.7621		3.2	61.4512	17.6911		3.2	20.2473	4.3152		3.2	15.9205	4.30202		3.2	32.1245
3.6	61.5361	11.1618		3.6	45.5507	11.2718		3.6	43.7286	12.6656		3.6	42.6787	12.2073		3.6	46.0652	10.942		3.6	46.6602	11.2497		3.6	27.8922	12.0155		3.6	52.1892	14.8548		3.6	49.8426	11.2317		3.6	63.5979	17.6981		3.6	20.1884	4.08889		3.6	16.1206	4.26897		3.6	32.629
4	63.17	11.5829		4	46.4255	10.9662		4	43.6193	12.8364		4	43.2882	12.4269		4	44.6741	10.9038		4	47.0652	11.1454		4	28.1343	11.6464		4	53.6986	14.72		4	51.538	11.1708		4	62.852	16.9969		4	19.908	4.21379		4	16.4745	4.26801		4	33.1648
4.4	62.9887	11.4447		4.4	46.2991	11.2366		4.4	43.8346	12.9451		4.4	41.9467	12.0722		4.4	45.9533	11.0763		4.4	47.006	11.4252		4.4	27.8963	11.8024		4.4	52.8615	14.5831		4.4	51.9799	11.1112		4.4	64.6756	16.9956		4.4	19.873	4.3484		4.4	16.7097	4.23044		4.4	33.1876
4.8	62.3671	11.8229		4.8	46.4521	11.2199		4.8	43.2113	12.8778		4.8	43.6905	12.1683		4.8	46.5145	11.2998		4.8	48.8171	10.7292		4.8	27.4923	11.5342		4.8	54.3928	14.4872		4.8	52.6074	11.095		4.8	64.0745	17.914		4.8	19.0761	4.08531		4.8	16.7848	4.40547		4.8	32.8362
5.2	63.5611	11.4776		5.2	48.2608	10.9343		5.2	44.3058	12.9431		5.2	43.3261	12.3826		5.2	44.7874	10.8819		5.2	48.8281	11.0996		5.2	29.4618	12.0251		5.2	54.2312	14.6318		5.2	51.4885	11.2328		5.2	66.0595	18.0465		5.2	19.8699	4.23218		5.2	16.8943	4.17241		5.2	31.2027
5.6	63.3131	11.4047		5.6	50.1537	11.3486		5.6	45.7988	13.6563		5.6	44.5307	12.608		5.6	43.9724	11.3488		5.6	49.723	11.3367		5.6	29.1008	11.8691		5.6	53.8722	14.3996		5.6	52.3741	10.7897		5.6	64.2552	17.9799		5.6	19.9986	4.12465		5.6	16.3347	3.97479		5.6	31.7432
6	62.5735	11.3124		6	46.0091	11.2523		6	44.7969	13.118		6	45.6285	12.1125		6	45.3398	11.066		6	48.4173	11.1507		6	29.5209	11.5518		6	54.548	14.5934		6	52.0752	10.6227		6	65.5133	17.9341		6	20.387	4.18953		6	16.9461	4.19976		6	32.7993
6.4	62.9666	11.6412		6.4	47.3004	11.2366		6.4	45.7331	12.6594		6.4	44.8402	12.0854		6.4	46.34	11.0462		6.4	49.5427	11.8093		6.4	29.0166	12.1603		6.4	53.6626	14.6406		6.4	50.5679	11.1623		6.4	65.3137	18.7458		6.4	20.8117	4.37344		6.4	16.6324	4.06302		6.4	34.018
6.8	63.5147	11.5859		6.8	45.6434	10.9144		6.8	46.8475	12.2733		6.8	45.9504	12.3641		6.8	45.4072	11.1359		6.8	47.8993	10.892		6.8	28.9143	11.773		6.8	54.154	14.5359		6.8	50.7095	11.0232		6.8	64.6765	16.9397		6.8	20.8353	4.39515		6.8	16.8825	4.26778		6.8	33.2548
7.2	63.3944	11.5529		7.2	48.0226	11.0361		7.2	46.9961	12.4752		7.2	46.6084	12.5267		7.2	44.9465	11.3322		7.2	49.1705	10.8588		7.2	29.6029	11.9797		7.2	54.5532	14.2505		7.2	51.9333	11.1117		7.2	65.5836	17.7024		7.2	19.909	4.27458		7.2	16.8156	4.23377		7.2	33.117
7.6	63.2541	11.2106		7.6	48.2081	10.5579		7.6	47.2055	12.9731		7.6	46.8686	12.4323		7.6	45.4127	11.2831		7.6	48.4407	10.8757		7.6	30.0622	11.4541		7.6	54.212	14.563		7.6	53.7498	11.0415		7.6	67.3801	18.4193		7.6	19.9779	4.08072		7.6	17.0435	4.51653		7.6	32.5377
8	65.0911	11.8124		8	47.7253	10.9579		8	46.3042	12.7671		8	46.7623	12.8095		8	44.8923	10.7376		8	48.5956	11.0906		8	30.628	12.1426		8	55.9644	14.1939		8	54.2257	11.1417		8	67.4632	17.8588		8	19.3697	4.36322		8	16.661	4.2069		8	32.8937
8.4	63.8647	11.3676		8.4	47.9875	11.1037		8.4	46.6383	13.5932		8.4	47.078	12.7833		8.4	44.8094	11.1338		8.4	48.0194	11.6554		8.4	30.4461	11.6127		8.4	55.2647	14.5889		8.4	53.5654	11.0142		8.4	67.7995	17.5348		8.4	20.7624	4.06105		8.4	16.6516	4.28228		8.4	31.3801
8.8	63.8024	11.4176		8.8	48.5853	10.7		8.8	44.7904	13.4462		8.8	45.3361	12.3879		8.8	44.4544	11.0758		8.8	47.1517	11.0938		8.8	30.3625	11.7831		8.8	53.114	14.5152		8.8	51.796	10.9693		8.8	65.2326	17.1864		8.8	20.7397	4.23857		8.8	16.7096	4.33769		8.8	32.6708
9.2	62.4819	11.7306		9.2	46.8234	10.931		9.2	46.1145	12.8665		9.2	45.4605	12.264		9.2	44.3147	10.9533		9.2	46.4805	11.1238		9.2	30.1741	11.1405		9.2	54.4529	14.7727		9.2	51.4071	10.823		9.2	65.591	18.4972		9.2	20.9061	4.18467		9.2	17.6314	4.16052		9.2	31.8669
9.6	64.1112	11.1629		9.6	46.4305	10.9315		9.6	46.0076	12.7547		9.6	45.0429	12.555		9.6	44.3479	11.0002		9.6	47.6003	10.9384		9.6	31.2234	11.4989		9.6	54.2169	14.7608		9.6	52.0138	10.9192		9.6	65.1435	17.9284		9.6	20.3805	4.26411		9.6	16.872	4.31011		9.6	32.1215
10	64.0741	11.9729		10	47.5395	10.5083		10	47.2663	13.7412		10	46.8512	12.6552		10	44.5863	11.4077		10	47.6111	11.4146		10	31.0363	11.9722		10	54.5854	14.6199		10	52.2718	10.6663		10	66.2074	18.4928		10	19.5527	4.18416		10	17.1952	4.25517		10	32.055
10.4	62.6876	11.13		10.4	49.0315	10.7981		10.4	46.2314	13.0911		10.4	47.8142	12.5686		10.4	43.6737	11.2685		10.4	47.0966	10.8751		10.4	31.02	11.6389		10.4	54.9918	14.577		10.4	50.8812	10.9476		10.4	67.3696	17.9799		10.4	19.9059	4.36398		10.4	16.5651	4.12866		10.4	31.6423
10.8	63.3047	11.0871		10.8	48.1531	10.9972		10.8	47.9244	13.3975		10.8	46.4565	12.5213		10.8	44.3898	11.5847		10.8	47.3966	11.2397		10.8	31.1587	11.9808		10.8	55.189	14.7407		10.8	50.0622	11.3092		10.8	66.7234	18.3045		10.8	19.7176	4.01098		10.8	16.9278	4.2868		10.8	33.4951
11.2	62.6249	11.4312		11.2	45.8558	11.3157		11.2	47.1196	12.3613		11.2	46.5749	12.1531		11.2	44.8319	11.4005		11.2	46.0615	11.0543		11.2	31.4862	11.9263		11.2	53.9339	14.4285		11.2	50.9662	10.7796		11.2	66.6637	19.4212		11.2	19.2449	4.08914		11.2	16.7447	4.15815		11.2	31.5949
11.6	61.5224	11.9312		11.6	46.642	10.9898		11.6	46.7657	12.8571		11.6	46.2066	12.3432		11.6	43.4036	11.1702		11.6	47.701	11.5374		11.6	31.275	11.7874		11.6	54.0477	14.7614		11.6	49.4552	10.9626		11.6	65.7487	19.3446		11.6	19.8814	4.2069		11.6	16.9904	4.3308		11.6	30.7578
12	61.5527	11.4629		12	47.2956	11.0681		12	46.4916	13.5694		12	46.1069	12.0411		12	43.7163	11.2019		12	47.3761	11.3372		12	31.0026	12.0534		12	53.3947	14.423		12	49.4901	11.0769		12	65.9942	17.9008		12	19.9104	4.13384		12	16.4957	4.28323		12	31.8479
12.4	64.0173	11.6665		12.4	47.9386	11.344		12.4	46.7866	13.4306		12.4	46.056	12.1671		12.4	42.2656	11.3638		12.4	46.0436	11.823		12.4	31.2559	12.0502		12.4	54.2998	14.4723		12.4	50.9831	11.1507		12.4	65.5324	18.6861		12.4	19.4971	4.07433		12.4	17.4626	4.24376		12.4	31.6703
12.8	62.0796	11.1571		12.8	46.1597	11.2491		12.8	46.9028	13.5155		12.8	47.1513	12.4044		12.8	43.171	11.0415		12.8	46.3789	11.1855		12.8	31.6005	11.6287		12.8	54.4903	14.5018		12.8	49.6979	10.913		12.8	65.6612	18.2793		12.8	19.9302	4.18799		12.8	16.3724	4.24732		12.8	32.6895
13.2	61.9556	11.2624		13.2	47.1758	10.825		13.2	46.591	13.0228		13.2	47.675	12.6371		13.2	44.5283	11.2967		13.2	47.6037	11.1307		13.2	31.0511	11.7185		13.2	53.2879	14.5603		13.2	49.8838	10.8276		13.2	63.1259	18.3905		13.2	20.8864	4.16731		13.2	16.4543	4.07776		13.2	32.0062
0	92.9203				66.7359				65.049				63.9273				70.4178				68.4498				38.7099				83.745				81.81				89.4564				34.0767				25.8179				61.7494
0.4	93.0224				65.0138				62.9008				64.5785				70.3402				67.4793				38.1994				81.2014				80.4121				87.3504				35.3913				24.7558				58.8355
0.8	0				0				0				0				0				0				0				0				0				0				0				0				0
1.2	19.5651				12.1862				10.1996				10.7059				14.389				13.633				7.97966				14.2763				17.2053				17.0119				5.92939				4.66326				10.9789
1.6	39.774				23.5734				21.1308				21.0933				27.0979				27.5229				12.9563				27.109				31.7969				34.7501				11.7322				8.75208				21.8816
2	44.4543				28.061				24.1532				26.0373				30.6772				33.5407				13.7673				30.727				35.9285				38.1818				13.8633				8.80288				23.7854
2.4	48.3011				30.7916				26.6743				28.0832				31.8251				34.3192				14.2076				32.4719				37.0597				41.9836				14.249				10.5869				25.6335
2.8	48.2262				33.1622				28.9446				28.8843				32.7454				34.6593				14.5784				34.6821				38.1711				42.0111				14.798				11.0136				28.1582
3.2	49.8583				34.0383				29.9051				29.7951				32.7717				34.2989				14.6813				36.0131				39.9661				43.7601				15.9321				11.6185				27.6822
3.6	50.3743				34.279				31.0629				30.4714				35.1232				35.4105				15.8767				37.3343				38.6109				45.8999				16.0995				11.8517				28.2297
4	51.587				35.4593				30.7828				30.8613				33.7703				35.9198				16.4879				38.9786				40.3672				45.8551				15.6942				12.2065				28.8605
4.4	51.544				35.0625				30.8895				29.8745				34.877				35.5808				16.0939				38.2784				40.8687				47.68				15.5246				12.4793				28.7662
4.8	50.5442				35.2322				30.3335				31.5222				35.2147				38.0879				15.9581				39.9056				41.5125				46.1605				14.9907				12.3794				28.6009
5.2	52.0834				37.3266				31.3627				30.9435				33.9055				37.7285				17.4367				39.5994				40.2557				48.013				15.6377				12.7219				26.8662
5.6	51.9084				38.8051				32.1425				31.9228				32.6236				38.3864				17.2317				39.4726				41.5844				46.2753				15.8739				12.3599				27.6056
6	51.2612				34.7568				31.6789				33.516				34.2738				37.2666				17.9691				39.9546				41.4524				47.5792				16.1975				12.7464				27.9702
6.4	51.3254				36.0638				33.0737				32.7548				35.2938				37.7334				16.8564				39.022				39.4056				46.568				16.4382				12.5694				29.5168
6.8	51.9288				34.7291				34.5742				33.5863				34.2713				37.0073				17.1413				39.6181				39.6862				47.7367				16.4402				12.6147				28.8284
7.2	51.8415				36.9865				34.521				34.0817				33.6144				38.3117				17.6232				40.3028				40.8216				47.8812				15.6344				12.5818				28.7191
7.6	52.0436				37.6503				34.2324				34.4363				34.1296				37.565				18.6081				39.649				42.7082				48.9608				15.8972				12.527				28.2029
8	53.2788				36.7674				33.5371				33.9528				34.1548				37.505				18.4853				41.7705				43.084				49.6044				15.0065				12.4541				28.405
8.4	52.497				36.8838				33.0452				34.2947				33.6756				36.364				18.8333				40.6758				42.5512				50.2647				16.7014				12.3693				26.7133
8.8	52.3848				37.8853				31.3442				32.9481				33.3786				36.0579				18.5794				38.5988				40.8267				48.0461				16.5012				12.3719				28.2979
9.2	50.7513				35.8923				33.248				33.1965				33.3614				35.3567				19.0336				39.6803				40.5841				47.0938				16.7214				13.4709				27.6441
9.6	52.9483				35.499				33.2529				32.4879				33.3476				36.6619				19.7245				39.4561				41.0945				47.215				16.1164				12.5619				27.708
10	52.1012				37.0311				33.5251				34.1961				33.1785				36.1965				19.0641				39.9655				41.6054				47.7146				15.3685				12.9401				27.6374
10.4	51.5576				38.2334				33.1403				35.2457				32.4052				36.2215				19.3811				40.4148				39.9335				49.3896				15.5419				12.4364				27.4747
10.8	52.2176				37.1559				34.5269				33.9352				32.805				36.1569				19.178				40.4483				38.753				48.4189				15.7066				12.641				29.0766
11.2	51.1937				34.5401				34.7583				34.4217				33.4315				35.0073				19.5599				39.5054				40.1866				47.2425				15.1557				12.5865				27.2885
11.6	49.5913				35.6521				33.9085				33.8634				32.2334				36.1636				19.4877				39.2863				38.4927				46.404				15.6745				12.6596				26.4087
12	50.0898				36.2275				32.9223				34.0658				32.5144				36.0389				18.9492				38.9717				38.4131				48.0934				15.7765				12.2125				27.5745
12.4	52.3508				36.5946				33.356				33.8889				30.9017				34.2206				19.2057				39.8275				39.8324				46.8463				15.4227				13.2188				27.3739
12.8	50.9226				34.9106				33.3873				34.7469				32.1294				35.1934				19.9718				39.9885				38.7849				47.3818				15.7422				12.1251				28.2731
13.2	50.6933				36.3508				33.5682				35.0379				33.2316				36.473				19.3326				38.7277				39.0561				44.7354				16.7191				12.3766				27.6459
0	0.999451				1.01307				1.01679				0.994932				1.00055				1.00714				1.00664				1.01542				1.00862				1.01191				0.981076				1.021				1.02416
0.4	1.00055				0.986929				0.98321				1.00507				0.999448				0.99286				0.993363				0.984579				0.991383				0.988088				1.01892				0.978999				0.975835
0.8	0				0				0				0				0				0				0				0				0				0				0				0				0
1.2	0.210442				0.184991				0.159432				0.16662				0.20445				0.20059				0.207508				0.173102				0.21212				0.192435				0.170708				0.184414				0.182094
1.6	0.42781				0.357852				0.330299				0.328285				0.385029				0.404959				0.336924				0.3287				0.392017				0.393085				0.337772				0.346112				0.362924
2	0.478151				0.425975				0.377542				0.405231				0.435885				0.493502				0.358014				0.372569				0.442954				0.431905				0.399128				0.348121				0.3945
2.4	0.519527				0.467426				0.416949				0.437072				0.452197				0.504958				0.369464				0.393727				0.4569				0.47491				0.410232				0.418672				0.425153
2.8	0.518721				0.503413				0.452437				0.449541				0.465272				0.509962				0.379105				0.420525				0.470602				0.47522				0.426039				0.435547				0.467027
3.2	0.536276				0.516712				0.46745				0.463716				0.465646				0.504658				0.381781				0.436664				0.492733				0.495005				0.458688				0.459466				0.459131
3.6	0.541826				0.520365				0.485549				0.474242				0.499058				0.521014				0.412867				0.452684				0.476025				0.519209				0.463508				0.468689				0.468213
4	0.55487				0.538283				0.481171				0.48031				0.479835				0.528507				0.428762				0.472621				0.497678				0.518703				0.451839				0.48272				0.478675
4.4	0.554407				0.532259				0.482838				0.464951				0.495559				0.523521				0.418516				0.464132				0.503861				0.539346				0.446956				0.493509				0.477111
4.8	0.543653				0.534835				0.474146				0.490595				0.500359				0.560409				0.414985				0.483861				0.511798				0.522158				0.431587				0.489558				0.474369
5.2	0.560209				0.566629				0.490235				0.481589				0.481756				0.555121				0.453435				0.480149				0.496304				0.543113				0.450214				0.503101				0.445598
5.6	0.558326				0.589073				0.502424				0.49683				0.463542				0.5648				0.448103				0.478611				0.512685				0.523456				0.457014				0.488787				0.457862
6	0.551365				0.527619				0.495178				0.521627				0.48699				0.548324				0.467279				0.484456				0.511058				0.538206				0.46633				0.504071				0.46391
6.4	0.552056				0.54746				0.516979				0.509779				0.501482				0.555193				0.438344				0.473148				0.485823				0.526767				0.47326				0.497072				0.48956
6.8	0.558546				0.527198				0.540434				0.52272				0.486953				0.544509				0.445754				0.480376				0.489283				0.539987				0.473316				0.498864				0.478143
7.2	0.557607				0.561467				0.539602				0.53043				0.477619				0.563702				0.458285				0.488677				0.50328				0.541621				0.450119				0.497564				0.476329
7.6	0.55978				0.571542				0.535091				0.535949				0.48494				0.552715				0.483898				0.48075				0.52654				0.553834				0.457683				0.495395				0.467768
8	0.573066				0.558141				0.524223				0.528424				0.485298				0.551832				0.480705				0.506474				0.531173				0.561115				0.432041				0.492514				0.47112
8.4	0.564658				0.559907				0.516533				0.533746				0.47849				0.535044				0.489754				0.493201				0.524605				0.568583				0.480837				0.489159				0.443062
8.8	0.56345				0.575111				0.489946				0.512788				0.474269				0.53054				0.48315				0.468016				0.503343				0.543488				0.475072				0.489262				0.469344
9.2	0.545881				0.544857				0.519704				0.516654				0.474025				0.520223				0.494961				0.481129				0.500352				0.532714				0.481413				0.532723				0.4585
9.6	0.569511				0.538886				0.519781				0.505625				0.47383				0.539427				0.512928				0.478411				0.506645				0.534086				0.463995				0.496775				0.459561
10	0.5604				0.562144				0.524036				0.53221				0.471427				0.532579				0.495755				0.484588				0.512944				0.539737				0.442463				0.511731				0.458388
10.4	0.554554				0.580394				0.51802				0.548546				0.460439				0.532947				0.503999				0.490035				0.492332				0.558685				0.447456				0.491813				0.45569
10.8	0.561653				0.564037				0.539695				0.52815				0.46612				0.531996				0.498716				0.490442				0.477777				0.547705				0.452198				0.499906				0.482259
11.2	0.55064				0.524329				0.543312				0.535723				0.475021				0.515082				0.508648				0.479009				0.495451				0.534397				0.436337				0.49775				0.452602
11.6	0.533404				0.541211				0.530029				0.527033				0.457998				0.532094				0.506769				0.476353				0.474567				0.524912				0.451273				0.500638				0.43801
12	0.538765				0.549945				0.514612				0.530183				0.46199				0.53026				0.492767				0.472538				0.473587				0.544022				0.45421				0.482958				0.457346
12.4	0.563086				0.555518				0.521392				0.52743				0.439076				0.503507				0.499437				0.482914				0.491085				0.529915				0.444024				0.522755				0.454019
12.8	0.547723				0.529953				0.521881				0.540783				0.45652				0.51782				0.519359				0.484867				0.47817				0.535973				0.453221				0.4795				0.468932
13.2	0.545256				0.551816				0.524709				0.545313				0.47218				0.536648				0.502737				0.469579				0.481514				0.506037				0.481347				0.489446				0.458529
	30
0	1.0091
0.4	0.990901
0.8
1.2	0.18604
1.6	0.359215
2	0.414291
2.4	0.441721
2.8	0.458293
3.2	0.471271
3.6	0.483595
4	0.491725
4.4	0.49383
4.8	0.497827
5.2	0.502785
5.6	0.505045
6	0.506653
6.4	0.506268
6.8	0.508109
7.2	0.51471
7.6	0.518585
8	0.519398
8.4	0.518251
8.8	0.510053
9.2	0.508467
9.6	0.512188
10	0.514961
10.4	0.516082
10.8	0.513926
11.2	0.51102
11.6	0.506762
12	0.507022
12.4	0.506695
12.8	0.507852
13.2	0.50906
min	0.210442				0.184991				0.159432				0.16662				0.20445				0.20059				0.207508				0.173102				0.21212				0.192435				0.170708				0.184414				0.182094
rec	0.549385				0.54965				0.526706				0.535395				0.461168				0.525044				0.504054				0.480717				0.48306				0.535206				0.452508				0.495596				0.458423
rec-min	0.338943				0.36466				0.367274				0.368775				0.256718				0.324454				0.296546				0.307615				0.270941				0.342771				0.2818				0.311182				0.27633
average(rec-min)	0.323763
rec average	0.509802
min average	0.18604
rec- av min	0.363345				0.363611				0.340667				0.349355				0.275128				0.339005				0.318015				0.294677				0.297021				0.349166				0.266468				0.309556				0.272384
imm	28.5628				28.5106				33.0217				31.3134				45.9071				33.3484				37.4753				42.0636				41.6028				31.3506				47.6097				39.1382				46.4467
mean(imm)	36.3451
sd(imm)	8.52667
sem(imm	1.55675
fi	24.5702
SEM(FI)	4.57272
			0.29746
mean(imm)	0.18604
sd(imm)	0.314907
sem(imm	38.0863
fi	8.52667
[truncated: 52 more columns]

## Sheet: CSA KO 4J
cell1				cell2				cell3				cell4				cell5				cell6				cell7				cell8				cell9				cell10				cell1				cell2				cell3
Channel.001				Channel.001				Channel.001				Channel.001				Channel.001				Channel.001				Channel.001				Channel.001				Channel.001				Channel.001				Channel.001				Channel.001				Channel.001
Axis [s]	ROI1 []	ROI2 []		Axis [s]	ROI1 []	ROI2 []		Axis [s]	ROI1 []	ROI2 []		Axis [s]	ROI1 []	ROI2 []		Axis [s]	ROI1 []	ROI2 []		Axis [s]	ROI1 []	ROI2 []		Axis [s]	ROI1 []	ROI2 []		Axis [s]	ROI1 []	ROI2 []		Axis [s]	ROI1 []	ROI2 []		Axis [s]	ROI1 []	ROI2 []		Axis [s]	ROI1 []	ROI2 []		Axis [s]	ROI1 []	ROI2 []		Axis [s]	ROI1 []
0	87.4011	11.8927		0	97.0976	10.7533		0	56.3612	11.5064		0	84.2065	12.2454		0	95.2216	11.5815		0	72.5917	11.4296		0	64.4484	11.7626		0	70.1205	12.057		0	77.8785	14.9015		0	65.0833	11.2362		0	44.0609	4.4824		0	36.9186	4.49522		0	26.4712
0.4	84.4041	12.5542		0.4	94.8808	10.3992		0.4	54.6076	11.5201		0.4	82.0669	12.3805		0.4	95.5935	11.9666		0.4	72.7513	11.6089		0.4	63.8967	12.1793		0.4	68.1374	12.0697		0.4	76.1434	15.0076		0.4	64.9629	11.4535		0.4	43.0203	4.90664		0.4	35.929	4.26407		0.4	25.5595
0.8	0	0		0.8	0	0		0.8	0	0		0.8	0	0		0.8	0	0		0.8	0	0		0.8	0	0		0.8	0	0		0.8	0	0		0.8	0	0		0.8	0	0		0.8	0	0		0.8	0
1.2	24.0635	12.9135		1.2	23.5667	10.5883		1.2	18.4543	10.7752		1.2	24.7305	11.5189		1.2	26.9432	11.4009		1.2	23.2821	11.7161		1.2	21.7778	11.6879		1.2	20.4523	11.2837		1.2	25.1318	14.2659		1.2	23.1742	11.4209		1.2	11.5961	4.69146		1.2	9.08461	4.10513		1.2	9.32794
1.6	35.4353	12.665		1.6	38.4549	10.7587		1.6	25.6705	11.3017		1.6	37.696	12.1237		1.6	42.3917	11.1986		1.6	35.6978	11.5609		1.6	30.2691	11.9394		1.6	28.8131	12.057		1.6	34.6633	14.2178		1.6	32.0123	11.2966		1.6	19.0091	4.54545		1.6	14.3025	4.32283		1.6	14.4917
2	40.5008	12.5112		2	45.673	10.3887		2	27.0554	11.1868		2	42.3017	11.9375		2	47.0701	11.222		2	38.7179	11.8051		2	31.3358	11.9059		2	30.7706	11.9373		2	38.4171	13.9864		2	35.1531	11.4138		2	19.8384	4.83716		2	16.7076	4.24531		2	15.7612
2.4	43.9109	12.7358		2.4	46.5889	10.6562		2.4	29.7208	11.4907		2.4	44.9625	12.0832		2.4	52.2382	11.5815		2.4	39.4499	11.3699		2.4	34.6257	12.0041		2.4	32.8452	11.7077		2.4	39.8485	14.2497		2.4	35.3874	11.3179		2.4	20.3158	4.53382		2.4	16.6887	4.40814		2.4	15.1583
2.8	46.6262	12.7785		2.8	48.1977	10.6967		2.8	29.7265	11.3362		2.8	46.6705	12.129		2.8	53.2747	11.704		2.8	40.9542	11.1798		2.8	36.7796	12.2734		2.8	33.528	12.0473		2.8	40.6891	14.0312		2.8	36.9056	11.4355		2.8	21.9032	4.53841		2.8	17.7151	4.29912		2.8	15.923
3.2	47.683	12.625		3.2	49.9262	10.6521		3.2	29.7616	10.9004		3.2	48.0647	12.1489		3.2	57.2238	11.4745		3.2	41.924	11.7515		3.2	37.3178	12.0212		3.2	33.7926	12.0733		3.2	42.0566	14.2692		3.2	37.1623	11.1686		3.2	22.0654	4.62381		3.2	17.5763	4.33345		3.2	17.2567
3.6	48.8354	12.2965		3.6	51.6728	10.8217		3.6	29.4086	11.3209		3.6	51.565	11.9043		3.6	58.7606	11.2403		3.6	44.8735	11.2697		3.6	37.3042	11.8981		3.6	34.6888	11.9547		3.6	43.779	14.4887		3.6	38.025	11.2919		3.6	21.9474	4.71197		3.6	17.2348	4.21204		3.6	17.3297
4	48.6031	12.395		4	51.8313	10.7554		4	29.5621	11.1983		4	52.2111	12.2256		4	58.6812	11.8039		4	43.9005	11.7277		4	37.6475	11.8787		4	34.6151	11.762		4	44.9117	14.3767		4	39.3734	10.9976		4	21.9436	4.64585		4	18.3235	4.42584		4	17.746
4.4	49.1821	12.8331		4.4	54.008	11.0667		4.4	28.4505	11.0128		4.4	50.6503	11.8609		4.4	56.4959	11.3394		4.4	46.3512	11.4624		4.4	38.6505	11.9327		4.4	35.4863	11.7393		4.4	45.5044	14.1794		4.4	39.8413	11.6467		4.4	23.8207	4.44995		4.4	17.8825	4.37982		4.4	17.3232
4.8	49.8502	11.9554		4.8	53.4541	10.7321		4.8	28.553	10.9352		4.8	52.4662	11.8629		4.8	59.4992	11.3678		4.8	45.422	11.7796		4.8	38.7732	11.9647		4.8	34.9188	12.1227		4.8	44.7244	13.9831		4.8	39.7877	11.3429		4.8	23.6649	4.81635		4.8	18.1976	4.43646		4.8	17.4864
5.2	49.2094	12.5819		5.2	53.9116	10.8125		5.2	29.5825	11.0552		5.2	50.7204	11.7757		5.2	57.7423	11.546		5.2	46.0821	11.7861		5.2	38.5033	11.7824		5.2	35.7825	11.711		5.2	45.6565	13.9887		5.2	39.0276	11.5914		5.2	23.4165	4.70432		5.2	18.8521	4.38053		5.2	17.2159
5.6	50.9912	12.3012		5.6	54.3287	10.8667		5.6	28.7771	11.5118		5.6	53.1715	11.8819		5.6	60.3454	11.7672		5.6	48.0536	11.8047		5.6	39.5596	12.1373		5.6	34.6055	11.7427		5.6	46.2018	14.2381		5.6	39.8405	11.4289		5.6	23.1616	4.46924		5.6	17.9556	4.33204		5.6	18.1483
6	50.5873	12.6488		6	55.3937	10.5633		6	29.1118	11.2091		6	53.9531	12.0637		6	61.2014	11.1178		6	47.0759	12.3055		6	39.5241	12.2478		6	37.0011	11.9413		6	45.9673	14.2221		6	40.8929	11.3817		6	23.911	4.54699		6	18.3122	4.18265		6	17.5477
6.4	50.364	12.3862		6.4	56.0179	10.9038		6.4	29.6335	11.4805		6.4	52.6612	11.983		6.4	60.3355	11.5302		6.4	46.4494	12.0579		6.4	40.3486	12.0357		6.4	35.6952	12.113		6.4	47.0686	14.2911		6.4	40.8673	11.1252		6.4	23.2994	4.39486		6.4	18.6861	4.64956		6.4	17.9332
6.8	49.545	12.2835		6.8	55.2335	10.7867		6.8	28.326	11.2101		6.8	52.3428	11.6081		6.8	59.4107	11.4781		6.8	47.6468	11.8375		6.8	40.44	11.8397		6.8	35.2637	11.6903		6.8	46.6665	14.4164		6.8	40.7372	11.145		6.8	25.0957	4.63055		6.8	19.0088	4.45699		6.8	17.0292
7.2	49.4237	12.4046		7.2	54.9592	10.4742		7.2	28.8161	11.2685		7.2	53.2777	12.0677		7.2	59.936	11.2989		7.2	46.3215	11.9261		7.2	39.7803	11.9308		7.2	34.6844	11.7393		7.2	46.9726	14.1061		7.2	40.5341	11.9169		7.2	24.8241	4.66238		7.2	18.9545	4.4085		7.2	17.7974
7.6	49.9934	12.5562		7.6	56.7819	10.6483		7.6	28.3903	11.2666		7.6	52.3727	11.8791		7.6	59.5416	11.3405		7.6	46.8334	11.8449		7.6	40.207	12.5446		7.6	35.5527	11.479		7.6	46.4904	14.4181		7.6	40.8021	11.6353		7.6	24.4845	4.58463		7.6	19.2054	4.30053		7.6	17.614
8	51.0946	12.9188		8	54.993	10.8392		8	28.3057	11.0971		8	53.2145	11.7318		8	58.4108	11.5312		8	46.514	11.5229		8	39.6776	11.9308		8	36.2519	11.75		8	47.746	14.4559		8	40.755	11.3028		8	24.0293	4.79798		8	18.4776	4.4977		8	16.9659
8.4	51.5675	12.0046		8.4	54.7679	10.8362		8.4	28.8072	11.3576		8.4	53.8098	11.5923		8.4	59.565	11.4458		8.4	47.277	12.0886		8.4	39.0497	12.2202		8.4	35.2889	11.519		8.4	48.8202	14.2437		8.4	41.2907	11.6783		8.4	23.9481	4.60667		8.4	19.3052	4.67044		8.4	17.3997
8.8	50.9616	11.9227		8.8	53.7963	10.6246		8.8	28.6391	11.272		8.8	52.3481	12.742		8.8	60.7038	11.1656		8.8	46.1467	11.6175		8.8	40.3339	12.0394		8.8	35.3844	11.845		8.8	48.9787	14.6499		8.8	41.8851	11.3477		8.8	23.9975	4.59198		8.8	19.4253	4.41735		8.8	17.4237
9.2	49.4785	12.0473		9.2	54.7981	10.5871		9.2	28.5561	11.0405		9.2	52.3309	11.6032		9.2	61.8051	11.232		9.2	46.7131	11.6893		9.2	38.9877	12.5528		9.2	35.8568	11.8967		9.2	48.409	14.4221		9.2	40.7673	11.6127		9.2	23.5423	4.75451		9.2	19.6527	4.0754		9.2	17.801
9.6	49.1113	12.0862		9.6	55.1664	10.5925		9.6	28.6717	11.2219		9.6	54.3543	12.3108		9.6	60.6389	11.1846		9.6	46.759	12.2554		9.6	39.5281	11.8341		9.6	36.2503	11.52		9.6	47.5922	14.6333		9.6	42.6917	11.3382		9.6	24.3032	4.62473		9.6	19.0646	4.30088		9.6	17.7165
10	49.7577	12.3623		10	56.0274	10.72		10	28.9932	11.258		10	51.8576	12.2755		10	59.9192	11.3973		10	47.6123	11.7999		10	40.4334	12.2024		10	35.2168	12.145		10	47.2631	14.1691		10	43.1854	11.4908		10	25.6244	4.70125		10	18.8274	4.30159		10	17.6096
10.4	49.4022	12.2292		10.4	55.8064	10.4038		10.4	27.8091	11.0718		10.4	52.316	11.7927		10.4	59.7051	11.2083		10.4	46.836	12.1029		10.4	39.797	11.9412		10.4	35.7338	11.881		10.4	47.4871	14.3137		10.4	42.5881	10.8243		10.4	24.8842	4.55617		10.4	19.3629	4.27398		10.4	17.6756
10.8	49.891	12.4138		10.8	55.9045	10.7721		10.8	27.6405	11.2254		10.8	52.8614	12.3822		10.8	60.1425	11.2356		10.8	46.7268	11.9538		10.8	39.8372	11.6559		10.8	37.068	11.5173		10.8	48.0758	14.3637		10.8	42.4154	11.3033		10.8	24.0876	4.60943		10.8	19.0943	4.21204		10.8	18.0554
11.2	50.5977	12.1623		11.2	54.8892	10.2662		11.2	28.6516	11.0674		11.2	52.709	11.6519		11.2	59.6282	11.1915		11.2	46.9808	12.1093		11.2	39.7515	11.8039		11.2	36.2041	11.9903		11.2	48.1087	14.4181		11.2	41.7484	11.0647		11.2	25.2094	4.4974		11.2	19.5113	4.30619		11.2	18.2329
11.6	50.5002	12.2065		11.6	55.09	10.7287		11.6	28.255	11.2842		11.6	51.0202	11.858		11.6	62.1243	11.4932		11.6	47.7754	12.1292		11.6	40.1367	11.4505		11.6	37.0548	12.0893		11.6	47.3919	14.0481		11.6	42.9506	11.5862		11.6	24.3105	4.60392		11.6	19.3726	4.38124		11.6	18.597
12	50.4422	12.1385		12	53.89	10.5817		12	27.913	11.0211		12	52.2421	11.8552		12	61.2447	11.0858		12	48.4137	11.6971		12	40.299	11.8903		12	35.8898	11.935		12	48.5451	14.1847		12	43.7661	11.273		12	25.7034	4.42179		12	19.2905	4.22372		12	17.6522
12.4	50.3272	12.3277		12.4	55.9527	10.7058		12.4	26.5649	11.2385		12.4	51.8293	12.2243		12.4	62.349	11.2468		12.4	48.5613	11.7969		12.4	40.4835	11.6004		12.4	35.7138	11.743		12.4	48.4118	13.9022		12.4	43.665	11.6665		12.4	22.9394	4.63483		12.4	19.5157	4.34372		12.4	17.5842
12.8	49.0513	12.2877		12.8	55.7095	10.4379		12.8	28.1636	10.9687		12.8	50.2632	12.1955		12.8	59.6497	11.4486		12.8	46.2709	11.5605		12.8	40.8005	11.9196		12.8	36.3676	11.9137		12.8	48.2159	14.1721		12.8	42.2603	11.3807		12.8	23.5658	4.65075		12.8	19.4767	4.27398		12.8	17.1524
13.2	49.4034	12.0358		13.2	53.6546	10.4142		13.2	27.1047	11.183		13.2	51.5601	12.3692		13.2	59.2143	11.5496		13.2	46.525	11.9105		13.2	39.9598	12.0435		13.2	36.706	11.3197		13.2	47.6367	14.2845		13.2	41.1454	11.41		13.2	23.8671	4.40496		13.2	18.8381	4.10973		13.2	17.3024
0	75.5084				86.3443				44.8548				71.9611				83.6401				61.1621				52.6857				58.0635				62.9769				53.8472				39.5785				32.4234				21.9358
0.4	71.8498				84.4817				43.0875				69.6864				83.6269				61.1424				51.7174				56.0677				61.1358				53.5094				38.1137				31.6649				21.1108
0.8	0				0				0				0				0				0				0				0				0				0				0				0				0
1.2	11.15				12.9784				7.67906				13.2117				15.5423				11.5661				10.09				9.16866				10.8659				11.7533				6.90461				4.97947				5.2513
1.6	22.7703				27.6962				14.3687				25.5723				31.193				24.1368				18.3297				16.7561				20.4455				20.7157				14.4636				9.97966				10.2322
2	27.9896				35.2842				15.8686				30.3642				35.8481				26.9128				19.4299				18.8333				24.4307				23.7394				15.0012				12.4623				11.5022
2.4	31.1752				35.9326				18.2301				32.8793				40.6566				28.08				22.6216				21.1376				25.5989				24.0695				15.782				12.2805				10.8126
2.8	33.8478				37.501				18.3903				34.5415				41.5707				29.7745				24.5062				21.4807				26.6579				25.47				17.3647				13.416				11.2692
3.2	35.058				39.2741				18.8612				35.9158				45.7493				30.1725				25.2966				21.7193				27.7874				25.9937				17.4416				13.2428				12.9374
3.6	36.5389				40.8512				18.0877				39.6607				47.5203				33.6039				25.4061				22.7341				29.2902				26.7331				17.2354				13.0228				12.8477
4	36.2081				41.0759				18.3638				39.9856				46.8773				32.1728				25.7688				22.8531				30.535				28.3758				17.2978				13.8977				13.4178
4.4	36.349				42.9413				17.4377				38.7894				45.1565				34.8888				26.7178				23.747				31.325				28.1946				19.3708				13.5027				13.1187
4.8	37.8948				42.7221				17.6178				40.6033				48.1314				33.6424				26.8086				22.7962				30.7413				28.4447				18.8486				13.7611				13.3283
5.2	36.6275				43.0991				18.5273				38.9447				46.1964				34.296				26.721				24.0715				31.6678				27.4362				18.7122				14.4716				12.8136
5.6	38.6901				43.462				17.2653				41.2895				48.5782				36.2489				27.4223				22.8628				31.9638				28.4116				18.6924				13.6236				13.6329
6	37.9384				44.8304				17.9027				41.8894				50.0836				34.7704				27.2763				25.0598				31.7451				29.5112				19.364				14.1296				13.0678
6.4	37.9779				45.1142				18.1529				40.6782				48.8053				34.3915				28.3129				23.5822				32.7775				29.7421				18.9046				14.0366				13.4274
6.8	37.2616				44.4468				17.1159				40.7346				47.9326				35.8093				28.6003				23.5734				32.2501				29.5922				20.4652				14.5518				12.4028
7.2	37.019				44.485				17.5476				41.2099				48.6371				34.3954				27.8495				22.9451				32.8665				28.6172				20.1617				14.546				13.5839
7.6	37.4373				46.1335				17.1237				40.4936				48.2011				34.9885				27.6623				24.0737				32.0723				29.1667				19.8999				14.9048				13.245
8	38.1758				44.1538				17.2087				41.4827				46.8795				34.9911				27.7468				24.5019				33.2901				29.4522				19.2313				13.9799				12.634
8.4	39.5629				43.9316				17.4496				42.2175				48.1193				35.1884				26.8295				23.7699				34.5765				29.6124				19.3415				14.6348				12.7364
8.8	39.0389				43.1717				17.3671				39.6062				49.5383				34.5291				28.2944				23.5394				34.3289				30.5375				19.4055				15.0079				12.8349
9.2	37.4312				44.2111				17.5156				40.7277				50.573				35.0238				26.4349				23.9601				33.987				29.1547				18.7878				15.5773				13.5134
9.6	37.0251				44.5739				17.4498				42.0435				49.4543				34.5036				27.694				24.7303				32.9589				31.3535				19.6785				14.7637				13.4301
10	37.3954				45.3074				17.7352				39.5821				48.5219				35.8124				28.231				23.0718				33.094				31.6946				20.9231				14.5258				13.394
10.4	37.173				45.4027				16.7373				40.5233				48.4968				34.7332				27.8558				23.8528				33.1734				31.7638				20.3281				15.0889				13.1365
10.8	37.4772				45.1325				16.4151				40.4792				48.9069				34.7731				28.1813				25.5506				33.7121				31.1122				19.4782				14.8823				13.6051
11.2	38.4354				44.623				17.5842				41.0571				48.4367				34.8714				27.9476				24.2137				33.6906				30.6837				20.712				15.2051				13.8121
11.6	38.2936				44.3613				16.9709				39.1622				50.6311				35.6462				28.6862				24.9654				33.3438				31.3644				19.7066				14.9914				14.1922
12	38.3038				43.3083				16.8919				40.3869				50.1589				36.7166				28.4087				23.9548				34.3604				32.493				21.2816				15.0667				13.3821
12.4	37.9995				45.2469				15.3263				39.605				51.1022				36.7644				28.8831				23.9708				34.5096				31.9985				18.3046				15.1719				13.1598
12.8	36.7636				45.2716				17.1949				38.0677				48.201				34.7104				28.8809				24.454				34.0438				30.8796				18.915				15.2028				12.7655
13.2	37.3676				43.2405				15.9218				39.1909				47.6647				34.6144				27.9163				25.3864				33.3522				29.7353				19.4622				14.7283				12.8796
0	1.02483				1.0109				1.0201				1.01606				1.00008				1.00016				1.00927				1.01749				1.01483				1.00315				1.01885				1.01183				1.01917
0.4	0.975172				0.989097				0.979904				0.983941				0.999921				0.999839				0.990725				0.982513				0.985165				0.996854				0.981146				0.988165				0.980833
0.8	0				0				0				0				0				0				0				0				0				0				0				0				0
1.2	0.151332				0.151949				0.174639				0.186543				0.185839				0.189135				0.193289				0.160669				0.175098				0.218958				0.177743				0.155394				0.243982
1.6	0.309047				0.324262				0.326777				0.36107				0.372973				0.394701				0.351134				0.293628				0.329466				0.385923				0.372332				0.311435				0.475399
2	0.379885				0.413102				0.360888				0.428729				0.428634				0.440094				0.37221				0.330029				0.393686				0.442253				0.386171				0.388909				0.534406
2.4	0.423121				0.420693				0.414593				0.464241				0.486129				0.459182				0.433352				0.370408				0.41251				0.448403				0.40627				0.383238				0.502369
2.8	0.459394				0.439056				0.418237				0.487711				0.497058				0.48689				0.469452				0.376421				0.429576				0.474494				0.447014				0.418672				0.52358
3.2	0.47582				0.459815				0.428946				0.507115				0.547021				0.4934				0.484594				0.380602				0.447777				0.48425				0.448992				0.413269				0.601091
3.6	0.495919				0.478278				0.411355				0.559992				0.568197				0.549511				0.486693				0.398386				0.471994				0.498025				0.443685				0.406401				0.596921
4	0.491429				0.480909				0.417633				0.564579				0.560509				0.52611				0.493641				0.40047				0.492053				0.528627				0.44529				0.433704				0.623409
4.4	0.493342				0.502749				0.396572				0.547689				0.539933				0.570523				0.51182				0.416135				0.504783				0.525252				0.498654				0.421379				0.60951
4.8	0.514322				0.500182				0.400668				0.573301				0.575504				0.550142				0.513559				0.399473				0.495378				0.529912				0.485212				0.429442				0.619251
5.2	0.497122				0.504597				0.421351				0.549883				0.552367				0.56083				0.51188				0.421822				0.510307				0.511122				0.481701				0.451614				0.595338
5.6	0.525116				0.508845				0.392651				0.58299				0.580846				0.592765				0.525315				0.40064				0.515077				0.529295				0.481191				0.425151				0.633403
6	0.514914				0.524866				0.407146				0.591459				0.598847				0.568587				0.522519				0.439139				0.511553				0.549779				0.498481				0.44094				0.607147
6.4	0.51545				0.528188				0.412838				0.574358				0.583562				0.562391				0.542376				0.413246				0.528189				0.554081				0.486653				0.438039				0.623853
6.8	0.505728				0.520375				0.389254				0.575155				0.573127				0.585576				0.547883				0.413093				0.519691				0.551288				0.526828				0.454118				0.576252
7.2	0.502436				0.520823				0.399071				0.581866				0.581551				0.562455				0.533499				0.402082				0.529624				0.533124				0.519016				0.453937				0.631124
7.6	0.508112				0.540123				0.38943				0.571752				0.576337				0.572154				0.529914				0.42186				0.516826				0.543362				0.512275				0.465134				0.615381
8	0.518135				0.516945				0.391363				0.585717				0.560536				0.572197				0.531533				0.429363				0.53645				0.548681				0.495064				0.436271				0.586993
8.4	0.536962				0.514344				0.396842				0.596092				0.575359				0.575423				0.513959				0.416536				0.557179				0.551664				0.4979				0.456707				0.591747
8.8	0.529851				0.505447				0.394966				0.559221				0.592326				0.564642				0.542023				0.412498				0.553189				0.568898				0.499548				0.468352				0.596325
9.2	0.508029				0.517615				0.398343				0.575056				0.604698				0.572731				0.5064				0.41987				0.547679				0.543137				0.483646				0.486121				0.627852
9.6	0.502518				0.521863				0.396848				0.593636				0.591322				0.564225				0.53052				0.433365				0.531113				0.5841				0.506576				0.46073				0.623978
10	0.507543				0.530451				0.403338				0.558882				0.580173				0.585626				0.540808				0.404303				0.53329				0.590456				0.538616				0.453305				0.622302
10.4	0.504526				0.531566				0.380643				0.57217				0.579873				0.567979				0.53362				0.41799				0.534569				0.591744				0.523298				0.470879				0.610338
10.8	0.508654				0.528403				0.373316				0.571549				0.584776				0.568631				0.539855				0.447741				0.54325				0.579605				0.501419				0.464431				0.632111
11.2	0.521659				0.522438				0.399905				0.579707				0.579155				0.570239				0.535378				0.424314				0.542904				0.571622				0.533182				0.474504				0.64173
11.6	0.519735				0.519374				0.385955				0.552952				0.605393				0.58291				0.549527				0.437487				0.537314				0.584304				0.5073				0.467835				0.659387
12	0.519873				0.507046				0.38416				0.570246				0.599746				0.600413				0.544212				0.419777				0.553697				0.60533				0.547844				0.470187				0.621752
12.4	0.515743				0.529743				0.348555				0.559204				0.611026				0.601195				0.553299				0.420058				0.556101				0.596117				0.471209				0.47347				0.611422
12.8	0.49897				0.530032				0.391049				0.537499				0.576337				0.567606				0.553257				0.428524				0.548595				0.575271				0.486922				0.474432				0.593102
13.2	0.507167				0.506252				0.362097				0.553358				0.569924				0.566037				0.534779				0.444863				0.53745				0.553955				0.501008				0.459626				0.598401
	30
0	1.01282
0.4	0.98718
0.8
1.2	0.178448
1.6	0.343924
2	0.3956
2.4	0.428329
2.8	0.44961
3.2	0.464636
3.6	0.481062
4	0.485949
4.4	0.490018
4.8	0.493423
5.2	0.496743
5.6	0.506976
6	0.513135
6.4	0.514731
6.8	0.514431
7.2	0.511401
7.6	0.510271
8	0.507997
8.4	0.511345
8.8	0.512677
9.2	0.510652
9.6	0.513375
10	0.512162
10.4	0.513331
10.8	0.515693
11.2	0.511819
11.6	0.513173
12	0.515525
12.4	0.513776
12.8	0.50833
13.2	0.504138
min	0.151332				0.151949				0.174639				0.186543				0.185839				0.189135				0.193289				0.160669				0.175098				0.218958				0.177743				0.155394				0.243982
rec	0.512041				0.521857				0.37821				0.562086				0.588279				0.578126				0.542991				0.430094				0.544235				0.582243				0.509023				0.469421				0.62103
rec-min	0.360708				0.369908				0.203571				0.375543				0.40244				0.388991				0.349702				0.269425				0.369137				0.363285				0.33128				0.314026				0.377048
average(rec-min)	0.333525
rec average	0.511973
min average	0.178448
rec- av min	0.333592				0.343408				0.199762				0.383637				0.40983				0.399678				0.364543				0.251646				0.365787				0.403795				0.330574				0.290972				0.442582
imm	35.377				33.4755				61.3025				25.6824				20.6083				22.5751				29.3814				51.2516				29.1404				21.7775				35.9617				43.6333				14.2637
mean(imm)	35.3901
sd(imm)	11.8133
sem(imm	2.1568
fi	21.34
SEM(FI)	3.97335
			0.36188
mean(imm)	0.178448
sd(imm)	0.332083
sem(imm	35.6694
fi	11.8133
[truncated: 52 more columns]

## Sheet: CSA KO
cell1				cell2				cell3				cell4				cell5				cell6				cell7				cell8				cell9				cell10				cell1				cell2				cell3
Channel.001				Channel.001				Channel.001				Channel.001				Channel.001				Channel.001				Channel.001				Channel.001				Channel.001				Channel.001				Channel.001				Channel.001				Channel.001
Axis [s]	ROI1 []	ROI2 []		Axis [s]	ROI1 []	ROI2 []		Axis [s]	ROI1 []	ROI2 []		Axis [s]	ROI1 []	ROI2 []		Axis [s]	ROI1 []	ROI2 []		Axis [s]	ROI1 []	ROI2 []		Axis [s]	ROI1 []	ROI2 []		Axis [s]	ROI1 []	ROI2 []		Axis [s]	ROI1 []	ROI2 []		Axis [s]	ROI1 []	ROI2 []		Axis [s]	ROI1 []	ROI2 []		Axis [s]	ROI1 []	ROI2 []		Axis [s]	ROI1 []
0	88.0084	14.4773		0	69.6888	14.9071		0	109.647	10.9361		0	93.9513	12.9925		0	68.6699	12.6727		0	56.3754	13.2887		0	114.1	12.8932		0	74.106	13.9665		0	98.4381	12.0443		0	88.0114	11.6511		0	54.4383	4.49964		0	27.3096	4.66275		0	30.2246
0.4	84.4034	14.0971		0.4	69.131	14.5311		0.4	104.771	10.9548		0.4	90.8206	13.3932		0.4	68.2618	13.2547		0.4	56.2879	12.6566		0.4	112.774	13.2317		0.4	71.4212	13.4933		0.4	95.3678	12.3373		0.4	86.1631	11.7088		0.4	50.5552	4.29329		0.4	26.8383	4.53241		0.4	28.0935
0.8	0	0		0.8	0	0		0.8	0	0		0.8	0	0		0.8	0	0		0.8	0	0		0.8	0	0		0.8	0	0		0.8	0	0		0.8	0	0		0.8	0	0		0.8	0	0		0.8	0
1.2	30.6958	12.7954		1.2	24.9051	14.1992		1.2	30.1829	10.6393		1.2	29.2312	12.6268		1.2	24.4006	12.2168		1.2	20.2673	12.4845		1.2	33.5519	12.2493		1.2	25.3341	12.9105		1.2	32.9307	11.4471		1.2	25.4726	11.8223		1.2	14.5265	4.37193		1.2	8.00571	4.33832		1.2	8.77105
1.6	47.7769	12.7835		1.6	37.8288	13.9702		1.6	51.2661	11.1091		1.6	42.8972	12.7137		1.6	37.8208	12.7715		1.6	29.039	12.6583		1.6	54.725	12.1493		1.6	36.3337	13.3402		1.6	54.0631	12.3068		1.6	41.7578	11.8837		1.6	27.0228	4.30303		1.6	12.9615	4.36823		1.6	13.515
2	54.3855	12.6662		2	43.7315	14.9684		2	56.9353	10.7016		2	47.8826	12.743		2	42.9046	12.2853		2	32.5037	12.5392		2	61.092	12.2905		2	42.3721	13.0945		2	61.1564	11.8683		2	46.2632	11.6259		2	32.2155	4.28968		2	14.5341	4.12642		2	15.1691
2.4	55.5983	13.1238		2.4	48.4134	14.6328		2.4	60.2041	10.9393		2.4	50.314	12.6268		2.4	45.5842	12.6181		2.4	35.1444	12.9197		2.4	67.017	12.048		2.4	45.9367	13.2339		2.4	66.3489	11.7939		2.4	52.6169	11.7509		2.4	33.2433	4.10714		2.4	15.7535	4.21225		2.4	18.3094
2.8	62.9478	13.4034		2.8	49.0484	14.2413		2.8	64.491	11.0857		2.8	55.1577	13.1492		2.8	47.6442	12.5918		2.8	35.1954	12.9638		2.8	73.4422	11.8697		2.8	45.4288	12.8998		2.8	67.2724	11.716		2.8	55.6919	11.87		2.8	36.4887	4.27525		2.8	16.0963	4.22009		2.8	18.4742
3.2	63.0357	13.3511		3.2	49.7263	13.891		3.2	65.0396	10.7885		3.2	56.265	13.1646		3.2	47.955	13.207		3.2	37.6824	12.7508		3.2	73.5027	12.8593		3.2	48.6039	13.1528		3.2	66.7311	12.1592		3.2	60.3164	11.7271		3.2	37.9353	4.43939		3.2	16.7621	4.18091		3.2	19.0896
3.6	61.5132	13.6188		3.6	48.9881	14.0623		3.6	68.4318	11.0163		3.6	59.6842	12.854		3.6	49.0294	12.6997		3.6	37.5902	12.3864		3.6	75.2833	12.7964		3.6	49.6674	12.9874		3.6	70.7396	11.386		3.6	61.1689	11.7821		3.6	38.0556	4.05844		3.6	17.5085	4.64993		3.6	20.2943
4	64.5938	13.5108		4	49.8145	14.4212		4	69.0207	10.7714		4	58.5208	12.8569		4	50.32	12.9238		4	40.7009	12.9207		4	77.6085	12.0995		4	50.552	13.1543		4	70.1862	11.7035		4	61.5054	11.5888		4	40.1041	4.24387		4	17.2341	4.50677		4	19.9347
4.4	64.2597	13.5784		4.4	51.6292	14.8924		4.4	72.0561	10.7218		4.4	60.8431	13.0304		4.4	51.4161	12.9934		4.4	40.8724	12.5081		4.4	80.179	12.3371		4.4	51.0682	13.6469		4.4	70.0144	11.9428		4.4	62.2475	11.6795		4.4	38.3481	4.37951		4.4	18.3513	4.37749		4.4	20.0291
4.8	68.3383	13.0005		4.8	52.1594	14.1731		4.8	71.2875	10.9413		4.8	59.8889	12.9093		4.8	51.5313	12.6808		4.8	40.9732	12.5644		4.8	79.1118	12.5851		4.8	50.8645	13.0259		4.8	70.8255	11.704		4.8	63.1137	11.7179		4.8	40.5134	4.21681		4.8	18.1624	4.50712		4.8	20.9614
5.2	67.5547	13.4532		5.2	50.337	13.8631		5.2	73.0536	10.7869		5.2	59.945	12.9105		5.2	49.3384	12.9537		5.2	40.711	12.5369		5.2	80.6553	12.4511		5.2	53.2495	13.0731		5.2	70.4595	12.3223		5.2	64.8035	11.6488		5.2	40.5053	4.56061		5.2	19.0727	4.56161		5.2	22.5674
5.6	65.175	12.9788		5.6	49.1987	14.4867		5.6	73.1712	10.794		5.6	63.6521	12.8554		5.6	50.5228	12.9902		5.6	39.5536	12.7741		5.6	82.8579	12.1167		5.6	54.9184	13.224		5.6	69.2946	11.9996		5.6	66.0311	11.7257		5.6	40.4095	4.42965		5.6	18.686	4.27849		5.6	22.7247
6	66.2958	13.4517		6	50.6618	14.3274		6	73.6535	10.3754		6	64.1523	13.089		6	50.6948	12.9042		6	40.3886	12.3754		6	81.9824	12.3561		6	53.1406	13.1985		6	70.3993	11.7108		6	64.5152	11.7821		6	40.9453	4.47078		6	19.2678	4.35434		6	22.6926
6.4	68.0109	13.5843		6.4	49.4717	14.3054		6.4	73.3554	10.8746		6.4	65.1487	13.1521		6.4	49.3057	12.8994		6.4	41.5955	12.8071		6.4	83.1947	12.1566		6.4	54.1417	13.6697		6.4	69.296	12.1622		6.4	64.8372	11.3425		6.4	42.4325	4.18398		6.4	18.8781	4.3401		6.4	21.99
6.8	72.018	13.8141		6.8	50.6283	14.2262		6.8	73.1848	10.8552		6.8	64.799	12.6555		6.8	51.5217	13.0955		6.8	40.864	12.3845		6.8	83.0123	11.9412		6.8	52.3011	13.195		6.8	69.3249	12.238		6.8	66.0026	11.6758		6.8	43.1415	4.43939		6.8	18.7947	4.4334		6.8	21.6014
7.2	69.6586	13.0572		7.2	51.4398	14.0137		7.2	74.3478	10.4083		7.2	65.5338	12.8829		7.2	49.2793	12.7092		7.2	41.28	12.3133		7.2	81.9705	12.3385		7.2	52.5092	13.1265		7.2	68.5677	11.6265		7.2	67.5079	12.0179		7.2	42.4334	4.329		7.2	19.3017	4.25641		7.2	21.3837
7.6	70.4604	13.4965		7.6	50.3484	15.027		7.6	73.7849	10.8425		7.6	65.7377	12.9368		7.6	50.3419	12.7015		7.6	41.2271	12.8948		7.6	83.1212	12.2348		7.6	53.1694	13.4		7.6	69.3164	11.8386		7.6	66.1728	11.4679		7.6	42.183	4.2785		7.6	19.502	4.63034		7.6	22.7096
8	71.2259	13.7742		8	51.1741	14.4744		8	74.1431	10.6329		8	67.468	12.7047		8	48.7287	13.3805		8	40.4261	12.6133		8	84.8083	12.2905		8	52.8844	12.9333		8	67.9512	11.4729		8	65.7219	11.5266		8	40.8132	4.06746		8	19.1183	4.27386		8	22.5059
8.4	72.6167	13.6243		8.4	50.1454	14.9217		8.4	74.5615	10.6667		8.4	64.2914	13.4283		8.4	50.4757	13.0849		8.4	40.9364	12.5123		8.4	87.1009	12.3715		8.4	52.2046	13.3295		8.4	67.6607	11.7444		8.4	64.3422	12.2875		8.4	40.9264	4.40584		8.4	19.8158	4.46617		8.4	23.2157
8.8	71.8668	13.2954		8.8	49.9103	14.1438		8.8	74.115	10.8917		8.8	63.7526	12.9603		8.8	48.051	12.645		8.8	40.1955	12.61		8.8	86.595	12.4561		8.8	53.2231	13.1394		8.8	65.436	11.9488		8.8	66.838	11.669		8.8	41.612	4.20022		8.8	19.6246	4.49145		8.8	22.1882
9.2	69.0287	13.6341		9.2	53.137	14.6328		9.2	74.2228	10.7365		9.2	64.2137	13.2501		9.2	49.2495	13.0507		9.2	40.5402	12.7285		9.2	87.1734	12.1923		9.2	51.3793	13.1265		9.2	65.2183	11.775		9.2	66.3826	11.9492		9.2	40.7077	4.36724		9.2	19.4581	4.35007		9.2	22.5261
9.6	69.1607	13.6543		9.6	52.6008	14.3178		9.6	75.9148	10.4849		9.6	66.0394	13.08		9.6	49.7712	13.3109		9.6	41.6045	12.8964		9.6	86.6201	12.2394		9.6	52.0243	13.5288		9.6	68.012	11.9978		9.6	68.266	12.3791		9.6	40.9395	4.43795		9.6	19.1604	4.37892		9.6	22.9068
10	70.4073	13.8284		10	53.3614	13.6607		10	76.0552	10.898		10	64.6929	13.0391		10	48.3756	12.8958		10	41.0279	12.4783		10	87.1368	11.9882		10	54.7875	13.4598		10	67.6683	11.6076		10	64.1975	11.9986		10	42.816	4.13889		10	19.0031	4.33761		10	22.8559
10.4	70.307	13.7318		10.4	50.4535	14.6099		10.4	76.5424	10.9405		10.4	63.3062	12.7418		10.4	48.607	12.5875		10.4	41.1986	12.3055		10.4	88.1962	12.4398		10.4	52.7979	13.424		10.4	67.0449	12.074		10.4	65.2416	11.9176		10.4	42.9832	4.53932		10.4	19.0745	4.52956		10.4	23.9755
10.8	68.9913	14.1667		10.8	49.8826	14.8897		10.8	77.2889	10.6429		10.8	63.736	13.1939		10.8	48.6576	12.9716		10.8	41.4795	12.6706		10.8	87.9946	12.5629		10.8	54.9636	13.2255		10.8	69.076	11.827		10.8	66.3084	11.7179		10.8	40.9304	4.29906		10.8	17.8013	4.19943		10.8	24.6155
11.2	70.4865	13.5888		11.2	51.2097	14.0316		11.2	76.238	10.7861		11.2	63.1328	12.9006		11.2	48.3671	12.7085		11.2	41.1139	12.2971		11.2	88.2191	12.2086		11.2	54.1261	13.2549		11.2	64.8322	11.7491		11.2	66.4572	11.5728		11.2	40.8064	4.20202		11.2	18.9417	4.77279		11.2	23.4951
11.6	70.7012	13.8299		11.6	48.2324	14.6538		11.6	75.9554	10.8044		11.6	63.6425	13.5077		11.6	47.8707	12.3754		11.6	41.7936	12.7987		11.6	85.4707	12.0498		11.6	53.8102	13.184		11.6	67.1325	12.0258		11.6	68.2919	11.9977		11.6	41.8347	3.95058		11.6	19.8951	4.30093		11.6	22.9827
12	70.4818	13.9226		12	48.9578	14.4025		12	78.5213	11.0008		12	63.9194	12.9258		12	49.5387	13.8739		12	40.8166	12.2466		12	84.1097	12.5529		12	53.9029	13.3063		12	67.2403	12.1054		12	68.9902	12.2092		12	42.3204	4.17605		12	19.1017	4.50178		12	22.6193
12.4	68.9886	13.2387		12.4	49.9214	13.9135		12.4	76.2579	10.4512		12.4	63.5265	12.9276		12.4	47.4086	13.1957		12.4	40.9569	12.554		12.4	87.7078	12.2009		12.4	54.4513	13.0549		12.4	65.6858	12.096		12.4	67.1723	11.5247		12.4	41.089	4.37734		12.4	18.8793	4.48469		12.4	23.5394
12.8	72.0553	13.6469		12.8	49.7621	14.5027		12.8	75.3549	11.0353		12.8	62.8978	12.7085		12.8	47.2883	13.1636		12.8	41.2039	12.6819		12.8	84.0017	12.8195		12.8	53.2261	12.9615		12.8	66.5422	12.3102		12.8	67.2969	11.6859		12.8	42.5579	4.43398		12.8	18.9118	4.4391		12.8	23.3168
13.2	68.8098	13.5937		13.2	50.3184	15.2363		13.2	76.8619	11.0429		13.2	65.6421	13.0154		13.2	46.8166	13.1873		13.2	39.6302	12.4922		13.2	87.2414	12.2009		13.2	51.827	12.6998		13.2	65.0632	11.9294		13.2	67.3182	11.5971		13.2	41.7971	4.41955		13.2	19.2617	4.48041		13.2	22.9646
0	73.531				54.7818				98.711				80.9588				55.9971				43.0868				101.207				60.1396				86.3938				76.3603				49.9386				22.6468				25.6116
0.4	70.3063				54.5999				93.8159				77.4274				55.0071				43.6312				99.5418				57.9279				83.0304				74.4543				46.2619				22.3059				23.7042
0.8	0				0				0				0				0				0				0				0				0				0				0				0				0
1.2	17.9005				10.7059				19.5436				16.6044				12.1838				7.78286				21.3025				12.4236				21.4837				13.6502				10.1545				3.66739				4.5677
1.6	34.9934				23.8586				40.157				30.1835				25.0493				16.3807				42.5757				22.9935				41.7563				29.8741				22.7197				8.59325				9.10996
2	41.7193				28.7631				46.2337				35.1396				30.6193				19.9646				48.8015				29.2776				49.2881				34.6372				27.9258				10.4077				11.0208
2.4	42.4745				33.7806				49.2648				37.6872				32.9661				22.2246				54.969				32.7027				54.555				40.8659				29.1362				11.5413				13.8535
2.8	49.5445				34.8071				53.4053				42.0084				35.0523				22.2317				61.5725				32.529				55.5564				43.822				32.2135				11.8762				14.3851
3.2	49.6846				35.8352				54.2511				43.1004				34.748				24.9316				60.6434				35.4512				54.5719				48.5893				33.4959				12.5812				14.6964
3.6	47.8944				34.9258				57.4155				46.8302				36.3297				25.2038				62.4869				36.68				59.3536				49.3868				33.9972				12.8585				15.8239
4	51.0829				35.3932				58.2493				45.664				37.3961				27.7802				65.509				37.3977				58.4827				49.9166				35.8602				12.7273				15.6857
4.4	50.6813				36.7368				61.3343				47.8127				38.4227				28.3643				67.8419				37.4214				58.0716				50.568				33.9685				13.9738				15.5107
4.8	55.3378				37.9863				60.3463				46.9796				38.8506				28.4088				66.5267				37.8386				59.1216				51.3957				36.2966				13.6553				16.4408
5.2	54.1016				36.4739				62.2667				47.0346				36.3847				28.1741				68.2041				40.1764				58.1372				53.1547				35.9447				14.5111				18.2797
5.6	52.1962				34.712				62.3771				50.7967				37.5327				26.7795				70.7412				41.6944				57.295				54.3054				35.9799				14.4076				18.5201
6	52.8441				36.3344				63.2781				51.0633				37.7906				28.0132				69.6263				39.9421				58.6884				52.7332				36.4745				14.9134				18.498
6.4	54.4266				35.1663				62.4808				51.9965				36.4063				28.7883				71.0381				40.472				57.1338				53.4947				38.2485				14.538				17.612
6.8	58.2039				36.4021				62.3297				52.1435				38.4262				28.4796				71.0711				39.106				57.0869				54.3268				38.7021				14.3613				17.5261
7.2	56.6014				37.4261				63.9395				52.6509				36.5701				28.9668				69.632				39.3828				56.9412				55.49				38.1044				15.0453				16.9667
7.6	56.9639				35.3214				62.9424				52.8008				37.6404				28.3323				70.8864				39.7694				57.4778				54.7048				37.9045				14.8716				18.7633
8	57.4517				36.6997				63.5101				54.7633				35.3482				27.8128				72.5178				39.9511				56.4783				54.1953				36.7458				14.8445				18.3257
8.4	58.9924				35.2237				63.8948				50.8631				37.3908				28.4241				74.7294				38.8751				55.9163				52.0547				36.5206				15.3496				19.1404
8.8	58.5714				35.7665				63.2234				50.7923				35.4059				27.5854				74.1389				40.0837				53.4872				55.169				37.4118				15.1332				17.872
9.2	55.3946				38.5042				63.4863				50.9636				36.1989				27.8118				74.9811				38.2528				53.4433				54.4334				36.3405				15.108				18.2503
9.6	55.5064				38.283				65.4299				52.9594				36.4603				28.7081				74.3807				38.4956				56.0142				55.8869				36.5016				14.7814				18.7427
10	56.5789				39.7007				65.1572				51.6538				35.4799				28.5496				75.1486				41.3276				56.0608				52.1988				38.6771				14.6655				18.3656
10.4	56.5753				35.8436				65.602				50.5643				36.0195				28.8931				75.7563				39.3739				54.9709				53.324				38.4439				14.545				19.7383
10.8	54.8247				34.9929				66.646				50.5422				35.6861				28.8089				75.4317				41.7381				57.249				54.5905				36.6314				13.6019				20.3719
11.2	56.8977				37.1781				65.4519				50.2321				35.6587				28.8168				76.0105				40.8712				53.0831				54.8843				36.6044				14.1689				18.9803
11.6	56.8713				33.5786				65.1511				50.1348				35.4953				28.9949				73.4209				40.6262				55.1067				56.2942				37.8841				15.5942				18.8842
12	56.5593				34.5553				67.5205				50.9936				35.6648				28.57				71.5568				40.5966				55.1349				56.7809				38.1443				14.5999				18.2628
12.4	55.75				36.0079				65.8067				50.5989				34.2129				28.4028				75.5069				41.3965				53.5898				55.6476				36.7116				14.3946				19.1951
12.8	58.4083				35.2593				64.3196				50.1893				34.1247				28.522				71.1823				40.2646				54.232				55.611				38.1239				14.4727				18.903
13.2	55.2161				35.0822				65.819				52.6267				33.6293				27.138				75.0405				39.1272				53.1338				55.7212				37.3775				14.7813				18.7133
	30
0	1.02242				1.00166				1.02543				1.0223				1.00892				0.993721				1.00829				1.01873				1.01985				1.01264				1.03822				1.00758				1.03868
0.4	0.977581				0.998337				0.974574				0.977704				0.991081				1.00628				0.991708				0.981268				0.980148				0.987362				0.961781				0.992416				0.961322
0.8	0				0				0				0				0				0				0				0				0				0				0				0				0
1.2	0.248899				0.195753				0.203023				0.20967				0.21952				0.179498				0.212231				0.210449				0.253608				0.18102				0.211112				0.163166				0.185243
1.6	0.486568				0.436245				0.417157				0.381137				0.451322				0.377793				0.42417				0.389498				0.492919				0.39617				0.472341				0.382324				0.369454
2	0.58009				0.525922				0.480283				0.443721				0.551678				0.460448				0.486196				0.495947				0.58183				0.459335				0.580575				0.463051				0.446947
2.4	0.590591				0.617664				0.51177				0.47589				0.593962				0.512572				0.547641				0.553967				0.644005				0.541936				0.605739				0.513484				0.561828
2.8	0.688896				0.636435				0.554783				0.530455				0.631549				0.512735				0.61343				0.551024				0.655826				0.581137				0.669715				0.528387				0.583387
3.2	0.690844				0.655233				0.563569				0.544244				0.626067				0.575004				0.604174				0.600524				0.644204				0.644358				0.696376				0.559751				0.596012
3.6	0.665952				0.638605				0.596441				0.591342				0.654564				0.581282				0.62254				0.62134				0.700651				0.654934				0.706798				0.572091				0.641738
4	0.710288				0.647151				0.605103				0.576616				0.673778				0.640701				0.652648				0.633497				0.690369				0.66196				0.74553				0.566253				0.636132
4.4	0.704703				0.671718				0.63715				0.603748				0.692274				0.654174				0.67589				0.633898				0.685517				0.670598				0.706203				0.621712				0.629036
4.8	0.769449				0.694564				0.626887				0.593228				0.699984				0.655199				0.662787				0.640965				0.697912				0.681575				0.754602				0.607538				0.666757
5.2	0.75226				0.666911				0.646836				0.593923				0.655555				0.649787				0.679499				0.680567				0.686291				0.704901				0.747288				0.645614				0.741333
5.6	0.725767				0.634695				0.647983				0.641429				0.676239				0.617622				0.704775				0.706281				0.676349				0.72016				0.748018				0.641009				0.751082
6	0.734776				0.66436				0.657343				0.644795				0.680886				0.646075				0.693667				0.676598				0.692798				0.699311				0.758302				0.663516				0.750184
6.4	0.75678				0.643001				0.64906				0.656579				0.655944				0.663953				0.707733				0.685574				0.674446				0.70941				0.795183				0.646813				0.714252
6.8	0.809302				0.665599				0.647491				0.658435				0.692337				0.656832				0.708062				0.662435				0.673893				0.720445				0.804613				0.638953				0.710771
7.2	0.78702				0.684321				0.664214				0.664842				0.658896				0.668068				0.693724				0.667123				0.672173				0.735871				0.792188				0.669383				0.688082
7.6	0.79206				0.645837				0.653856				0.666735				0.678179				0.653435				0.706221				0.673672				0.678507				0.725458				0.78803				0.661656				0.760946
8	0.798843				0.67104				0.659753				0.691516				0.63688				0.641453				0.722474				0.67675				0.666708				0.718701				0.763941				0.660448				0.743198
8.4	0.820265				0.644052				0.66375				0.642267				0.673683				0.655553				0.744509				0.658524				0.660075				0.690313				0.75926				0.682922				0.776237
8.8	0.814412				0.653976				0.656774				0.641373				0.63792				0.63621				0.738625				0.678996				0.6314				0.731614				0.777788				0.673293				0.724796
9.2	0.77024				0.704033				0.659506				0.643536				0.652207				0.64143				0.747015				0.647982				0.630882				0.721859				0.755515				0.672174				0.740141
9.6	0.771794				0.69999				0.679696				0.668738				0.656918				0.662102				0.741035				0.652095				0.66123				0.741133				0.758865				0.657644				0.760107
10	0.786707				0.725911				0.676863				0.652251				0.639253				0.658447				0.748685				0.700068				0.66178				0.692225				0.804093				0.652485				0.744814
10.4	0.786656				0.655387				0.681484				0.638494				0.648976				0.666369				0.754739				0.666973				0.648915				0.707147				0.799244				0.647123				0.800487
10.8	0.762315				0.639832				0.69233				0.638214				0.642968				0.664428				0.751506				0.707021				0.675806				0.723942				0.761562				0.605164				0.826182
11.2	0.79114				0.679786				0.679925				0.634299				0.642474				0.664609				0.757272				0.692337				0.626629				0.727839				0.761002				0.630392				0.769744
11.6	0.790773				0.613971				0.6768				0.63307				0.639531				0.668716				0.731472				0.688186				0.650517				0.746535				0.787608				0.693804				0.765848
12	0.786434				0.63183				0.701414				0.643914				0.642585				0.658917				0.712901				0.687686				0.65085				0.75299				0.793016				0.649566				0.740646
12.4	0.775181				0.658391				0.68361				0.638931				0.616426				0.655061				0.752254				0.701234				0.632611				0.737961				0.763231				0.640434				0.778456
12.8	0.812144				0.644703				0.668162				0.633758				0.614836				0.65781				0.709169				0.682061				0.640192				0.737474				0.792593				0.643908				0.766611
13.2	0.767757				0.641463				0.683738				0.664537				0.60591				0.62589				0.747607				0.662793				0.627228				0.738936				0.777075				0.657638				0.758917
	30
0	1.011
0.4	0.988997
0.8
1.2	0.205239
1.6	0.416299
2	0.503665
2.4	0.557033
2.8	0.594492
3.2	0.617024
3.6	0.635455
4	0.653954
4.4	0.666939
4.8	0.677218
5.2	0.680234
5.6	0.68406
6	0.692054
6.4	0.692549
6.8	0.697961
7.2	0.699175
7.6	0.698249
8	0.698704
8.4	0.697833
8.8	0.695927
9.2	0.694223
9.6	0.705991
10	0.706656
10.4	0.699688
10.8	0.703129
11.2	0.701777
11.6	0.698152
12	0.700067
12.4	0.697289
12.8	0.693194
13.2	0.691129
min	0.248899				0.195753				0.203023				0.20967				0.21952				0.179498				0.212231				0.210449				0.253608				0.18102				0.211112				0.163166				0.185243
rec	0.78405				0.64567				0.683433				0.640652				0.631713				0.657725				0.739615				0.686036				0.644093				0.734103				0.779417				0.646004				0.775861
rec-min	0.535151				0.449918				0.48041				0.430982				0.412194				0.478227				0.527384				0.475587				0.390485				0.553083				0.568304				0.482837				0.590619
average(rec-min)	0.492814
rec average	0.698053
min average	0.205239
rec- av min	0.578811				0.440431				0.478194				0.435413				0.426474				0.452486				0.534376				0.480797				0.438854				0.528864				0.574178				0.440765				0.570622
imm	-18.264				10.01				2.29428				11.0353				12.8618				7.54696				-9.18498				1.76234				10.3322				-8.05872				-17.3173				9.94192				-16.5909
mean(imm)	-0.692942
sd(imm)	9.59673
sem(imm	1.75212
			0.526736
mean(imm)	0.205239
sd(imm)	0.576494
sem(imm	-17.7907
fi	9.59673
[truncated: 52 more columns]

## Sheet: 4J 5hr
cell1				cell2				cell3				cell4				cell5				cell6				cell7				cell8				cell9				cell10				cell1				cell2				cell3
Channel.001				Channel.001				Channel.001				Channel.001				Channel.001				Channel.001				Channel.001				Channel.001				Channel.001				Channel.001				Channel.001				Channel.001				Channel.001
Axis [s]	ROI1 []	ROI2 []		Axis [s]	ROI1 []	ROI2 []		Axis [s]	ROI1 []	ROI2 []		Axis [s]	ROI1 []	ROI2 []		Axis [s]	ROI1 []	ROI2 []		Axis [s]	ROI1 []	ROI2 []		Axis [s]	ROI1 []	ROI2 []		Axis [s]	ROI1 []	ROI2 []		Axis [s]	ROI1 []	ROI2 []		Axis [s]	ROI1 []	ROI2 []		Axis [s]	ROI1 []	ROI2 []		Axis [s]	ROI1 []	ROI2 []		Axis [s]	ROI1 []
0	84.0879	13.5913		0	40.982	10.9541		0	61.095	11.1203		0	80.1403	11.5709		0	76.4533	11.7079		0	61.8448	11.8014		0	83.429	13.6377		0	69.2007	11.6709		0	53.2265	12.8377		0	58.554	13.0444		0	35.5395	10.2287		0	27.8812	10.8398		0	24.0326
0.4	81.3275	13.2262		0.4	40.4916	11.1008		0.4	62.178	10.49		0.4	79.9565	11.2968		0.4	74.8201	11.7265		0.4	59.9229	12.125		0.4	78.769	13.6361		0.4	66.4761	11.6872		0.4	52.331	13.0651		0.4	55.4108	13.444		0.4	34.7865	10.265		0.4	28.1471	10.3366		0.4	22.3665
0.8	0	0		0.8	0	0		0.8	0	0		0.8	0	0		0.8	0	0		0.8	0	0		0.8	0	0		0.8	0	0		0.8	0	0		0.8	0	0		0.8	0	0		0.8	0	0		0.8	0
1.2	25.8172	11.4693		1.2	16.6315	10.2998		1.2	20.3586	10.6848		1.2	21.2463	10.6085		1.2	25.8109	11.1811		1.2	22.2816	10.2077		1.2	26.7926	13.3384		1.2	19.8707	11.0195		1.2	18.7089	12.3343		1.2	22.3989	12.3385		1.2	13.5717	9.04961		1.2	12.7918	9.39169		1.2	10.7094
1.6	38.1743	11.8992		1.6	23.6093	10.9198		1.6	29.6058	10.468		1.6	33.2494	10.5638		1.6	41.1227	11.7292		1.6	34.8732	10.364		1.6	41.8331	12.6266		1.6	30.9614	10.7398		1.6	25.6571	12.5608		1.6	33.9672	12.3683		1.6	17.8718	8.88697		1.6	16.4626	9.65481		1.6	13.5402
2	43.8562	12.0025		2	26.6005	10.0138		2	32.5889	10.7908		2	39.3449	10.3915		2	47.1489	11.06		2	40.8225	10.2891		2	46.9691	12.7903		2	36.0171	10.7691		2	29.0312	12.6979		2	36.9992	12.58		2	20.4803	9.42281		2	18.5811	10.4269		2	15.1669
2.4	46.6646	11.6976		2.4	28.1173	10.3233		2.4	34.8826	10.2582		2.4	42.2695	10.6147		2.4	48.4727	11.5474		2.4	44.1431	10.0706		2.4	49.0849	12.8908		2.4	36.9186	11.4036		2.4	32.4286	12.3929		2.4	39.7594	12.3517		2.4	21.626	9.2638		2.4	19.478	9.1036		2.4	15.5423
2.8	48.9786	11.3881		2.8	27.9554	10.7217		2.8	38.2577	10.7662		2.8	44.7753	10.5835		2.8	52.1614	11.0689		2.8	44.7855	10.344		2.8	53.5286	13.4845		2.8	41.2315	10.9554		2.8	32.4994	12.4561		2.8	39.9004	12.7246		2.8	23.2569	9.32188		2.8	20.2083	9.32255		2.8	15.9487
3.2	50.6343	11.6844		3.2	29.0861	10.6574		3.2	40.1889	10.6052		3.2	48.0749	10.6676		3.2	54.1597	11.3283		3.2	44.231	10.0268		3.2	54.9363	12.8573		3.2	42.0018	10.9368		3.2	34.0955	12.3433		3.2	41.7401	12.4765		3.2	23.8134	8.82163		3.2	21.6354	9.36096		3.2	16.1811
3.6	53.4932	11.7184		3.6	29.4781	10.6366		3.6	41.2578	10.596		3.6	48.4331	10.5664		3.6	56.6044	11.585		3.6	44.9281	10.3236		3.6	56.7281	12.731		3.6	42.9276	11.3549		3.6	34.0828	12.692		3.6	42.8897	12.6134		3.6	24.7311	9.21733		3.6	20.8302	9.88144		3.6	16.5522
4	54.9811	11.8378		4	29.716	10.6344		4	41.8278	10.501		4	49.7111	11.0206		4	55.7083	11.2206		4	46.3888	10.4696		4	56.3952	13.0715		4	44.2655	10.7398		4	34.7968	12.2626		4	41.4823	12.4315		4	25.0233	9.67983		4	20.8144	10.0581		4	16.8781
4.4	53.5156	11.6064		4.4	30.4411	10.651		4.4	41.9992	10.5375		4.4	50.1154	10.6178		4.4	55.5728	11.174		4.4	45.3511	10.2571		4.4	57.6719	13.2659		4.4	46.5844	10.7892		4.4	34.9314	12.3018		4.4	42.6993	12.7468		4.4	25.1578	9.08737		4.4	22.2344	8.78287		4.4	16.7148
4.8	54.1882	11.6939		4.8	29.5322	11.2111		4.8	42.9386	10.7306		4.8	51.6483	10.9474		4.8	59.386	11.1164		4.8	45.3645	10.0719		4.8	57.8228	12.832		4.8	46.2633	11.6508		4.8	36.103	12.3623		4.8	41.5923	12.3077		4.8	24.834	9.4533		4.8	22.3242	10.1484		4.8	17.4587
5.2	56.7114	11.6605		5.2	30.4188	10.4449		5.2	43.4334	10.3673		5.2	50.9718	10.9485		5.2	57.6047	11.4547		5.2	45.8885	10.5254		5.2	57.6794	13.2912		5.2	47.3852	11.0829		5.2	35.874	12.3681		5.2	41.8161	12.4876		5.2	24.9436	9.57818		5.2	22.878	9.07287		5.2	17.5146
5.6	54.8782	11.8816		5.6	30.2823	10.8411		5.6	42.7795	10.6611		5.6	52.8795	10.8462		5.6	58.7594	11.2636		5.6	46.9578	10.513		5.6	58.3911	13.3181		5.6	47.1577	11.147		5.6	37.4004	12.7899		5.6	41.7856	12.7786		5.6	24.8322	9.38505		5.6	22.334	9.67978		5.6	16.8088
6	54.6826	11.8422		6	31.1828	10.8331		6	42.7196	10.9289		6	52.4997	10.6567		6	57.6079	11.4032		6	46.6393	10.1256		6	61.14	13.663		6	46.5123	11.2892		6	38.7219	12.2743		6	41.8977	12.6498		6	26.5004	9.1077		6	22.9253	9.99668		6	16.7725
6.4	55.719	11.2378		6.4	30.6613	10.3147		6.4	43.0647	10.9747		6.4	52.6195	11.1037		6.4	58.3671	11.5944		6.4	47.9628	10.3572		6.4	58.3363	12.4086		6.4	48.1762	10.7815		6.4	38.0931	12.2802		6.4	41.8424	12.3411		6.4	26.6745	9.23911		6.4	22.7559	9.92754		6.4	17.0832
6.8	56.0068	11.5252		6.8	31.1536	10.8449		6.8	45.0753	10.91		6.8	53.4696	10.7839		6.8	59.5922	11.6121		6.8	47.7201	10.3644		6.8	60.8279	12.6244		6.8	48.1558	11.2521		6.8	36.9797	12.4277		6.8	41.3532	12.4441		6.8	24.8063	9.07212		6.8	22.1151	9.35328		6.8	16.5741
7.2	56.7728	11.8085		7.2	31.0431	10.4079		7.2	43.8082	10.797		7.2	53.3403	10.624		7.2	58.5033	11.0973		7.2	48.7619	10.0238		7.2	60.8771	12.9254		7.2	49.52	11.1995		7.2	38.6919	12.4746		7.2	42.6779	12.8216		7.2	26.1246	9.32915		7.2	23.4478	10.1945		7.2	17.0438
7.6	59.2065	11.7877		7.6	31.6974	10.6446		7.6	43.6279	10.5691		7.6	54.8202	11.5304		7.6	59.5199	11.4148		7.6	48.7387	10.619		7.6	62.1251	13.1583		7.6	49.3983	11.2467		7.6	38.5454	12.7881		7.6	43.2618	12.961		7.6	26.436	9.20717		7.6	22.5798	9.65481		7.6	17.513
8	57.4872	11.771		8	31.7062	10.4459		8	46.2491	10.5216		8	54.7879	11.6098		8	57.2535	11.6972		8	51.6866	10.4768		8	61.4417	13.1984		8	48.3765	11.0836		8	38.4712	12.3956		8	42.9127	12.5361		8	27.615	9.64934		8	21.9654	10.425		8	17.3034
8.4	58.7414	11.2626		8.4	31.8847	10.7431		8.4	45.1836	11.1018		8.4	55.3016	11.0248		8.4	56.341	11.3673		8.4	48.4436	10.2507		8.4	61.8871	13.1956		8.4	47.6256	10.7977		8.4	38.5074	12.5283		8.4	44.3142	12.8458		8.4	27.4087	9.09826		8.4	23.0956	9.49733		8.4	17.1991
8.8	59.152	11.4348		8.8	31.6552	10.5386		8.8	43.5332	10.8269		8.8	54.4134	11.3378		8.8	57.4683	11.2108		8.8	47.3787	10.2388		8.8	59.1904	12.9924		8.8	48.3595	10.9507		8.8	37.8985	12.3244		8.8	43.7221	12.1789		8.8	25.2647	9.24928		8.8	23.0018	9.30719		8.8	17.4063
9.2	58.3093	11.75		9.2	31.0265	10.7399		9.2	43.62	10.362		9.2	54.8383	10.6173		9.2	58.0397	11.2751		9.2	49.5543	10.5875		9.2	60.4724	13.2719		9.2	47.1752	10.9453		9.2	38.5128	12.4719		9.2	44.4581	12.7028		9.2	26.2383	9.25146		9.2	23.7431	9.43395		9.2	17.4478
9.6	60.2484	11.7748		9.6	31.5983	10.7158		9.6	44.9448	10.5243		9.6	53.784	10.8192		9.6	59.1351	11.5363		9.6	48.2905	10.737		9.6	60.093	13.1456		9.6	48.1174	10.7792		9.6	39.6865	12.3018		9.6	43.8744	12.285		9.6	26.7787	9.40974		9.6	22.7831	9.72588		9.6	17.3512
10	61.3982	11.7247		10	31.7227	10.5477		10	43.3545	10.4456		10	55.3917	10.9614		10	59.9055	11.1279		10	48.1956	10.0953		10	58.6787	13.613		10	46.9084	10.9561		10	38.6373	12.4597		10	43.7446	12.3704		10	26.5487	9.3669		10	22.1527	10.1945		10	17.3146
10.4	61.3592	11.9464		10.4	31.4386	10.8561		10.4	44.0589	11.0367		10.4	54.1609	11.1229		10.4	57.4507	11.045		10.4	46.3117	10.7246		10.4	59.8435	12.7271		10.4	47.8591	10.8789		10.4	39.1294	12.2206		10.4	42.9809	12.8104		10.4	26.4272	9.963		10.4	22.8971	9.5319		10.4	17.0345
10.8	58.7395	11.7068		10.8	30.7104	10.8224		10.8	45.395	10.2551		10.8	54.193	10.8592		10.8	57.8598	11.3429		10.8	48.4409	10.427		10.8	59.4257	13.0347		10.8	47.9077	10.7598		10.8	37.9629	12.452		10.8	42.9259	12.4654		10.8	26.4025	9.50848		10.8	22.6261	9.35136		10.8	17.5042
11.2	60.2233	11.8191		11.2	31.7652	10.9664		11.2	44.9742	10.3426		11.2	53.9703	10.6967		11.2	57.2418	11.3115		11.2	49.3085	10.5122		11.2	60.8541	13.0611		11.2	47.3563	11.0682		11.2	38.2595	12.3081		11.2	43.6113	12.4007		11.2	26.1629	9.52373		11.2	22.7764	10.0812		11.2	17.306
11.6	58.8515	11.6161		11.6	31.7257	10.1118		11.6	43.8526	10.9545		11.6	53.6522	10.2944		11.6	59.1811	11.3279		11.6	49.8379	10.2226		11.6	60.326	12.5487		11.6	48.2585	10.5891		11.6	38.8586	12.3677		11.6	43.3547	11.6408		11.6	25.9622	9.23185		11.6	22.3542	9.01334		11.6	17.7339
12	59.4449	11.5548		12	31.2066	10.8143		12	43.7787	10.8353		12	53.6123	10.6967		12	59.1821	10.9381		12	50.4248	10.7072		12	63.1853	12.9034		12	48.5319	10.409		12	38.3464	12.2549		12	44.8649	12.2804		12	26.039	9.12367		12	22.814	10.3789		12	17.0307
12.4	60.388	11.6904		12.4	31.6485	10.5263		12.4	44.6348	10.5414		12.4	54.6542	11.331		12.4	59.6884	10.8796		12.4	49.8137	10.5152		12.4	61.5366	12.8798		12.4	48.8046	10.8564		12.4	39.1883	12.8084		12.4	43.5394	12.239		12.4	26.3952	9.59053		12.4	22.717	10.2732		12.4	17.6097
12.8	60.6116	11.9311		12.8	30.5977	10.4218		12.8	45.3709	10.2357		12.8	53.7771	10.4657		12.8	58.1304	11.3696		12.8	50.995	10.8017		12.8	59.6711	13.3582		12.8	48.7619	11.2366		12.8	38.6974	12.2093		12.8	44.786	12.4542		12.8	26.7408	9.57165		12.8	23.2818	10.3117		12.8	17.1056
13.2	60.2803	11.8764		13.2	29.8634	10.7346		13.2	43.7988	10.5027		13.2	55.0756	11.0502		13.2	60.959	11.5429		13.2	49.0609	10.562		13.2	61.4326	12.8881		13.2	49.5921	10.6285		13.2	39.8963	12.5531		13.2	42.6814	12.5144		13.2	25.7211	9.59125		13.2	21.2658	9.26685		13.2	17.1437
0	70.4966				30.0279				49.9747				68.5694				64.7454				50.0434				69.7913				57.5298				40.3888				45.5096				25.3107				17.0414				13.2352
0.4	68.1013				29.3908				51.688				68.6598				63.0936				47.7979				65.1329				54.7889				39.2658				41.9668				24.5215				17.8105				11.5969
0.8	0				0				0				0				0				0				0				0				0				0				0				0				0
1.2	14.3479				6.33176				9.67375				10.6379				14.6298				12.0739				13.4542				8.85118				6.37457				10.0604				4.52209				3.40016				1.89682
1.6	26.2751				12.6895				19.1378				22.6856				29.3936				24.5092				29.2064				20.2217				13.0964				21.5989				8.98478				6.80783				4.61645
2	31.8536				16.5867				21.7981				28.9535				36.0889				30.5335				34.1788				25.248				16.3333				24.4192				11.0575				8.15423				6.1406
2.4	34.967				17.794				24.6245				31.6548				36.9253				34.0725				36.194				25.5151				20.0356				27.4078				12.3622				10.3744				6.28002
2.8	37.5904				17.2337				27.4915				34.1917				41.0925				34.4415				40.0441				30.2761				20.0433				27.1758				13.9351				10.8857				6.85406
3.2	38.9499				18.4287				29.5836				37.4073				42.8314				34.2042				42.079				31.065				21.7522				29.2636				14.9917				12.2744				6.62401
3.6	41.7748				18.8415				30.6618				37.8667				45.0193				34.6046				43.9971				31.5727				21.3907				30.2763				15.5137				10.9487				7.367
4	43.1433				19.0816				31.3269				38.6905				44.4878				35.9192				43.3237				33.5257				22.5343				29.0508				15.3435				10.7563				7.16854
4.4	41.9092				19.7901				31.4617				39.4976				44.3988				35.094				44.406				35.7952				22.6296				29.9525				16.0704				13.4515				7.00276
4.8	42.4943				18.321				32.208				40.7009				48.2696				35.2926				44.9908				34.6125				23.7407				29.2846				15.3807				12.1758				8.44912
5.2	45.0509				19.9739				33.0661				40.0233				46.1501				35.3632				44.3882				36.3023				23.5059				29.3285				15.3654				13.8051				8.11325
5.6	42.9966				19.4412				32.1184				42.0333				47.4959				36.4448				45.0731				36.0107				24.6104				29.007				15.4472				12.6542				7.19061
6	42.8404				20.3497				31.7906				41.843				46.2046				36.5137				47.477				35.2231				26.4476				29.2479				17.3927				12.9287				7.12086
6.4	44.4812				20.3465				32.0901				41.5158				46.7728				37.6056				45.9277				37.3947				25.8129				29.5013				17.4354				12.8284				7.00651
6.8	44.4816				20.3088				34.1652				42.6857				47.9801				37.3556				48.2034				36.9037				24.552				28.9091				15.7342				12.7619				6.82553
7.2	44.9643				20.6352				33.0112				42.7163				47.406				38.7381				47.9517				38.3205				26.2173				29.8563				16.7954				13.2533				7.1761
7.6	47.4187				21.0528				33.0587				43.2899				48.1051				38.1196				48.9668				38.1516				25.7572				30.3008				17.2288				12.925				7.84472
8	45.7162				21.2603				35.7274				43.1781				45.5563				41.2097				48.2433				37.2928				26.0756				30.3766				17.9657				11.5404				7.47696
8.4	47.4788				21.1416				34.0818				44.2769				44.9737				38.1929				48.6915				36.8279				25.9791				31.4683				18.3104				13.5982				7.34254
8.8	47.7173				21.1167				32.7063				43.0756				46.2575				37.1399				46.198				37.4088				25.5741				31.5432				16.0154				13.6946				7.03716
9.2	46.5592				20.2866				33.258				44.221				46.7646				38.9668				47.2004				36.2299				26.041				31.7553				16.9868				14.3092				7.23916
9.6	48.4736				20.8825				34.4205				42.9648				47.5988				37.5536				46.9474				37.3382				27.3847				31.5894				17.369				13.0573				7.03061
10	49.6735				21.175				32.9089				44.4302				48.7776				38.1003				45.0657				35.9522				26.1776				31.3743				17.1818				11.9582				7.49616
10.4	49.4128				20.5825				33.0222				43.038				46.4058				35.5871				47.1164				36.9802				26.9088				30.1705				16.4642				13.3652				7.28203
10.8	47.0327				19.888				35.1399				43.3338				46.5168				38.0139				46.391				37.1478				25.5108				30.4606				16.894				13.2747				7.53397
11.2	48.4041				20.7987				34.6316				43.2736				45.9303				38.7964				47.793				36.2881				25.9513				31.2107				16.6392				12.6952				7.96907
11.6	47.2353				21.6139				32.8981				43.3578				47.8533				39.6153				47.7773				37.6694				26.491				31.714				16.7303				13.3409				8.4263
12	47.89				20.3923				32.9434				42.9156				48.244				39.7176				50.2818				38.1228				26.0915				32.5845				16.9153				12.4351				7.70564
12.4	48.6976				21.1223				34.0934				43.3232				48.8089				39.2985				48.6568				37.9481				26.3798				31.3004				16.8047				12.4437				7.86752
12.8	48.6805				20.1759				35.1352				43.3114				46.7609				40.1933				46.3129				37.5252				26.4881				32.3318				17.1692				12.9701				7.33325
13.2	48.4038				19.1288				33.2961				44.0254				49.4161				38.4989				48.5445				38.9636				27.3432				30.167				16.1299				11.9989				7.44287
0	1.01728				1.01072				0.983147				0.999342				1.01292				1.02295				1.03453				1.0244				1.0141				1.0405				1.01584				0.977932				1.06597
0.4	0.982717				0.989277				1.01685				1.00066				0.987079				0.97705				0.965474				0.975597				0.985903				0.9595				0.984162				1.02207				0.934025
0.8	0				0				0				0				0				0				0				0				0				0				0				0				0
1.2	0.207043				0.213123				0.190311				0.155038				0.228878				0.246806				0.199433				0.157608				0.160055				0.230014				0.181493				0.19512				0.152771
1.6	0.379156				0.427122				0.376496				0.330624				0.459853				0.500999				0.432931				0.360077				0.32883				0.493823				0.360601				0.390672				0.371812
2	0.459655				0.558298				0.428831				0.421972				0.564599				0.624143				0.506637				0.449578				0.410103				0.558303				0.44379				0.467936				0.494569
2.4	0.504582				0.598934				0.484434				0.461342				0.577684				0.696485				0.536509				0.454333				0.503062				0.626633				0.496152				0.59534				0.505797
2.8	0.542439				0.580076				0.540838				0.498316				0.642879				0.704028				0.593579				0.539111				0.503255				0.62133				0.559279				0.624684				0.552031
3.2	0.562056				0.620299				0.581996				0.54518				0.670084				0.699178				0.623743				0.553157				0.546164				0.669064				0.601689				0.704375				0.533503
3.6	0.60282				0.634195				0.603207				0.551876				0.704313				0.707362				0.652175				0.562198				0.537087				0.692218				0.622638				0.628299				0.593344
4	0.622568				0.642274				0.61629				0.563881				0.695997				0.734235				0.642193				0.596974				0.5658				0.664198				0.615806				0.617255				0.577359
4.4	0.60476				0.666122				0.618943				0.575644				0.694604				0.717366				0.658237				0.637385				0.568194				0.684815				0.644982				0.771924				0.564007
4.8	0.613203				0.616676				0.633625				0.593182				0.755162				0.721427				0.666905				0.616326				0.596091				0.669544				0.6173				0.698717				0.680498
5.2	0.650095				0.67231				0.650507				0.583306				0.722003				0.722868				0.657973				0.646416				0.590196				0.670547				0.616686				0.792214				0.653447
5.6	0.620452				0.654378				0.631862				0.6126				0.743058				0.744978				0.668124				0.641223				0.617929				0.663197				0.619966				0.726171				0.579137
6	0.618197				0.684959				0.625414				0.609827				0.722856				0.746387				0.703758				0.627199				0.664058				0.668704				0.698049				0.741919				0.57352
6.4	0.641874				0.684852				0.631304				0.605058				0.731745				0.768707				0.680792				0.665868				0.648121				0.674498				0.699763				0.736164				0.56431
6.8	0.64188				0.683582				0.672129				0.622108				0.750634				0.763597				0.714526				0.657125				0.616462				0.660958				0.631486				0.732348				0.549733
7.2	0.648845				0.694567				0.649427				0.622554				0.741652				0.791857				0.710795				0.682352				0.658276				0.682615				0.674079				0.760547				0.577969
7.6	0.684263				0.708624				0.650361				0.630913				0.752589				0.779214				0.725842				0.679345				0.646723				0.692776				0.691474				0.741707				0.63182
8	0.659695				0.715608				0.702862				0.629284				0.712713				0.84238				0.715117				0.664053				0.654716				0.694511				0.721047				0.662255				0.6022
8.4	0.68513				0.711612				0.670488				0.645298				0.703599				0.780712				0.721761				0.655775				0.652295				0.719471				0.734882				0.780344				0.591374
8.8	0.688571				0.710774				0.643427				0.627791				0.723684				0.759187				0.684799				0.666119				0.642125				0.721183				0.642773				0.785875				0.566778
9.2	0.671861				0.682834				0.654282				0.644484				0.731618				0.796531				0.699659				0.645126				0.653847				0.726031				0.681761				0.821142				0.583048
9.6	0.699486				0.702893				0.677151				0.626175				0.744668				0.767643				0.695908				0.664861				0.687587				0.722238				0.697097				0.749299				0.56625
10	0.7168				0.71274				0.647414				0.647533				0.763109				0.778819				0.668015				0.640182				0.657277				0.71732				0.689586				0.686232				0.603746
10.4	0.713038				0.692794				0.649642				0.627243				0.726003				0.727445				0.698413				0.658487				0.675637				0.689797				0.660783				0.76697				0.5865
10.8	0.678692				0.669418				0.691304				0.631554				0.72774				0.777053				0.68766				0.661471				0.640536				0.69643				0.678037				0.761778				0.606792
11.2	0.698483				0.700074				0.681304				0.630677				0.718565				0.793047				0.708443				0.646163				0.651596				0.713579				0.667809				0.728524				0.641835
11.6	0.681617				0.727511				0.647201				0.631903				0.748649				0.809787				0.70821				0.670759				0.665146				0.725087				0.671466				0.765576				0.678661
12	0.691064				0.686392				0.648093				0.625459				0.754761				0.811879				0.745334				0.678833				0.655116				0.744989				0.678891				0.713595				0.620618
12.4	0.702717				0.710962				0.670715				0.631399				0.763599				0.803312				0.721247				0.675722				0.662356				0.715631				0.674452				0.71409				0.633656
12.8	0.702471				0.679108				0.691211				0.631227				0.731559				0.821603				0.686502				0.668192				0.665074				0.739212				0.689078				0.744299				0.590625
13.2	0.698478				0.643865				0.655031				0.641633				0.773098				0.786966				0.719582				0.693804				0.686544				0.689718				0.647367				0.688565				0.599454
	30
0	1.01344
0.4	0.986557
0.8
1.2	0.188846
1.6	0.389502
2	0.482371
2.4	0.533669
2.8	0.566836
3.2	0.591718
3.6	0.604814
4	0.614052
4.4	0.625486
4.8	0.63171
5.2	0.637475
5.6	0.643842
6	0.652371
6.4	0.655773
6.8	0.655964
7.2	0.659032
7.6	0.662354
8	0.668524
8.4	0.666196
8.8	0.661592
9.2	0.663617
9.6	0.663625
10	0.661022
10.4	0.657863
10.8	0.659374
11.2	0.664265
11.6	0.668134
12	0.666684
12.4	0.66486
12.8	0.661826
13.2	0.654676
min	0.207043				0.213123				0.190311				0.155038				0.228878				0.246806				0.199433				0.157608				0.160055				0.230014				0.181493				0.19512				0.152771
rec	0.69582				0.688765				0.666813				0.631387				0.742997				0.791387				0.709424				0.669179				0.662751				0.714306				0.670985				0.735425				0.619768
rec-min	0.488777				0.475642				0.476502				0.476349				0.514119				0.54458				0.509991				0.511571				0.502695				0.484291				0.489493				0.540305				0.466997
average(rec-min)	0.473365
rec average	0.66221
min average	0.188846
rec- av min	0.506975				0.49992				0.477967				0.442541				0.554151				0.602541				0.520578				0.480333				0.473905				0.52546				0.48214				0.546579				0.430922
imm	-0.229052				1.16567				5.50576				12.5095				-9.5559				-19.1226				-2.91849				5.03796				6.30881				-3.88361				4.68084				-8.05891				14.8066
mean(imm)	6.41565
sd(imm)	9.69149
sem(imm	1.53236
fi	16.7998
SEM(FI)	3.26436
			0.492599
mean(imm)	0.188846
sd(imm)	0.494557
sem(imm	2.22589
fi	9.69149
[truncated: 52 more columns]

## Sheet: 4J
cell1				cell2				cell3				cell4				cell5				cell6				cell7				cell8				cell9				cell10				cell1				cell2				cell3
Channel.001				Channel.001				Channel.001				Channel.001				Channel.001				Channel.001				Channel.001				Channel.001				Channel.001				Channel.001				Channel.001				Channel.001				Channel.001
Axis [s]	ROI1 []	ROI2 []		Axis [s]	ROI1 []	ROI2 []		Axis [s]	ROI1 []	ROI2 []		Axis [s]	ROI1 []	ROI2 []		Axis [s]	ROI1 []	ROI2 []		Axis [s]	ROI1 []	ROI2 []		Axis [s]	ROI1 []	ROI2 []		Axis [s]	ROI1 []	ROI2 []		Axis [s]	ROI1 []	ROI2 []		Axis [s]	ROI1 []	ROI2 []		Axis [s]	ROI1 []	ROI2 []		Axis [s]	ROI1 []	ROI2 []		Axis [s]	ROI1 []
0	75.6386	13.8546		0	61.8082	12.7895		0	64.7261	14.2291		0	75.0529	12.7273		0	71.893	13.0966		0	55.8087	12.317		0	71.6219	12.6209		0	58.2405	12.3715		0	68.3303	12.1991		0	58.9593	12.4462		0	36.624	14.221		0	49.8705	13.9843		0	43.3343
0.4	71.0605	13.4773		0.4	60.9496	13.026		0.4	61.8884	14.5265		0.4	74.9458	13.0643		0.4	69.609	12.7754		0.4	54.6524	12.6995		0.4	69.8133	12.7951		0.4	56.3427	12.3208		0.4	67.9542	12.0247		0.4	57.6282	12.5353		0.4	35.5596	14.5356		0.4	47.8301	14.6115		0.4	43.0848
0.8	0	0		0.8	0	0		0.8	0	0		0.8	0	0		0.8	0	0		0.8	0	0		0.8	0	0		0.8	0	0		0.8	0	0		0.8	0	0		0.8	0	0		0.8	0	0		0.8	0
1.2	26.5944	13.993		1.2	19.7027	12.8016		1.2	20.6662	12.3997		1.2	27.4771	13.3456		1.2	24.3522	12.5449		1.2	19.4593	12.2607		1.2	22.4928	12.0839		1.2	18.9807	11.6472		1.2	21.121	11.9783		1.2	19.7621	12.7534		1.2	16.5762	12.9201		1.2	19.667	13.8287		1.2	19.5863
1.6	38.8067	13.9109		1.6	27.2877	13.1046		1.6	28.5323	12.5239		1.6	42.1855	13.5083		1.6	34.3345	12.8705		1.6	27.9254	12.1481		1.6	31.5308	11.8376		1.6	24.1726	11.8257		1.6	30.4133	12.0098		1.6	26.3138	12.8249		1.6	20.5372	13.5119		1.6	26.6183	13.4682		1.6	25.2142
2	46.0735	14.2571		2	29.5689	12.9837		2	32.8969	12.9093		2	44.9478	13.2138		2	36.5527	12.5792		2	30.5409	12.4283		2	34.4529	12.5484		2	28.9047	11.8768		2	34.4102	11.9135		2	29.0465	12.8323		2	21.6335	13.819		2	29.0591	13.8753		2	26.9585
2.4	46.8384	13.5355		2.4	30.4676	13.493		2.4	35.832	12.5298		2.4	47.9649	13.176		2.4	39.3395	12.7778		2.4	33.3929	12.1306		2.4	37.6127	11.9557		2.4	28.8794	11.898		2.4	36.301	12.0034		2.4	31.9852	12.6664		2.4	23.158	13.564		2.4	30.2117	13.7911		2.4	27.5792
2.8	48.592	13.3568		2.8	31.2027	13.4815		2.8	36.7356	12.5777		2.8	49.8185	13.4037		2.8	40.6574	12.6959		2.8	33.8642	12.4863		2.8	38.6008	12.0295		2.8	32.9294	11.7697		2.8	38.4946	12.2207		2.8	32.6291	12.5573		2.8	24.4197	13.6526		2.8	31.785	13.8862		2.8	28.4908
3.2	49.755	13.8566		3.2	32.7343	13.1113		3.2	38.0951	13.1705		3.2	53.5878	13.1869		3.2	40.493	12.4865		3.2	35.0616	12.615		3.2	39.7403	12.3256		3.2	32.3373	11.378		3.2	40.2941	12.2657		3.2	32.8409	12.8282		3.2	24.12	13.3518		3.2	31.8579	14.0026		3.2	28.7547
3.6	48.3924	13.6315		3.6	33.2394	12.9232		3.6	40.4751	12.9335		3.6	52.3141	12.9837		3.6	40.6491	12.4939		3.6	35.7996	12.5562		3.6	40.3529	12.3172		3.6	33.1137	11.7224		3.6	40.9146	11.83		3.6	34.4093	12.8678		3.6	24.2068	14.3863		3.6	33.0683	13.7057		3.6	30.623
4	50.1141	13.5997		4	34.285	12.7425		4	39.9911	13.0547		4	53.0375	13.0082		4	42.0948	12.5689		4	37.9141	12.5984		4	40.3286	12.4969		4	33.6385	11.4813		4	39.8216	12.3669		4	35.0434	12.28		4	23.8696	14.2433		4	34.0611	14.1438		4	30.866
4.4	51.4921	13.4627		4.4	34.3674	12.7277		4.4	40.1731	13.0547		4.4	54.4818	13.2986		4.4	43.7564	12.6763		4.4	37.7135	12.3946		4.4	40.4208	12.3775		4.4	35.4271	12.0508		4.4	40.4145	11.8049		4.4	35.1149	12.4221		4.4	24.4755	14.1884		4.4	34.2625	14.0515		4.4	30.652
4.8	51.5471	13.468		4.8	35.3697	12.848		4.8	40.0178	12.8537		4.8	55.3763	13.2038		4.8	44.1392	12.845		4.8	38.2976	11.8922		4.8	41.5331	11.9042		4.8	35.121	11.9989		4.8	42.3403	12.0643		4.8	36.2196	12.7722		4.8	24.2733	13.9768		4.8	33.8908	14.0744		4.8	31.3911
5.2	52.4889	13.7997		5.2	36.1417	12.1169		5.2	40.7673	13.1415		5.2	55.4496	12.9923		5.2	43.8807	12.9607		5.2	38.1005	12.2786		5.2	40.8202	12.2594		5.2	36.2472	12.0459		5.2	42.4941	12.1776		5.2	37.0027	12.7935		5.2	24.327	14.3926		5.2	32.8459	13.9308		5.2	31.4149
5.6	53.9005	13.4077		5.6	34.9935	12.682		5.6	40.1479	12.8265		5.6	55.4733	12.6496		5.6	45.2925	12.4851		5.6	38.9002	12.9746		5.6	40.7215	12.3286		5.6	34.9377	11.7465		5.6	42.9675	12.2993		5.6	39.8243	12.8621		5.6	24.4484	14.4017		5.6	33.0985	14.1314		5.6	31.367
6	53.9603	13.5104		6	35.2085	13.1369		6	40.5936	12.7112		6	57.7335	13.3964		6	46.0046	12.695		6	39.4831	11.9758		6	41.77	12.4125		6	36.4584	11.954		6	41.6173	12.1446		6	40.1226	12.7399		6	25.9032	14.4006		6	34.1538	14.2079		6	31.2472
6.4	53.3982	13.6123		6.4	35.1279	12.9541		6.4	41.6058	12.7343		6.4	58.1163	13.2194		6.4	45.6682	12.4826		6.4	39.9732	11.6444		6.4	41.8705	12.1156		6.4	35.3381	12.1174		6.4	42.0792	12.7187		6.4	38.5511	12.7461		6.4	25.273	13.6858		6.4	33.4167	14.0895		6.4	30.8417
6.8	53.6542	12.9781		6.8	35.2552	12.6558		6.8	40.6964	12.7597		6.8	56.2679	12.8354		6.8	44.4682	12.6601		6.8	39.2348	12.6995		6.8	42.5795	12.1991		6.8	36.3096	11.7644		6.8	44.0282	12.4646		6.8	38.8581	12.6488		6.8	24.7976	13.6429		6.8	32.6767	13.7837		6.8	30.6097
7.2	53.909	13.0794		7.2	35.3603	12.5684		7.2	41.7282	12.4376		7.2	57.2677	12.7084		7.2	44.9201	12.5199		7.2	40.1365	11.9131		7.2	41.635	12.572		7.2	36.1372	12.0643		7.2	41.4962	11.9164		7.2	39.5736	13.1799		7.2	24.658	13.9894		7.2	34.1651	13.8221		7.2	30.9712
7.6	54.7121	13.2091		7.6	35.52	12.432		7.6	41.0795	12.8348		7.6	57.6589	13.0469		7.6	45.55	13.1255		7.6	39.1071	12.2845		7.6	42.2625	11.7359		7.6	37.4188	11.6852		7.6	43.0278	12.1149		7.6	38.8696	13.0663		7.6	25.0328	14.2268		7.6	32.0058	13.4267		7.6	32.4269
8	54.8209	13.0158		8	34.972	12.168		8	40.927	12.8472		8	57.6068	13.0611		8	44.9573	12.9171		8	38.4172	12.0295		8	41.8596	11.7908		8	37.6992	11.7787		8	42.1041	12.2908		8	39.3108	12.8384		8	24.8093	13.827		8	32.3557	13.6766		8	31.0516
8.4	55.1259	12.8371		8.4	36.6565	13.1913		8.4	41.1863	12.1137		8.4	55.9425	13.1928		8.4	44.7397	12.6425		8.4	39.1046	12.0828		8.4	41.5207	12.2177		8.4	37.135	11.8241		8.4	43.5084	11.7437		8.4	38.2175	12.4511		8.4	24.7843	14.3383		8.4	33.2897	13.6979		8.4	30.9699
8.8	54.2339	13.5812		8.8	35.9803	12.6424		8.8	40.3624	12.5321		8.8	58.5494	12.9258		8.8	46.2102	12.7391		8.8	41.4795	11.983		8.8	41.5926	12.796		8.8	36.918	11.8098		8.8	43.9479	11.8198		8.8	39.6248	12.7518		8.8	25.1551	14.4052		8.8	33.0312	13.8334		8.8	29.9523
9.2	53.7673	13.1363		9.2	35.339	12.899		9.2	40.4373	12.6238		9.2	57.6671	12.9279		9.2	46.6041	12.8131		9.2	40.8427	12.4922		9.2	42.087	12.3332		9.2	38.3643	11.349		9.2	42.826	12.3319		9.2	39.5041	12.8082		9.2	24.5629	14.1679		9.2	33.2652	13.7736		9.2	30.485
9.6	54.3282	12.5869		9.6	36.1368	12.6356		9.6	41.0154	13.2208		9.6	53.8386	13.2076		9.6	45.9898	12.2659		9.6	40.5933	11.9131		9.6	41.1007	12.1143		9.6	37.9899	11.9458		9.6	42.837	12.2788		9.6	39.8394	12.2244		9.6	24.8402	13.9362		9.6	31.3549	13.9397		9.6	30.621
10	54.3958	13.2972		10	36.2198	12.6699		10	40.9343	12.9565		10	56.4331	12.8396		10	46.9169	12.5851		10	40.469	13.3383		10	41.5833	12.3252		10	38.2867	11.7971		10	42.6065	11.7479		10	40.53	12.6337		10	24.5243	14.0581		10	31.5435	13.852		10	30.2978
10.4	55.1475	13.2416		10.4	37.183	12.8842		10.4	42.0865	12.8939		10.4	58.0527	12.8156		10.4	45.7442	12.539		10.4	39.5818	13.2121		10.4	41.9693	12.3176		10.4	37.0435	11.7432		10.4	43.7093	12.064		10.4	41.6052	12.916		10.4	24.7233	14.1358		10.4	30.9651	13.8512		10.4	28.9288
10.8	55.3573	13.5607		10.8	36.404	12.9427		10.8	41.2212	12.6598		10.8	55.326	12.6685		10.8	47.4673	12.9509		10.8	39.9515	12.5639		10.8	41.5415	12.1046		10.8	36.34	11.5684		10.8	43.2168	11.8598		10.8	40.9678	12.4462		10.8	24.4579	14.1415		10.8	31.8202	14.3491		10.8	29.4935
11.2	52.4715	13.4203		11.2	35.9247	12.7418		11.2	42.2154	12.9938		11.2	57.0427	13.5287		11.2	45.8453	12.5827		11.2	40.5145	12.6206		11.2	42.3943	12.2185		11.2	37.4266	11.8988		11.2	41.7706	12.0979		11.2	39.8324	12.8474		11.2	24.1496	13.9248		11.2	31.4627	13.8373		11.2	30.0994
11.6	55.1153	13.4051		11.6	36.2477	13.1449		11.6	42.854	13.0417		11.6	56.5608	13.2082		11.6	45.647	12.4836		11.6	39.6173	12.2526		11.6	41.5378	12.3796		11.6	36.7963	11.2587		11.6	43.752	12.0296		11.6	40.5729	12.7922		11.6	24.1238	14.0678		11.6	31.6316	14.417		11.6	30.0509
12	53.8752	13.8639		12	35.9825	12.4166		12	42.068	13.0836		12	58.5533	12.7926		12	45.8325	12.4449		12	40.5288	11.8713		12	42.0988	12.159		12	36.1616	11.7015		12	43.3092	11.6403		12	40.1611	12.2318		12	23.9818	14.3611		12	31.7107	13.8194		12	30.0852
12.4	55.1378	13.0575		12.4	35.4705	12.8473		12.4	41.6774	12.8797		12.4	56.2818	12.9474		12.4	45.9707	12.819		12.4	40.6803	12.6342		12.4	40.9618	12.402		12.4	38.4028	11.7939		12.4	42.9687	12.0569		12.4	39.2077	12.2555		12.4	23.9599	13.8693		12.4	31.7392	13.8959		12.4	29.8112
12.8	56.0668	12.9238		12.8	35.6999	12.8083		12.8	41.1833	12.8407		12.8	56.8267	13.3426		12.8	45.3477	12.9303		12.8	39.8853	12.615		12.8	40.5114	12.2835		12.8	37.1117	11.7277		12.8	43.8116	11.8732		12.8	39.7962	12.3801		12.8	24.3583	13.7018		12.8	32.1046	14.3049		12.8	30.0942
13.2	54.8222	13.6739		13.2	36.2455	12.7519		13.2	41.8808	12.6084		13.2	55.4296	13.272		13.2	45.0395	12.797		13.2	40.2111	12.2854		13.2	41.6632	12.5104		13.2	36.6129	12.1464		13.2	45.9747	12.2813		13.2	39.9071	12.6562		13.2	23.815	14.1804		13.2	32.9528	13.5753		13.2	31.23
0	61.784				49.0187				50.497				62.3256				58.7964				43.4917				59.0009				45.8691				56.1312				46.5131				22.403				35.8862				26.4959
0.4	57.5832				47.9236				47.3619				61.8815				56.8336				41.9529				57.0182				44.0218				55.9296				45.0929				21.024				33.2186				26.0271
0.8	0				0				0				0				0				0				0				0				0				0				0				0				0
1.2	12.6014				6.90113				8.26645				14.1315				11.8073				7.1986				10.4089				7.33348				9.14271				7.00868				3.65613				5.83826				4.67424
1.6	24.8958				14.1831				16.0084				28.6772				21.4639				15.7773				19.6931				12.3469				18.4035				13.4888				7.02523				13.1501				10.1942
2	31.8164				16.5852				19.9876				31.734				23.9734				18.1126				21.9045				17.0279				22.4966				16.2142				7.81446				15.1838				11.4329
2.4	33.3029				16.9746				23.3022				34.7889				26.5617				21.2623				25.657				16.9814				24.2975				19.3188				9.59407				16.4206				11.883
2.8	35.2353				17.7211				24.1579				36.4148				27.9614				21.3779				26.5713				21.1597				26.2739				20.0717				10.7671				17.8989				12.3774
3.2	35.8984				19.6229				24.9246				40.4009				28.0064				22.4466				27.4147				20.9593				28.0284				20.0128				10.7682				17.8553				13.2374
3.6	34.7609				20.3162				27.5416				39.3303				28.1552				23.2434				28.0357				21.3913				29.0846				21.5415				9.82045				19.3626				15.3011
4	36.5144				21.5425				26.9365				40.0293				29.5259				25.3156				27.8316				22.1571				27.4547				22.7634				9.62622				19.9173				14.84
4.4	38.0294				21.6397				27.1185				41.1833				31.0801				25.3189				28.0433				23.3763				28.6096				22.6927				10.2871				20.211				13.8282
4.8	38.0791				22.5218				27.1641				42.1725				31.2942				26.4054				29.6288				23.1221				30.276				23.4474				10.2965				19.8164				15.0427
5.2	38.6892				24.0247				27.6258				42.4574				30.9199				25.822				28.5608				24.2013				30.3165				24.2092				9.93439				18.9152				14.8429
5.6	40.4928				22.3116				27.3214				42.8237				32.8074				25.9257				28.3929				23.1913				30.6682				26.9622				10.0467				18.9671				14.5861
6	40.4499				22.0716				27.8823				44.3371				33.3096				27.5073				29.3574				24.5045				29.4726				27.3827				11.5026				19.946				14.6312
6.4	39.7859				22.1738				28.8715				44.8968				33.1856				28.3288				29.755				23.2207				29.3605				25.805				11.5873				19.3272				13.2537
6.8	40.6761				22.5994				27.9367				43.4325				31.8081				26.5353				30.3804				24.5451				31.5636				26.2093				11.1547				18.893				14.8208
7.2	40.8296				22.7919				29.2907				44.5593				32.4002				28.2234				29.0631				24.0729				29.5799				26.3937				10.6686				20.343				15.0562
7.6	41.503				23.088				28.2447				44.6119				32.4245				26.8226				30.5265				25.7336				30.9129				25.8033				10.8061				18.5791				16.8013
8	41.8051				22.804				28.0798				44.5457				32.0402				26.3877				30.0688				25.9205				29.8133				26.4724				10.9822				18.6791				14.7979
8.4	42.2888				23.4652				29.0726				42.7497				32.0972				27.0218				29.3031				25.3109				31.7648				25.7664				10.446				19.5918				13.6746
8.8	40.6527				23.338				27.8302				45.6236				33.4712				29.4964				28.7966				25.1082				32.1281				26.8731				10.7499				19.1979				13.5452
9.2	40.631				22.44				27.8135				44.7393				33.791				28.3505				29.7538				27.0153				30.4941				26.696				10.3951				19.4916				13.6199
9.6	41.7413				23.5012				27.7947				40.631				33.7239				28.6802				28.9864				26.0441				30.5583				27.615				10.904				17.4152				14.829
10	41.0986				23.5499				27.9777				43.5935				34.3318				27.1307				29.2581				26.4896				30.8585				27.8963				10.4662				17.6915				14.6461
10.4	41.9059				24.2988				29.1926				45.2371				33.2052				26.3697				29.6517				25.3003				31.6453				28.6892				10.5875				17.1138				13.6021
10.8	41.7966				23.4613				28.5614				42.6575				34.5164				27.3877				29.4369				24.7717				31.357				28.5216				10.3164				17.4711				13.5517
11.2	39.0511				23.183				29.2216				43.514				33.2626				27.8939				30.1758				25.5278				29.6727				26.985				10.2248				17.6255				13.7279
11.6	41.7102				23.1028				29.8123				43.3526				33.1634				27.3647				29.1582				25.5376				31.7223				27.7807				10.0561				17.2145				13.6967
12	40.0113				23.5659				28.9844				45.7607				33.3876				28.6575				29.9398				24.46				31.6688				27.9294				9.62069				17.8913				13.8686
12.4	42.0803				22.6232				28.7977				43.3344				33.1516				28.0461				28.5598				26.6089				30.9118				26.9523				10.0906				17.8433				14.228
12.8	43.143				22.8916				28.3427				43.4841				32.4174				27.2702				28.2279				25.3841				31.9384				27.4161				10.6565				17.7997				13.9017
13.2	41.1483				23.4936				29.2724				42.1576				32.2425				27.9257				29.1528				24.4665				33.6934				27.2509				9.6346				19.3775				15.9792
0	1.03519				1.0113				1.03204				1.00358				1.01697				1.01801				1.01709				1.02055				1.0018				1.0155				1.03175				1.0386				1.00893
0.4	0.964808				0.988703				0.967963				0.996424				0.983025				0.98199				0.98291				0.979451				0.998201				0.984497				0.968247				0.961399				0.991074
0.8	0				0				0				0				0				0				0				0				0				0				0				0				0
1.2	0.211137				0.142376				0.168946				0.227548				0.204226				0.168497				0.179434				0.163164				0.163174				0.153018				0.168381				0.168968				0.177988
1.6	0.41713				0.292609				0.327173				0.461764				0.371252				0.369299				0.339481				0.274709				0.328456				0.294497				0.323542				0.380585				0.388181
2	0.533084				0.342167				0.408499				0.510986				0.414658				0.423962				0.377602				0.378857				0.401507				0.353998				0.359889				0.439442				0.435349
2.4	0.557991				0.3502				0.476242				0.560176				0.459425				0.497686				0.442288				0.377822				0.433649				0.42178				0.441849				0.475238				0.452487
2.8	0.590367				0.365602				0.49373				0.586356				0.483637				0.500392				0.45805				0.470786				0.468922				0.438218				0.495871				0.518021				0.471312
3.2	0.601478				0.404838				0.509399				0.65054				0.484415				0.525406				0.472589				0.466328				0.500236				0.436931				0.495923				0.516759				0.504062
3.6	0.582419				0.419141				0.562884				0.633303				0.486989				0.544059				0.483294				0.47594				0.519086				0.470307				0.452274				0.560384				0.582641
4	0.611799				0.444441				0.550517				0.644557				0.510696				0.592563				0.479777				0.492979				0.489997				0.496986				0.443329				0.576438				0.565084
4.4	0.637183				0.446446				0.554237				0.663139				0.537578				0.592639				0.483425				0.520104				0.510608				0.495442				0.473764				0.584939				0.526559
4.8	0.638017				0.464643				0.555169				0.679068				0.541282				0.618071				0.510758				0.514447				0.540349				0.511918				0.474197				0.573518				0.572803
5.2	0.648239				0.49565				0.564604				0.683654				0.534808				0.604414				0.492346				0.53846				0.541073				0.52855				0.457522				0.547434				0.565195
5.6	0.678457				0.460306				0.558384				0.689553				0.567455				0.606841				0.489451				0.515987				0.54735				0.588656				0.462692				0.548936				0.555418
6	0.677739				0.455356				0.569848				0.713922				0.576142				0.643863				0.506079				0.545204				0.526011				0.597836				0.529744				0.577267				0.557136
6.4	0.666614				0.457463				0.590064				0.722935				0.573997				0.663092				0.512932				0.516642				0.52401				0.563392				0.533644				0.559358				0.504683
6.8	0.681529				0.466245				0.57096				0.699356				0.55017				0.62111				0.523713				0.546109				0.56333				0.572217				0.513722				0.546792				0.564355
7.2	0.684101				0.470215				0.598631				0.7175				0.560413				0.660624				0.501004				0.535602				0.527925				0.576244				0.491335				0.588757				0.573318
7.6	0.695383				0.476324				0.577254				0.718348				0.560832				0.627835				0.526232				0.572552				0.551716				0.563353				0.497667				0.537709				0.639769
8	0.700445				0.470465				0.573883				0.71728				0.554185				0.617657				0.518342				0.576709				0.532091				0.577962				0.505779				0.540603				0.563481
8.4	0.708549				0.484107				0.594174				0.688362				0.555171				0.632498				0.505142				0.563148				0.56692				0.562548				0.481085				0.567017				0.520707
8.8	0.681137				0.481482				0.568783				0.734637				0.578936				0.690423				0.496411				0.558637				0.573405				0.586709				0.495081				0.555616				0.515781
9.2	0.680773				0.462956				0.568442				0.720398				0.584468				0.663599				0.512912				0.601068				0.544242				0.582843				0.478737				0.564117				0.518625
9.6	0.699376				0.484848				0.568057				0.654246				0.583308				0.671317				0.499683				0.579461				0.545387				0.602908				0.502175				0.504023				0.564667
10	0.688608				0.485853				0.571798				0.701949				0.593821				0.635047				0.504366				0.589372				0.550747				0.609048				0.482016				0.51202				0.557702
10.4	0.702134				0.501305				0.596626				0.728414				0.574335				0.617235				0.511152				0.56291				0.564789				0.626361				0.4876				0.495301				0.51795
10.8	0.700302				0.484025				0.583726				0.686876				0.597015				0.641062				0.507449				0.55115				0.559643				0.622701				0.475114				0.50564				0.51603
11.2	0.654303				0.478284				0.597219				0.700668				0.575329				0.652913				0.520187				0.567973				0.529582				0.589153				0.470896				0.510109				0.522739
11.6	0.698856				0.47663				0.609292				0.69807				0.573613				0.640526				0.502644				0.568191				0.566163				0.606525				0.463125				0.498215				0.521549
12	0.670391				0.486184				0.592371				0.736845				0.577491				0.670785				0.516118				0.544216				0.565208				0.609771				0.443074				0.517803				0.528096
12.4	0.705055				0.466736				0.588556				0.697777				0.573409				0.656474				0.492329				0.592027				0.551698				0.588439				0.464715				0.516413				0.541782
12.8	0.722861				0.472273				0.579256				0.700187				0.560709				0.638313				0.486608				0.564775				0.57002				0.598566				0.490778				0.515151				0.529357
13.2	0.68944				0.484692				0.598258				0.678827				0.557684				0.653655				0.502552				0.54436				0.601342				0.594959				0.443715				0.560816				0.608464
	30
0	1.01505
0.4	0.984952
0.8
1.2	0.168031
1.6	0.329738
2	0.396579
2.4	0.438867
2.8	0.46924
3.2	0.490208
3.6	0.506568
4	0.519571
4.4	0.529881
4.8	0.539281
5.2	0.54432
5.6	0.551946
6	0.558521
6.4	0.556667
6.8	0.559805
7.2	0.564082
7.6	0.564033
8	0.559088
8.4	0.561352
8.8	0.564569
9.2	0.55878
9.6	0.558947
10	0.560607
10.4	0.556558
10.8	0.554007
11.2	0.55455
11.6	0.556414
12	0.557278
12.4	0.556983
12.8	0.55649
13.2	0.558629
min	0.211137				0.142376				0.168946				0.227548				0.204226				0.168497				0.179434				0.163164				0.163174				0.153018				0.168381				0.168968				0.177988
rec	0.692918				0.481266				0.593163				0.703458				0.573698				0.64637				0.50488				0.56195				0.563556				0.604559				0.467377				0.514931				0.535746
rec-min	0.481781				0.33889				0.424217				0.475911				0.369473				0.477873				0.325446				0.398786				0.400381				0.451542				0.298997				0.345962				0.357758
average(rec-min)	0.388333
rec average	0.556364
min average	0.168031
rec- av min	0.524887				0.313235				0.425132				0.535427				0.405667				0.478339				0.336849				0.393919				0.395525				0.436528				0.299346				0.3469				0.367715
imm	0.331119				40.5209				19.2732				-1.67034				22.9693				9.16985				36.037				25.2001				24.8953				17.1092				43.1582				34.1284				30.1759
mean(imm)	26.2609
sd(imm)	11.949
sem(imm	2.18157
fi	17.1216
SEM(FI)	3.19831
			0.373703
mean(imm)	0.168031
sd(imm)	0.412117
sem(imm	21.7447
fi	11.949
[truncated: 52 more columns]

## Sheet: wt
cell1				cell2				cell3				cell4				cell5				cell6				cell7				cell8				cell9				cell10				cell1				cell2				cell3
Channel.001				Channel.001				Channel.001				Channel.001				Channel.001				Channel.001				Channel.001				Channel.001				Channel.001				Channel.001				Channel.001				Channel.001				Channel.001
Axis [s]	ROI1 []	ROI2 []		Axis [s]	ROI1 []	ROI2 []		Axis [s]	ROI1 []	ROI2 []		Axis [s]	ROI1 []	ROI2 []		Axis [s]	ROI1 []	ROI2 []		Axis [s]	ROI1 []	ROI2 []		Axis [s]	ROI1 []	ROI2 []		Axis [s]	ROI1 []	ROI2 []		Axis [s]	ROI1 []	ROI2 []		Axis [s]	ROI1 []	ROI2 []		Axis [s]	ROI1 []	ROI2 []		Axis [s]	ROI1 []	ROI2 []		Axis [s]	ROI1 []
0	75.7022	12.9634		0	65.9304	12.1012		0	61.8982	13.3468		0	71.8583	14.8856		0	79.7773	11.415		0	72.1236	13.9858		0	69.3732	12.7858		0	66.0565	13.616		0	66.3606	13.1028		0	69.3671	13.6507		0	34.0935	12.0724		0	36.0789	12.3381		0	42.1797
0.4	74.0319	13.4498		0.4	64.6458	12.3672		0.4	60.8632	13.3839		0.4	69.8005	15.0637		0.4	80.2187	11.3529		0.4	70.0773	14.1349		0.4	70.6459	12.5594		0.4	67.2086	13.1169		0.4	66.0961	12.5237		0.4	69.8712	13.2475		0.4	33.4176	12.6114		0.4	35.1789	12.4664		0.4	41.1452
0.8	0	0		0.8	0	0		0.8	0	0		0.8	0	0		0.8	0	0		0.8	0	0		0.8	0	0		0.8	0	0		0.8	0	0		0.8	0	0		0.8	0	0		0.8	0	0		0.8	0
1.2	28.9432	12.5792		1.2	20.119	11.58		1.2	23.0143	12.544		1.2	23.6986	14.8508		1.2	25.3898	11.3297		1.2	23.1295	12.6644		1.2	23.3584	11.9075		1.2	22.7653	12.742		1.2	24.3506	12.5116		1.2	22.0939	13.0921		1.2	14.5143	11.3707		1.2	16.5059	11.2513		1.2	16.5015
1.6	45.1128	12.834		1.6	29.0941	11.6969		1.6	32.088	12.2847		1.6	34.5815	14.7824		1.6	39.359	10.9825		1.6	35.6842	13.1385		1.6	36.0154	12.2873		1.6	33.1476	12.9196		1.6	37.7561	12.6129		1.6	32.9833	13.4986		1.6	19.3311	11.1203		1.6	21.7614	11.4789		1.6	21.9175
2	51.0312	13.5263		2	33.882	11.9404		2	37.5465	12.9218		2	39.5885	14.6102		2	45.145	10.8084		2	43.3393	12.8372		2	40.2991	12.0831		2	39.854	13.0849		2	42.889	13.1189		2	39.6055	13.4623		2	21.8786	11.4812		2	24.0685	11.8972		2	24.7508
2.4	52.8431	13.3228		2.4	38.0225	11.379		2.4	39.9408	12.7032		2.4	43.8182	14.9462		2.4	49.9594	10.8291		2.4	45.8845	13.2651		2.4	43.0532	11.7898		2.4	42.4067	13.015		2.4	46.3796	12.8792		2.4	42.478	13.6507		2.4	21.905	11.4677		2.4	25.585	12.0685		2.4	26.0291
2.8	55.1395	13.5763		2.8	40.4896	11.387		2.8	41.4024	12.738		2.8	44.4681	14.3627		2.8	52.6471	10.649		2.8	46.8315	12.8193		2.8	47.0976	11.8024		2.8	43.0822	13.0253		2.8	47.6008	12.6373		2.8	44.7102	13.3383		2.8	23.1559	11.2504		2.8	25.9134	11.6419		2.8	27.0566
3.2	56.3462	12.9704		3.2	41.3149	11.8733		3.2	42.8222	13.2538		3.2	46.4864	14.9753		3.2	53.4786	10.8123		3.2	49.812	12.8255		3.2	50.5259	11.9211		3.2	44.5213	13.5486		3.2	48.606	12.7875		3.2	46.4352	12.9516		3.2	23.4981	11.5403		3.2	26.0797	11.8383		3.2	27.8345
3.6	58.3418	12.7285		3.6	42.0176	11.9286		3.6	44.1374	13.1584		3.6	47.8675	14.5707		3.6	56.5399	11.1477		3.6	51.3231	13.2752		3.6	49.1375	12.1449		3.6	44.3363	12.7282		3.6	51.3657	12.7538		3.6	47.3576	13.4097		3.6	23.6274	11.3128		3.6	27	11.9176		3.6	28.6323
4	57.6983	13.1156		4	43.4904	11.5843		4	45.1483	12.5609		4	48.1508	14.5073		4	56.9512	10.7832		4	51.9404	13.248		4	51.4065	12.2336		4	46.6259	13.2579		4	52.0032	12.6293		4	47.5506	13.5132		4	23.824	11.4184		4	26.7188	11.9825		4	28.9
4.4	58.1127	12.5097		4.4	43.2579	11.3216		4.4	46.173	12.5356		4.4	48.2007	14.8625		4.4	56.5821	10.8054		4.4	53.4511	12.8822		4.4	51.2164	12.464		4.4	47.2857	13.125		4.4	52.117	12.6899		4.4	50.4524	13.2363		4.4	24.574	11.3996		4.4	27.3604	11.7037		4.4	29.554
4.8	58.0178	12.9915		4.8	44.193	11.4256		4.8	47.1361	12.7985		4.8	49.8123	14.5353		4.8	56.8195	10.6451		4.8	53.7292	12.9094		4.8	53.8587	12.508		4.8	47.2802	13.3662		4.8	52.125	12.7612		4.8	48.6413	13.5102		4.8	25.0249	11.3841		4.8	27.747	12.1633		4.8	29.4649
5.2	57.5004	13.2786		5.2	43.3311	11.4594		5.2	46.3369	12.7282		5.2	50.3158	14.7766		5.2	58.077	10.7689		5.2	54.7171	13.4157		5.2	55.1839	11.8601		5.2	48.3647	13.0092		5.2	53.0509	13.0933		5.2	50.6219	12.6676		5.2	25.0288	10.9646		5.2	27.6877	12.2334		5.2	29.2072
5.6	57.6625	12.7376		5.6	45.2399	12.0996		5.6	48.8474	12.4373		5.6	50.0791	15.1504		5.6	60.97	10.6441		5.6	55.5018	13.0775		5.6	53.1332	12.2847		5.6	48.754	12.7761		5.6	53.7303	12.503		5.6	51.2396	13.4029		5.6	24.469	11.6259		5.6	27.3313	11.7505		5.6	28.8911
6	58.3216	12.8455		6	45.0348	11.3731		6	47.548	13.078		6	51.9887	14.8157		6	60.4607	11.269		6	57.1382	13.4006		6	53.3497	12.1334		6	50.1184	12.6878		6	53.1369	12.9262		6	51.6093	13.493		6	25.6894	11.0873		6	27.2917	11.8663		6	30.0833
6.4	60.6439	13.066		6.4	44.8469	11.1377		6.4	47.7205	12.9202		6.4	49.8407	14.7528		6.4	59.8548	11.4412		6.4	55.9093	13.1843		6.4	54.8594	12.4148		6.4	49.3828	13.2287		6.4	55.3062	12.376		6.4	53.759	13.073		6.4	26.5697	11.3682		6.4	28.5059	12.1487		6.4	29.7705
6.8	58.9686	12.9192		6.8	44.9631	11.2396		6.8	48.5133	13.4565		6.8	50.917	14.5637		6.8	61.7265	10.6323		6.8	57.6233	13.0713		6.8	56.1562	12.4415		6.8	51.1829	12.7242		6.8	53.2151	12.9833		6.8	53.6286	13.1821		6.8	26.6653	11.2235		6.8	28.7033	11.8896		6.8	29.8168
7.2	58.3121	13.2777		7.2	44.7891	11.4964		7.2	50.0112	13.161		7.2	50.9416	14.2179		7.2	61.8252	10.9045		7.2	57.5145	13.0065		7.2	55.2866	12.16		7.2	50.3413	12.8932		7.2	53.8339	12.8591		7.2	53.6902	13.3181		7.2	26.3603	11.2924		7.2	28.6164	12.2818		7.2	30.2563
7.6	60.8738	13.5892		7.6	45.6535	11.9254		7.6	48.6291	13.643		7.6	52.3728	14.4437		7.6	61.9809	11.0579		7.6	58.3614	13.6573		7.6	54.1331	12.0084		7.6	49.4788	12.9771		7.6	55.0417	12.7004		7.6	54.8171	13.0939		7.6	26.3347	10.9776		7.6	27.7131	12.3212		7.6	30.3199
8	59.9447	13.0077		8	45.6521	11.7489		8	49.5433	12.5746		8	51.1202	14.5291		8	60.1351	11.1768		8	59.7176	13.6771		8	54.9424	12.1915		8	49.9633	12.929		8	55.0881	12.7458		8	56.3336	13.5315		8	25.6759	11.1114		8	27.869	12.305		8	30.4949
8.4	57.1263	13.1251		8.4	45.7133	11.5307		8.4	50.5249	13.0611		8.4	51.5879	14.275		8.4	60.0565	10.9938		8.4	59.6985	12.6279		8.4	55.326	12.5447		8.4	51.0544	12.9176		8.4	52.5999	12.1589		8.4	55.4001	13.3521		8.4	26.6818	11.555		8.4	28.5661	12.4931		8.4	30.4654
8.8	58.7761	12.6607		8.8	46.1178	11.6138		8.8	50.675	13.3455		8.8	52.2889	14.4902		8.8	57.6172	11.0934		8.8	60.3722	12.4636		8.8	55.3837	12.3128		8.8	50.0348	12.8127		8.8	53.7357	12.9472		8.8	53.5564	13.342		8.8	26.0651	11.0902		8.8	28.0872	12.1713		8.8	30.7253
9.2	56.9841	12.599		9.2	46.7847	11.8476		9.2	51.4441	12.972		9.2	49.698	14.6441		9.2	59.7878	10.9312		9.2	60.5742	12.7486		9.2	56.6615	12.0014		9.2	48.981	12.9428		9.2	54.0301	12.9802		9.2	53.9988	13.3159		9.2	25.8329	11.1162		9.2	29.0718	12.1267		9.2	30.4202
9.6	59.2929	12.8852		9.6	47.2905	11.6031		9.6	51.4606	13.0032		9.6	50.7274	14.4938		9.6	57.785	10.6209		9.6	59.2669	13.7819		9.6	55.2777	11.5883		9.6	52.2442	12.9949		9.6	51.8972	13.1529		9.6	52.8353	13.1963		9.6	26.189	11.4779		9.6	28.3571	12.2426		9.6	29.4962
10	56.9661	13.2695		10	47.9514	12.1581		10	55.2184	12.9043		10	48.706	14.6964		10	56.123	11.2621		10	59.1898	13.1995		10	56.6028	12.2222		10	50.7898	12.8603		10	51.5603	13.2971		10	54.1418	13.2075		10	26.6035	11.674		10	28.6167	12.4699		10	30.0239
10.4	57.6214	12.6727		10.4	47.4898	11.4819		10.4	52.794	13.1874		10.4	50.1548	14.4559		10.4	58.5092	10.5765		10.4	59.0844	13.2569		10.4	54.026	11.7066		10.4	49.1334	13.7646		10.4	54.4814	12.8937		10.4	53.7147	13.048		10.4	26.7391	11.027		10.4	27.8142	12.2015		10.4	29.5361
10.8	55.3372	13.2025		10.8	48.9026	11.5532		10.8	52.6055	12.5876		10.8	48.9291	14.3645		10.8	57.4344	10.504		10.8	58.7052	12.9152		10.8	55.6168	11.6637		10.8	50.5336	13.1416		10.8	53.81	12.621		10.8	55.8942	13.5651		10.8	26.7151	12.0026		10.8	28.1851	12.3909		10.8	29.0879
11.2	56.9458	12.8956		11.2	47.9241	11.8203		11.2	52.0746	12.9879		11.2	49.4395	14.6892		11.2	58.7884	11.0806		11.2	60.6393	12.8263		11.2	55.9297	12.3109		11.2	50.5447	13.2066		11.2	54.6123	13.117		11.2	56.0579	13.1253		11.2	26.5269	11.3499		11.2	28.4504	12.4708		11.2	29.3705
11.6	56.3205	12.9593		11.6	48.8283	11.8428		11.6	51.3964	13.0806		11.6	49.9363	14.4161		11.6	60.8178	10.9021		11.6	59.8308	13.0651		11.6	54.2523	12.1038		11.6	51.9898	12.6174		11.6	54.1704	12.9123		11.6	55.8868	13.425		11.6	26.21	11.6108		11.6	29.5438	12.6472		11.6	29.7396
12	56.7736	13.0279		12	48.7216	11.8052		12	52.3532	12.4711		12	50.0127	14.2718		12	59.4194	10.6589		12	61.34	13.1828		12	55.3774	12.0746		12	49.1963	13.5555		12	54.4494	12.7485		12	55.6953	13.8326		12	26.4924	11.4298		12	29.1373	12.3773		12	30.8322
12.4	57.924	12.8228		12.4	48.726	11.9227		12.4	51.8143	12.573		12.4	51.4581	14.6245		12.4	59.9741	10.9322		12.4	59.5955	12.8655		12.4	54.4538	12.3279		12.4	50.7017	13.1321		12.4	54.6446	12.9027		12.4	55.864	13.3375		12.4	26.1816	10.8537		12.4	28.1355	12.2117		12.4	30.1358
12.8	58.0112	12.8786		12.8	48.4781	11.9055		12.8	52.9241	12.8385		12.8	49.0765	14.7413		12.8	58.5304	10.8853		12.8	61.7777	12.822		12.8	57.2621	12.6449		12.8	50.3518	13.1823		12.8	53.8229	12.9484		12.8	55.0577	13.2957		12.8	26.2643	11.2634		12.8	28.9334	12.1751		12.8	30.5189
13.2	56.6813	13.14		13.2	46.8881	11.5532		13.2	53.6669	12.6807		13.2	50.5491	14.6406		13.2	59.4292	10.8498		13.2	60.1729	12.7665		13.2	54.5407	11.95		13.2	52.3228	12.9602		13.2	52.4157	13.0185		13.2	54.2143	13.4231		13.2	26.1225	11.2443		13.2	29.0191	12.3187		13.2	30.468
0	62.7388				53.8291				48.5513				56.9727				68.3623				58.1378				56.5875				52.4405				53.2577				55.7164				22.0212				23.7408				30.483
0.4	60.5821				52.2786				47.4793				54.7368				68.8659				55.9424				58.0864				54.0916				53.5724				56.6237				20.8062				22.7125				29.4998
0.8	0				0				0				0				0				0				0				0				0				0				0				0				0
1.2	16.364				8.53891				10.4703				8.8478				14.0601				10.4652				11.4509				10.0234				11.8389				9.00182				3.14363				5.25456				4.81943
1.6	32.2788				17.3972				19.8033				19.7991				28.3765				22.5457				23.7281				20.228				25.1432				19.4847				8.21076				10.2825				10.4801
2	37.5049				21.9416				24.6246				24.9783				34.3366				30.5021				28.216				26.7691				29.7701				26.1432				10.3975				12.1713				13.0949
2.4	39.5202				26.6435				27.2377				28.872				39.1303				32.6194				31.2633				29.3917				33.5004				28.8274				10.4373				13.5165				14.2719
2.8	41.5631				29.1026				28.6644				30.1054				41.9981				34.0122				35.2952				30.0569				34.9635				31.3719				11.9055				14.2714				14.8973
3.2	43.3758				29.4415				29.5684				31.5112				42.6663				36.9865				38.6047				30.9727				35.8185				33.4836				11.9578				14.2413				16.5107
3.6	45.6133				30.089				30.979				33.2968				45.3922				38.0479				36.9926				31.6081				38.6119				33.9479				12.3147				15.0824				17.0489
4	44.5826				31.9061				32.5874				33.6435				46.168				38.6924				39.1729				33.368				39.3739				34.0375				12.4056				14.7363				17.5149
4.4	45.603				31.9363				33.6374				33.3382				45.7767				40.5689				38.7523				34.1607				39.4271				37.2161				13.1743				15.6567				17.8785
4.8	45.0263				32.7674				34.3376				35.2769				46.1744				40.8198				41.3507				33.9141				39.3638				35.1311				13.6408				15.5837				17.6333
5.2	44.2218				31.8717				33.6087				35.5392				47.3081				41.3013				43.3238				35.3554				39.9576				37.9542				14.0642				15.4543				16.8687
5.6	44.9249				33.1403				36.4101				34.9288				50.3259				42.4243				40.8485				35.9779				41.2273				37.8367				12.8431				15.5808				17.1884
6	45.4761				33.6617				34.4699				37.173				49.1917				43.7376				41.2163				37.4306				40.2108				38.1163				14.6021				15.4253				18.22
6.4	47.578				33.7092				34.8003				35.0879				48.4137				42.725				42.4446				36.1542				42.9302				40.686				15.2015				16.3572				18.3723
6.8	46.0495				33.7236				35.0568				36.3534				51.0943				44.552				43.7147				38.4587				40.2318				40.4465				15.4418				16.8137				17.8085
7.2	45.0343				33.2927				36.8502				36.7237				50.9207				44.508				43.1265				37.448				40.9747				40.3721				15.068				16.3346				19.1389
7.6	47.2847				33.7281				34.9861				37.9291				50.9229				44.7041				42.1247				36.5017				42.3414				41.7232				15.3571				15.3919				19.0752
8	46.937				33.9031				36.9687				36.5911				48.9583				46.0405				42.7509				37.0343				42.3424				42.8022				14.5646				15.564				19.1073
8.4	44.0011				34.1826				37.4638				37.3129				49.0627				47.0707				42.7813				38.1369				40.441				42.048				15.1268				16.0729				18.7294
8.8	46.1154				34.504				37.3295				37.7986				46.5238				47.9086				43.0709				37.2221				40.7886				40.2143				14.9749				15.9159				19.239
9.2	44.385				34.937				38.4721				35.054				48.8566				47.8256				44.6601				36.0383				41.0499				40.683				14.7166				16.9451				18.6128
9.6	46.4077				35.6874				38.4574				36.2336				47.1641				45.485				43.6895				39.2493				38.7443				39.639				14.7111				16.1145				17.7074
10	43.6967				35.7933				42.3141				34.0096				44.8609				45.9904				44.3806				37.9296				38.2632				40.9343				14.9295				16.1468				18.4364
10.4	44.9487				36.0078				39.6066				35.6989				47.9326				45.8275				42.3194				35.3688				41.5877				40.6667				15.7121				15.6127				18.3458
10.8	42.1348				37.3494				40.0179				34.5646				46.9304				45.79				43.953				37.392				41.189				42.3291				14.7125				15.7942				17.438
11.2	44.0502				36.1038				39.0867				34.7503				47.7078				47.813				43.6188				37.3381				41.4952				42.9326				15.1771				15.9796				17.5983
11.6	43.3612				36.9855				38.3157				35.5202				49.9157				46.7657				42.1485				39.3724				41.2582				42.4618				14.5991				16.8966				18.3806
12	43.7457				36.9164				39.8821				35.7409				48.7605				48.1572				43.3028				35.6408				41.7009				41.8627				15.0626				16.76				19.1304
12.4	45.1012				36.8033				39.2413				36.8335				49.042				46.73				42.1259				37.5696				41.7419				42.5264				15.3279				15.9238				19.1126
12.8	45.1326				36.5726				40.0856				34.3353				47.6451				48.9557				44.6172				37.1696				40.8745				41.762				15.0008				16.7582				19.1358
13.2	43.5413				35.3349				40.9862				35.9085				48.5794				47.4065				42.5907				39.3626				39.3972				40.7912				14.8782				16.7005				19.2223
0	1.01749				1.01461				1.01116				1.02002				0.99633				1.01924				0.986929				0.984501				0.997054				0.991923				1.02837				1.02214				1.01639
0.4	0.982511				0.985387				0.988836				0.979985				1.00367				0.980756				1.01307				1.0155				1.00295				1.00808				0.971631				0.977863				0.983608
0.8	0				0				0				0				0				0				0				0				0				0				0				0				0
1.2	0.265389				0.160948				0.218061				0.158407				0.204916				0.18347				0.199713				0.188176				0.221641				0.16026				0.146804				0.22623				0.160694
1.6	0.523493				0.327915				0.412438				0.354475				0.413567				0.39526				0.413837				0.379754				0.470714				0.346887				0.383435				0.442702				0.349436
2	0.608249				0.413572				0.51285				0.4472				0.500432				0.534749				0.492108				0.502555				0.557336				0.465429				0.485553				0.524022				0.436621
2.4	0.640933				0.502197				0.56727				0.516912				0.570296				0.571867				0.545257				0.55179				0.627171				0.513216				0.487413				0.581939				0.475868
2.8	0.674065				0.548547				0.596985				0.538994				0.612092				0.596286				0.615575				0.564278				0.654562				0.558516				0.555977				0.614442				0.496721
3.2	0.703462				0.554936				0.615813				0.564162				0.62183				0.648429				0.673296				0.581471				0.67057				0.596111				0.558421				0.613147				0.550516
3.6	0.739749				0.567141				0.64519				0.596132				0.661558				0.667038				0.645179				0.5934				0.722866				0.604377				0.575084				0.649357				0.568459
4	0.723035				0.60139				0.678688				0.602339				0.672864				0.678337				0.683205				0.62644				0.737131				0.605972				0.579331				0.634454				0.583998
4.4	0.739583				0.601959				0.700557				0.596873				0.667162				0.711234				0.675871				0.641322				0.738127				0.662562				0.61523				0.674085				0.59612
4.8	0.73023				0.617625				0.71514				0.631583				0.672958				0.715634				0.721187				0.636692				0.736941				0.625441				0.637011				0.670938				0.587945
5.2	0.717183				0.600742				0.699959				0.636279				0.689481				0.724075				0.7556				0.663751				0.748059				0.675702				0.656785				0.665369				0.562452
5.6	0.728585				0.624654				0.758302				0.62535				0.733463				0.743763				0.712429				0.675438				0.771829				0.673609				0.599762				0.670817				0.57311
6	0.737524				0.634482				0.717895				0.66553				0.716933				0.766787				0.718844				0.70271				0.752798				0.678587				0.681903				0.664123				0.607508
6.4	0.771612				0.635377				0.724776				0.628199				0.705594				0.749035				0.740266				0.678746				0.80371				0.724335				0.709894				0.704243				0.612586
6.8	0.746823				0.635647				0.730117				0.650855				0.744662				0.781064				0.762417				0.722012				0.753192				0.720071				0.721121				0.723897				0.593786
7.2	0.73036				0.627527				0.767468				0.657485				0.742132				0.780294				0.752159				0.703037				0.767101				0.718747				0.70366				0.70327				0.638147
7.6	0.766856				0.635733				0.728645				0.679067				0.742165				0.783731				0.734686				0.68527				0.792686				0.742801				0.717162				0.662682				0.636022
8	0.761218				0.639032				0.769935				0.655111				0.713531				0.807161				0.745609				0.695269				0.792704				0.76201				0.680153				0.670091				0.637091
8.4	0.713604				0.6443				0.780246				0.668034				0.715053				0.825221				0.746139				0.715969				0.757109				0.748584				0.706409				0.692004				0.624493
8.8	0.747893				0.650357				0.77745				0.676731				0.67805				0.839911				0.75119				0.698795				0.763615				0.715939				0.699315				0.685245				0.641483
9.2	0.71983				0.65852				0.801247				0.627591				0.712049				0.838455				0.778907				0.676571				0.768508				0.724282				0.687253				0.729552				0.620603
9.6	0.752633				0.672664				0.80094				0.648711				0.687382				0.797421				0.761977				0.736853				0.725344				0.705695				0.686997				0.693792				0.590416
10	0.708666				0.67466				0.881263				0.608894				0.653815				0.806281				0.774032				0.712078				0.716336				0.728755				0.697196				0.695184				0.614722
10.4	0.728972				0.678703				0.824875				0.639137				0.698583				0.803425				0.738083				0.664003				0.778576				0.723993				0.733743				0.672188				0.611701
10.8	0.683335				0.703989				0.83344				0.61883				0.683976				0.802768				0.766574				0.701985				0.771112				0.753588				0.687059				0.680002				0.581433
11.2	0.7144				0.680512				0.814048				0.622155				0.695306				0.838235				0.760745				0.700974				0.776845				0.764332				0.708755				0.687985				0.586778
11.6	0.703225				0.697131				0.79799				0.635939				0.727485				0.819874				0.735102				0.739165				0.772407				0.755951				0.681767				0.727465				0.612862
12	0.709461				0.695828				0.830612				0.639889				0.710648				0.844269				0.755233				0.669108				0.780695				0.745285				0.70341				0.721585				0.637864
12.4	0.731445				0.693696				0.817266				0.659452				0.714751				0.819248				0.734708				0.70532				0.781463				0.757101				0.715799				0.685582				0.637268
12.8	0.731954				0.689348				0.834851				0.614724				0.694392				0.858268				0.778159				0.697809				0.765224				0.743493				0.700525				0.721509				0.638041
13.2	0.706146				0.666019				0.853607				0.642891				0.70801				0.831107				0.742815				0.73898				0.737567				0.726208				0.6948				0.719021				0.640927
	30
0	1.00587
0.4	0.994127
0.8
1.2	0.187419
1.6	0.385802
2	0.479125
2.4	0.532387
2.8	0.567806
3.2	0.592001
3.6	0.611367
4	0.629393
4.4	0.646716
4.8	0.655243
5.2	0.658807
5.6	0.666216
6	0.671511
6.4	0.679562
6.8	0.686792
7.2	0.688226
7.6	0.69116
8	0.696846
8.4	0.695815
8.8	0.693483
9.2	0.694911
9.6	0.692748
10	0.691262
10.4	0.689566
10.8	0.693975
11.2	0.700702
11.6	0.697006
12	0.693241
12.4	0.695047
12.8	0.695278
13.2	0.692477
min	0.265389				0.160948				0.218061				0.158407				0.204916				0.18347				0.199713				0.188176				0.221641				0.16026				0.146804				0.22623				0.160694
rec	0.713617				0.688153				0.825836				0.634127				0.704144				0.827149				0.751427				0.702168				0.770486				0.746244				0.703232				0.701917				0.618359
rec-min	0.448229				0.527205				0.607775				0.47572				0.499228				0.643679				0.551715				0.513993				0.548846				0.585984				0.556428				0.475687				0.457665
average(rec-min)	0.507243
rec average	0.694662
min average	0.187419
rec- av min	0.526199				0.500735				0.638417				0.446709				0.516725				0.639731				0.564009				0.514749				0.583068				0.558825				0.515814				0.514499				0.430941
imm	-3.73702				1.28307				-25.8603				11.934				-1.86937				-26.1192				-11.191				-1.47986				-14.9484				-10.1691				-1.6897				-1.43041				15.0426
mean(imm)	-2.85401e-14
sd(imm)	11.398
sem(imm	1.80218
fi	19.1936
SEM(FI)	3.38678
			0.491824
mean(imm)	0.187419
sd(imm)	0.521006
sem(imm	-2.71336
fi	11.398
[truncated: 52 more columns]

## Sheet: A
MEAN								SD								SEM
Time(s)	CSA KO	wt no UV	4j 5hr	CSA KO 4J	4J	CSA KO 4J 5hr		Time(s)	CSA KO	wt no UV	4j 5hr	CSA KO 4J	4J	CSA KO 4J 5hr		Time(s)	CSA KO	wt no UV	4j 5hr	CSA KO 4J	4J	CSA KO 4J 5hr
0	1.011	1.00587	1.01344	1.01282	1.01505	1.0091		1.2	0.0253623	0.029876	0.033627	0.0289298	0.0307931	0.0277992		1.2	0.00567117	0.00668047	0.00751923	0.0064689	0.00688554	0.00621608			immobile fractions
0.4	0.988997	0.994127	0.986557	0.98718	0.984952	0.990901		1.6	0.0470483	0.0464183	0.0502127	0.0493143	0.0577947	0.0434512		1.6	0.0105203	0.0103795	0.0112279	0.011027	0.0129233	0.00971598		wt no UV	-2.85401e-14
0.8	0	0	0	0	0	0		2	0.0491673	0.0469315	0.0587784	0.0498529	0.0584317	0.0473913		2	0.0109942	0.0104942	0.0131433	0.0111475	0.0130657	0.010597		4j 5hr	6.41565
1.2	0.205239	0.187419	0.188846	0.178448	0.168031	0.18604		2.4	0.057291	0.0481714	0.0547973	0.0448934	0.0609967	0.0433734		2.4	0.0128107	0.0107715	0.012253	0.0100385	0.0136393	0.0096986		CSA KO	-0.692942
1.6	0.416299	0.385802	0.389502	0.343924	0.329738	0.359215		2.8	0.0611349	0.0480241	0.0447348	0.0414125	0.0616785	0.0392527		2.8	0.0136702	0.0107385	0.010003	0.00926012	0.0137917	0.00877716		CSA KO 4J	35.3901
2	0.503665	0.479125	0.482371	0.3956	0.396579	0.414291		3.2	0.05265	0.0485452	0.0513102	0.0583476	0.0556241	0.0381426		3.2	0.0117729	0.010855	0.0114733	0.0130469	0.0124379	0.00852893		4j	26.2609
2.4	0.557033	0.532387	0.533669	0.428329	0.438867	0.441721		3.6	0.0477549	0.0573951	0.0468921	0.0583837	0.0578592	0.0375302		3.6	0.0106783	0.0128339	0.0104854	0.013055	0.0129377	0.00839202		CSA KO 4J 5hr	36.3451
2.8	0.594492	0.567806	0.566836	0.44961	0.46924	0.458293		4	0.0495889	0.0496765	0.0403274	0.0556627	0.053326	0.0375872		4	0.0110884	0.011108	0.00901748	0.0124466	0.011924	0.00840476
3.2	0.617024	0.592001	0.591718	0.464636	0.490208	0.471271		4.4	0.0469911	0.0493267	0.0510805	0.0608143	0.0567073	0.0403542		4.4	0.0105075	0.0110298	0.011422	0.0135985	0.0126801	0.00902347
3.6	0.635455	0.611367	0.604814	0.481062	0.506568	0.483595		4.8	0.0475875	0.0524903	0.0500628	0.0601374	0.0557113	0.0380823		4.8	0.0106409	0.0117372	0.0111944	0.0134471	0.0124574	0.00851546
4	0.653954	0.629393	0.614052	0.485949	0.519571	0.491725		5.2	0.0430753	0.0516005	0.0522967	0.0506741	0.0614374	0.0434969		5.2	0.00963193	0.0115382	0.0116939	0.0113311	0.0137378	0.0097262
4.4	0.666939	0.646716	0.625486	0.490018	0.529881	0.49383		5.6	0.0412117	0.0557326	0.0454915	0.0621528	0.0568775	0.042799		5.6	0.00921521	0.0124622	0.0101722	0.0138978	0.0127182	0.00957014
4.8	0.677218	0.655243	0.63171	0.493423	0.539281	0.497827		6	0.0415913	0.0493643	0.0461712	0.0572153	0.0648974	0.0295903		6	0.00930009	0.0110382	0.0103242	0.0127937	0.0145115	0.00661658
5.2	0.680234	0.658807	0.637475	0.496743	0.54432	0.502785		6.4	0.0478655	0.0531281	0.0500925	0.0597504	0.064595	0.0338482		6.4	0.0107031	0.0118798	0.011201	0.0133606	0.0144439	0.0075687
5.6	0.68406	0.666216	0.643842	0.506976	0.551946	0.505045		6.8	0.0492766	0.056259	0.0513193	0.0567963	0.057163	0.0348527		6.8	0.0110186	0.0125799	0.0114753	0.0127	0.012782	0.00779329
6	0.692054	0.671511	0.652371	0.513135	0.558521	0.506653		7.2	0.0416771	0.0543702	0.0503111	0.0620775	0.0669672	0.0406527		7.2	0.00931929	0.0121576	0.0112499	0.0138809	0.0149743	0.00909023
6.4	0.692549	0.679562	0.655773	0.514731	0.556667	0.506268		7.6	0.0446727	0.0540814	0.0515265	0.0575931	0.0660269	0.0393908		7.6	0.00998911	0.012093	0.0115217	0.0128782	0.0147641	0.00880805
6.8	0.697961	0.686792	0.655964	0.514431	0.559805	0.508109		8	0.0520931	0.058599	0.0557218	0.0558189	0.0613909	0.0417725		8	0.0116484	0.0131031	0.0124598	0.0124815	0.0137274	0.00934062
7.2	0.699175	0.688226	0.659032	0.511401	0.564082	0.51471		8.4	0.0485396	0.0526698	0.055781	0.0589105	0.0630228	0.0388648		8.4	0.0108538	0.0117773	0.012473	0.0131728	0.0140923	0.00869043
7.6	0.698249	0.69116	0.662354	0.510271	0.564033	0.518585		8.8	0.0497719	0.0536289	0.0530798	0.0565694	0.0696603	0.0352059		8.8	0.0111293	0.0119918	0.011869	0.0126493	0.0155765	0.00787229
8	0.698704	0.696846	0.668524	0.507997	0.559088	0.519398		9.2	0.048051	0.0568784	0.0572493	0.0621694	0.0683733	0.0311128		9.2	0.0107445	0.0127184	0.0128013	0.0139015	0.0152887	0.00695702
8.4	0.697833	0.695815	0.666196	0.511345	0.561352	0.518251		9.6	0.0438487	0.052412	0.0517924	0.060596	0.0611266	0.035324		9.6	0.00980486	0.0117197	0.0115811	0.0135497	0.0136683	0.0078987
8.8	0.695927	0.693483	0.661592	0.512677	0.564569	0.510053		10	0.0427552	0.0610168	0.0540666	0.0587629	0.062863	0.0441705		10	0.00956036	0.0136438	0.0120897	0.0131398	0.0140566	0.00987682
9.2	0.694223	0.694911	0.663617	0.510652	0.55878	0.508467		10.4	0.0546273	0.0595615	0.0480782	0.0607431	0.0688951	0.0397578		10.4	0.012215	0.0133184	0.0107506	0.0135826	0.0154054	0.00889011
9.6	0.705991	0.692748	0.663625	0.513375	0.558947	0.512188		10.8	0.0504546	0.0622929	0.0482114	0.0610949	0.0674229	0.0370867		10.8	0.011282	0.0139291	0.0107804	0.0136612	0.0150762	0.00829284
10	0.706656	0.691262	0.661022	0.512162	0.560607	0.514961		11.2	0.0477063	0.0616327	0.0501358	0.0591856	0.0625421	0.0391983		11.2	0.0106675	0.0137815	0.0112107	0.0132343	0.0139848	0.00876501
10.4	0.699688	0.689566	0.657863	0.513331	0.556558	0.516082		11.6	0.048175	0.0587608	0.0555582	0.0667267	0.0621279	0.0387676		11.6	0.0107723	0.0131393	0.0124232	0.0149205	0.0138922	0.00866869
10.8	0.703129	0.693975	0.659374	0.515693	0.554007	0.513926		12	0.0506368	0.0617553	0.0525018	0.0650967	0.0745304	0.039896		12	0.0113227	0.0138089	0.0117398	0.0145561	0.0166655	0.00892102
11.2	0.701777	0.700702	0.664265	0.511819	0.55455	0.51102		12.4	0.0514196	0.0598664	0.0563811	0.0665852	0.0714096	0.0402634		12.4	0.0114978	0.0133865	0.0126072	0.0148889	0.0159677	0.00900317
11.6	0.698152	0.697006	0.668134	0.513173	0.556414	0.506762		12.8	0.0528601	0.0637555	0.0566549	0.0627379	0.0635348	0.0315224		12.8	0.0118199	0.0142562	0.0126684	0.0140286	0.0142068	0.00704862
12	0.700067	0.693241	0.666684	0.515525	0.557278	0.507022		13.2	0.0487411	0.0610153	0.0596261	0.0641967	0.0626907	0.0363916		13.2	0.0108988	0.0136434	0.0133328	0.0143548	0.0140181	0.00813742
12.4	0.697289	0.695047	0.66486	0.513776	0.556983	0.506695
12.8	0.693194	0.695278	0.661826	0.50833	0.55649	0.507852
13.2	0.691129	0.692477	0.654676	0.504138	0.558629	0.50906
cells total	30	30	30	30	30
exp1	10	10	10	10	10
exp2	10	10	10	10	10
exp3	10	10	10	10	10
