# Supplementary material for: Live-cell imaging of endogenous CSB-mScarletI as a sensitive marker for DNA-damage-induced transcription stress
Source: Cell Rep Methods. 2024 Jan 3;4(1):100674. doi: 10.1016/j.crmeth.2023.100674 (PMC10831951; doi:10.1016/j.crmeth.2023.100674)
Supplement: Data S1. Single-cell fluorescence source data of FRAP experiments, related to Figures 2, 4, 6, and 7 [file mmc4.zip › re.Fig.6B_pool CSB KI UVSSA KO FRAP UV.xlsx]

## Sheet: UVSSA KO 4J 5hr
cell1				cell2				cell3				cell4				cell5				cell6				cell7				cell8				cell9				cell10				cell1				cell2				cell3
Channel.001				Channel.001				Channel.001				Channel.001				Channel.001				Channel.001				Channel.001				Channel.001				Channel.001				Channel.001				Channel.001				Channel.001				Channel.001
Axis [s]	ROI1 []	ROI2 []		Axis [s]	ROI1 []	ROI2 []		Axis [s]	ROI1 []	ROI2 []		Axis [s]	ROI1 []	ROI2 []		Axis [s]	ROI1 []	ROI2 []		Axis [s]	ROI1 []	ROI2 []		Axis [s]	ROI1 []	ROI2 []		Axis [s]	ROI1 []	ROI2 []		Axis [s]	ROI1 []	ROI2 []		Axis [s]	ROI1 []	ROI2 []		Axis [s]	ROI1 []	ROI2 []		Axis [s]	ROI1 []	ROI2 []		Axis [s]	ROI1 []
0	31.371	15.7117		0	33.3883	13.7929		0	30.1784	13.9843		0	28.7814	13.9033		0	28.0082	14.5078		0	24.7275	14.0661		0	26.967	14.1643		0	30.1389	14.1643		0	43.2046	14.8762		0	30.5902	13.7798		0	31.371	18.1767		0	30.789	13.6886		0	31.2866
0.4	29.5989	15.7814		0.4	33.7766	13.7965		0.4	29.076	14.0851		0.4	28.2031	14.1632		0.4	28.1739	14.265		0.4	25.0552	14.3026		0.4	26.6659	14.186		0.4	29.9907	14.186		0.4	41.4747	14.6399		0.4	30.5503	13.5943		0.4	29.5989	18.2574		0.4	30.432	13.5404		0.4	31.0152
0.8	0	0		0.8	0	0		0.8	0	0		0.8	0	0		0.8	0	0		0.8	0	0		0.8	0	0		0.8	0	0		0.8	0	0		0.8	0	0		0.8	0	0		0.8	0	0		0.8	0
1.2	18.4043	16.0038		1.2	16.5006	13.6024		1.2	16.1016	13.3182		1.2	16.2165	14.0026		1.2	16.0872	14.4272		1.2	16.7932	14.3779		1.2	15.9911	14.3961		1.2	16.8088	14.3961		1.2	18.4538	14.206		1.2	17.7469	13.7915		1.2	19.4466	18.5146		1.2	16.5079	13.2184		1.2	16.9558
1.6	21.8973	15.8296		1.6	19.7012	13.6209		1.6	19.3927	13.8659		1.6	19.68	14.4743		1.6	18.6864	14.0255		1.6	18.8304	14.0261		1.6	18.1931	13.8865		1.6	19.3567	13.8865		1.6	25.1805	14.4092		1.6	20.9594	13.6485		1.6	22.1667	18.3131		1.6	19.5114	13.1851		1.6	20.7672
2	22.5922	15.7269		2	20.8387	14.0937		2	21.1832	14.5698		2	20.6938	14.1855		2	19.7671	13.9698		2	20.0321	13.9886		2	19.9966	13.9324		2	20.6318	13.9324		2	28.8413	14.6345		2	21.8192	14.3042		2	22.6229	18.1943		2	21.2162	12.8816		2	22.4271
2.4	23.4843	15.8421		2.4	22.0531	13.5434		2.4	21.7194	14.4348		2.4	20.8005	13.8388		2.4	20.3576	13.5205		2.4	20.3086	14.013		2.4	20.0766	14.2198		2.4	21.4945	14.2198		2.4	28.7143	14.5884		2.4	22.3611	13.9126		2.4	23.4235	18.3276		2.4	21.5915	13.0835		2.4	23.1406
2.8	23.7574	15.9443		2.8	23.0517	13.5806		2.8	21.8908	14.7354		2.8	21.6691	14.2783		2.8	21.3883	14.041		2.8	20.9753	14.4562		2.8	20.0952	13.6981		2.8	21.8945	13.6981		2.8	29.7439	14.2077		2.8	23.4601	13.9246		2.8	23.6958	18.4458		2.8	22.5111	13.4843		2.8	23.3819
3.2	23.4892	15.5416		3.2	23.8985	13.8649		3.2	22.5619	14.0823		3.2	21.6442	13.8671		3.2	21.86	14.5705		3.2	20.9844	13.9668		3.2	20.9213	14.971		3.2	22.7812	14.971		3.2	31.206	14.4214		3.2	23.6529	14.4444		3.2	23.1558	17.9799		3.2	22.7534	13.5208		3.2	23.6537
3.6	24.2517	15.9533		3.6	23.7109	13.5101		3.6	23.0039	14.6457		3.6	22.1061	14.6079		3.6	21.1274	13.8878		3.6	20.943	13.8329		3.6	20.9169	14.7198		3.6	22.9744	14.7198		3.6	31.742	14.7473		3.6	23.5948	13.8381		3.6	24.0365	18.4562		3.6	22.9897	13.4537		3.6	23.7984
4	24.1858	15.8699		4	23.2813	13.5172		4	22.5966	14.049		4	22.3564	13.9145		4	21.3751	14.2329		4	21.0465	13.654		4	21.715	13.6353		4	22.4882	13.6353		4	31.2313	14.6045		4	23.0556	13.9143		4	24.3695	18.3597		4	23.6045	13.3427		4	24.2106
4.4	25.3291	16.3181		4.4	24.5216	13.8053		4.4	23.02	14.111		4.4	21.9523	14.1112		4.4	21.919	13.8062		4.4	21.0098	13.947		4.4	21.4896	13.8961		4.4	22.8196	13.8961		4.4	31.8862	14.3866		4.4	22.7611	13.8738		4.4	25.1516	18.8782		4.4	23.8091	13.1788		4.4	24.6775
4.8	24.6909	15.8027		4.8	24.792	13.7224		4.8	23.1837	14.6947		4.8	22.1784	13.6921		4.8	21.5047	14.2329		4.8	20.9315	13.827		4.8	21.507	14.4106		4.8	23.2433	14.4106		4.8	31.1014	14.119		4.8	23.4647	13.9688		4.8	24.5021	18.282		4.8	23.41	13.658		4.8	24.4403
5.2	24.3981	15.3563		5.2	24.1493	13.523		5.2	23.4672	13.9454		5.2	22.5828	14.098		5.2	22.0944	13.9802		5.2	20.5737	13.9676		5.2	20.8802	14.0386		5.2	23.084	14.0386		5.2	32.4206	14.2786		5.2	23.0888	13.9811		5.2	24.4439	17.7655		5.2	23.9285	13.3667		5.2	24.3773
5.6	25.2544	15.5039		5.6	25.6594	13.7061		5.6	23.9698	14.4218		5.6	22.6056	13.9868		5.6	22.1197	13.8986		5.6	22.001	14.0825		5.6	21.4628	15.3961		5.6	23.3514	15.3961		5.6	34.3768	14.4655		5.6	24.247	13.9458		5.6	24.7778	17.9364		5.6	23.8984	13.4055		5.6	23.9238
6	25.1311	15.6189		6	25.337	13.7433		6	23.7787	14.7336		6	22.651	14.1855		6	22.1223	14.0203		6	21.8185	14.1965		6	21.413	13.913		6	23.5552	13.913		6	34.2831	14.7307		6	23.3685	13.9081		6	24.7335	18.0694		6	24.3217	13.3635		6	24.2396
6.4	24.7732	15.796		6.4	25.6166	13.7361		6.4	23.181	13.9963		6.4	22.871	13.8809		6.4	21.9556	14.0872		6.4	21.9059	14.3228		6.4	21.8149	14.9517		6.4	23.0802	14.9517		6.4	34.8626	14.8074		6.4	24.1217	13.5919		6.4	24.4336	18.2743		6.4	24.2523	13.2031		6.4	24.2361
6.8	25.6674	15.8453		6.8	25.6748	13.5365		6.8	23.6332	13.9972		6.8	22.6873	13.5947		6.8	22.2288	13.9595		6.8	21.4117	14.2092		6.8	21.6974	14.529		6.8	23.3491	14.529		6.8	32.8242	14.2937		6.8	24.4035	14.1578		6.8	25.327	18.3313		6.8	24.2632	13.4906		6.8	23.767
7.2	26.1164	15.9399		7.2	26.4981	13.6816		7.2	23.1457	14.3682		7.2	23.2078	14.2013		7.2	22.4379	13.5535		7.2	21.8793	13.9769		7.2	22.0144	15.099		7.2	23.658	15.099		7.2	32.7115	14.5435		7.2	23.9729	13.5912		7.2	25.5607	18.4407		7.2	24.297	13.4463		7.2	23.8902
7.6	25.8814	15.5366		7.6	26.3164	13.2024		7.6	22.841	14.4117		7.6	22.6724	13.6349		7.6	22.7525	13.743		7.6	21.2733	13.8586		7.6	22.187	14.2802		7.6	22.9181	14.2802		7.6	33.7554	14.533		7.6	24.3696	13.8412		7.6	25.5748	17.9742		7.6	24.5627	13.0922		7.6	24.9232
8	25.223	15.9446		8	26.1631	13.5605		8	23.1397	14.2211		8	22.5294	13.9079		8	22.1047	14.1495		8	21.3523	14.1258		8	22.5345	13.9783		8	23.8803	13.9783		8	34.0176	14.731		8	24.2617	13.6132		8	25.0397	18.4461		8	25.0033	13.5459		8	25.1215
8.4	25.1636	15.7155		8.4	25.5536	13.4202		8.4	23.6669	14.1471		8.4	22.886	13.9336		8.4	22.0579	13.7496		8.4	21.3961	13.9411		8.4	22.0823	13.9444		8.4	22.975	13.9444		8.4	33.1424	14.5482		8.4	23.948	13.8834		8.4	25.3674	18.1811		8.4	24.1108	13.5443		8.4	24.7825
8.8	26.4321	15.5605		8.8	25.7234	13.5114		8.8	23.5046	14.556		8.8	23.311	14.0059		8.8	22.108	14.331		8.8	21.1702	14.2193		8.8	22.4102	15.0266		8.8	23.9245	15.0266		8.8	33.5746	14.4905		8.8	24.4411	14.274		8.8	25.6845	18.0018		8.8	23.4825	13.3765		8.8	24.1034
9.2	24.6973	15.2968		9.2	25.9309	13.6879		9.2	23.4768	14.3876		9.2	22.5671	14.0941		9.2	22.07	14.3008		9.2	21.4926	14.1444		9.2	21.77	14.2705		9.2	24.4937	14.2705		9.2	33.3497	14.4908		9.2	23.9036	13.7147		9.2	24.6907	17.6967		9.2	23.7713	13.0812		9.2	24.4703
9.6	24.7064	15.6446		9.6	25.6865	13.7665		9.6	23.1081	14.6022		9.6	23.1635	13.8993		9.6	22.4762	13.8633		9.6	21.9749	14.045		9.6	22.1866	13.9976		9.6	24.3038	13.9976		9.6	32.872	14.4128		9.6	23.5858	14.0034		9.6	24.6682	18.0991		9.6	24.6017	13.5686		9.6	24.5521
10	26.0337	15.803		10	26.5515	13.665		10	23.2145	14.1323		10	23.1243	14.2132		10	22.5876	14.0924		10	21.4467	14.1061		10	21.9741	14.1111		10	23.3293	14.1111		10	33.3721	14.3342		10	24.3192	14.0257		10	25.8648	18.2824		10	25.026	13.2773		10	25.1689
10.4	25.138	15.3472		10.4	25.7975	13.48		10.4	23.6457	14.2146		10.4	23.1013	14.1605		10.4	22.6258	14.3475		10.4	21.7798	13.9432		10.4	22.9299	13.8116		10.4	23.3946	13.8116		10.4	31.4532	14.2625		10.4	24.166	14.0168		10.4	25.1297	17.7551		10.4	24.9653	13.5906		10.4	24.8156
10.8	25.7804	15.4173		10.8	25.3247	13.6057		10.8	23.7256	14.3117		10.8	22.7782	13.5072		10.8	21.9065	13.9354		10.8	21.9628	14.1027		10.8	22.2037	13.744		10.8	24.4214	13.744		10.8	31.6073	14.4039		10.8	24.205	14.1101		10.8	25.9088	17.8361		10.8	24.8569	13.7976		10.8	24.9082
11.2	26.1601	15.4342		11.2	26.4152	13.6228		11.2	23.3774	13.7623		11.2	22.6481	13.9664		11.2	22.5755	14.0222		11.2	21.6752	14.6242		11.2	22.3639	13.7126		11.2	24.2157	13.7126		11.2	31.2618	14.431		11.2	24.4415	14.0309		11.2	26.0832	17.8557		11.2	24.6575	13.3051		11.2	24.5009
11.6	25.6176	15.5407		11.6	26.0057	13.4519		11.6	23.4134	14.1425		11.6	23.2407	13.975		11.6	22.7476	14.2145		11.6	21.4094	14.0173		11.6	22.3442	14.3841		11.6	24.0607	14.3841		11.6	32.2611	14.2262		11.6	25.689	13.9009		11.6	25.5196	17.9789		11.6	25.0696	13.411		11.6	25.1348
12	25.3875	15.4324		12	26.0875	13.7381		12	23.8908	14.2701		12	22.8873	14.5862		12	22.3485	14.0453		12	21.844	13.7407		12	22.605	14.8116		12	24.7423	14.8116		12	33.9432	14.2042		12	24.0792	14.1094		12	25.1355	17.8536		12	24.6671	13.531		12	24.9623
12.4	25.2035	15.672		12.4	26.8509	13.9261		12.4	23.5962	14.4736		12.4	22.7655	13.902		12.4	21.8541	13.9302		12.4	21.7363	13.6625		12.4	22.2412	13.9952		12.4	24.5098	13.9952		12.4	32.6703	14.3664		12.4	24.6814	13.7956		12.4	25.2269	18.1308		12.4	24.2131	13.3784		12.4	23.976
12.8	25.3954	15.8547		12.8	26.9786	13.638		12.8	23.666	13.9251		12.8	23.1239	14.2204		12.8	22.1141	14.1268		12.8	21.5437	13.9853		12.8	22.3805	13.9227		12.8	24.1945	13.9227		12.8	33.2734	14.7821		12.8	24.7681	14.0226		12.8	25.4259	18.3421		12.8	25.2782	13.2486		12.8	24.6659
13.2	25.8797	15.6192		13.2	26.6883	13.6669		13.2	22.8577	14.2063		13.2	22.9642	13.9487		13.2	22.2309	13.983		13.2	21.0659	14.1481		13.2	22.5702	13.9638		13.2	23.8895	13.9638		13.2	32.857	14.7119		13.2	24.5177	14.2394		13.2	25.6987	18.0697		13.2	24.2795	13.3384		13.2	23.9364
0	15.6593				19.5954				16.1941				14.8781				13.5004				10.6614				12.8027				15.9747				28.3284				16.8104				13.1942				17.1003				17.6345
0.4	13.8175				19.9801				14.9909				14.04				13.9089				10.7526				12.4799				15.8047				26.8348				16.956				11.3415				16.8916				17.6941
0.8	0				0				0				0				0				0				0				0				0				0				0				0				0
1.2	2.40049				2.89821				2.78334				2.21386				1.66001				2.41524				1.59499				2.41271				4.24782				3.95537				0.931931				3.28942				3.60459
1.6	6.06773				6.08035				5.52684				5.20568				4.6609				4.80428				4.30659				5.47025				10.7713				7.31088				3.85359				6.3263				7.47749
2	6.86534				6.745				6.61339				6.50825				5.79722				6.04342				6.06424				6.69947				14.2067				7.51498				4.42868				8.33459				8.9006
2.4	7.6422				8.50965				7.28466				6.96169				6.83708				6.29558				5.85681				7.27467				14.1259				8.44852				5.09588				8.50796				9.67491
2.8	7.81316				9.47106				7.15542				7.39084				7.34728				6.51911				6.3971				8.19646				15.5362				9.53554				5.25006				9.02682				10.0736
3.2	7.94758				10.0336				8.47954				7.77712				7.28949				7.01761				5.95031				7.81018				16.7846				9.20843				5.17585				9.23263				10.3186
3.6	8.29837				10.2009				8.35817				7.49819				7.23966				7.11004				6.19712				8.25457				16.9947				9.7567				5.58026				9.53597				10.5278
4	8.31598				9.76406				8.54755				8.44191				7.14214				7.39251				8.07977				8.85289				16.6268				9.14138				6.00987				10.2617				10.9796
4.4	9.01101				10.7162				8.90896				7.84107				8.11281				7.06281				7.59342				8.92349				17.4996				8.88732				6.27343				10.6303				11.5912
4.8	8.88816				11.0697				8.48896				8.48626				7.27174				7.10444				7.0964				8.8327				16.9823				9.49588				6.22004				9.75192				10.9081
5.2	9.04178				10.6262				9.52178				8.48474				8.11417				6.60609				6.84154				9.04535				18.142				9.10769				6.67836				10.5619				10.7443
5.6	9.75049				11.9533				9.54796				8.61877				8.22103				7.91848				6.06666				7.95529				19.9113				10.3012				6.84146				10.4929				10.9094
6	9.5122				11.5937				9.04514				8.46544				8.10205				7.62197				7.49995				9.64216				19.5524				9.46043				6.66412				10.9582				11.0123
6.4	8.97714				11.8805				9.18472				8.99006				7.86842				7.58307				6.86316				8.12849				20.0552				10.5298				6.15928				11.0491				10.8059
6.8	9.8221				12.1383				9.63599				9.09258				8.26936				7.20248				7.16845				8.82012				18.5304				10.2458				6.99565				10.7726				10.305
7.2	10.1765				12.8166				8.77751				9.00645				8.88435				7.90249				6.9154				8.55893				18.168				10.3816				7.12002				10.8507				10.4679
7.6	10.3448				13.114				8.4293				9.03756				9.00947				7.41468				7.90676				8.63789				19.2224				10.5284				7.60068				11.4706				11.4248
8	9.27846				12.6026				8.91863				8.62147				7.95527				7.22648				8.55627				9.90202				19.2867				10.6485				6.59358				11.4574				12.0269
8.4	9.44806				12.1334				9.51985				8.95242				8.30822				7.45506				8.13785				9.03053				18.5942				10.0646				7.18632				10.5665				11.1089
8.8	10.8716				12.2119				8.94863				9.30512				7.77699				6.95089				7.3836				8.8979				19.0841				10.1671				7.68265				10.106				10.622
9.2	9.40059				12.243				9.08924				8.47299				7.76922				7.34821				7.49951				10.2231				18.8589				10.1889				6.99407				10.6902				10.8162
9.6	9.06178				11.9201				8.50589				9.26413				8.61292				7.92988				8.18902				10.3062				18.4592				9.58237				6.5691				11.033				11.0666
10	10.2307				12.8865				9.08217				8.91118				8.49515				7.3406				7.86295				9.21822				19.0379				10.2935				7.58246				11.7487				11.652
10.4	9.79076				12.3175				9.43107				8.94073				8.27828				7.83662				9.11832				9.58302				17.1907				10.1492				7.37458				11.3747				11.6552
10.8	10.3631				11.719				9.41383				9.27097				7.97113				7.86011				8.45973				10.6774				17.2035				10.0949				8.07269				11.0593				11.5127
11.2	10.7259				12.7924				9.61516				8.68169				8.55339				7.05104				8.65138				10.5032				16.8308				10.4106				8.22757				11.3524				11.5761
11.6	10.0769				12.5538				9.27092				9.26566				8.53305				7.3921				7.96014				9.67664				18.0349				11.7881				7.54071				11.6586				11.9897
12	9.95504				12.3494				9.62066				8.30114				8.30323				8.10322				7.79336				9.93073				19.739				9.96977				7.28189				11.1361				11.6834
12.4	9.53146				12.9248				9.12259				8.86353				7.92391				8.07384				8.24604				10.5146				18.304				10.8858				7.09606				10.8347				10.7384
12.8	9.54072				13.3406				9.74096				8.90355				7.98723				7.55844				8.45781				10.2718				18.4913				10.7455				7.08382				12.0296				11.2242
13.2	10.2605				13.0213				8.65141				9.01553				8.24792				6.91778				8.6064				9.92568				18.1451				10.2783				7.62898				10.941				10.6228
0	1.06248				0.990279				1.03858				1.02898				0.985095				0.99574				1.01277				1.00535				1.02708				0.995688				1.07551				1.00614				0.998314
0.4	0.937517				1.00972				0.961416				0.971016				1.0149				1.00426				0.987233				0.994652				0.972924				1.00431				0.924488				0.993859				1.00169
0.8	0				0				0				0				0				0				0				0				0				0				0				0				0
1.2	0.162873				0.146465				0.178505				0.153112				0.121127				0.225576				0.126173				0.151841				0.154009				0.234278				0.0759651				0.193541				0.204061
1.6	0.411697				0.307279				0.354455				0.360029				0.340095				0.448705				0.340675				0.344264				0.390524				0.433027				0.31412				0.372224				0.42331
2	0.465815				0.340868				0.424139				0.450116				0.423011				0.564437				0.479715				0.421624				0.51508				0.445116				0.360998				0.490386				0.503875
2.4	0.518524				0.430047				0.467189				0.481476				0.498887				0.587988				0.463306				0.457823				0.512149				0.50041				0.415384				0.500587				0.54771
2.8	0.530124				0.478633				0.458901				0.511157				0.536115				0.608865				0.506046				0.515835				0.56328				0.564795				0.427951				0.531115				0.570282
3.2	0.539245				0.507061				0.543821				0.537872				0.531898				0.655424				0.470702				0.491525				0.608542				0.54542				0.421903				0.543224				0.58415
3.6	0.563045				0.515516				0.536037				0.518581				0.528262				0.664056				0.490226				0.519492				0.61616				0.577894				0.454868				0.561073				0.595991
4	0.56424				0.493441				0.548183				0.58385				0.521146				0.690437				0.639155				0.557146				0.602823				0.541449				0.489886				0.603774				0.621573
4.4	0.611399				0.54156				0.571361				0.542295				0.591974				0.659645				0.600681				0.56159				0.634465				0.5264				0.51137				0.625461				0.656191
4.8	0.603063				0.559421				0.544425				0.586917				0.530603				0.663533				0.561364				0.555876				0.615712				0.562446				0.507018				0.573778				0.617522
5.2	0.613486				0.537012				0.610663				0.586812				0.592073				0.616988				0.541204				0.569259				0.657758				0.539453				0.544378				0.621433				0.608247
5.6	0.661572				0.604077				0.612342				0.596081				0.599871				0.739561				0.479906				0.500657				0.721906				0.610146				0.557672				0.617374				0.617594
6	0.645404				0.585902				0.580095				0.585477				0.591189				0.711869				0.593288				0.606818				0.708893				0.560346				0.543217				0.644751				0.62342
6.4	0.6091				0.600398				0.589047				0.62176				0.574141				0.708236				0.542914				0.511557				0.727121				0.623686				0.502066				0.650102				0.611736
6.8	0.666431				0.613424				0.617988				0.62885				0.603397				0.672689				0.567064				0.555084				0.671839				0.606863				0.570241				0.633833				0.583379
7.2	0.690478				0.647704				0.562931				0.622893				0.648271				0.738069				0.547046				0.538647				0.658701				0.61491				0.580379				0.63843				0.592603
7.6	0.701897				0.662737				0.540599				0.625045				0.657401				0.692508				0.625469				0.543615				0.696927				0.623602				0.61956				0.674899				0.646774
8	0.629545				0.636892				0.571981				0.596268				0.580478				0.674931				0.676849				0.623173				0.699258				0.630715				0.537467				0.674125				0.680856
8.4	0.641052				0.61318				0.61054				0.619157				0.606233				0.696279				0.643749				0.568326				0.674153				0.596131				0.585783				0.621707				0.62889
8.8	0.737638				0.617147				0.573905				0.643549				0.56747				0.649192				0.584084				0.559979				0.691913				0.602202				0.626241				0.594613				0.601327
9.2	0.637831				0.618716				0.582923				0.585999				0.566903				0.686301				0.593253				0.64338				0.683748				0.603495				0.570112				0.628982				0.612318
9.6	0.614843				0.602398				0.545511				0.640715				0.628465				0.740627				0.647797				0.648608				0.669257				0.567569				0.535471				0.649156				0.626495
10	0.694151				0.651236				0.58247				0.616304				0.619872				0.685589				0.622003				0.580138				0.690237				0.609688				0.618074				0.691264				0.659633
10.4	0.664305				0.62248				0.604846				0.618348				0.604048				0.731917				0.72131				0.603096				0.623268				0.601143				0.601129				0.669257				0.659818
10.8	0.70314				0.592237				0.60374				0.641188				0.581635				0.73411				0.669212				0.671971				0.623729				0.597927				0.658035				0.650699				0.651751
11.2	0.727752				0.646482				0.616652				0.600433				0.624122				0.658546				0.684372				0.661006				0.610218				0.616628				0.670659				0.667948				0.655338
11.6	0.683717				0.634423				0.594575				0.640821				0.622638				0.6904				0.629691				0.608988				0.653874				0.698214				0.614671				0.685961				0.678756
12	0.675451				0.624096				0.617005				0.574114				0.605868				0.756816				0.616498				0.624979				0.715658				0.590515				0.593574				0.655222				0.661411
12.4	0.646711				0.653174				0.585062				0.613009				0.57819				0.754072				0.652308				0.661726				0.663629				0.644769				0.578426				0.637485				0.607914
12.8	0.64734				0.674187				0.62472				0.615777				0.58281				0.705935				0.669059				0.646442				0.670421				0.63646				0.577428				0.707789				0.635417
13.2	0.696176				0.658051				0.554844				0.623521				0.601833				0.646099				0.680814				0.624661				0.65787				0.60879				0.621866				0.643743				0.60137
	20
0	1.0179
0.4	0.982099
0.8
1.2	0.176073
1.6	0.389884
2	0.467295
2.4	0.508838
2.8	0.542168
3.2	0.558433
3.6	0.573291
4	0.589019
4.4	0.601789
4.8	0.605987
5.2	0.604327
5.6	0.616816
6	0.624488
6.4	0.620656
6.8	0.62404
7.2	0.632627
7.6	0.640424
8	0.643415
8.4	0.641441
8.8	0.63533
9.2	0.639715
9.6	0.644505
10	0.645955
10.4	0.65355
10.8	0.65489
11.2	0.656457
11.6	0.658058
12	0.651872
12.4	0.653898
12.8	0.653699
13.2	0.641117
min	0.162873				0.146465				0.178505				0.153112				0.121127				0.225576				0.126173				0.151841				0.154009				0.234278				0.0759651				0.193541				0.204061
rec	0.680574				0.638141				0.60018				0.615901				0.600143				0.709737				0.665408				0.637859				0.652333				0.624306				0.614473				0.664763				0.643972
rec-min	0.517701				0.491676				0.421676				0.462789				0.479016				0.484161				0.539236				0.486018				0.498324				0.390027				0.538508				0.471222				0.439911
average(rec-min)	0.47687
rec average	0.652943
min average	0.176073
rec- av min	0.504501				0.462069				0.424108				0.439829				0.42407				0.533664				0.489336				0.461786				0.476261				0.448233				0.438401				0.48869				0.467899
imm	-0.179052				8.24683				15.7847				12.663				15.7922				-5.96993				2.83244				8.30294				5.42867				10.9942				12.9466				2.96054				7.08905
mean(imm)	5.3077
sd(imm)	7.70892
sem(imm	1.40745
fi	8.70539
SEM(FI)	1.38087
			0.528105
mean(imm)	0.176073
sd(imm)	0.471451
sem(imm	6.38375
fi	7.70892
[truncated: 22 more columns]

## Sheet: UVSSA KO 4J
cell1				cell2				cell3				cell4				cell5				cell6				cell7				cell8				cell9				cell10				cell1				cell2				cell3
Channel.001				Channel.001				Channel.001				Channel.001				Channel.001				Channel.001				Channel.001				Channel.001				Channel.001				Channel.001				Channel.001				Channel.001				Channel.001
Axis [s]	ROI1 []	ROI2 []		Axis [s]	ROI1 []	ROI2 []		Axis [s]	ROI1 []	ROI2 []		Axis [s]	ROI1 []	ROI2 []		Axis [s]	ROI1 []	ROI2 []		Axis [s]	ROI1 []	ROI2 []		Axis [s]	ROI1 []	ROI2 []		Axis [s]	ROI1 []	ROI2 []		Axis [s]	ROI1 []	ROI2 []		Axis [s]	ROI1 []	ROI2 []		Axis [s]	ROI1 []	ROI2 []		Axis [s]	ROI1 []	ROI2 []		Axis [s]	ROI1 []
0	58.8384	10.3631		0	43.5425	10.0525		0	36.662	10.172		0	41.5904	9.46845		0	49.6966	10.4923		0	45.3247	10.3163		0	35.8106	9.53846		0	46.9183	9.85524		0	41.8402	9.67064		0	44.5758	9.37419		0	45.9052	15.0127		0	37.8186	14.1167		0	45.2088
0.4	58.1641	9.74617		0.4	43.2371	10.2159		0.4	36.1035	9.88508		0.4	41.9697	9.86488		0.4	49.0979	10.1497		0.4	44.1614	10.2475		0.4	36.4508	9.18813		0.4	44.576	9.39968		0.4	42.2544	9.62553		0.4	43.9273	9.44539		0.4	44.3011	14.6318		0.4	36.9826	13.8057		0.4	44.6301
0.8	0	0		0.8	0	0		0.8	0	0		0.8	0	0		0.8	0	0		0.8	0	0		0.8	0	0		0.8	0	0		0.8	0	0		0.8	0	0		0.8	0	0		0.8	0	0		0.8	0
1.2	18.1948	9.64351		1.2	14.1302	9.78219		1.2	13.6026	9.50989		1.2	13.723	9.49272		1.2	17.4633	9.71053		1.2	14.9745	9.47893		1.2	12.9128	9.11817		1.2	14.563	9.37111		1.2	13.6508	9.05277		1.2	14.4885	9.25809		1.2	20.9823	15.0736		1.2	19.7095	14.4023		1.2	19.6407
1.6	29.1551	10.6849		1.6	19.4245	9.4775		1.6	18.9449	9.07078		1.6	19.0263	9.61788		1.6	26.2724	9.51645		1.6	21.7632	9.60038		1.6	16.9129	9.38016		1.6	20.1035	9.67333		1.6	18.4141	9.26681		1.6	20.0268	8.90534		1.6	27.4398	14.3848		1.6	25.1051	13.8954		1.6	25.4568
2	33.6182	9.93003		2	21.5006	10.0744		2	20.8451	9.71842		2	21.7114	9.56756		2	27.4945	10.2122		2	23.6517	9.64732		2	18.4634	9.30992		2	22.6384	9.6873		2	19.9494	9.5		2	21.8377	9.14968		2	29.5157	14.3738		2	26.7211	14.2323		2	27.2158
2.4	34.6263	10.3815		2.4	22.8168	10.0875		2.4	22.2969	9.70396		2.4	22.7593	9.71571		2.4	30.112	9.45669		2.4	25.4121	9.78276		2.4	19.1145	9.36734		2.4	22.9452	9.61778		2.4	20.7805	9.36809		2.4	22.7344	9.20348		2.4	31.3314	14.6202		2.4	27.3275	13.6962		2.4	26.9598
2.8	36.9322	10.2303		2.8	23.6418	9.90375		2.8	23.2108	9.72298		2.8	24.1511	9.45466		2.8	30.1908	9.80647		2.8	25.277	9.81015		2.8	20.1082	9.36176		2.8	24.2017	9.81365		2.8	20.8922	9.2817		2.8	23.5147	8.94337		2.8	32.662	14.5316		2.8	27.6468	14.2603		2.8	29.1877
3.2	36.9543	10.26		3.2	24.8612	10.3034		3.2	24.0324	9.75114		3.2	23.6793	9.38289		3.2	32.3288	9.56743		3.2	26.7243	9.72854		3.2	20.2105	9.08584		3.2	23.8917	9.42603		3.2	20.9574	9.36723		3.2	23.5877	9.03681		3.2	32.7835	14.5975		3.2	28.4604	13.9686		3.2	29.0611
3.6	38.4407	10.0521		3.6	25.7347	10.1525		3.6	24.7504	9.60578		3.6	25.1795	9.40766		3.6	30.3769	9.8432		3.6	28.0631	9.77912		3.6	20.3093	9.53428		3.6	24.6212	9.62286		3.6	21.0985	9.18383		3.6	24.8076	9.07686		3.6	32.6759	14.6334		3.6	28.0817	14.4265		3.6	29.2777
4	39.5489	9.8381		4	25.7139	10.2328		4	24.8012	10.1492		4	25.701	9.59949		4	31.0901	9.44956		4	26.9252	9.69751		4	20.6369	9.38573		4	25.1648	9.83365		4	22.1142	9.22723		4	24.7677	9.50405		4	33.4201	14.7602		4	27.7296	13.7716		4	29.3706
4.4	39.4245	10.1593		4.4	25.6401	10.0553		4.4	24.5041	10.1339		4.4	25.0172	9.90217		4.4	30.2494	9.84759		4.4	28.0728	9.8069		4.4	21.7503	9.36037		4.4	25.3446	9.70476		4.4	22.0313	9.3034		4.4	24.3349	9.49717		4.4	33.3192	15.1102		4.4	28.1027	14.1959		4.4	29.415
4.8	39.6984	10.3708		4.8	27.0801	10.1244		4.8	24.8667	9.44521		4.8	25.3564	9.76475		4.8	31.0084	10.1151		4.8	27.6424	9.83448		4.8	20.3719	9.38183		4.8	25.0072	9.76698		4.8	22.1172	9.33447		4.8	24.5779	9.33374		4.8	33.9573	14.1146		4.8	29.2817	14.0017		4.8	29.3466
5.2	38.3691	10.1813		5.2	27.3727	10.0528		5.2	24.7777	9.77397		5.2	26.1822	9.32746		5.2	30.322	9.90296		5.2	29.3879	9.9251		5.2	20.5982	9.22269		5.2	24.9718	9.76508		5.2	22.6932	9.05745		5.2	25.434	9.26537		5.2	33.6876	14.4214		5.2	29.1042	13.9411		5.2	29.8397
5.6	39.7495	10.2247		5.6	27.729	10.2328		5.6	26.0169	9.64384		5.6	26.3622	9.43474		5.6	30.6553	9.8591		5.6	28.1321	9.709		5.6	21.1256	9.08919		5.6	25.4721	9.55079		5.6	22.1349	9.24681		5.6	25.1774	9.01861		5.6	33.7428	14.6467		5.6	28.9593	14.3049		5.6	29.6396
6	40.8823	10.0802		6	27.4222	9.95906		6	26.0957	9.95967		6	25.4391	9.83423		6	30.4292	9.20285		6	28.0949	9.75364		6	20.9839	9.13963		6	26.1937	9.41683		6	23.0157	9.35532		6	25.5671	9.14401		6	34.1162	14.2093		6	28.2848	13.5399		6	30.2331
6.4	39.1592	9.93922		6.4	27.0101	9.90188		6.4	26.0958	9.95358		6.4	26.2465	9.49017		6.4	30.8389	9.24232		6.4	28.4369	9.76303		6.4	21.5452	9.3534		6.4	26.3521	9.53937		6.4	23.0317	9.49532		6.4	25.8792	9.4818		6.4	33.6745	14.6766		6.4	29.4501	14.3104		6.4	29.4222
6.8	39.4826	10.3422		6.8	27.4883	10.2856		6.8	26.3843	9.8204		6.8	26.9449	9.85517		6.8	30.6539	9.63268		6.8	27.575	9.91054		6.8	22.079	9.233		6.8	26.4701	9.66825		6.8	23.5249	9.43617		6.8	24.9589	9.04045		6.8	33.943	14.3671		6.8	29.2178	14.055		6.8	31.5183
7.2	39.9104	10.094		7.2	26.8188	10.0056		7.2	25.1257	10.1454		7.2	26.5745	9.3364		7.2	32.2277	9.27906		7.2	27.9627	9.74502		7.2	21.4325	9.49359		7.2	26.6428	9.75143		7.2	22.7947	9.53574		7.2	25.9366	9.32241		7.2	33.7625	13.9612		7.2	30.0315	14.3528		7.2	29.8104
7.6	40.9733	10.2692		7.6	27.4645	10.0784		7.6	25.5186	9.69482		7.6	25.8046	9.55223		7.6	30.8327	9.78783		7.6	28.4585	9.86418		7.6	21.722	9.6675		7.6	25.9391	9.81841		7.6	24.0947	9.37106		7.6	24.7825	9.80704		7.6	34.2555	14.5011		7.6	30.1768	13.9884		7.6	30.9717
8	40.5641	10.0735		8	27.2542	10.2569		8	25.6307	9.95053		8	26.4658	9.50115		8	30.5663	9.83498		8	28.0649	9.7433		8	21.5594	9.50641		8	25.2203	9.55302		8	22.5669	9.35064		8	25.0509	9.24393		8	34.1952	14.3289		8	29.372	13.7788		8	30.0405
8.4	39.7724	9.92697		8.4	27.8346	9.80156		8.4	24.8959	9.83333		8.4	26.3629	9.59361		8.4	30.7639	9.65899		8.4	28.7415	9.67356		8.4	21.3683	9.45652		8.4	25.7743	9.74317		8.4	23.336	9.51532		8.4	24.82	9.26254		8.4	34.7083	14.7536		8.4	29.6386	13.792		8.4	31.1776
8.8	39.6389	10.3636		8.8	26.6243	9.76031		8.8	25.7063	10.1522		8.8	26.3845	9.494		8.8	30.9362	9.56798		8.8	28.2033	9.39617		8.8	21.8786	9.41918		8.8	26.0597	9.76381		8.8	23.5313	9.26809		8.8	24.6941	9.21885		8.8	33.9872	14.2962		8.8	29.8905	13.9191		8.8	31.0759
9.2	39.849	10.0659		9.2	26.1538	9.81781		9.2	26.0804	9.73744		9.2	25.9694	9.50932		9.2	31.2596	9.92379		9.2	28.7794	9.7318		9.2	21.0602	9.38712		9.2	25.098	9.56159		9.2	23.738	9.59957		9.2	25.6027	9.4288		9.2	34.1855	14.5377		9.2	28.9198	14.1145		9.2	30.9041
9.6	39.2355	10.26		9.6	26.6558	10.1975		9.6	25.2528	9.45053		9.6	26.6663	9.42835		9.6	32.1972	9.95504		9.6	28.9885	10.022		9.6	20.8873	9.2199		9.6	25.9951	9.67873		9.6	23.5206	9.45915		9.6	24.8673	9.11044		9.6	34.2965	14.3411		9.6	28.998	13.951		9.6	30.7399
10	39.2613	10.1088		10	26.8891	9.88687		10	25.6311	9.72298		10	26.8783	9.84521		10	31.5607	9.91009		10	28.3143	9.8546		10	21.1946	9.57581		10	25.8373	9.6581		10	23.6461	9.59574		10	24.8157	8.88066		10	34.2154	14.17		10	29.4417	14.1172		10	31.736
10.4	40.0292	10.0031		10.4	27.6677	10.3506		10.4	25.6565	9.66819		10.4	26.5989	9.60792		10.4	30.6671	10.4441		10.4	28.6822	9.91552		10.4	21.5726	9.59058		10.4	25.6548	9.50825		10.4	24.2288	9.04723		10.4	24.7081	9.40817		10.4	34.1085	14.4319		10.4	29.0093	14.3159		10.4	31.8353
10.8	40.0697	9.9285		10.8	26.4899	10.0619		10.8	25.2255	9.80441		10.8	26.5475	9.82912		10.8	32.1012	9.65789		10.8	28.6752	9.88065		10.8	21.0425	9.517		10.8	25.9509	9.4927		10.8	24.3464	9.46128		10.8	25.2138	9.27427		10.8	34.4654	14.3688		10.8	28.7973	13.9158		10.8	30.752
11.2	39.0863	10.2743		11.2	26.9988	9.88344		11.2	25.1618	10.0244		11.2	26.7802	9.4894		11.2	30.2923	9.8761		11.2	28.9303	9.75364		11.2	20.2963	9.28317		11.2	26.096	9.4781		11.2	23.3947	9.29064		11.2	25.3789	9.38633		11.2	34.0214	14.6179		11.2	28.9404	13.5063		11.2	31.8869
11.6	39.7762	10.2952		11.6	27.1397	10.1744		11.6	24.8695	9.46423		11.6	26.5893	9.49246		11.6	29.921	9.73629		11.6	28.4972	9.81839		11.6	20.6522	9.4189		11.6	25.6446	9.41746		11.6	23.5368	9.40511		11.6	25.4824	9.14806		11.6	34.8223	14.9308		11.6	28.792	13.9191		11.6	31.4113
12	40.1479	10.3386		12	28.0893	9.95781		12	25.9722	9.83181		12	26.8437	9.54049		12	31.1117	9.49068		12	28.6405	9.70613		12	20.3739	9.35897		12	25.7664	9.7819		12	24.0081	9.48809		12	24.0962	9.46804		12	35.2858	14.3649		12	28.699	13.8767		12	30.575
12.4	39.6539	10.1333		12.4	27.7897	9.86844		12.4	26.3168	9.9589		12.4	26.2032	9.67816		12.4	31.2865	9.83882		12.4	28.8336	9.93123		12.4	20.521	9.33027		12.4	26.2913	9.57937		12.4	23.4806	9.56468		12.4	24.7835	9.08212		12.4	35.7307	14.6429		12.4	28.9646	13.7056		12.4	31.448
12.8	39.4843	10.5245		12.8	26.9692	9.84156		12.8	25.1327	10.2382		12.8	26.2582	9.4447		12.8	31.8736	10.0362		12.8	29.7358	10.0308		12.8	19.9826	9.44119		12.8	25.6642	9.61492		12.8	23.617	9.05149		12.8	25.0866	9.01901		12.8	34.4227	14.4579		12.8	28.5724	14.1167		12.8	31.9424
13.2	40.9639	10.0807		13.2	27.5147	9.98938		13.2	25.8593	9.94521		13.2	25.4374	9.50932		13.2	31.3615	10.2198		13.2	29.6692	9.69923		13.2	20.4275	9.2121		13.2	25.362	9.82317		13.2	23.4944	9.12255		13.2	23.7459	9.26335		13.2	35.1883	14.7492		13.2	28.6097	14.082		13.2	32.8567
0	48.4753				33.49				26.49				32.1219				39.2043				35.0084				26.2721				37.0631				32.1695				35.2016				30.8925				23.7019				31.2602
0.4	48.418				33.0212				26.2184				32.1048				38.9482				33.9139				27.2627				35.1763				32.6289				34.4819				29.6693				23.1768				30.6341
0.8	0				0				0				0				0				0				0				0				0				0				0				0				0
1.2	8.55127				4.34802				4.0927				4.23024				7.75281				5.49554				3.79462				5.19187				4.59799				5.23036				5.90863				5.30714				5.97184
1.6	18.4702				9.94697				9.87408				9.40837				16.756				12.1628				7.53279				10.4302				9.14734				11.1215				13.055				11.2097				11.9526
2	23.6882				11.4263				11.1267				12.1439				17.2824				14.0044				9.15352				12.9511				10.4494				12.688				15.1419				12.4888				13.398
2.4	24.2447				12.7293				12.593				13.0436				20.6553				15.6294				9.74715				13.3274				11.4124				13.5309				16.7112				13.6313				13.2172
2.8	26.7018				13.738				13.4878				14.6965				20.3843				15.4668				10.7464				14.388				11.6105				14.5713				18.1305				13.3865				15.1506
3.2	26.6943				14.5577				14.2813				14.2964				22.7614				16.9957				11.1246				14.4656				11.5902				14.5509				18.1861				14.4917				15.514
3.6	28.3886				15.5822				15.1446				15.7718				20.5337				18.284				10.775				14.9984				11.9146				15.7308				18.0424				13.6551				15.7104
4	29.7108				15.4811				14.6521				16.1015				21.6406				17.2277				11.2512				15.3311				12.8869				15.2637				18.6599				13.958				15.7003
4.4	29.2651				15.5848				14.3701				15.115				20.4019				18.266				12.3899				15.6398				12.7279				14.8377				18.209				13.9068				15.7226
4.8	29.3277				16.9558				15.4215				15.5917				20.8933				17.8079				10.9901				15.2402				12.7827				15.2442				19.8427				15.28				15.6528
5.2	28.1878				17.3199				15.0037				16.8548				20.419				19.4628				11.3755				15.2068				13.6357				16.1687				19.2662				15.1631				16.0531
5.6	29.5247				17.4962				16.3731				16.9275				20.7962				18.4231				12.0364				15.9214				12.8881				16.1588				19.0961				14.6544				15.6495
6	30.8021				17.4631				16.136				15.6049				21.2263				18.3412				11.8442				16.7769				13.6604				16.4231				19.9069				14.7449				16.4385
6.4	29.22				17.1082				16.1422				16.7563				21.5966				18.6739				12.1918				16.8127				13.5363				16.3974				18.9978				15.1397				15.8523
6.8	29.1404				17.2027				16.5639				17.0897				21.0212				17.6645				12.846				16.8018				14.0888				15.9185				19.5759				15.1627				17.8505
7.2	29.8164				16.8132				14.9804				17.2381				22.9486				18.2177				11.9389				16.8914				13.2589				16.6142				19.8013				15.6787				16.3872
7.6	30.7042				17.386				15.8237				16.2524				21.0449				18.5943				12.0545				16.1207				14.7236				14.9755				19.7544				16.1883				17.2878
8	30.4906				16.9973				15.6802				16.9646				20.7314				18.3216				12.053				15.6673				13.2163				15.8069				19.8663				15.5933				16.35
8.4	29.8454				18.033				15.0626				16.7693				21.1049				19.0679				11.9118				16.0312				13.8207				15.5574				19.9547				15.8466				17.5597
8.8	29.2752				16.864				15.5541				16.8905				21.3682				18.8071				12.4594				16.2959				14.2633				15.4753				19.6909				15.9714				17.1411
9.2	29.7831				16.3359				16.343				16.4601				21.3358				19.0476				11.6731				15.5364				14.1384				16.1739				19.6479				14.8053				17.0196
9.6	28.9756				16.4583				15.8022				17.238				22.2422				18.9664				11.6674				16.3164				14.0614				15.7568				19.9554				15.0469				17.2115
10	29.1525				17.0022				15.9081				17.0331				21.6506				18.4597				11.6188				16.1792				14.0504				15.935				20.0454				15.3245				17.9146
10.4	30.0262				17.317				15.9883				16.991				20.223				18.7667				11.982				16.1466				15.1816				15.2999				19.6766				14.6934				17.7836
10.8	30.1412				16.428				15.4211				16.7183				22.4433				18.7946				11.5255				16.4582				14.8851				15.9396				20.0967				14.8816				17.1546
11.2	28.812				17.1154				15.1374				17.2908				20.4162				19.1767				11.0131				16.6179				14.104				15.9926				19.4035				15.4341				18.2632
11.6	29.481				16.9653				15.4053				17.0968				20.1847				18.6788				11.2333				16.2271				14.1317				16.3344				19.8915				14.8729				18.1208
12	29.8093				18.1315				16.1404				17.3032				21.621				18.9344				11.015				15.9845				14.52				14.6282				20.9209				14.8223				16.8875
12.4	29.5206				17.9213				16.3579				16.525				21.4477				18.9024				11.1908				16.7119				13.916				15.7014				21.0878				15.259				17.5099
12.8	28.9598				17.1276				14.8945				16.8135				21.8374				19.705				10.5415				16.0493				14.5655				16.0676				19.9647				14.4557				18.414
13.2	30.8832				17.5254				15.9141				15.9281				21.1416				19.9699				11.2154				15.5389				14.3718				14.4826				20.4392				14.5277				19.2527
0	1.00059				1.00705				1.00515				1.00027				1.00328				1.01588				0.981496				1.02612				0.992911				1.01033				1.0202				1.0112				1.01012
0.4	0.999409				0.992952				0.994848				0.999733				0.996724				0.984119				1.0185				0.973883				1.00709				0.989672				0.979803				0.9888				0.989885
0.8	0				0				0				0				0				0				0				0				0				0				0				0				0
1.2	0.176509				0.130746				0.155296				0.131728				0.198402				0.159471				0.141763				0.143741				0.141917				0.150118				0.195127				0.22642				0.192969
1.6	0.38125				0.299107				0.374668				0.292974				0.428802				0.352942				0.281417				0.288767				0.282332				0.319201				0.43113				0.478243				0.386226
2	0.488955				0.343589				0.422199				0.378157				0.442273				0.406382				0.341965				0.35856				0.32252				0.364161				0.500049				0.532814				0.432933
2.4	0.500443				0.382772				0.477836				0.406173				0.52859				0.453536				0.364143				0.368979				0.352244				0.388354				0.551873				0.581557				0.427089
2.8	0.55116				0.413104				0.51179				0.457643				0.521655				0.448819				0.401475				0.398343				0.358356				0.418214				0.598743				0.571113				0.489564
3.2	0.551005				0.437754				0.541899				0.445186				0.582487				0.493185				0.415604				0.400492				0.35773				0.417628				0.60058				0.618266				0.501306
3.6	0.585978				0.468559				0.574656				0.491129				0.525477				0.530569				0.402544				0.415241				0.367745				0.451492				0.595836				0.582573				0.507653
4	0.613269				0.46552				0.555967				0.501397				0.553804				0.499917				0.420332				0.424454				0.397755				0.438086				0.616226				0.595493				0.507327
4.4	0.60407				0.468637				0.545269				0.470677				0.522104				0.530045				0.462873				0.433				0.392845				0.42586				0.601337				0.593309				0.508048
4.8	0.60536				0.509862				0.585165				0.485521				0.53468				0.516754				0.410577				0.421937				0.394537				0.437527				0.655288				0.651897				0.505792
5.2	0.581832				0.520811				0.569311				0.524853				0.522543				0.564776				0.424977				0.42101				0.420867				0.464061				0.63625				0.646906				0.518727
5.6	0.609428				0.526114				0.621272				0.527117				0.532195				0.534605				0.449667				0.440794				0.39779				0.463777				0.63063				0.625205				0.505684
6	0.635794				0.525118				0.612277				0.485931				0.543203				0.53223				0.442487				0.464481				0.421626				0.471363				0.657408				0.629064				0.531179
6.4	0.603138				0.514447				0.61251				0.521787				0.552678				0.541883				0.455471				0.465473				0.417799				0.470625				0.627387				0.645908				0.512239
6.8	0.601495				0.517286				0.62851				0.532168				0.537954				0.512592				0.479914				0.465171				0.434849				0.45688				0.646477				0.646892				0.576806
7.2	0.615449				0.505575				0.568425				0.53679				0.587278				0.528645				0.446024				0.46765				0.409236				0.476849				0.65392				0.668906				0.529522
7.6	0.633773				0.522801				0.600426				0.506095				0.53856				0.539574				0.450341				0.446313				0.454443				0.429814				0.652372				0.690647				0.558623
8	0.629364				0.511111				0.59498				0.528273				0.530536				0.531659				0.450287				0.433761				0.407919				0.453678				0.656067				0.665261				0.528319
8.4	0.616048				0.542255				0.571545				0.522191				0.540097				0.553317				0.44501				0.443835				0.426576				0.446518				0.658987				0.676068				0.56741
8.8	0.604278				0.507104				0.590194				0.525965				0.546834				0.545749				0.46547				0.451164				0.440235				0.444159				0.650276				0.681391				0.553884
9.2	0.614762				0.491224				0.620129				0.512562				0.546005				0.552726				0.436094				0.430137				0.436381				0.464211				0.648853				0.631643				0.549956
9.6	0.598092				0.494903				0.59961				0.536785				0.5692				0.550371				0.435883				0.451731				0.434005				0.45224				0.65901				0.641952				0.556158
10	0.601745				0.511259				0.603627				0.530407				0.554061				0.535667				0.434064				0.447932				0.433664				0.457354				0.661982				0.653794				0.578878
10.4	0.619779				0.520726				0.60667				0.529094				0.517527				0.544574				0.447636				0.447029				0.468579				0.439126				0.649803				0.62687				0.574645
10.8	0.622153				0.493993				0.585148				0.520604				0.574346				0.545384				0.430581				0.455657				0.459428				0.457485				0.663675				0.634896				0.55432
11.2	0.594717				0.514661				0.574383				0.538432				0.52247				0.556473				0.411438				0.460078				0.43532				0.459006				0.640782				0.658468				0.59014
11.6	0.608526				0.510149				0.584547				0.532391				0.516547				0.542026				0.419663				0.44926				0.436174				0.468816				0.656899				0.634528				0.585541
12	0.615303				0.545217				0.612442				0.538817				0.553304				0.549442				0.411507				0.442541				0.44816				0.419847				0.690896				0.632367				0.545688
12.4	0.609344				0.538896				0.620693				0.514585				0.548869				0.548512				0.418074				0.462681				0.429516				0.45065				0.696407				0.651001				0.565801
12.8	0.597767				0.51503				0.565165				0.523567				0.558842				0.571803				0.393817				0.444336				0.449565				0.461159				0.659318				0.616728				0.595014
13.2	0.637469				0.526991				0.603853				0.495996				0.541036				0.579492				0.418996				0.430205				0.443586				0.415668				0.674986				0.619797				0.622116
	20
0	1.0058
0.4	0.994195
0.8
1.2	0.177157
1.6	0.376676
2	0.432304
2.4	0.466244
2.8	0.493661
3.2	0.508935
3.6	0.519354
4	0.523689
4.4	0.525935
4.8	0.531718
5.2	0.539132
5.6	0.544486
6	0.55188
6.4	0.555534
6.8	0.552837
7.2	0.554949
7.6	0.555737
8	0.551715
8.4	0.556135
8.8	0.557897
9.2	0.554798
9.6	0.557011
10	0.559805
10.4	0.560273
10.8	0.559933
11.2	0.555473
11.6	0.554439
12	0.560563
12.4	0.562554
12.8	0.557035
13.2	0.55668
min	0.176509				0.130746				0.155296				0.131728				0.198402				0.159471				0.141763				0.143741				0.141917				0.150118				0.195127				0.22642				0.192969
rec	0.613132				0.520708				0.594113				0.524186				0.541618				0.554713				0.418964				0.448973				0.446291				0.44647				0.666596				0.634332				0.579158
rec-min	0.436623				0.389962				0.438817				0.392457				0.343215				0.395243				0.277201				0.305233				0.304374				0.296352				0.471468				0.407912				0.386189
average(rec-min)	0.381212
rec average	0.558369
min average	0.177157
rec- av min	0.435976				0.343552				0.416956				0.347029				0.364461				0.377557				0.241808				0.271817				0.269135				0.269313				0.489439				0.457175				0.402002
imm	13.2414				31.6337				17.0262				30.9416				27.4727				24.8667				51.8806				45.9088				46.4426				46.407				2.60219				9.0227				20.0022
mean(imm)	24.1392
sd(imm)	17.7104
sem(imm	3.23347
fi	16.5278
SEM(FI)	2.56523
			0.454046
mean(imm)	0.177157
sd(imm)	0.462708
sem(imm	7.92178
fi	17.7104
[truncated: 22 more columns]

## Sheet: UVSSA KO
cell1				cell2				cell3				cell4				cell5				cell6				cell7				cell8				cell9				cell10				cell1				cell2				cell3
Channel.001				Channel.001				Channel.001				Channel.001				Channel.001				Channel.001				Channel.001				Channel.001				Channel.001				Channel.001				Channel.001				Channel.001				Channel.001
Axis [s]	ROI1 []	ROI2 []		Axis [s]	ROI1 []	ROI2 []		Axis [s]	ROI1 []	ROI2 []		Axis [s]	ROI1 []	ROI2 []		Axis [s]	ROI1 []	ROI2 []		Axis [s]	ROI1 []	ROI2 []		Axis [s]	ROI1 []	ROI2 []		Axis [s]	ROI1 []	ROI2 []		Axis [s]	ROI1 []	ROI2 []		Axis [s]	ROI1 []	ROI2 []		Axis [s]	ROI1 []	ROI2 []		Axis [s]	ROI1 []	ROI2 []		Axis [s]	ROI1 []
0	42.1759	7.21666		0	43.0601	6.44987		0	49.5315	10.2395		0	45.2097	14.1475		0	41.0667	8.71622		0	46.0634	17.5525		0	49.6944	8.4615		0	51.9106	12.1292		0	44.7244	8.09056		0	39.1885	8.14837		0	35.2533	10.9411		0	40.1092	11.1656		0	32.2573
0.4	40.1886	7.28757		0.4	42.222	6.49361		0.4	49.1171	9.75788		0.4	44.63	13.9303		0.4	39.5314	8.53103		0.4	46.1977	16.6066		0.4	47.5343	8.3025		0.4	51.5914	12.2605		0.4	43.6649	8.09545		0.4	38.8946	8.38537		0.4	35.5581	11.6134		0.4	39.9519	11.6066		0.4	31.807
0.8	0	0		0.8	0	0		0.8	0	0		0.8	0	0		0.8	0	0		0.8	0	0		0.8	0	0		0.8	0	0		0.8	0	0		0.8	0	0		0.8	0	0		0.8	0	0		0.8	0
1.2	11.6809	6.97094		1.2	12.2941	6.04917		1.2	14.5868	7.89338		1.2	13.6681	9.61335		1.2	12.5512	7.28278		1.2	14.1352	9.97511		1.2	13.8639	7.5095		1.2	14.7933	9.63744		1.2	12.7513	7.0979		1.2	11.4976	7.47642		1.2	14.9171	11.0716		1.2	15.9632	10.6351		1.2	14.8173
1.6	17.5792	7.1941		1.6	19.7254	6.33078		1.6	23.0237	8.17069		1.6	20.3677	10.2788		1.6	18.9979	7.48899		1.6	20.7437	10.5926		1.6	21.0436	7.5435		1.6	21.3173	9.92308		1.6	19.529	7.21049		1.6	16.9255	7.5126		1.6	20.5744	10.9714		1.6	22.6007	10.6827		1.6	19.2714
2	21.2264	7.15203		2	23.5247	6.27458		2	27.6244	8.44958		2	22.3997	9.76963		2	21.4557	7.53754		2	24.5334	11.527		2	24.7142	7.609		2	25.231	9.96923		2	21.986	7.16189		2	19.9862	7.91911		2	22.9566	10.9252		2	24.8642	10.6946		2	21.5011
2.4	23.3585	7.15853		2.4	25.0048	6.35504		2.4	30.8528	8.34296		2.4	24.338	10.1908		2.4	23.1648	7.41091		2.4	25.5252	12.6916		2.4	27.9874	7.3445		2.4	26.9915	9.60462		2.4	24.3699	7.42867		2.4	20.9475	7.6626		2.4	24.695	11.0437		2.4	26.0074	10.7376		2.4	23.4778
2.8	24.6108	7.11494		2.8	25.9065	6.26245		2.8	31.2777	8.42962		2.8	27.7468	10.8716		2.8	25.2111	7.35836		2.8	27.9493	11.7025		2.8	28.6435	7.75		2.8	27.438	10.2062		2.8	24.818	7.38706		2.8	21.5909	7.73577		2.8	25.3589	10.8688		2.8	27.855	11.0761		2.8	23.1892
3.2	25.294	7.17502		3.2	26.1749	6.38282		3.2	32.9379	8.64076		3.2	28.0517	10.8012		3.2	25.4886	7.40591		3.2	28.7888	11.7778		3.2	30.3643	7.764		3.2	29.8034	10.0682		3.2	26.4802	7.61888		3.2	22.8876	7.87317		3.2	25.9378	11.2413		3.2	28.401	10.7785		3.2	24.1769
3.6	25.7298	7.08827		3.6	27.0942	6.36718		3.6	32.2336	7.9937		3.6	28.7048	10.617		3.6	26.1906	7.57457		3.6	30.0693	12.8312		3.6	30.6671	7.6475		3.6	31.103	10.2308		3.6	27.3865	7.52832		3.6	23.7334	7.63171		3.6	26.1045	10.752		3.6	28.3782	11.2283		3.6	24.081
4	25.5818	7.21644		4	27.7391	6.13729		4	34.2006	8.18592		4	29.5987	10.504		4	26.5108	7.81832		4	32.0406	12.8197		4	30.4701	7.797		4	30.3243	9.84667		4	27.0552	7.45979		4	24.3309	7.93496		4	25.664	10.903		4	29.872	10.9156		4	25.0307
4.4	26.3806	7.33485		4.4	28.5203	6.33269		4.4	34.361	8.44013		4.4	29.5118	11.2443		4.4	28.3924	7.93443		4.4	31.1024	13.0115		4.4	31.6948	7.9565		4.4	30.8548	9.9		4.4	28.1425	7.21434		4.4	24.3677	7.8439		4.4	26.8287	11.2067		4.4	29.2537	10.7697		4.4	25.0869
4.8	27.2178	6.98786		4.8	27.4869	6.20881		4.8	34.9484	8.35504		4.8	30.3796	10.7241		4.8	27.4669	7.77027		4.8	31.1431	13.2216		4.8	31.2034	7.7255		4.8	32.7764	9.94103		4.8	29.8985	7.26643		4.8	25.1896	7.57886		4.8	27.2481	11.1831		4.8	29.4444	10.6247		4.8	25.636
5.2	28.1375	7.23617		5.2	28.3951	6.17816		5.2	35.7714	8.24055		5.2	31.1882	11.1533		5.2	27.7939	7.48599		5.2	30.5113	12.7183		5.2	32.6569	7.497		5.2	32.8429	10.9415		5.2	29.5425	7.46119		5.2	25.5321	7.7252		5.2	26.5855	11.1192		5.2	30.3121	10.663		5.2	25.6139
5.6	27.83	7.1941		5.6	28.5504	6.52618		5.6	36.1081	8.5105		5.6	31.123	11.1739		5.6	28.3325	7.88539		5.6	31.4925	12.2222		5.6	32.2802	7.7755		5.6	33.3877	10.2149		5.6	29.1896	7.09091		5.6	26.0049	7.87276		5.6	26.8722	11.6448		5.6	31.0739	10.647		5.6	25.8927
6	28.6855	7.31685		6	28.4086	5.9569		6	36.8364	8.41859		6	31.2433	11.8753		6	27.7015	7.63313		6	31.2912	12.9229		6	32.5089	7.546		6	33.6702	10.0667		6	29.9518	7.60769		6	26.7276	7.85041		6	26.7639	11.1217		6	30.0246	11.2112		6	25.5581
6.4	28.3759	6.97701		6.4	28.8036	6.30811		6.4	35.1111	8.73267		6.4	31.3018	11.5781		6.4	27.7754	7.67918		6.4	31.3919	13.1542		6.4	33.2857	7.717		6.4	34.3434	9.84564		6.4	29.6044	7.28811		6.4	26.5303	7.91504		6.4	27.8318	11.1862		6.4	30.6725	10.8297		6.4	25.0447
6.8	29.2915	7.05075		6.8	28.6015	6.30811		6.8	35.0335	8.51103		6.8	31.5768	11.2318		6.8	27.8509	7.77578		6.8	32.0198	12.9532		6.8	33.2853	7.939		6.8	33.6792	10.1077		6.8	30.4676	7.30175		6.8	26.9266	7.83333		6.8	27.6456	11.1771		6.8	30.9215	11.2857		6.8	25.7459
7.2	29.893	7.16526		7.2	29.0564	6.25575		7.2	36.3835	8.13761		7.2	31.678	11.5451		7.2	28.717	7.64064		7.2	32.0875	13.0158		7.2	31.8964	7.629		7.2	33.8102	10.8487		7.2	30.5651	7.40734		7.2	26.9053	7.80285		7.2	27.1572	11.272		7.2	31.069	10.603		7.2	25.2088
7.6	29.3408	7.2995		7.6	28.798	6.45243		7.6	35.8858	8.5625		7.6	31.5412	11.303		7.6	28.8464	7.71221		7.6	32.2054	12.6715		7.6	32.3703	7.8955		7.6	33.5239	10.5318		7.6	30.8078	7.54161		7.6	27.5398	7.83171		7.6	27.9307	11.2868		7.6	30.2092	11.0062		7.6	25.9655
8	28.4446	7.28345		8	29.0305	6.27874		8	35.485	8.68908		8	32.1239	11.7946		8	28.4787	7.52853		8	33.0827	13.2155		8	32.6762	7.692		8	35.0436	10.2964		8	32.0688	7.33566		8	26.9535	8.19472		8	26.7903	11.2871		8	30.4641	10.9969		8	25.5274
8.4	29.8787	7.30991		8.4	29.3864	6.41571		8.4	34.8434	8.39758		8.4	30.8203	11.3632		8.4	27.8403	7.75826		8.4	33.2467	12.3352		8.4	33.0813	7.8015		8.4	35.105	10.3769		8.4	31.4435	7.34091		8.4	27.0362	8.28496		8.4	26.6068	11.2423		8.4	30.702	11.2645		8.4	26.291
8.8	29.1254	7.27781		8.8	29.4532	6.41667		8.8	35.4516	8.56565		8.8	30.9698	11.3969		8.8	28.9753	7.98048		8.8	32.4195	12.8136		8.8	33.4887	7.647		8.8	34.8534	10.2487		8.8	32.3831	7.75944		8.8	26.9694	8.17886		8.8	28.0736	11.2688		8.8	30.688	11.2174		8.8	26.7119
9.2	28.7577	7.34917		9.2	28.8539	6.29023		9.2	36.2671	8.58088		9.2	30.9244	11.4255		9.2	29.4181	7.51451		9.2	32.5227	12.7899		9.2	34.2833	7.559		9.2	35.4202	10.6313		9.2	31.6023	7.18741		9.2	26.3103	8.25163		9.2	27.3413	11.2533		9.2	32.4828	11.6993		9.2	26.284
9.6	29.3169	7.1594		9.6	29.3552	6.30683		9.6	36.0254	8.57878		9.6	31.9057	11.5304		9.6	29.0908	7.91792		9.6	33.0762	12.5124		9.6	32.3335	8.013		9.6	34.7639	10.4221		9.6	31.3012	7.52063		9.6	27.1176	8.16016		9.6	27.4035	11.0949		9.6	32.2357	10.6501		9.6	26.0902
10	29.3098	7.29104		10	29.5419	6.62612		10	36.5242	8.41229		10	31.8552	11.3734		10	28.8846	7.82533		10	33.4424	12.7486		10	33.2596	8.1945		10	34.4627	10.5938		10	31.6852	7.50804		10	27.4401	8.21098		10	27.5189	11.0963		10	31.716	10.7686		10	25.7965
10.4	28.7903	7.28584		10.4	29.7739	6.44285		10.4	37.3443	8.58666		10.4	32.7992	11.5598		10.4	29.7176	7.52753		10.4	32.238	12.4226		10.4	32.7489	8.0715		10.4	34.5419	10.1318		10.4	31.3878	7.55979		10.4	26.8384	7.92073		10.4	27.2842	11.454		10.4	31.51	10.7862		10.4	26.0283
10.8	29.5532	7.14487		10.8	28.4318	6.13665		10.8	36.6441	8.77626		10.8	31.6222	11.6434		10.8	30.2545	7.98398		10.8	31.9569	12.5021		10.8	34.0795	8.1215		10.8	36.0351	10.301		10.8	31.6322	7.81538		10.8	27.3711	8.09675		10.8	28.3213	11.5591		10.8	32.7293	10.9633		10.8	26.4754
11.2	29.7826	7.37259		11.2	29.4048	6.23467		11.2	36.4428	8.23372		11.2	32.8232	11.0902		11.2	29.3842	7.74925		11.2	32.0673	12.3594		11.2	33.0614	8.4395		11.2	35.1744	10.1072		11.2	31.1851	7.61853		11.2	27.2852	8.01951		11.2	26.9642	11.5457		11.2	32.6348	11.3571		11.2	26.5795
11.6	30.0646	7.20473		11.6	29.0365	6.29119		11.6	37.0449	8.27889		11.6	32.5871	11.3683		11.6	28.865	7.98148		11.6	31.3057	12.9284		11.6	34.653	7.8805		11.6	35.7789	10.4682		11.6	32.0743	7.41259		11.6	27.4622	7.77846		11.6	27.1633	11.2981		11.6	30.3948	10.9596		11.6	26.7032
12	30.6047	7.2288		12	29.227	6.43519		12	35.6617	9.13708		12	32.3146	11.4094		12	28.9362	7.96146		12	32.9261	12.255		12	33.9587	7.923		12	35.5926	10.4149		12	31.699	7.6486		12	28.0947	7.98333		12	27.2692	11.4589		12	31.7281	11.2909		12	26.7228
12.4	28.9281	7.15702		12.4	28.9578	6.44413		12.4	36.2607	8.36082		12.4	31.7019	11.799		12.4	29.7513	7.8959		12.4	33.0847	13.1451		12.4	33.9188	8.0835		12.4	35.7712	10.3405		12.4	32.9514	7.53287		12.4	26.6455	8.02764		12.4	26.8808	11.3541		12.4	31.2286	11.1149		12.4	25.3471
12.8	28.598	7.21297		12.8	28.9793	6.2749		12.8	37.3796	8.823		12.8	30.9282	11.6471		12.8	28.8433	7.55305		12.8	33.2028	12.275		12.8	32.8891	7.62		12.8	35.0468	10.4133		12.8	31.7842	7.43077		12.8	27.4105	7.88862		12.8	27.6526	11.3541		12.8	32.2462	10.7448		12.8	26.7179
13.2	29.6793	7.14812		13.2	29.1362	6.33493		13.2	36.6978	8.52363		13.2	31.5972	11.3595		13.2	28.3793	7.78278		13.2	33.2243	12.2295		13.2	32.6602	7.799		13.2	34.6459	10.321		13.2	31.1455	7.46084		13.2	28.4519	7.7878		13.2	28.2745	11.2508		13.2	32.6931	11.5663		13.2	26.6569
0	34.9592				36.6102				39.292				31.0622				32.3505				28.5109				41.2329				39.7814				36.6339				31.0401				24.3122				28.9436				20.2027
0.4	32.9011				35.7283				39.3592				30.6997				31.0004				29.5911				39.2318				39.3309				35.5694				30.5092				23.9447				28.3453				20.0752
0.8	0				0				0				0				0				0				0				0				0				0				0				0				0
1.2	4.70996				6.24492				6.69346				4.05476				5.26843				4.16007				6.35443				5.15583				5.65337				4.02114				3.84547				5.32811				3.8755
1.6	10.3851				13.3946				14.853				10.0889				11.5089				10.1511				13.5001				11.3942				12.3185				9.41285				9.60301				11.918				7.77472
2	14.0744				17.2502				19.1748				12.6301				13.9182				13.0063				17.1052				15.2617				14.8241				12.0671				12.0314				14.1695				10.0754
2.4	16.2				18.6497				22.5099				14.1473				15.7539				12.8337				20.6429				17.3869				16.9412				13.2849				13.6513				15.2698				11.5236
2.8	17.4958				19.644				22.848				16.8752				17.8527				16.2468				20.8935				17.2318				17.431				13.8551				14.4901				16.7789				11.409
3.2	18.119				19.7921				24.2972				17.2505				18.0827				17.011				22.6003				19.7352				18.8613				15.0144				14.6966				17.6225				12.3832
3.6	18.6415				20.7271				24.2399				18.0878				18.616				17.2381				23.0196				20.8722				19.8582				16.1017				15.3525				17.15				12.2225
4	18.3654				21.6018				26.0146				19.0947				18.6925				19.2209				22.6731				20.4776				19.5954				16.3959				14.761				18.9564				13.7908
4.4	19.0457				22.1876				25.9209				18.2675				20.458				18.0909				23.7383				20.9548				20.9282				16.5238				15.622				18.484				13.3988
4.8	20.23				21.278				26.5934				19.6554				19.6966				17.9215				23.4779				22.8354				22.6321				17.6108				16.065				18.8197				13.8974
5.2	20.9013				22.2169				27.5309				20.0349				20.3079				17.793				25.1599				21.9014				22.0813				17.8069				15.4662				19.6491				14.0045
5.6	20.6359				22.0242				27.5976				19.9491				20.4471				19.2703				24.5047				23.1728				22.0987				18.1321				15.2274				20.4269				14.1274
6	21.3687				22.4517				28.4178				19.368				20.0684				18.3683				24.9629				23.6035				22.3441				18.8772				15.6422				18.8134				14.1258
6.4	21.3989				22.4955				26.3784				19.7237				20.0962				18.2377				25.5687				24.4977				22.3163				18.6152				16.6455				19.8428				13.3556
6.8	22.2408				22.2934				26.5224				20.3449				20.0751				19.0665				25.3463				23.5715				23.1659				19.0932				16.4685				19.6358				13.5663
7.2	22.7277				22.8007				28.2459				20.1328				21.0764				19.0717				24.2674				22.9615				23.1577				19.1024				15.8852				20.466				13.4059
7.6	22.0413				22.3455				27.3233				20.2382				21.1342				19.5339				24.4748				22.9921				23.2662				19.7081				16.6439				19.203				14.158
8	21.1611				22.7517				26.7959				20.3293				20.9501				19.8671				24.9842				24.7472				24.7332				18.7588				15.5032				19.4672				13.6937
8.4	22.5688				22.9707				26.4458				19.4571				20.082				20.9115				25.2798				24.728				24.1026				18.7513				15.3645				19.4375				14.7635
8.8	21.8476				23.0365				26.886				19.5729				20.9948				19.6059				25.8417				24.6046				24.6237				18.7906				16.8048				19.4706				15.1201
9.2	21.4085				22.5636				27.6862				19.4988				21.9036				19.7327				26.7243				24.7889				24.4149				18.0587				16.088				20.7835				14.0694
9.6	22.1575				23.0484				27.4466				20.3753				21.1729				20.5638				24.3205				24.3418				23.7806				18.9574				16.3086				21.5856				13.8905
10	22.0188				22.9157				28.1119				20.4817				21.0593				20.6937				25.0651				23.8688				24.1772				19.2292				16.4226				20.9474				13.9071
10.4	21.5045				23.331				28.7576				21.2394				22.1901				19.8154				24.6774				24.4101				23.828				18.9176				15.8302				20.7237				14.1771
10.8	22.4083				22.2952				27.8679				19.9788				22.2705				19.4547				25.958				25.7341				23.8169				19.2744				16.7622				21.766				14.4728
11.2	22.41				23.1702				28.2091				21.733				21.6349				19.7079				24.6219				25.0673				23.5666				19.2657				15.4185				21.2777				15.1837
11.6	22.8599				22.7453				28.766				21.2188				20.8835				18.3774				26.7725				25.3107				24.6617				19.6838				15.8652				19.4352				14.7449
12	23.3759				22.7918				26.5246				20.9052				20.9747				20.6711				26.0357				25.1777				24.0504				20.1114				15.8103				20.4372				14.6888
12.4	21.771				22.5137				27.8998				19.9029				21.8554				19.9396				25.8353				25.4307				25.4185				18.6178				15.5266				20.1137				13.3641
12.8	21.385				22.7044				28.5566				19.2811				21.2903				20.9278				25.2691				24.6335				24.3534				19.5218				16.2985				21.5014				14.6171
13.2	22.5312				22.8012				28.1741				20.2377				20.5965				20.9948				24.8612				24.3249				23.6847				20.6641				17.0237				21.1269				15.0687
	20
0	1.03033				1.01219				0.999146				1.00587				1.02131				0.981408				1.02487				1.00569				1.01474				1.00863				1.00762				1.01044				1.00317
0.4	0.969671				0.987809				1.00085				0.994131				0.978689				1.01859				0.975132				0.994306				0.985258				0.991374				0.992385				0.989557				0.996833
0.8	0				0				0				0				0				0				0				0				0				0				0				0				0
1.2	0.138813				0.172658				0.170206				0.131303				0.166325				0.143199				0.157943				0.130342				0.156596				0.130664				0.159375				0.186008				0.192438
1.6	0.306074				0.370331				0.377693				0.326703				0.36334				0.349423				0.335554				0.288051				0.341218				0.305864				0.397995				0.416066				0.386054
2	0.414805				0.476929				0.487592				0.408993				0.4394				0.447707				0.42516				0.385824				0.410621				0.392111				0.498638				0.494669				0.500296
2.4	0.477451				0.515623				0.572397				0.458123				0.497354				0.441762				0.513092				0.439549				0.469263				0.431685				0.565776				0.533081				0.572204
2.8	0.515643				0.543114				0.580997				0.546459				0.563615				0.559251				0.519321				0.435629				0.48283				0.450212				0.60054				0.585763				0.566512
3.2	0.53401				0.547206				0.617847				0.558614				0.570875				0.585557				0.561743				0.498917				0.52245				0.487882				0.609097				0.615215				0.61489
3.6	0.54941				0.573057				0.61639				0.585726				0.587713				0.593372				0.572167				0.52766				0.550063				0.523212				0.636282				0.598719				0.606909
4	0.541271				0.597242				0.661519				0.618332				0.590125				0.661626				0.563555				0.517684				0.542783				0.532774				0.611767				0.661782				0.684784
4.4	0.561321				0.613439				0.659136				0.591546				0.645863				0.622728				0.59003				0.529747				0.579701				0.53693				0.64745				0.645291				0.665317
4.8	0.596224				0.58829				0.676236				0.63649				0.621827				0.616896				0.583558				0.577291				0.626899				0.572249				0.665812				0.65701				0.690077
5.2	0.616009				0.614248				0.700075				0.648778				0.641126				0.612475				0.625365				0.553679				0.611643				0.578621				0.640995				0.685964				0.695394
5.6	0.608187				0.608921				0.701771				0.645999				0.645519				0.663327				0.60908				0.585821				0.612125				0.589191				0.631097				0.713118				0.701498
6	0.629784				0.620741				0.722629				0.627182				0.633564				0.632278				0.620468				0.596709				0.618923				0.613402				0.648291				0.656791				0.701414
6.4	0.630675				0.621951				0.670769				0.6387				0.634441				0.627782				0.635526				0.619315				0.618151				0.604889				0.689871				0.692726				0.663171
6.8	0.655488				0.616363				0.674432				0.658817				0.633775				0.656311				0.629999				0.595899				0.641685				0.620421				0.682535				0.685501				0.673635
7.2	0.669839				0.630387				0.718258				0.65195				0.665387				0.656491				0.603182				0.580478				0.641459				0.62072				0.65836				0.714482				0.665672
7.6	0.649608				0.617804				0.694796				0.655361				0.667212				0.672398				0.608337				0.581252				0.644463				0.6404				0.689806				0.670392				0.703015
8	0.623667				0.629034				0.681386				0.658313				0.6614				0.68387				0.620997				0.625622				0.685097				0.609554				0.642526				0.679615				0.679959
8.4	0.665154				0.635088				0.672483				0.630069				0.633994				0.71982				0.628345				0.625138				0.667631				0.609308				0.636779				0.678578				0.733081
8.8	0.643899				0.636908				0.683676				0.633818				0.662812				0.674879				0.642312				0.622018				0.682064				0.610586				0.696474				0.679734				0.750787
9.2	0.630958				0.623835				0.704025				0.631419				0.6915				0.679244				0.664248				0.626676				0.676281				0.586804				0.666765				0.725569				0.698617
9.6	0.653034				0.637237				0.697932				0.659801				0.668432				0.707849				0.604501				0.615374				0.658711				0.616008				0.675909				0.753571				0.689733
10	0.648944				0.633569				0.714851				0.663248				0.664846				0.712323				0.623008				0.603416				0.669698				0.624837				0.68063				0.731289				0.690559
10.4	0.633787				0.645051				0.73127				0.687784				0.700545				0.68209				0.613373				0.6171				0.660026				0.614715				0.656081				0.723481				0.703963
10.8	0.660425				0.616412				0.708645				0.646962				0.703086				0.669674				0.645201				0.650571				0.659716				0.626307				0.694706				0.759869				0.718649
11.2	0.660475				0.640603				0.717322				0.703766				0.68302				0.678389				0.611993				0.633713				0.652783				0.626026				0.639019				0.742819				0.753947
11.6	0.673735				0.628858				0.731482				0.687116				0.659298				0.632589				0.665446				0.639867				0.68312				0.63961				0.657531				0.678497				0.732157
12	0.688943				0.630142				0.674488				0.67696				0.662176				0.711544				0.647133				0.636506				0.666185				0.653505				0.655254				0.713477				0.729372
12.4	0.641643				0.622453				0.709458				0.644504				0.689979				0.686365				0.642152				0.642902				0.704082				0.604972				0.643498				0.702183				0.663596
12.8	0.630267				0.627725				0.726157				0.624369				0.672138				0.72038				0.62808				0.622747				0.674578				0.634348				0.675487				0.750629				0.72581
13.2	0.664046				0.630403				0.716432				0.655346				0.650237				0.722688				0.617942				0.614947				0.656056				0.671464				0.705546				0.737555				0.748234
	20
0	1.00825
0.4	0.991752
0.8
1.2	0.160888
1.6	0.359166
2	0.451614
2.4	0.504338
2.8	0.539756
3.2	0.567377
3.6	0.588206
4	0.605794
4.4	0.614955
4.8	0.627282
5.2	0.638515
5.6	0.642815
6	0.646979
6.4	0.647954
6.8	0.6501
7.2	0.653725
7.6	0.654426
8	0.658585
8.4	0.664651
8.8	0.665235
9.2	0.665619
9.6	0.665436
10	0.664548
10.4	0.668254
10.8	0.671046
11.2	0.675327
11.6	0.678766
12	0.673536
12.4	0.666895
12.8	0.67154
13.2	0.676587
min	0.138813				0.172658				0.170206				0.131303				0.166325				0.143199				0.157943				0.130342				0.156596				0.130664				0.159375				0.186008				0.192438
rec	0.656665				0.630206				0.714407				0.665851				0.67756				0.687965				0.633915				0.632294				0.669568				0.633868				0.66589				0.726064				0.721966
rec-min	0.517852				0.457548				0.544201				0.534548				0.511234				0.544766				0.475972				0.501952				0.512973				0.503204				0.506515				0.540055				0.529528
average(rec-min)	0.511856
rec average	0.672744
min average	0.160888
rec- av min	0.495777				0.469318				0.553519				0.504963				0.516672				0.527077				0.473027				0.471406				0.50868				0.47298				0.505002				0.565176				0.561078
imm	4.43483				9.53506				-6.69538				2.66422				0.407187				-1.59848				8.82012				9.13252				1.94762				8.82909				2.6566				-8.94234				-8.15249
mean(imm)	1.33548
sd(imm)	7.54228
sem(imm	1.37703
			0.512183
mean(imm)	0.160888
sd(imm)	0.50039
sem(imm	3.54572
fi	7.54228
[truncated: 22 more columns]

## Sheet: 4J
cell1				cell2				cell3				cell4				cell5				cell6				cell7				cell8				cell9				cell10				cell1				cell2				cell3
Channel.001				Channel.001				Channel.001				Channel.001				Channel.001				Channel.001				Channel.001				Channel.001				Channel.001				Channel.001				Channel.001				Channel.001				Channel.001
Axis [s]	ROI1 []	ROI2 []		Axis [s]	ROI1 []	ROI2 []		Axis [s]	ROI1 []	ROI2 []		Axis [s]	ROI1 []	ROI2 []		Axis [s]	ROI1 []	ROI2 []		Axis [s]	ROI1 []	ROI2 []		Axis [s]	ROI1 []	ROI2 []		Axis [s]	ROI1 []	ROI2 []		Axis [s]	ROI1 []	ROI2 []		Axis [s]	ROI1 []	ROI2 []		Axis [s]	ROI1 []	ROI2 []		Axis [s]	ROI1 []	ROI2 []		Axis [s]	ROI1 []
0	75.6386	12.3106		0	61.8082	11.3642		0	64.7261	12.6434		0	75.0529	11.3089		0	71.893	11.637		0	55.8087	10.9443		0	71.6219	11.2144		0	58.2405	10.9927		0	68.3303	10.8396		0	58.9593	11.0592		0	36.624	12.6362		0	49.8705	12.4259		0	43.3343
0.4	71.0605	11.9753		0.4	60.9496	11.5743		0.4	61.8884	12.9076		0.4	74.9458	11.6084		0.4	69.609	11.3516		0.4	54.6524	11.2842		0.4	69.8133	11.3692		0.4	56.3427	10.9477		0.4	67.9542	10.6846		0.4	57.6282	11.1383		0.4	35.5596	12.9157		0.4	47.8301	12.9831		0.4	43.0848
0.8	0	0		0.8	0	0		0.8	0	0		0.8	0	0		0.8	0	0		0.8	0	0		0.8	0	0		0.8	0	0		0.8	0	0		0.8	0	0		0.8	0	0		0.8	0	0		0.8	0
1.2	22.59	12.4335		1.2	17.3234	11.3749		1.2	17.9225	11.0179		1.2	23.0716	11.8583		1.2	20.6207	11.1468		1.2	17.017	10.8943		1.2	19.1661	10.7373		1.2	16.5232	10.3492		1.2	18.1495	10.6434		1.2	17.3546	11.3321		1.2	15.3538	11.4802		1.2	17.9427	12.2876		1.2	18.0773
1.6	34.7861	12.3606		1.6	25.0253	11.6442		1.6	25.9664	11.1282		1.6	37.5406	12.0029		1.6	30.8729	11.4362		1.6	25.3955	10.7942		1.6	28.3549	10.5184		1.6	22.2054	10.5078		1.6	27.4506	10.6714		1.6	24.164	11.3956		1.6	19.433	12.0061		1.6	24.5511	11.9672		1.6	23.6118
2	41.862	12.6682		2	27.4346	11.5367		2	30.2947	11.4706		2	40.7362	11.7412		2	33.3996	11.1773		2	28.1908	11.0432		2	31.5835	11.1499		2	26.6975	10.5532		2	31.4525	10.5858		2	26.9615	11.4022		2	20.7047	12.279		2	27.1681	12.329		2	25.5685
2.4	42.6807	12.0271		2.4	28.4032	11.9893		2.4	32.9483	11.1334		2.4	43.6137	11.7076		2.4	36.0399	11.3538		2.4	30.7674	10.7787		2.4	34.4222	10.6233		2.4	26.8009	10.5721		2.4	33.2852	10.6657		2.4	29.6134	11.2548		2.4	22.2969	12.0523		2.4	28.6171	12.2541		2.4	26.4985
2.8	44.558	11.8682		2.8	29.2474	11.9791		2.8	34.007	11.1759		2.8	45.6451	11.91		2.8	37.479	11.281		2.8	31.4644	11.0947		2.8	35.58	10.6889		2.8	30.5477	10.4581		2.8	35.5112	10.8588		2.8	30.385	11.1579		2.8	23.5736	12.1311		2.8	30.2613	12.3386		2.8	27.5238
3.2	46.012	12.3124		3.2	30.7481	11.6501		3.2	35.5346	11.7027		3.2	49.3493	11.7173		3.2	37.5909	11.095		3.2	32.7639	11.2092		3.2	36.9007	10.952		3.2	30.1875	10.11		3.2	37.3873	10.8987		3.2	30.8094	11.3985		3.2	23.3256	11.8638		3.2	30.4606	12.4421		3.2	27.7692
3.6	45.1184	12.1124		3.6	31.3761	11.483		3.6	37.9026	11.4921		3.6	48.585	11.5367		3.6	38.012	11.1015		3.6	33.6453	11.1569		3.6	37.7257	10.9445		3.6	31.1327	10.416		3.6	38.1795	10.5116		3.6	32.4251	11.4338		3.6	23.5509	12.783		3.6	31.5607	12.1783		3.6	29.4974
4	46.8301	12.0841		4	32.4057	11.3224		4	37.6058	11.5998		4	49.414	11.5585		4	39.4587	11.1682		4	35.6763	11.1944		4	37.8517	11.1042		4	31.6856	10.2018		4	37.3788	10.9887		4	33.043	10.9114		4	23.2141	12.656		4	32.4533	12.5676		4	29.7581
4.4	48.0168	11.9624		4.4	32.4447	11.3093		4.4	37.7323	11.5998		4.4	50.7044	11.8165		4.4	40.9343	11.2636		4.4	35.4369	11.0133		4.4	37.8846	10.9981		4.4	33.3317	10.7078		4.4	37.8181	10.4893		4.4	33.0886	11.0377		4.4	23.8141	12.6072		4.4	32.7535	12.4855		4.4	29.7288
4.8	47.8479	11.9671		4.8	33.2357	11.4161		4.8	37.4147	11.4212		4.8	51.2605	11.7323		4.8	41.1187	11.4135		4.8	35.7606	10.5669		4.8	38.6705	10.5776		4.8	32.917	10.6617		4.8	39.4141	10.7198		4.8	33.9912	11.3488		4.8	23.6973	12.4192		4.8	32.5573	12.5059		4.8	30.4782
5.2	48.7673	12.2618		5.2	33.872	10.7666		5.2	38.1483	11.677		5.2	51.3405	11.5444		5.2	40.929	11.5163		5.2	35.6525	10.9102		5.2	38.0971	10.8932		5.2	33.9591	10.7034		5.2	39.5938	10.8204		5.2	34.7224	11.3677		5.2	23.7907	12.7886		5.2	31.6114	12.3783		5.2	30.5355
5.6	50.1909	11.9135		5.6	33.0146	11.2687		5.6	37.6914	11.3971		5.6	51.5314	11.2399		5.6	42.3069	11.0937		5.6	36.5791	11.5286		5.6	38.1563	10.9546		5.6	32.8631	10.4374		5.6	40.1843	10.9286		5.6	37.4026	11.4287		5.6	23.8566	12.7967		5.6	31.7311	12.5566		5.6	30.4287
6	49.9339	12.0047		6	33.0765	11.6728		6	37.8565	11.2946		6	53.3043	11.9034		6	42.7067	11.2802		6	36.7765	10.6412		6	38.8772	11.0292		6	34.0618	10.6218		6	38.7095	10.7912		6	37.4375	11.3201		6	25.3052	12.7957		6	32.8974	12.6245		6	30.4519
6.4	49.2764	12.0953		6.4	32.8909	11.5104		6.4	38.6467	11.3151		6.4	53.4409	11.7462		6.4	42.2429	11.0915		6.4	37.0603	10.3467		6.4	38.8097	10.7654		6.4	32.9793	10.767		6.4	39.0674	11.3013		6.4	35.9217	11.3256		6.4	24.7291	12.1606		6.4	32.3214	12.5193		6.4	30.2612
6.8	49.7096	11.5318		6.8	33.1201	11.2454		6.8	38.0271	11.3377		6.8	52.0453	11.405		6.8	41.4096	11.2492		6.8	36.7053	11.2842		6.8	39.6593	10.8396		6.8	33.97	10.4534		6.8	40.9921	11.0755		6.8	36.3609	11.2392		6.8	24.2628	12.1225		6.8	31.6212	12.2476		6.8	29.8616
7.2	50.0254	11.6218		7.2	33.2487	11.1678		7.2	38.9748	11.0515		7.2	53.0126	11.2921		7.2	41.8612	11.1246		7.2	37.4826	10.5854		7.2	38.9055	11.1709		7.2	33.8939	10.7198		7.2	38.7088	10.5884		7.2	37.1136	11.7111		7.2	24.1861	12.4304		7.2	33.0262	12.2817		7.2	30.2341
7.6	50.4273	11.7371		7.6	33.1864	11.0466		7.6	38.2013	11.4044		7.6	53.0417	11.5929		7.6	42.2301	11.6627		7.6	36.3748	10.9155		7.6	39.1308	10.428		7.6	34.7965	10.3829		7.6	39.8587	10.7648		7.6	36.2534	11.6102		7.6	24.6214	12.6413		7.6	31.1106	11.9303		7.6	31.6767
8	50.2937	11.5653		8	32.5575	10.8119		8	37.9307	11.4154		8	52.7739	11.6055		8	41.5195	11.4776		8	35.601	10.6889		8	38.6297	10.4768		8	34.9325	10.4661		8	38.9082	10.9211		8	36.4939	11.4076		8	24.4012	12.2861		8	31.5212	12.1524		8	30.4678
8.4	50.6282	11.4065		8.4	34.2116	11.7212		8.4	38.1217	10.7637		8.4	51.3977	11.7226		8.4	41.3502	11.2336		8.4	36.2631	10.7363		8.4	38.432	10.8561		8.4	34.4777	10.5064		8.4	40.1476	10.4349		8.4	35.5158	11.0635		8.4	24.3986	12.7403		8.4	32.3286	12.1714		8.4	30.4384
8.8	49.6411	12.0676		8.8	33.4008	11.2334		8.8	37.2563	11.1355		8.8	53.3676	11.4853		8.8	42.4471	11.3194		8.8	38.1722	10.6476		8.8	38.3767	11.3699		8.8	34.1217	10.4936		8.8	40.3309	10.5025		8.8	36.6333	11.3307		8.8	24.7644	12.7998		8.8	32.1451	12.2917		8.8	29.4324
9.2	48.9327	11.6724		9.2	32.7328	11.4615		9.2	37.1689	11.2169		9.2	52.3263	11.4871		9.2	42.6048	11.3852		9.2	37.507	11.1		9.2	38.5774	10.9588		9.2	35.1793	10.0842		9.2	39.2255	10.9575		9.2	36.3749	11.3808		9.2	24.1711	12.5889		9.2	32.327	12.2386		9.2	29.9446
9.6	49.6811	11.1841		9.6	33.5855	11.2275		9.6	37.9779	11.7474		9.6	49.3263	11.7357		9.6	42.2599	10.8989		9.6	37.4386	10.5854		9.6	37.9132	10.7642		9.6	35.1385	10.6145		9.6	39.4709	10.9104		9.6	36.8108	10.8621		9.6	24.3786	12.3831		9.6	30.5024	12.3862		9.6	29.9495
10	49.7628	11.8153		10	33.6289	11.2579		10	37.8298	11.5126		10	51.5029	11.4087		10	43.0654	11.1826		10	37.4683	11.8518		10	38.3212	10.9516		10	35.3414	10.4824		10	39.1501	10.4387		10	37.4309	11.2258		10	24.0611	12.4914		10	30.6255	12.3083		10	29.5949
10.4	49.7226	11.7659		10.4	34.1018	11.4484		10.4	38.3527	11.4569		10.4	52.1784	11.3874		10.4	41.471	11.1416		10.4	36.2284	11.7397		10.4	38.1672	10.9449		10.4	33.8146	10.4345		10.4	39.6382	10.7195		10.4	37.9389	11.4766		10.4	24.3472	12.5605		10.4	30.2331	12.3076		10.4	28.4065
10.8	50.107	12.0494		10.8	33.5221	11.5003		10.8	37.675	11.2489		10.8	49.9532	11.2567		10.8	43.153	11.5076		10.8	36.5562	11.1637		10.8	37.875	10.7556		10.8	33.2715	10.2791		10.8	39.2985	10.5381		10.8	37.4241	11.0592		10.8	24.0564	12.5655		10.8	30.9995	12.75		10.8	28.9274
11.2	48.0652	11.9247		11.2	33.3732	11.3218		11.2	38.9579	11.5457		11.2	52.1136	12.021		11.2	42.1076	11.1804		11.2	37.408	11.2141		11.2	39.0143	10.8568		11.2	34.5883	10.5728		11.2	38.4481	10.7497		11.2	36.8356	11.4156		11.2	23.6746	12.373		11.2	30.4608	12.2952		11.2	29.4198
11.6	50.1287	11.9112		11.6	33.5603	11.68		11.6	39.3349	11.5882		11.6	51.3684	11.7362		11.6	41.706	11.0924		11.6	36.3909	10.8871		11.6	38.0911	11		11.6	33.783	10.004		11.6	39.9834	10.689		11.6	37.302	11.3666		11.6	23.6805	12.5		11.6	30.6943	12.8103		11.6	29.3953
12	48.9335	12.3188		12	33.1235	11.0328		12	38.5251	11.6255		12	52.8643	11.3669		12	41.7195	11.058		12	37.0129	10.5483		12	38.4227	10.804		12	33.1797	10.3975		12	39.4059	10.3431		12	36.7426	10.8686		12	23.62	12.7607		12	30.8274	12.2793		12	29.4903
12.4	50.13	11.6024		12.4	32.8453	11.4155		12.4	38.2957	11.4443		12.4	51.119	11.5045		12.4	42.0546	11.3904		12.4	37.388	11.2262		12.4	37.6038	11.0199		12.4	35.2769	10.4795		12.4	39.3184	10.7132		12.4	36.0451	10.8897		12.4	23.5825	12.3237		12.4	30.8766	12.3472		12.4	29.2061
12.8	51.0547	11.4835		12.8	33.1172	11.3809		12.8	37.9467	11.4097		12.8	51.7791	11.8556		12.8	41.6232	11.4893		12.8	36.7745	11.2092		12.8	37.2814	10.9145		12.8	34.2159	10.4207		12.8	40.131	10.55		12.8	36.6649	11.0004		12.8	23.899	12.1748		12.8	31.1737	12.7107		12.8	29.463
13.2	50.3949	12.15		13.2	33.7947	11.3307		13.2	38.7761	11.2033		13.2	50.8822	11.7929		13.2	41.6028	11.3708		13.2	37.2532	10.9163		13.2	38.5705	11.1162		13.2	34.043	10.7927		13.2	42.3664	10.9126		13.2	37.0312	11.2457		13.2	23.3086	12.6001		13.2	31.6683	12.0624		13.2	30.2429
0	63.328				50.444				52.0827				63.744				60.2559				44.8644				60.4075				47.2478				57.4907				47.9002				23.9878				37.4446				28.3725
0.4	59.0852				49.3753				48.9808				63.3374				58.2573				43.3682				58.4441				45.3949				57.2697				46.4899				22.6439				34.847				27.9281
0.8	0				0				0				0				0				0				0				0				0				0				0				0				0
1.2	10.1565				5.94843				6.90468				11.2133				9.47389				6.12269				8.42886				6.17403				7.50611				6.02252				3.87366				5.65509				4.82711
1.6	22.4255				13.3811				14.8382				25.5377				19.4367				14.6012				17.8365				11.6976				16.7792				12.7684				7.4269				12.5838				10.2657
2	29.1938				15.8979				18.8241				28.995				22.2222				17.1476				20.4336				16.1443				20.8667				15.5593				8.42579				14.8391				11.7731
2.4	30.6536				16.4139				21.8148				31.9061				24.6861				19.9887				23.7989				16.2288				22.6195				18.3586				10.2445				16.363				12.5515
2.8	32.6898				17.2683				22.8311				33.7351				26.1979				20.3696				24.8911				20.0896				24.6524				19.2271				11.4425				17.9226				13.2061
3.2	33.6996				19.0979				23.8319				37.6319				26.4959				21.5547				25.9487				20.0775				26.4885				19.4109				11.4618				18.0185				13.9813
3.6	33.0061				19.8931				26.4105				37.0483				26.9105				22.4884				26.7812				20.7167				27.6679				20.9914				10.7679				19.3824				15.8829
4	34.746				21.0833				26.006				37.8555				28.2905				24.4819				26.7475				21.4837				26.3902				22.1316				10.5581				19.8857				15.5181
4.4	36.0544				21.1355				26.1325				38.8879				29.6706				24.4236				26.8865				22.6239				27.3288				22.0509				11.2069				20.268				14.78
4.8	35.8808				21.8196				25.9935				39.5282				29.7052				25.1937				28.0929				22.2553				28.6942				22.6424				11.2781				20.0515				15.9517
5.2	36.5056				23.1055				26.4713				39.7962				29.4126				24.7423				27.2039				23.2556				28.7734				23.3547				11.0021				19.2331				15.8103
5.6	38.2774				21.746				26.2943				40.2915				31.2132				25.0505				27.2017				22.4258				29.2557				25.9739				11.0599				19.1746				15.518
6	37.9292				21.4037				26.5619				41.4009				31.4265				26.1353				27.8479				23.44				27.9183				26.1174				12.5095				20.2729				15.6877
6.4	37.1811				21.3805				27.3316				41.6947				31.1514				26.7136				28.0443				22.2123				27.7662				24.5961				12.5686				19.8021				14.6333
6.8	38.1778				21.8747				26.6894				40.6404				30.1604				25.4211				28.8197				23.5167				29.9166				25.1217				12.1403				19.3736				15.8323
7.2	38.4037				22.0809				27.9233				41.7205				30.7366				26.8972				27.7346				23.1741				28.1204				25.4025				11.7557				20.7445				16.0927
7.6	38.6903				22.1399				26.7969				41.4488				30.5673				25.4593				28.7027				24.4135				29.0939				24.6433				11.9802				19.1803				17.7925
8	38.7284				21.7456				26.5152				41.1684				30.0419				24.9121				28.1529				24.4664				27.9871				25.0863				12.1151				19.3688				16.0255
8.4	39.2217				22.4904				27.358				39.6751				30.1167				25.5269				27.5759				23.9713				29.7127				24.4523				11.6582				20.1572				15.0705
8.8	37.5734				22.1674				26.1208				41.8823				31.1277				27.5246				27.0067				23.628				29.8284				25.3026				11.9646				19.8534				14.8538
9.2	37.2603				21.2713				25.952				40.8392				31.2196				26.4069				27.6186				25.0951				28.2679				24.9941				11.5822				20.0883				14.959
9.6	38.497				22.3581				26.2305				37.5906				31.361				26.8532				27.149				24.524				28.5606				25.9487				11.9955				18.1161				15.9174
10	37.9475				22.371				26.3172				40.0942				31.8828				25.6164				27.3696				24.859				28.7115				26.2051				11.5698				18.3173				15.6875
10.4	37.9567				22.6535				26.8958				40.791				30.3293				24.4888				27.2223				23.3801				28.9187				26.4623				11.7867				17.9255				14.7879
10.8	38.0576				22.0218				26.426				38.6965				31.6454				25.3925				27.1194				22.9924				28.7604				26.365				11.4908				18.2495				14.7623
11.2	36.1405				22.0514				27.4122				40.0926				30.9273				26.1939				28.1575				24.0155				27.6984				25.42				11.3017				18.1657				14.8729
11.6	38.2176				21.8803				27.7467				39.6322				30.6136				25.5038				27.0911				23.779				29.2944				25.9354				11.1805				17.884				14.8636
12	36.6147				22.0907				26.8996				41.4974				30.6616				26.4646				27.6187				22.7823				29.0628				25.874				10.8593				18.5481				15.081
12.4	38.5276				21.4298				26.8514				39.6145				30.6642				26.1617				26.5839				24.7974				28.6052				25.1555				11.2588				18.5293				15.3596
12.8	39.5712				21.7363				26.5371				39.9235				30.1338				25.5653				26.3668				23.7952				29.581				25.6645				11.7242				18.463				15.0751
13.2	38.2449				22.4639				27.5729				39.0893				30.232				26.337				27.4543				23.2503				31.4538				25.7854				10.7085				19.6059				16.6917
0	1.03466				1.01071				1.03069				1.0032				1.01686				1.01696				1.01652				1.02				1.00193				1.01494				1.02882				1.03593				1.00789
0.4	0.96534				0.989293				0.969307				0.996801				0.983136				0.983042				0.983481				0.98				0.998074				0.985059				0.971181				0.964067				0.992107
0.8	0				0				0				0				0				0				0				0				0				0				0				0				0
1.2	0.165938				0.119184				0.13664				0.176475				0.159879				0.138785				0.141838				0.133287				0.130814				0.127609				0.166138				0.156452				0.171476
1.6	0.36639				0.268107				0.293642				0.401911				0.328009				0.330972				0.300148				0.252531				0.292421				0.270545				0.318534				0.348141				0.364675
2	0.476971				0.318534				0.37252				0.456322				0.375017				0.388691				0.343851				0.348528				0.363656				0.329681				0.361376				0.410534				0.418224
2.4	0.500823				0.328873				0.431706				0.502136				0.416596				0.453091				0.400481				0.350353				0.394204				0.388994				0.43938				0.452693				0.445874
2.8	0.534089				0.345992				0.451816				0.530922				0.442109				0.461726				0.41886				0.433701				0.429633				0.407396				0.490761				0.495843				0.469128
3.2	0.550588				0.38265				0.471622				0.592249				0.447139				0.488588				0.436657				0.433439				0.461632				0.411291				0.491586				0.498495				0.496667
3.6	0.539257				0.398582				0.522652				0.583064				0.454135				0.509752				0.450666				0.447238				0.482186				0.444779				0.461826				0.536228				0.564219
4	0.567684				0.42243				0.514647				0.595767				0.477424				0.554941				0.4501				0.463798				0.459917				0.468938				0.452829				0.550152				0.551259
4.4	0.589061				0.423475				0.517151				0.612015				0.500714				0.553619				0.452438				0.488412				0.476276				0.467228				0.480656				0.560728				0.525039
4.8	0.586225				0.437182				0.5144				0.622092				0.501298				0.571076				0.472739				0.480454				0.500072				0.479763				0.483707				0.554738				0.566661
5.2	0.596432				0.462946				0.523855				0.62631				0.49636				0.560842				0.457779				0.50205				0.501451				0.494855				0.471871				0.532097				0.56164
5.6	0.62538				0.435707				0.520353				0.634105				0.526746				0.567828				0.457742				0.484134				0.509857				0.550353				0.47435				0.530478				0.551256
6	0.619692				0.428848				0.525647				0.651564				0.530346				0.592419				0.468617				0.50603				0.48655				0.553392				0.536523				0.560865				0.557283
6.4	0.607469				0.428384				0.54088				0.656189				0.525703				0.605526				0.471921				0.479526				0.483898				0.521158				0.539056				0.54784				0.519828
6.8	0.623753				0.438286				0.528171				0.639596				0.508979				0.576231				0.48497				0.507686				0.521375				0.532294				0.52069				0.535985				0.562422
7.2	0.627443				0.442418				0.55259				0.656595				0.518703				0.609688				0.466709				0.500291				0.490072				0.538246				0.504194				0.573912				0.57167
7.6	0.632126				0.443599				0.530299				0.652319				0.515847				0.577096				0.483001				0.527046				0.507038				0.522158				0.51382				0.530637				0.632053
8	0.632748				0.435699				0.524724				0.647906				0.50698				0.564693				0.473749				0.528188				0.487748				0.531545				0.519607				0.535851				0.569282
8.4	0.640809				0.450623				0.541403				0.624404				0.508241				0.578627				0.464039				0.5175				0.517822				0.518112				0.500013				0.557664				0.53536
8.8	0.613878				0.444151				0.516919				0.659141				0.525304				0.623909				0.454461				0.510089				0.519838				0.536129				0.513155				0.549258				0.52766
9.2	0.608763				0.426196				0.513578				0.642724				0.526854				0.598576				0.464758				0.541761				0.492643				0.529592				0.496751				0.555758				0.531398
9.6	0.628967				0.447971				0.519089				0.591599				0.52924				0.608691				0.456855				0.529431				0.497743				0.549818				0.514477				0.501196				0.565442
10	0.619991				0.44823				0.520805				0.631001				0.538046				0.580657				0.460567				0.536664				0.500372				0.555252				0.496219				0.50676				0.557276
10.4	0.620141				0.45389				0.532256				0.641966				0.51183				0.555096				0.45809				0.504737				0.503984				0.560701				0.505523				0.495922				0.52532
10.8	0.621789				0.441233				0.522959				0.609004				0.53404				0.575582				0.456357				0.496367				0.501226				0.558639				0.492834				0.504885				0.52441
11.2	0.590467				0.441826				0.542475				0.630975				0.521921				0.593747				0.473826				0.518455				0.482717				0.538616				0.48472				0.502566				0.528338
11.6	0.624403				0.438399				0.549094				0.623729				0.516628				0.578104				0.455881				0.513349				0.510531				0.549537				0.479524				0.494773				0.52801
12	0.598215				0.442613				0.532331				0.653084				0.517437				0.599883				0.46476				0.491831				0.506496				0.548236				0.465748				0.513147				0.535732
12.4	0.629469				0.429372				0.531377				0.623451				0.517481				0.593018				0.447346				0.535334				0.498521				0.53301				0.482883				0.512628				0.545627
12.8	0.646519				0.435513				0.525156				0.628313				0.508531				0.579498				0.443693				0.513699				0.515526				0.543796				0.502843				0.510793				0.535521
13.2	0.624849				0.450092				0.545655				0.615186				0.510188				0.59699				0.461993				0.501934				0.548165				0.546359				0.459279				0.542411				0.59295
	20
0	1.01668
0.4	0.983317
0.8
1.2	0.153008
1.6	0.315628
2	0.38249
2.4	0.423081
2.8	0.453341
3.2	0.475145
3.6	0.492106
4	0.505603
4.4	0.51541
4.8	0.523383
5.2	0.528589
5.6	0.537009
6	0.541746
6.4	0.538754
6.8	0.543052
7.2	0.547393
7.6	0.545806
8	0.54004
8.4	0.542578
8.8	0.544854
9.2	0.538315
9.6	0.539966
10	0.541769
10.4	0.534922
10.8	0.533017
11.2	0.536023
11.6	0.53678
12	0.536468
12.4	0.536844
12.8	0.53704
13.2	0.541398
min	0.165938				0.119184				0.13664				0.176475				0.159879				0.138785				0.141838				0.133287				0.130814				0.127609				0.166138				0.156452				0.171476
rec	0.619481				0.441617				0.535163				0.628213				0.517257				0.58399				0.457743				0.509463				0.508396				0.547362				0.484169				0.509641				0.539489
rec-min	0.453543				0.322433				0.398522				0.451738				0.357378				0.445204				0.315905				0.376176				0.377582				0.419753				0.318031				0.353188				0.368012
average(rec-min)	0.383554
rec average	0.536561
min average	0.153008
rec- av min	0.466474				0.28861				0.382155				0.475206				0.364249				0.430982				0.304736				0.356455				0.355388				0.394354				0.331161				0.356633				0.386481
imm	11.4287				45.2005				27.4386				9.7707				30.8385				18.1677				42.1386				32.3183				32.521				25.1223				37.121				32.2846				26.6173
mean(imm)	27.173
sd(imm)	10.0313
sem(imm	1.83146
fi	21.176
SEM(FI)	3.70019
			0.385787
mean(imm)	0.153008
sd(imm)	0.398818
sem(imm	24.2748
fi	10.0313
[truncated: 22 more columns]

## Sheet: 4J 5hr
cell1				cell2				cell3				cell4				cell5				cell6				cell7				cell8				cell9				cell10				cell1				cell2				cell3
Channel.001				Channel.001				Channel.001				Channel.001				Channel.001				Channel.001				Channel.001				Channel.001				Channel.001				Channel.001				Channel.001				Channel.001				Channel.001
Axis [s]	ROI1 []	ROI2 []		Axis [s]	ROI1 []	ROI2 []		Axis [s]	ROI1 []	ROI2 []		Axis [s]	ROI1 []	ROI2 []		Axis [s]	ROI1 []	ROI2 []		Axis [s]	ROI1 []	ROI2 []		Axis [s]	ROI1 []	ROI2 []		Axis [s]	ROI1 []	ROI2 []		Axis [s]	ROI1 []	ROI2 []		Axis [s]	ROI1 []	ROI2 []		Axis [s]	ROI1 []	ROI2 []		Axis [s]	ROI1 []	ROI2 []		Axis [s]	ROI1 []
0	84.0879	13.7946		0	40.982	11.1179		0	61.095	11.2866		0	80.1403	11.7439		0	76.4533	11.883		0	61.8448	11.978		0	83.429	13.8417		0	69.2007	11.8455		0	53.2265	13.0298		0	58.554	13.2395		0	35.5395	10.3817		0	27.8812	11.0019		0	24.0326
0.4	81.3275	13.424		0.4	40.4916	11.2668		0.4	62.178	10.6469		0.4	79.9565	11.4658		0.4	74.8201	11.9019		0.4	59.9229	12.3064		0.4	78.769	13.84		0.4	66.4761	11.862		0.4	52.331	13.2605		0.4	55.4108	13.6451		0.4	34.7865	10.4186		0.4	28.1471	10.4912		0.4	22.3665
0.8	0	0		0.8	0	0		0.8	0	0		0.8	0	0		0.8	0	0		0.8	0	0		0.8	0	0		0.8	0	0		0.8	0	0		0.8	0	0		0.8	0	0		0.8	0	0		0.8	0
1.2	19.7221	11.6409		1.2	13.9827	10.4538		1.2	16.2722	10.8446		1.2	16.7438	10.7671		1.2	19.592	11.3483		1.2	17.1569	10.3604		1.2	21.0974	13.5379		1.2	16.1415	11.1843		1.2	16.0576	12.5188		1.2	18.1588	12.5231		1.2	13.4621	9.18497		1.2	12.7171	9.53216		1.2	10.6782
1.6	31.4303	12.0771		1.6	20.3636	11.0832		1.6	24.6976	10.6246		1.6	27.4274	10.7218		1.6	33.5749	11.9046		1.6	28.5808	10.519		1.6	34.3354	12.8155		1.6	25.7746	10.9004		1.6	22.3101	12.7486		1.6	28.4291	12.5533		1.6	17.5024	9.0199		1.6	16.1797	9.79922		1.6	13.3459
2	40.7018	12.1821		2	24.9538	10.1636		2	30.4274	10.9522		2	36.4783	10.5469		2	43.578	11.2255		2	37.8003	10.443		2	43.5846	12.9816		2	33.5155	10.9302		2	27.4065	12.8878		2	34.5773	12.7682		2	20.0668	9.56374		2	18.2704	10.5828		2	14.9309
2.4	45.2838	11.8726		2.4	27.4071	10.4777		2.4	33.9068	10.4116		2.4	41.0194	10.7734		2.4	47.0159	11.7201		2.4	42.7999	10.2213		2.4	47.6543	13.0836		2.4	35.9062	11.5741		2.4	31.6276	12.5783		2.4	38.6717	12.5364		2.4	21.2244	9.40236		2.4	19.1395	9.23977		2.4	15.3333
2.8	48.328	11.5584		2.8	27.6455	10.8821		2.8	37.7768	10.9272		2.8	44.183	10.7418		2.8	51.4531	11.2345		2.8	44.1896	10.4987		2.8	52.8327	13.6862		2.8	40.7037	11.1192		2.8	32.139	12.6424		2.8	39.4206	12.9149		2.8	22.9526	9.46131		2.8	19.9678	9.46199		2.8	15.7929
3.2	49.8152	11.8591		3.2	28.6865	10.8168		3.2	39.5627	10.7638		3.2	47.2896	10.8272		3.2	53.2626	11.4977		3.2	43.5122	10.1768		3.2	54.0508	13.0496		3.2	41.3447	11.1004		3.2	33.6244	12.5279		3.2	41.116	12.6631		3.2	23.5023	8.95357		3.2	21.377	9.50097		3.2	16.0339
3.6	52.5601	11.8936		3.6	29.043	10.7957		3.6	40.5677	10.7545		3.6	47.5875	10.7244		3.6	55.6017	11.7583		3.6	44.1536	10.478		3.6	55.7444	12.9214		3.6	42.2158	11.5247		3.6	33.5872	12.8819		3.6	42.2026	12.8021		3.6	24.4265	9.3552		3.6	20.6097	10.0292		3.6	16.3998
4	54.0421	12.0149		4	29.2874	10.7935		4	41.1413	10.658		4	48.868	11.1855		4	54.7425	11.3884		4	45.6055	10.6262		4	55.4493	13.267		4	43.532	10.9004		4	34.2915	12.446		4	40.839	12.6174		4	24.7619	9.82461		4	20.6273	10.2086		4	16.7499
4.4	52.798	11.78		4.4	30.0908	10.8103		4.4	41.4564	10.6951		4.4	49.4398	10.7766		4.4	54.815	11.3411		4.4	44.749	10.4105		4.4	56.9094	13.4643		4.4	45.9695	10.9506		4.4	34.5306	12.4858		4.4	42.1766	12.9374		4.4	24.9344	9.22329		4.4	22.0463	8.91423		4.4	16.6119
4.8	53.7443	11.8688		4.8	29.325	11.3788		4.8	42.5973	10.8911		4.8	51.2238	11.1112		4.8	58.8872	11.2826		4.8	44.9949	10.2226		4.8	57.3517	13.024		4.8	45.8963	11.8251		4.8	35.84	12.5472		4.8	41.2756	12.4918		4.8	24.5972	9.59469		4.8	22.1349	10.3002		4.8	17.3259
5.2	56.0433	11.8349		5.2	30.1097	10.6011		5.2	42.9386	10.5223		5.2	50.3769	11.1122		5.2	56.9216	11.626		5.2	45.3608	10.6828		5.2	57.0168	13.49		5.2	46.8427	11.2486		5.2	35.5101	12.5531		5.2	41.3692	12.6744		5.2	24.6651	9.72144		5.2	22.6274	9.20858		5.2	17.3648
5.6	54.4432	12.0593		5.6	30.0724	11.0033		5.6	42.4502	10.8205		5.6	52.456	11.0084		5.6	58.2833	11.432		5.6	46.5879	10.6703		5.6	57.933	13.5173		5.6	46.7905	11.3137		5.6	37.137	12.9812		5.6	41.4807	12.9697		5.6	24.5233	9.52542		5.6	22.0792	9.82456		5.6	16.6604
6	54.3251	12.0193		6	31.0013	10.9951		6	42.4495	11.0924		6	52.1526	10.8161		6	57.2253	11.5738		6	46.3345	10.277		6	60.7426	13.8673		6	46.2149	11.458		6	38.4901	12.4579		6	41.6434	12.839		6	26.0681	9.24392		6	22.6015	10.1462		6	16.5909
6.4	55.31	11.4059		6.4	30.4615	10.469		6.4	42.7627	11.1388		6.4	52.2363	11.2698		6.4	57.9376	11.7678		6.4	47.6149	10.5121		6.4	57.912	12.5942		6.4	47.8291	10.9427		6.4	37.8416	12.4638		6.4	41.5591	12.5256		6.4	26.3367	9.3773		6.4	22.5047	10.076		6.4	16.9421
6.8	55.2697	11.6975		6.8	30.8027	11.0071		6.8	44.5038	11.0732		6.8	52.763	10.9452		6.8	58.7993	11.7858		6.8	47.0993	10.5194		6.8	60.0288	12.8133		6.8	47.5399	11.4204		6.8	36.5572	12.6136		6.8	40.8614	12.6303		6.8	24.5416	9.20781		6.8	21.8995	9.49318		6.8	16.4564
7.2	55.2964	11.9851		7.2	30.3538	10.5636		7.2	42.7193	10.9585		7.2	51.9391	10.7829		7.2	56.95	11.2633		7.2	47.4903	10.1737		7.2	59.3018	13.1187		7.2	48.2591	11.3671		7.2	37.8179	12.6612		7.2	41.6858	13.0133		7.2	25.8802	9.46868		7.2	23.2524	10.347		7.2	16.9343
7.6	57.2518	11.9641		7.6	30.8155	10.8038		7.6	42.2591	10.7272		7.6	53.0338	11.7028		7.6	57.5383	11.5855		7.6	47.1643	10.7779		7.6	60.104	13.3551		7.6	47.821	11.4149		7.6	37.467	12.9794		7.6	41.9986	13.1549		7.6	26.1185	9.34488		7.6	22.3393	9.79922		7.6	17.364
8	55.6324	11.9471		8	30.8321	10.6022		8	44.7964	10.679		8	53.0349	11.7835		8	55.4052	11.8722		8	50.0149	10.6335		8	59.4825	13.3958		8	46.8599	11.2494		8	37.4	12.581		8	41.6693	12.7236		8	27.1983	9.79366		8	21.692	10.5809		8	17.1221
8.4	57.3166	11.431		8.4	31.2353	10.9038		8.4	44.153	11.2679		8.4	53.9716	11.1897		8.4	54.9896	11.5374		8.4	47.2944	10.4041		8.4	60.4216	13.393		8.4	46.5151	10.9592		8.4	37.7112	12.7157		8.4	43.3558	13.0379		8.4	27.0618	9.23434		8.4	22.836	9.63938		8.4	17.0556
8.8	58.0984	11.6058		8.8	31.1753	10.6962		8.8	42.8035	10.9888		8.8	53.4597	11.5074		8.8	56.4466	11.3785		8.8	46.5553	10.392		8.8	58.1655	13.1867		8.8	47.5285	11.1145		8.8	37.3183	12.5087		8.8	43.0141	12.361		8.8	24.9556	9.38762		8.8	22.737	9.44639		8.8	17.2683
9.2	56.9642	11.9258		9.2	30.4272	10.9005		9.2	42.6545	10.517		9.2	53.562	10.7761		9.2	56.6899	11.4437		9.2	48.4268	10.7459		9.2	59.1056	13.4705		9.2	46.1243	11.109		9.2	37.7466	12.6584		9.2	43.5296	12.8928		9.2	25.9526	9.38983		9.2	23.5015	9.57505		9.2	17.3224
9.6	58.1904	11.9509		9.6	30.6972	10.8761		9.6	43.4778	10.6817		9.6	51.9589	10.981		9.6	57.1143	11.7088		9.6	46.692	10.8976		9.6	58.0953	13.3423		9.6	46.5277	10.9404		9.6	38.5094	12.4858		9.6	42.5213	12.4687		9.6	26.5024	9.55048		9.6	22.5745	9.87135		9.6	17.2372
10	59.3428	11.9001		10	30.8336	10.7054		10	41.9865	10.6018		10	53.5521	11.1254		10	57.8881	11.2943		10	46.6166	10.2463		10	56.8071	13.8166		10	45.415	11.12		10	37.5395	12.6461		10	42.4349	12.5554		10	26.2896	9.507		10	21.969	10.347		10	17.1962
10.4	59.8687	12.1251		10.4	30.8028	11.0185		10.4	43.0551	11.2018		10.4	52.8609	11.2893		10.4	56.0514	11.2102		10.4	45.2329	10.885		10.4	58.4189	12.9175		10.4	46.7387	11.0416		10.4	38.3032	12.4034		10.4	42.0568	13.0021		10.4	26.1309	10.112		10.4	22.6555	9.67446		10.4	16.8995
10.8	57.3594	11.8819		10.8	30.1126	10.9842		10.8	44.3602	10.4085		10.8	52.9212	11.0216		10.8	56.4953	11.5126		10.8	47.3231	10.583		10.8	58.0608	13.2297		10.8	46.8139	10.9208		10.8	37.1995	12.6383		10.8	42.0203	12.6518		10.8	26.0292	9.6507		10.8	22.3314	9.49123		10.8	17.3336
11.2	58.4505	11.9959		11.2	30.9888	11.1304		11.2	43.7012	10.4973		11.2	52.3852	10.8567		11.2	55.5594	11.4806		11.2	47.8851	10.6694		11.2	59.1003	13.2564		11.2	46.0218	11.2337		11.2	37.2942	12.4922		11.2	42.4564	12.5862		11.2	25.8222	9.66618		11.2	22.514	10.232		11.2	17.1387
11.6	56.8158	11.7899		11.6	30.7827	10.263		11.6	42.4279	11.1183		11.6	51.7845	10.4484		11.6	57.1198	11.4973		11.6	48.1295	10.3755		11.6	58.265	12.7363		11.6	46.6319	10.7475		11.6	37.7029	12.5527		11.6	41.9788	11.8149		11.6	25.634	9.36993		11.6	22.092	9.14815		11.6	17.5668
12	57.1719	11.7276		12	30.2237	10.9761		12	42.2078	10.9973		12	51.5746	10.8567		12	56.8941	11.1017		12	48.5368	10.8673		12	60.7968	13.0964		12	46.7194	10.5647		12	37.0928	12.4382		12	43.3071	12.4641		12	25.8157	9.26013		12	22.6481	10.5341		12	16.9266
12.4	57.7344	11.8653		12.4	30.4829	10.6837		12.4	42.7707	10.6991		12.4	52.291	11.5005		12.4	57.0311	11.0423		12.4	47.6694	10.6724		12.4	58.8821	13.0725		12.4	46.7321	11.0188		12.4	37.7335	13		12.4	41.8212	12.4221		12.4	26.1154	9.73397		12.4	22.5073	10.4269		12.4	17.4747
12.8	58.0232	12.1096		12.8	29.5103	10.5777		12.8	43.4984	10.3888		12.8	51.4746	10.6222		12.8	55.6443	11.5396		12.8	48.8553	10.9633		12.8	57.2031	13.558		12.8	46.7611	11.4047		12.8	37.2737	12.3919		12.8	43.0548	12.6405		12.8	26.3736	9.71481		12.8	23.0011	10.4659		12.8	16.9428
13.2	57.4822	12.0541		13.2	28.7398	10.8951		13.2	41.8672	10.6598		13.2	52.5299	11.2155		13.2	58.1041	11.7156		13.2	46.8321	10.72		13.2	58.6235	13.0808		13.2	47.3366	10.7875		13.2	38.2984	12.7408		13.2	40.9224	12.7015		13.2	25.3326	9.73471		13.2	20.9761	9.40546		13.2	16.9629
0	70.2933				29.8641				49.8084				68.3964				64.5703				49.8668				69.5873				57.3552				40.1968				45.3145				25.1577				16.8793				13.0737
0.4	67.9035				29.2248				51.5311				68.4908				62.9182				47.6165				64.9289				54.6141				39.0704				41.7657				24.368				17.6559				11.4358
0.8	0				0				0				0				0				0				0				0				0				0				0				0				0
1.2	8.08123				3.52894				5.42756				5.97664				8.24367				6.79649				7.55945				4.95719				3.53879				5.63575				4.27712				3.1849				1.73384
1.6	19.3531				9.28044				14.073				16.7055				21.6703				18.0618				21.5199				14.8742				9.56151				15.8758				8.48246				6.38051				4.28868
2	28.5197				14.7902				19.4752				25.9315				32.3525				27.3573				30.603				22.5853				14.5187				21.8091				10.5031				7.68752				5.76962
2.4	33.4113				16.9294				23.4952				30.246				35.2958				32.5787				34.5707				24.3321				19.0493				26.1353				11.822				9.89971				5.93251
2.8	36.7695				16.7634				26.8496				33.4412				40.2187				33.6909				39.1465				29.5845				19.4966				26.5057				13.4913				10.5058				6.56225
3.2	37.956				17.8697				28.7988				36.4624				41.7648				33.3355				41.0012				30.2443				21.0965				28.4529				14.5487				11.876				6.33393
3.6	40.6665				18.2474				29.8132				36.8631				43.8433				33.6756				42.823				30.6911				20.7054				29.4005				15.0713				10.5805				7.07719
4	42.0272				18.494				30.4833				37.6825				43.3541				34.9793				42.1823				32.6316				21.8455				28.2216				14.9373				10.4187				6.89504
4.4	41.018				19.2805				30.7613				38.6632				43.4739				34.3385				43.4451				35.0189				22.0448				29.2392				15.7111				13.132				6.75465
4.8	41.8755				17.9462				31.7063				40.1126				47.6046				34.7724				44.3277				34.0712				23.2929				28.7838				15.0025				11.8347				8.18156
5.2	44.2084				19.5086				32.4163				39.2646				45.2956				34.678				43.5268				35.5941				22.957				28.6948				14.9436				13.4189				7.82288
5.6	42.3839				19.0691				31.6297				41.4476				46.8513				35.9177				44.4157				35.4767				24.1557				28.5109				14.9979				12.2546				6.89826
6	42.3058				20.0062				31.3571				41.3365				45.6515				36.0575				46.8753				34.7569				26.0323				28.8044				16.8242				12.4553				6.79495
6.4	43.9041				19.9925				31.6238				40.9665				46.1698				37.1028				45.3178				36.8863				25.3778				29.0335				16.9594				12.4287				6.71464
6.8	43.5721				19.7957				33.4306				41.8177				47.0135				36.5798				47.2155				36.1195				23.9436				28.2312				15.3338				12.4063				6.56202
7.2	43.3113				19.7902				31.7608				41.1562				45.6867				37.3166				46.1831				36.892				25.1567				28.6725				16.4115				12.9055				6.91896
7.6	45.2877				20.0117				31.5318				41.3309				45.9528				36.3865				46.7489				36.4061				24.4876				28.8438				16.7736				12.5401				7.55106
8	43.6853				20.2299				34.1174				41.2514				43.533				39.3814				46.0867				35.6105				24.819				28.9457				17.4046				11.1111				7.14868
8.4	45.8856				20.3315				32.8851				42.7819				43.4522				36.8903				47.0287				35.5559				24.9955				30.3178				17.8274				13.1966				7.05156
8.8	46.4926				20.4791				31.8147				41.9523				45.0681				36.1633				44.9788				36.414				24.8096				30.653				15.568				13.2906				6.74408
9.2	45.0384				19.5266				32.1376				42.7859				45.2462				37.6809				45.6351				35.0152				25.0882				30.6368				16.5627				13.9264				6.9611
9.6	46.2395				19.8211				32.7961				40.9778				45.4055				35.7944				44.7531				35.5873				26.0235				30.0526				16.9519				12.7032				6.76222
10	47.4428				20.1282				31.3847				42.4268				46.5937				36.3702				42.9905				34.295				24.8934				29.8795				16.7826				11.622				7.23091
10.4	47.7437				19.7843				31.8533				41.5716				44.8412				34.3478				45.5014				35.6971				25.8998				29.0548				16.0189				12.9811				7.0011
10.8	45.4774				19.1284				33.9517				41.8996				44.9827				36.7401				44.8312				35.8931				24.5613				29.3685				16.3785				12.8402				7.21425
11.2	46.4546				19.8584				33.2039				41.5285				44.0788				37.2157				45.8439				34.7881				24.802				29.8703				16.156				12.282				7.6621
11.6	45.0259				20.5197				31.3096				41.3361				45.6225				37.7539				45.5286				35.8844				25.1503				30.1639				16.2641				12.9438				8.12007
12	45.4443				19.2476				31.2104				40.7179				45.7924				37.6695				47.7004				36.1547				24.6546				30.843				16.5555				12.114				7.46212
12.4	45.8692				19.7992				32.0716				40.7905				45.9888				36.997				45.8096				35.7132				24.7335				29.3991				16.3815				12.0804				7.58676
12.8	45.9136				18.9325				33.1095				40.8523				44.1047				37.8921				43.6452				35.3564				24.8818				30.4142				16.6588				12.5352				7.0242
13.2	45.4281				17.8446				31.2074				41.3144				46.3886				36.1121				45.5427				36.5491				25.5575				28.2209				15.5978				11.5706				7.11694
0	1.01729				1.01082				0.983001				0.99931				1.01296				1.02308				1.03463				1.02448				1.01421				1.04075				1.01595				0.977511				1.06683
0.4	0.982707				0.98918				1.017				1.00069				0.987042				0.976916				0.965369				0.975519				0.985791				0.959247				0.984053				1.02249				0.933174
0.8	0				0				0				0				0				0				0				0				0				0				0				0				0
1.2	0.116952				0.119445				0.107116				0.0873221				0.129324				0.139439				0.112395				0.0885454				0.0892876				0.129438				0.172723				0.184444				0.141482
1.6	0.280081				0.314118				0.277741				0.244077				0.339956				0.370562				0.319959				0.265683				0.241248				0.364624				0.342548				0.369508				0.349959
2	0.412741				0.500609				0.384356				0.378873				0.507536				0.561271				0.455008				0.40342				0.366323				0.500897				0.424146				0.445199				0.470805
2.4	0.483532				0.573015				0.463693				0.441911				0.55371				0.668395				0.514				0.43462				0.480636				0.600258				0.477408				0.573312				0.484097
2.8	0.532133				0.567398				0.529894				0.488595				0.630938				0.691213				0.582034				0.528439				0.491921				0.608765				0.54482				0.608411				0.535485
3.2	0.549304				0.604841				0.568363				0.532736				0.655193				0.683921				0.60961				0.540224				0.532288				0.653488				0.587521				0.687765				0.516854
3.6	0.58853				0.617625				0.588383				0.538591				0.687801				0.6909				0.636696				0.548204				0.52242				0.675251				0.608624				0.612736				0.577504
4	0.608223				0.625971				0.601607				0.550563				0.680125				0.717647				0.62717				0.582866				0.551187				0.648175				0.603214				0.603367				0.56264
4.4	0.593618				0.652592				0.607095				0.564891				0.682005				0.704499				0.645946				0.625509				0.556215				0.671546				0.634464				0.760502				0.551185
4.8	0.606027				0.607431				0.625743				0.586069				0.746807				0.713402				0.659069				0.608581				0.587706				0.661087				0.605848				0.685369				0.667622
5.2	0.63979				0.660313				0.639757				0.573679				0.710583				0.711465				0.64716				0.635783				0.57923				0.659044				0.60347				0.777113				0.638353
5.6	0.613384				0.645439				0.624232				0.605573				0.734988				0.736899				0.660377				0.633686				0.609476				0.65482				0.605661				0.709689				0.562903
6	0.612254				0.677157				0.618852				0.60395				0.716167				0.739767				0.696946				0.620828				0.656823				0.661561				0.679412				0.721312				0.554474
6.4	0.635386				0.676692				0.624116				0.598544				0.724298				0.761213				0.673789				0.658865				0.64031				0.666822				0.684871				0.719767				0.54792
6.8	0.630581				0.67003				0.659775				0.610981				0.737533				0.750484				0.702004				0.645168				0.604125				0.648395				0.619225				0.718472				0.535466
7.2	0.626806				0.669845				0.62682				0.601316				0.716719				0.7656				0.686655				0.658967				0.634733				0.658531				0.662746				0.74738				0.564592
7.6	0.655409				0.677342				0.622301				0.603869				0.720893				0.746516				0.695068				0.650287				0.61785				0.662465				0.677369				0.726221				0.616172
8	0.632218				0.684727				0.673329				0.602707				0.682933				0.807961				0.685222				0.636076				0.626211				0.664806				0.702853				0.643464				0.583338
8.4	0.664061				0.688166				0.649009				0.625068				0.681665				0.756854				0.699227				0.6351				0.630665				0.69632				0.719925				0.764241				0.575413
8.8	0.672846				0.693162				0.627883				0.612948				0.707014				0.741938				0.668748				0.650428				0.625974				0.704019				0.628683				0.769687				0.550322
9.2	0.651801				0.660924				0.634256				0.625127				0.709808				0.773073				0.678507				0.625443				0.633004				0.703646				0.668854				0.806508				0.568031
9.6	0.669183				0.670892				0.647253				0.598709				0.712307				0.73437				0.665393				0.635662				0.656603				0.690229				0.684568				0.735665				0.551802
10	0.686597				0.681284				0.619398				0.619879				0.730948				0.746184				0.639186				0.612578				0.628088				0.686252				0.677734				0.673053				0.590048
10.4	0.690952				0.669646				0.628645				0.607385				0.703456				0.704691				0.676519				0.637623				0.653482				0.667311				0.646893				0.751759				0.571295
10.8	0.658155				0.647444				0.670059				0.612178				0.705675				0.753772				0.666554				0.641124				0.619708				0.674517				0.661414				0.743598				0.588688
11.2	0.672297				0.672152				0.6553				0.606755				0.691494				0.763529				0.681611				0.621385				0.625781				0.68604				0.652429				0.711277				0.625233
11.6	0.65162				0.694536				0.617915				0.603944				0.715712				0.774572				0.676924				0.640968				0.63457				0.692784				0.656794				0.749601				0.662604
12	0.657675				0.65148				0.615958				0.594912				0.718377				0.77284				0.709214				0.645796				0.622064				0.708381				0.668563				0.701547				0.608915
12.4	0.663824				0.67015				0.632954				0.595973				0.721458				0.759042				0.681102				0.637911				0.624053				0.675219				0.661534				0.6996				0.619085
12.8	0.664467				0.640816				0.653438				0.596876				0.691901				0.777406				0.64892				0.631537				0.627795				0.698534				0.672733				0.72594				0.57318
13.2	0.657441				0.603993				0.615898				0.603627				0.727729				0.740888				0.677132				0.652841				0.644846				0.648159				0.629888				0.670077				0.580748
	20
0	1.01731
0.4	0.982691
0.8
1.2	0.14789
1.6	0.340781
2	0.460777
2.4	0.52484
2.8	0.563547
3.2	0.588514
3.6	0.602144
4	0.611606
4.4	0.623658
4.8	0.631825
5.2	0.636791
5.6	0.64388
6	0.652709
6.4	0.656511
6.8	0.655352
7.2	0.6545
7.6	0.655599
8	0.661429
8.4	0.6623
8.8	0.65975
9.2	0.659836
9.6	0.657033
10	0.654556
10.4	0.65392
10.8	0.655443
11.2	0.658468
11.6	0.660881
12	0.6588
12.4	0.655288
12.8	0.65255
13.2	0.644917
min	0.116952				0.119445				0.107116				0.0873221				0.129324				0.139439				0.112395				0.0885454				0.0892876				0.129438				0.172723				0.184444				0.141482
rec	0.664554				0.656277				0.636271				0.602706				0.709475				0.755842				0.677247				0.638648				0.631537				0.681368				0.656281				0.719175				0.603719
rec-min	0.547601				0.536832				0.529155				0.515384				0.580151				0.616403				0.564852				0.550103				0.54225				0.55193				0.483558				0.534731				0.462236
average(rec-min)	0.507144
rec average	0.655033
min average	0.14789
rec- av min	0.516664				0.508387				0.488381				0.454816				0.561585				0.607953				0.529357				0.490758				0.483648				0.533478				0.508391				0.571285				0.455829
imm	2.84299				4.39939				8.16148				14.4732				-5.60436				-14.3235				0.456066				7.71443				9.05163				-0.318923				4.39864				-7.42836				14.2828
mean(imm)	4.63327
sd(imm)	7.97048
sem(imm	1.26024
fi	18.2166
SEM(FI)	3.71671
			0.51558
mean(imm)	0.14789
sd(imm)	0.512528
sem(imm	3.62082
fi	7.97048
[truncated: 22 more columns]

## Sheet: wt
cell1				cell2				cell3				cell4				cell5				cell6				cell7				cell8				cell9				cell10				cell1				cell2				cell3
Channel.001				Channel.001				Channel.001				Channel.001				Channel.001				Channel.001				Channel.001				Channel.001				Channel.001				Channel.001				Channel.001				Channel.001				Channel.001
Axis [s]	ROI1 []	ROI2 []		Axis [s]	ROI1 []	ROI2 []		Axis [s]	ROI1 []	ROI2 []		Axis [s]	ROI1 []	ROI2 []		Axis [s]	ROI1 []	ROI2 []		Axis [s]	ROI1 []	ROI2 []		Axis [s]	ROI1 []	ROI2 []		Axis [s]	ROI1 []	ROI2 []		Axis [s]	ROI1 []	ROI2 []		Axis [s]	ROI1 []	ROI2 []		Axis [s]	ROI1 []	ROI2 []		Axis [s]	ROI1 []	ROI2 []		Axis [s]	ROI1 []
0	75.7022	13.2477		0	65.9304	12.3666		0	61.8982	13.6395		0	71.8583	15.212		0	79.7773	11.6653		0	72.1236	14.2925		0	69.3732	13.0661		0	66.0565	13.9145		0	66.3606	13.3902		0	69.3671	13.95		0	34.0935	12.3371		0	36.0789	12.6087		0	42.1797
0.4	74.0319	13.7447		0.4	64.6458	12.6384		0.4	60.8632	13.6774		0.4	69.8005	15.394		0.4	80.2187	11.6018		0.4	70.0773	14.4448		0.4	70.6459	12.8348		0.4	67.2086	13.4046		0.4	66.0961	12.7983		0.4	69.8712	13.538		0.4	33.4176	12.8879		0.4	35.1789	12.7398		0.4	41.1452
0.8	0	0		0.8	0	0		0.8	0	0		0.8	0	0		0.8	0	0		0.8	0	0		0.8	0	0		0.8	0	0		0.8	0	0		0.8	0	0		0.8	0	0		0.8	0	0		0.8	0
1.2	26.5439	12.855		1.2	18.9003	11.834		1.2	21.509	12.8191		1.2	22.4547	15.1764		1.2	23.3318	11.5781		1.2	21.6258	12.9421		1.2	21.7	12.1686		1.2	21.3291	13.0214		1.2	22.6374	12.786		1.2	20.815	13.3792		1.2	14.5223	11.62		1.2	16.4678	11.498		1.2	16.4757
1.6	42.5695	13.1154		1.6	27.7176	11.9534		1.6	30.5223	12.554		1.6	33.0131	15.1065		1.6	37.1236	11.2233		1.6	33.9027	13.4266		1.6	34.1424	12.5567		1.6	31.5479	13.2029		1.6	35.7719	12.8895		1.6	31.4411	13.7946		1.6	19.0826	11.3642		1.6	21.4472	11.7306		1.6	21.5969
2	48.2417	13.8229		2	32.2389	12.2022		2	35.7038	13.2052		2	37.7153	14.9306		2	42.5955	11.0454		2	41.0656	13.1187		2	38.1952	12.3481		2	37.8535	13.3718		2	40.6683	13.4066		2	37.65	13.7575		2	21.625	11.7329		2	23.7723	12.1581		2	24.4328
2.4	50.0164	13.615		2.4	36.1097	11.6285		2.4	37.9821	12.9817		2.4	41.7376	15.2739		2.4	47.1677	11.0665		2.4	43.5446	13.556		2.4	40.8134	12.0484		2.4	40.2952	13.3004		2.4	43.9788	13.1616		2.4	40.4044	13.95		2.4	21.6413	11.7192		2.4	25.2452	12.3331		2.4	25.6709
2.8	52.3805	13.874		2.8	38.5517	11.6367		2.8	39.4888	13.0173		2.8	42.4552	14.6777		2.8	49.8691	10.8826		2.8	44.5683	13.1004		2.8	44.7538	12.0612		2.8	41.0767	13.3109		2.8	45.276	12.9145		2.8	42.6178	13.6308		2.8	22.8359	11.4971		2.8	25.5309	11.8972		2.8	26.6574
3.2	53.3895	13.2549		3.2	39.2968	12.1337		3.2	40.7906	13.5444		3.2	44.3182	15.3036		3.2	50.5773	11.0494		3.2	47.2843	13.1067		3.2	47.893	12.1825		3.2	42.3944	13.8457		3.2	46.1568	13.0679		3.2	44.142	13.2356		3.2	23.2171	11.7933		3.2	25.7462	12.0979		3.2	27.4494
3.6	55.1917	13.0076		3.6	39.9277	12.1901		3.6	41.9827	13.447		3.6	45.5501	14.8902		3.6	53.4102	11.3921		3.6	48.6865	13.5663		3.6	46.5766	12.4112		3.6	42.1402	13.0073		3.6	48.6924	13.0335		3.6	44.9998	13.7037		3.6	23.3682	11.5608		3.6	26.6821	12.1789		3.6	28.2727
4	54.7809	13.4032		4	41.3953	11.8384		4	43.0061	12.8364		4	45.934	14.8254		4	53.9393	11.0197		4	49.4023	13.5385		4	48.8408	12.5019		4	44.431	13.5486		4	49.4232	12.9062		4	45.3117	13.8095		4	23.5487	11.6687		4	26.3927	12.2453		4	28.5141
4.4	55.5071	12.784		4.4	41.4244	11.5699		4.4	44.2397	12.8104		4.4	46.2763	15.1884		4.4	53.9726	11.0423		4.4	51.1271	13.1647		4.4	48.9959	12.7373		4.4	45.321	13.4128		4.4	49.8578	12.9681		4.4	48.3157	13.5265		4.4	24.2341	11.6496		4.4	26.9581	11.9603		4.4	29.096
4.8	55.5005	13.2764		4.8	42.3543	11.6762		4.8	45.2065	13.0791		4.8	47.8251	14.8541		4.8	54.2471	10.8785		4.8	51.4432	13.1925		4.8	51.5449	12.7823		4.8	45.3719	13.6593		4.8	49.9194	13.041		4.8	46.6656	13.8064		4.8	24.7111	11.6337		4.8	27.389	12.4301		4.8	29.061
5.2	54.5428	13.5697		5.2	41.1934	11.7107		5.2	44.0806	13.0073		5.2	47.9256	15.1006		5.2	54.9241	11.005		5.2	51.9515	13.7099		5.2	52.2901	12.1202		5.2	45.9923	13.2945		5.2	50.3749	13.3804		5.2	48.0793	12.9454		5.2	24.8224	11.205		5.2	27.4608	12.5016		5.2	28.9602
5.6	54.4488	13.0169		5.6	42.8597	12.3649		5.6	46.2353	12.71		5.6	47.5619	15.4826		5.6	57.3829	10.8775		5.6	52.4634	13.3643		5.6	50.2086	12.554		5.6	46.1712	13.0562		5.6	50.7783	12.7771		5.6	48.5235	13.6968		5.6	24.2592	11.8808		5.6	27.0784	12.0081		5.6	28.613
6	55.3864	13.1272		6	42.8551	11.6225		6	45.3104	13.3648		6	49.573	15.1406		6	57.2957	11.5161		6	54.3112	13.6944		6	50.6876	12.3995		6	47.6944	12.966		6	50.5356	13.2096		6	49.1387	13.7889		6	25.2823	11.3304		6	26.8617	12.1265		6	29.5758
6.4	57.7389	13.3525		6.4	42.781	11.3819		6.4	45.582	13.2035		6.4	47.6775	15.0763		6.4	56.9062	11.692		6.4	53.2947	13.4734		6.4	52.2647	12.6871		6.4	47.1619	13.5187		6.4	52.6826	12.6474		6.4	51.267	13.3597		6.4	26.0952	11.6175		6.4	27.9954	12.4151		6.4	29.1986
6.8	56.1578	13.2025		6.8	42.8973	11.486		6.8	46.3585	13.7516		6.8	48.68	14.883		6.8	58.6231	10.8654		6.8	54.9015	13.3579		6.8	53.4871	12.7143		6.8	48.8274	13.0032		6.8	50.7524	13.268		6.8	51.1522	13.4712		6.8	26.1646	11.4696		6.8	28.1583	12.1503		6.8	29.2399
7.2	55.7421	13.5689		7.2	42.882	11.7485		7.2	47.8984	13.4496		7.2	48.8313	14.5297		7.2	58.937	11.1436		7.2	54.9751	13.2917		7.2	52.8279	12.4267		7.2	48.1962	13.1759		7.2	51.4922	13.1411		7.2	51.3802	13.6102		7.2	25.7923	11.54		7.2	28.0006	12.5511		7.2	29.5365
7.6	58.1402	13.8872		7.6	43.6937	12.1868		7.6	46.5906	13.9421		7.6	50.1644	14.7604		7.6	59.0527	11.3004		7.6	55.7733	13.9567		7.6	51.6982	12.2717		7.6	47.3576	13.2617		7.6	52.5915	12.9789		7.6	52.4001	13.3811		7.6	25.7456	11.2183		7.6	27.1223	12.5914		7.6	29.5888
8	57.2212	13.2929		8	43.6748	12.0066		8	47.3882	12.8503		8	48.9781	14.8477		8	57.3046	11.4219		8	57.0422	13.977		8	52.4603	12.4588		8	47.803	13.2125		8	52.6269	13.0253		8	53.8429	13.8282		8	25.156	11.355		8	27.3131	12.5748		8	29.8149
8.4	54.5568	13.4129		8.4	43.7114	11.7836		8.4	48.329	13.3475		8.4	49.3954	14.5881		8.4	57.2072	11.2349		8.4	56.9559	12.9048		8.4	52.8287	12.8197		8.4	48.8207	13.2008		8.4	50.2379	12.4255		8.4	52.9412	13.6449		8.4	26.1956	11.8083		8.4	28.0494	12.7671		8.4	29.8653
8.8	55.9453	12.9383		8.8	43.9914	11.8685		8.8	48.3714	13.6382		8.8	49.9525	14.808		8.8	54.768	11.3367		8.8	57.4341	12.7369		8.8	52.7379	12.5828		8.8	47.7397	13.0937		8.8	51.2251	13.2311		8.8	51.0788	13.6346		8.8	25.6469	11.3333		8.8	27.6426	12.4382		8.8	30.189
9.2	54.082	12.8753		9.2	44.4931	12.1074		9.2	48.921	13.2564		9.2	47.3886	14.9652		9.2	56.6041	11.1709		9.2	57.4502	13.0282		9.2	53.7439	12.2646		9.2	46.6146	13.2266		9.2	51.3412	13.2648		9.2	51.3322	13.6079		9.2	25.57	11.36		9.2	28.7694	12.3926		9.2	30.0889
9.6	56.1786	13.1678		9.6	44.8896	11.8575		9.6	48.8715	13.2883		9.6	48.2801	14.8116		9.6	54.6288	10.8538		9.6	56.2105	14.0841		9.6	52.3478	11.8424		9.6	49.6028	13.2799		9.6	49.2886	13.4413		9.6	50.1674	13.4857		9.6	25.9586	11.7296		9.6	28.1046	12.5111		9.6	29.2191
10	54.172	13.5604		10	45.6575	12.4247		10	52.5125	13.1872		10	46.5138	15.0187		10	53.264	11.5091		10	56.2521	13.4889		10	53.77	12.4902		10	48.3591	13.1423		10	49.1069	13.5887		10	51.5212	13.4971		10	26.2981	11.93		10	28.2864	12.7433		10	29.6479
10.4	54.5269	12.9505		10.4	45.0056	11.7337		10.4	50.0595	13.4766		10.4	47.6801	14.7729		10.4	55.2205	10.8085		10.4	55.9281	13.5476		10.4	51.1134	11.9633		10.4	46.6838	14.0665		10.4	51.6138	13.1765		10.4	50.9089	13.3341		10.4	26.4762	11.2688		10.4	27.5532	12.4691		10.4	29.2288
10.8	52.4324	13.492		10.8	46.3282	11.8066		10.8	49.8465	12.8637		10.8	46.5341	14.6795		10.8	54.2134	10.7344		10.8	55.5533	13.1984		10.8	52.5938	11.9195		10.8	47.9509	13.4297		10.8	50.9714	12.8977		10.8	52.975	13.8625		10.8	26.4911	12.2658		10.8	27.9449	12.6627		10.8	28.8234
11.2	54.1418	13.1784		11.2	45.6208	12.0795		11.2	49.5803	13.2727		11.2	47.209	15.0113		11.2	55.7634	11.3236		11.2	57.6006	13.1075		11.2	53.155	12.5809		11.2	48.1587	13.4962		11.2	51.9669	13.4047		11.2	53.3228	13.4131		11.2	26.2058	11.5988		11.2	28.1119	12.7443		11.2	28.9993
11.6	53.5013	13.2434		11.6	46.4202	12.1025		11.6	48.898	13.3675		11.6	47.6101	14.7322		11.6	57.5903	11.1411		11.6	56.7943	13.3516		11.6	51.5142	12.3692		11.6	49.4262	12.894		11.6	51.4854	13.1954		11.6	53.1229	13.7194		11.6	25.7799	11.8654		11.6	29.0464	12.9245		11.6	29.1996
12	53.8836	13.3136		12	46.2789	12.0641		12	49.7156	12.7446		12	47.6341	14.5847		12	56.2166	10.8926		12	58.1641	13.4718		12	52.5205	12.3394		12	46.8276	13.8528		12	51.6929	13.0281		12	52.9231	14.1359		12	25.9718	11.6804		12	28.5581	12.6487		12	30.1715
12.4	54.9409	13.104		12.4	46.2847	12.1841		12.4	49.2119	12.8487		12.4	49.0019	14.9452		12.4	56.7447	11.1719		12.4	56.5066	13.1476		12.4	51.6658	12.5983		12.4	48.205	13.4201		12.4	51.8787	13.1856		12.4	53.0451	13.63		12.4	25.6122	11.0917		12.4	27.5439	12.4795		12.4	29.4259
12.8	54.9044	13.161		12.8	45.954	12.1666		12.8	50.1585	13.1201		12.8	46.6909	15.0645		12.8	55.2627	11.124		12.8	58.4129	13.1032		12.8	54.1912	12.9221		12.8	47.7817	13.4713		12.8	51.0035	13.2323		12.8	52.1768	13.5872		12.8	25.8185	11.5104		12.8	28.4354	12.4421		12.8	29.9505
13.2	53.7075	13.4281		13.2	44.4709	11.8066		13.2	50.8662	12.9588		13.2	48.0799	14.9616		13.2	56.128	11.0877		13.2	56.9419	13.0464		13.2	51.6358	12.212		13.2	49.6297	13.2444		13.2	49.72	13.304		13.2	51.4234	13.7174		13.2	25.7273	11.4908		13.2	28.5755	12.5888		13.2	29.958
0	62.4545				53.5638				48.2587				56.6463				68.112				57.8311				56.3071				52.142				52.9704				55.4171				21.7565				23.4703				30.2265
0.4	60.2871				52.0074				47.1858				54.4065				68.6169				55.6325				57.811				53.804				53.2978				56.3333				20.5297				22.4391				29.2444
0.8	0				0				0				0				0				0				0				0				0				0				0				0				0
1.2	13.6888				7.06631				8.68988				7.27833				11.7536				8.68372				9.53146				8.30777				9.85139				7.43587				2.9023				4.96979				4.53741
1.6	29.4541				15.7642				17.9683				17.9066				25.9003				20.4761				21.5857				18.345				22.8824				17.6465				7.71839				9.71652				9.90866
2	34.4188				20.0367				22.4986				22.7846				31.5502				27.9469				25.8471				24.4818				27.2617				23.8924				9.89208				11.6142				12.5212
2.4	36.4015				24.4812				25.0004				26.4637				36.1012				29.9887				28.765				26.9948				30.8171				26.4545				9.9221				12.9121				13.656
2.8	38.5064				26.915				26.4715				27.7776				38.9865				31.4679				32.6926				27.7658				32.3616				28.987				11.3388				13.6337				14.2315
3.2	40.1346				27.1631				27.2462				29.0146				39.5279				34.1776				35.7105				28.5487				33.089				30.9065				11.4238				13.6483				15.8774
3.6	42.1841				27.7375				28.5357				30.6599				42.0181				35.1202				34.1654				29.1328				35.659				31.2961				11.8074				14.5032				16.4352
4	41.3776				29.5569				30.1697				31.1086				42.9196				35.8638				36.3389				30.8824				36.517				31.5023				11.8799				14.1474				16.8793
4.4	42.7231				29.8545				31.4293				31.0879				42.9302				37.9624				36.2586				31.9082				36.8897				34.7891				12.5845				14.9977				17.1644
4.8	42.224				30.6781				32.1273				32.971				43.3686				38.2507				38.7625				31.7126				36.8784				32.8592				13.0773				14.959				16.9699
5.2	40.973				29.4827				31.0733				32.825				43.919				38.2416				40.1699				32.6978				36.9945				35.1339				13.6174				14.9592				16.3512
5.6	41.4319				30.4947				33.5253				32.0793				46.5054				39.0991				37.6546				33.115				38.0011				34.8267				12.3784				15.0703				16.6536
6	42.2592				31.2326				31.9456				34.4324				45.7796				40.6168				38.2881				34.7284				37.326				35.3498				13.9519				14.7352				17.4524
6.4	44.3864				31.3991				32.3785				32.6012				45.2142				39.8213				39.5776				33.6432				40.0352				37.9074				14.4777				15.5803				17.5505
6.8	42.9554				31.4113				32.6069				33.797				47.7577				41.5436				40.7728				35.8242				37.4844				37.681				14.695				16.008				16.9683
7.2	42.1732				31.1335				34.4488				34.3016				47.7934				41.6834				40.4012				35.0203				38.3511				37.77				14.2523				15.4495				18.1754
7.6	44.253				31.5069				32.6485				35.404				47.7523				41.8166				39.4264				34.0959				39.6127				39.0191				14.5272				14.5309				18.0975
8	43.9283				31.6682				34.5378				34.1305				45.8827				43.0652				40.0015				34.5904				39.6016				40.0147				13.801				14.7383				18.1776
8.4	41.1438				31.9279				34.9815				34.8073				45.9723				44.0511				40.0089				35.6199				37.8124				39.2963				14.3873				15.2823				17.872
8.8	43.0071				32.1229				34.7332				35.1445				43.4313				44.6972				40.1552				34.6461				37.994				37.4442				14.3135				15.2044				18.4508
9.2	41.2066				32.3857				35.6646				32.4235				45.4333				44.422				41.4794				33.388				38.0763				37.7244				14.21				16.3768				18.0225
9.6	43.0108				33.0321				35.5832				33.4685				43.7749				42.1263				40.5054				36.3229				35.8474				36.6817				14.229				15.5936				17.1718
10	40.6116				33.2328				39.3252				31.4951				41.7549				42.7632				41.2798				35.2168				35.5182				38.0241				14.3681				15.5431				17.8064
10.4	41.5763				33.2719				36.5829				32.9072				44.4121				42.3805				39.1501				32.6174				38.4373				37.5748				15.2074				15.0841				17.7931
10.8	38.9404				34.5216				36.9828				31.8547				43.479				42.3549				40.6743				34.5211				38.0736				39.1124				14.2253				15.2822				16.918
11.2	40.9634				33.5413				36.3076				32.1977				44.4398				44.493				40.5741				34.6625				38.5623				39.9096				14.6071				15.3676				16.969
11.6	40.2579				34.3177				35.5306				32.8779				46.4491				43.4427				39.1449				36.5322				38.29				39.4035				13.9145				16.1219				17.5915
12	40.57				34.2148				36.971				33.0493				45.3239				44.6922				40.1811				32.9748				38.6648				38.7872				14.2914				15.9094				18.2132
12.4	41.8369				34.1006				36.3632				34.0567				45.5728				43.359				39.0675				34.7849				38.6931				39.4151				14.5205				15.0644				18.161
12.8	41.7434				33.7874				37.0385				31.6264				44.1387				45.3097				41.269				34.3104				37.7711				38.5896				14.308				15.9933				18.3177
13.2	40.2793				32.6643				37.9074				33.1183				45.0403				43.8955				39.4237				36.3852				36.416				37.7059				14.2364				15.9867				18.4658
0	1.01766				1.01474				1.01124				1.02017				0.996307				1.01938				0.986821				0.984312				0.996919				0.991802				1.02901				1.02246				1.01651
0.4	0.982342				0.985258				0.988759				0.979831				1.00369				0.980623				1.01318				1.01569				1.00308				1.0082				0.970988				0.97754				0.983486
0.8	0				0				0				0				0				0				0				0				0				0				0				0				0
1.2	0.223051				0.133868				0.182093				0.131079				0.171926				0.153066				0.167046				0.15683				0.185406				0.13308				0.13727				0.216504				0.152592
1.6	0.479937				0.298645				0.376518				0.322489				0.378856				0.360929				0.378305				0.346309				0.430654				0.31582				0.365055				0.423291				0.333227
2	0.560834				0.379587				0.47145				0.410339				0.4615				0.492615				0.452989				0.462155				0.513073				0.427604				0.467864				0.505964				0.421088
2.4	0.593139				0.463785				0.523874				0.476596				0.528069				0.528604				0.504127				0.509596				0.579988				0.473456				0.469284				0.562502				0.459248
2.8	0.627438				0.509893				0.5547				0.500259				0.570274				0.554678				0.57296				0.52415				0.609055				0.518782				0.53629				0.593941				0.478604
3.2	0.653969				0.514593				0.570932				0.522536				0.578195				0.602441				0.625851				0.538929				0.622745				0.553134				0.540308				0.594575				0.533954
3.6	0.687363				0.525475				0.597955				0.552168				0.614619				0.619057				0.598772				0.549957				0.671113				0.560107				0.558453				0.631819				0.552714
4	0.674223				0.559943				0.632194				0.560249				0.627806				0.632164				0.636864				0.582984				0.687261				0.563797				0.561884				0.616318				0.567649
4.4	0.696147				0.56558				0.658588				0.559875				0.627961				0.669156				0.635457				0.602349				0.694275				0.622622				0.595208				0.653363				0.577236
4.8	0.688015				0.581184				0.673215				0.59379				0.634373				0.674237				0.679341				0.598657				0.694062				0.588082				0.618517				0.651673				0.570696
5.2	0.66763				0.558536				0.651128				0.591159				0.642425				0.674076				0.704005				0.617254				0.696248				0.628793				0.64406				0.651682				0.549888
5.6	0.675108				0.577709				0.70251				0.57773				0.680257				0.689191				0.659923				0.62513				0.715192				0.623294				0.585459				0.656522				0.560059
6	0.688587				0.591687				0.669407				0.620109				0.66964				0.715943				0.671026				0.655587				0.702486				0.632657				0.659883				0.641923				0.58692
6.4	0.723248				0.594842				0.678478				0.58713				0.66137				0.701922				0.693626				0.6351				0.753474				0.678429				0.684747				0.678739				0.59022
6.8	0.699931				0.595073				0.683265				0.608665				0.698575				0.73228				0.714572				0.676274				0.705467				0.674378				0.695027				0.697372				0.570641
7.2	0.687186				0.58981				0.721861				0.617753				0.699097				0.734745				0.708059				0.661098				0.72178				0.675972				0.67409				0.673043				0.611235
7.6	0.721076				0.596883				0.684135				0.637607				0.698496				0.737092				0.690976				0.643646				0.745522				0.698326				0.687093				0.633025				0.608617
8	0.715785				0.59994				0.723726				0.614671				0.671149				0.759102				0.701055				0.652982				0.745315				0.716145				0.652745				0.642059				0.61131
8.4	0.670413				0.604859				0.733023				0.626861				0.672459				0.77648				0.701185				0.672417				0.711641				0.703287				0.680474				0.665759				0.601031
8.8	0.700773				0.608554				0.727821				0.632933				0.635291				0.787869				0.703748				0.654033				0.715059				0.67014				0.676984				0.662367				0.620498
9.2	0.671437				0.613534				0.747337				0.583929				0.664575				0.783018				0.726955				0.630285				0.716608				0.675155				0.672086				0.713439				0.606095
9.6	0.700835				0.625778				0.745632				0.602749				0.640317				0.742552				0.709886				0.685688				0.674658				0.656494				0.672985				0.67932				0.577484
10	0.661741				0.629581				0.824045				0.567209				0.610769				0.753779				0.723458				0.664808				0.668463				0.680518				0.679565				0.677119				0.598825
10.4	0.677461				0.630322				0.76658				0.592641				0.649637				0.747032				0.686132				0.615736				0.723402				0.672477				0.719263				0.657124				0.59838
10.8	0.63451				0.653997				0.77496				0.573685				0.635988				0.746581				0.712846				0.651674				0.716557				0.699996				0.672812				0.665755				0.568951
11.2	0.667474				0.635425				0.76081				0.579863				0.650042				0.784269				0.71109				0.654343				0.725753				0.714264				0.690868				0.669474				0.570665
11.6	0.655977				0.650134				0.744529				0.592114				0.679434				0.765756				0.686042				0.689638				0.72063				0.705206				0.658113				0.702336				0.591601
12	0.661063				0.648183				0.774712				0.5952				0.662975				0.787781				0.704203				0.622484				0.727684				0.694176				0.675939				0.69308				0.612506
12.4	0.681706				0.64602				0.761977				0.613342				0.666616				0.76428				0.684686				0.656655				0.728215				0.705414				0.686774				0.656267				0.610751
12.8	0.680182				0.640087				0.776126				0.569575				0.645638				0.798664				0.723268				0.647696				0.710864				0.690639				0.676726				0.696732				0.616023
13.2	0.656327				0.618811				0.794335				0.596442				0.658827				0.773736				0.690929				0.686864				0.68536				0.674824				0.673338				0.696447				0.621001
	20
0	1.0049
0.4	0.9951
0.8
1.2	0.173412
1.6	0.372816
2	0.465089
2.4	0.518179
2.8	0.553966
3.2	0.577415
3.6	0.596289
4	0.614684
4.4	0.633256
4.8	0.641594
5.2	0.642897
5.6	0.649779
6	0.657188
6.4	0.666011
6.8	0.673346
7.2	0.675879
7.6	0.678767
8	0.684088
8.4	0.682636
8.8	0.679425
9.2	0.679176
9.6	0.67655
10	0.676045
10.4	0.673287
10.8	0.677531
11.2	0.685504
11.6	0.68262
12	0.679328
12.4	0.68137
12.8	0.68039
13.2	0.677347
min	0.223051				0.133868				0.182093				0.131079				0.171926				0.153066				0.167046				0.15683				0.185406				0.13308				0.13727				0.216504				0.152592
rec	0.664338				0.640372				0.769254				0.589108				0.656145				0.771012				0.6999				0.653136				0.717308				0.694625				0.681729				0.679652				0.598735
rec-min	0.441286				0.506504				0.587161				0.458029				0.484219				0.617946				0.532854				0.496306				0.531902				0.561545				0.544459				0.463148				0.446142
average(rec-min)	0.506261
rec average	0.679672
min average	0.173412
rec- av min	0.490926				0.466961				0.595842				0.415696				0.482733				0.597601				0.526488				0.479724				0.543897				0.521213				0.508317				0.50624				0.425323
imm	3.02902				7.76276				-17.6947				17.889				4.64733				-18.0421				-3.99544				5.24162				-7.43413				-2.95348				-0.40629				0.00402018				15.9873
mean(imm)	-1.33227e-15
sd(imm)	9.85442
sem(imm	1.55812
fi	21.5968
SEM(FI)	3.72244
			0.492873
mean(imm)	0.173412
sd(imm)	0.499622
sem(imm	1.31137
fi	9.85442
[truncated: 22 more columns]

## Sheet: A
MEAN								SD								SEM
Time(s)	UVSSA KO	wt no UV	4j 5hr	UVSSA KO 4J	4J	UVSSA KO 4J 5hr		Time(s)	UVSSA KO	wt no UV	4j 5hr	UVSSA KO 4J	4J	UVSSA KO 4J 5hr		Time(s)	UVSSA KO	wt no UV	4j 5hr	UVSSA KO 4J	4J	UVSSA KO 4J 5hr
0	1.00825	1.0049	1.01731	1.0058	1.01668	1.0179		1.2	0.0238844	0.0323576	0.048828	0.0373833	0.024803	0.0398553		1.2	0.00534071	0.00723538	0.0109183	0.00835915	0.00554612	0.00891191			immobile fractions
0.4	0.991752	0.9951	0.982691	0.994195	0.983317	0.982099		1.6	0.0395912	0.0438626	0.0600735	0.076898	0.0492691	0.0511273		1.6	0.00885287	0.00980798	0.0134329	0.0171949	0.0110169	0.0114324		wt no UV	-1.33227e-15
0.8	0	0	0	0	0	0		2	0.039538	0.0452176	0.0561281	0.0773498	0.0484252	0.0590378		2	0.00884096	0.010111	0.0125506	0.0172959	0.0108282	0.0132012		4j 5hr	4.63327
1.2	0.160888	0.173412	0.14789	0.177157	0.153008	0.176073		2.4	0.0447892	0.0470978	0.0601374	0.0822687	0.0544021	0.0503857		2.4	0.0100152	0.0105314	0.0134471	0.0183958	0.0121647	0.0112666		UVSSA KO	1.33548
1.6	0.359166	0.372816	0.340781	0.376676	0.315628	0.389884		2.8	0.0483962	0.0437915	0.047241	0.0835802	0.0524328	0.0537039		2.8	0.0108217	0.00979208	0.0105634	0.0186891	0.0117243	0.0120086		UVSSA KO 4J	24.1392
2	0.451614	0.465089	0.460777	0.432304	0.38249	0.467295		3.2	0.0436573	0.042502	0.0585758	0.0891769	0.0536642	0.0614475		3.2	0.00976206	0.00950373	0.0130979	0.0199406	0.0119997	0.0137401		4j	27.173
2.4	0.504338	0.518179	0.52484	0.466244	0.423081	0.508838		3.6	0.0396359	0.0468508	0.0481612	0.0794677	0.0509483	0.0643869		3.6	0.00886285	0.0104762	0.0107692	0.0177695	0.0113924	0.0143974		uvssa ko 4j 5hr	5.3077
2.8	0.539756	0.553966	0.563547	0.493661	0.453341	0.542168		4	0.0577001	0.0445917	0.041961	0.0804661	0.0509141	0.0557359		4	0.0129021	0.009971	0.00938276	0.0179928	0.0113847	0.0124629
3.2	0.567377	0.577415	0.588514	0.508935	0.475145	0.558433		4.4	0.0505272	0.0460396	0.0558713	0.0820528	0.0513457	0.0521302		4.4	0.0112982	0.0102948	0.0124932	0.0183476	0.0114813	0.0116567
3.6	0.588206	0.596289	0.602144	0.519354	0.492106	0.573291		4.8	0.0405631	0.0472855	0.0564356	0.0915453	0.0517534	0.0647564		4.8	0.00907019	0.0105734	0.0126194	0.0204702	0.0115724	0.01448
4	0.605794	0.614684	0.611606	0.523689	0.505603	0.589019		5.2	0.0441753	0.0428629	0.0573547	0.0797749	0.0586018	0.0482447		5.2	0.00987791	0.00958443	0.0128249	0.0178382	0.0131038	0.0107878
4.4	0.614955	0.633256	0.623658	0.525935	0.51541	0.601789		5.6	0.0477927	0.0503657	0.04755	0.0820614	0.0552547	0.0663901		5.6	0.0106868	0.0112621	0.0106325	0.0183495	0.0123553	0.0148453
4.8	0.627282	0.641594	0.631825	0.531718	0.523383	0.605987		6	0.0388989	0.0391177	0.0477893	0.0815831	0.0577067	0.0494189		6	0.00869806	0.00874699	0.010686	0.0182425	0.0129036	0.0110504
5.2	0.638515	0.642897	0.636791	0.539132	0.528589	0.604327		6.4	0.0388245	0.0442222	0.0502782	0.0799475	0.0595703	0.0686734		6.4	0.00868142	0.00988837	0.0112425	0.0178768	0.0133203	0.0153558
5.6	0.642815	0.649779	0.64388	0.544486	0.537009	0.616816		6.8	0.0344895	0.0453024	0.0502995	0.0776111	0.0536683	0.0484531		6.8	0.00771208	0.0101299	0.0112473	0.0173544	0.0120006	0.0108344
6	0.646979	0.657188	0.652709	0.55188	0.541746	0.624488		7.2	0.044673	0.0414172	0.0497276	0.0809419	0.0590187	0.0657132		7.2	0.0099892	0.00926116	0.0111194	0.0180992	0.013197	0.0146939
6.4	0.647954	0.666011	0.656511	0.555534	0.538754	0.620656		7.6	0.037917	0.0433102	0.0463364	0.0895362	0.0604417	0.052656		7.6	0.00847851	0.00968447	0.0103611	0.0200209	0.0135152	0.0117742
6.8	0.6501	0.673346	0.655352	0.552837	0.543052	0.62404		8	0.0400123	0.0503268	0.0528482	0.0886847	0.0552512	0.0508781		8	0.00894701	0.0112534	0.0118172	0.0198305	0.0123545	0.0113767
7.2	0.653725	0.675879	0.6545	0.554949	0.547393	0.632627		8.4	0.0440064	0.0431947	0.0536889	0.088967	0.0557035	0.0542529		8.4	0.00984012	0.00965862	0.0120052	0.0198936	0.0124557	0.0121313
7.6	0.654426	0.678767	0.655599	0.555737	0.545806	0.640424		8.8	0.0368173	0.0464072	0.0523394	0.0885295	0.059333	0.0576014		8.8	0.00823259	0.010377	0.0117034	0.0197958	0.0132673	0.0128801
8	0.658585	0.684088	0.661429	0.551715	0.54004	0.643415		9.2	0.0408992	0.0508281	0.0601096	0.0880154	0.05931	0.0512603		9.2	0.00914535	0.0113655	0.0134409	0.0196808	0.0132621	0.0114622
8.4	0.664651	0.682636	0.6623	0.556135	0.542578	0.641441		9.6	0.0407593	0.0474114	0.0464392	0.0872316	0.0571256	0.0610284		9.6	0.00911406	0.0106015	0.0103841	0.0195056	0.0127737	0.0136464
8.8	0.665235	0.679425	0.65975	0.557897	0.544854	0.63533		10	0.0415351	0.0599797	0.0507007	0.0883003	0.057653	0.0528194		10	0.00928754	0.0134119	0.011337	0.0197445	0.0128916	0.0118108
9.2	0.665619	0.679176	0.659836	0.554798	0.538315	0.639715		10.4	0.045506	0.0551123	0.0457641	0.0870042	0.0543658	0.0470264		10.4	0.0101754	0.0123235	0.0102332	0.0194547	0.0121566	0.0105154
9.6	0.665436	0.67655	0.657033	0.557011	0.539966	0.644505		10.8	0.041996	0.0579602	0.0482253	0.0883457	0.0570355	0.0436641		10.8	0.00939059	0.0129603	0.0107835	0.0197547	0.0127535	0.0097636
10	0.664548	0.676045	0.654556	0.559805	0.541769	0.645955		11.2	0.0489586	0.0556733	0.0470887	0.0854733	0.0569318	0.0443095		11.2	0.0109475	0.0124489	0.0105293	0.0191124	0.0127303	0.0099079
10.4	0.668254	0.673287	0.65392	0.560273	0.534922	0.65355		11.6	0.0404001	0.0513511	0.0519202	0.0821606	0.0535768	0.0441581		11.6	0.00903374	0.0114824	0.0116097	0.0183717	0.0119801	0.00987405
10.8	0.671046	0.677531	0.655443	0.559933	0.533017	0.65489		12	0.042146	0.0523084	0.0461519	0.101805	0.0565287	0.0539389		12	0.00942413	0.0116965	0.0103199	0.0227644	0.0126402	0.0120611
11.2	0.675327	0.685504	0.658468	0.555473	0.536023	0.656457		12.4	0.0431431	0.0483881	0.0456523	0.0938332	0.0599879	0.0579529		12.4	0.00964708	0.0108199	0.0102082	0.0209818	0.0134137	0.0129587
11.6	0.678766	0.68262	0.660881	0.554439	0.53678	0.658058		12.8	0.0451199	0.0550988	0.0467909	0.0879883	0.053905	0.0511465		12.8	0.0100891	0.0123205	0.0104628	0.0196748	0.0120535	0.0114367
12	0.673536	0.679328	0.6588	0.560563	0.536468	0.651872		13.2	0.0448087	0.047577	0.0473202	0.0974749	0.0511638	0.0443561		13.2	0.0100195	0.0106385	0.0105811	0.021796	0.0114406	0.00991833
12.4	0.666895	0.68137	0.655288	0.562554	0.536844	0.653898
12.8	0.67154	0.68039	0.65255	0.557035	0.53704	0.653699
13.2	0.676587	0.677347	0.644917	0.55668	0.541398	0.641117
cells total	20	20	20	20	20
exp1	10	10	10	10	10
exp2	10	10	10	10	10
