# Supplementary material for: Live-cell imaging of endogenous CSB-mScarletI as a sensitive marker for DNA-damage-induced transcription stress
Source: Cell Rep Methods. 2024 Jan 3;4(1):100674. doi: 10.1016/j.crmeth.2023.100674 (PMC10831951; doi:10.1016/j.crmeth.2023.100674)
Supplement: Data S1. Single-cell fluorescence source data of FRAP experiments, related to Figures 2, 4, 6, and 7 [file mmc4.zip › re.Fig.6C_pool CSB KI XPA KO FRAP UV.xlsx]

## Sheet: XPA KO 4J
cell1				cell2				cell3				cell4				cell5				cell6				cell7				cell8				cell9				cell10				cell1				cell2				cell3
Channel.001				Channel.001				Channel.001				Channel.001				Channel.001				Channel.001				Channel.001				Channel.001				Channel.001				Channel.001				Channel.001				Channel.001				Channel.001
Axis [s]	ROI1 []	ROI2 []		Axis [s]	ROI1 []	ROI2 []		Axis [s]	ROI1 []	ROI2 []		Axis [s]	ROI1 []	ROI2 []		Axis [s]	ROI1 []	ROI2 []		Axis [s]	ROI1 []	ROI2 []		Axis [s]	ROI1 []	ROI2 []		Axis [s]	ROI1 []	ROI2 []		Axis [s]	ROI1 []	ROI2 []		Axis [s]	ROI1 []	ROI2 []		Axis [s]	ROI1 []	ROI2 []		Axis [s]	ROI1 []	ROI2 []		Axis [s]	ROI1 []
0	104.687	10.3427		0	77.9039	9.81672		0	77.4579	10.9074		0	77.1124	11.5897		0	81.1866	9.46576		0	80.5341	10.6221		0	50.7457	10.5795		0	98.5834	13.043		0	93.1086	9.93145		0	111.895	19.7231		0	38.3234	4.85129		0	30.0767	4.865		0	66.6123
0.4	104.289	9.90323		0.4	76.2036	9.83585		0.4	76.2527	11.7364		0.4	77.5453	11.3978		0.4	81.3913	9.71398		0.4	79.1073	10.221		0.4	50.3271	10.6602		0.4	95.8457	12.8723		0.4	91.657	9.88427		0.4	108.585	18.6654		0.4	39.4358	4.6202		0.4	29.172	5.04484		0.4	63.6135
0.8	0	0		0.8	0	0		0.8	0	0		0.8	0	0		0.8	0	0		0.8	0	0		0.8	0	0		0.8	0	0		0.8	0	0		0.8	0	0		0.8	0	0		0.8	0	0		0.8	0
1.2	25.8736	10.4451		1.2	19.4391	9.52413		1.2	19.9739	11.3351		1.2	19.5092	10.5754		1.2	21.3447	9.78517		1.2	20.767	9.76487		1.2	17.0907	10.1977		1.2	24.5931	12.8105		1.2	23.2261	9.61501		1.2	28.6288	14.6506		1.2	10.0331	4.68789		1.2	9.09108	5.05815		1.2	15.2188
1.6	42.3941	10.5537		1.6	28.8997	9.66574		1.6	28.8741	11.3478		1.6	28.1155	10.6884		1.6	31.4676	9.52642		1.6	32.2276	9.91677		1.6	21.4208	10.3175		1.6	35.2804	12.9651		1.6	35.4204	9.81894		1.6	42.5556	14.2069		1.6	15.8936	4.75383		1.6	13.0884	4.95356		1.6	26.2257
2	48.4095	10.5971		2	34.4878	10.2192		2	32.3933	11.2286		2	32.9124	10.3012		2	36.3564	9.96241		2	38.5056	9.77459		2	23.0115	10.4846		2	39.7105	12.9381		2	40.2659	9.58938		2	47.7652	14.6583		2	18.2232	4.98056		2	13.3232	5.16383		2	28.4547
2.4	55.7792	10.2378		2.4	39.3098	9.85742		2.4	36.9016	11.0685		2.4	37.6168	10.5574		2.4	39.9146	9.55366		2.4	42.2585	9.60602		2.4	25.0916	10.7231		2.4	43.8199	12.4954		2.4	45.0561	9.86091		2.4	55.4729	15.1052		2.4	18.7167	5.10369		2.4	14.8283	4.84517		2.4	29.942
2.8	56.8366	9.96683		2.8	42.319	9.71702		2.8	39.5717	10.8128		2.8	39.2689	10.5953		2.8	41.5133	9.35268		2.8	43.9113	9.87416		2.8	25.3755	10.2639		2.8	47.6006	13.1197		2.8	47.0926	9.7527		2.8	56.7109	15.0528		2.8	18.9278	4.71765		2.8	15.3718	4.97855		2.8	32.3714
3.2	58.9911	10.1044		3.2	43.7163	9.94165		3.2	40.7972	10.8465		3.2	40.1918	10.404		3.2	42.5201	9.9523		3.2	43.9765	9.95197		3.2	25.7229	10.3583		3.2	48.5079	12.512		3.2	48.8257	9.45985		3.2	59.3353	15.5505		3.2	20.2473	4.92949		3.2	15.9205	4.91444		3.2	32.1245
3.6	58.9608	9.81119		3.6	43.7762	9.90788		3.6	42.1057	11.1331		3.6	41.0881	10.7302		3.6	44.2506	9.61803		3.6	44.8295	9.88852		3.6	27.0293	10.5616		3.6	50.2409	13.0574		3.6	47.8526	9.8727		3.6	61.2061	15.5566		3.6	20.1884	4.67097		3.6	16.1206	4.87668		3.6	32.629
4	61.2781	10.1814		4	45.1122	9.63929		4	42.4648	11.2832		4	42.1327	10.9233		4	43.4213	9.5844		4	45.7346	9.79682		4	27.4953	10.2372		4	52.2434	12.9389		4	50.0486	9.81917		4	61.1414	14.9402		4	19.908	4.81365		4	16.4745	4.87559		4	33.1648
4.4	61.9141	10.0599		4.4	45.5596	9.87695		4.4	43.1757	11.3788		4.4	41.3105	10.6115		4.4	45.2179	9.73606		4.4	46.2555	10.0427		4.4	27.5405	10.3743		4.4	52.0485	12.8185		4.4	51.1228	9.76677		4.4	63.6658	14.9391		4.4	19.873	4.96742		4.4	16.7097	4.83267		4.4	33.1876
4.8	60.741	10.3924		4.8	45.3073	9.8623		4.8	42.2135	11.3196		4.8	42.6582	10.6959		4.8	45.3699	9.93249		4.8	47.5848	9.43096		4.8	26.9493	10.1386		4.8	53.0894	12.7343		4.8	51.2666	9.75248		4.8	62.5624	15.7464		4.8	19.0761	4.66688		4.8	16.7848	5.03261		4.8	32.8362
5.2	61.7711	10.0889		5.2	46.967	9.61121		5.2	43.2035	11.377		5.2	42.2401	10.8843		5.2	43.6084	9.56521		5.2	47.5202	9.75653		5.2	28.8294	10.5701		5.2	52.8464	12.8613		5.2	50.0954	9.87361		5.2	64.3791	15.8628		5.2	19.8699	4.83466		5.2	16.8943	4.76638		5.2	31.2027
5.6	62.2525	10.0247		5.6	49.354	9.97543		5.6	45.1263	12.0039		5.6	43.865	11.0824		5.6	43.2958	9.97562		5.6	48.9318	9.96493		5.6	28.7293	10.433		5.6	53.0519	12.6572		5.6	51.5205	9.48413		5.6	63.2909	15.8043		5.6	19.9986	4.71182		5.6	16.3347	4.54063		5.6	31.7432
6	61.5682	9.94356		6	45.3192	9.89078		6	44.1615	11.5307		6	44.9603	10.6469		6	44.6596	9.72698		6	47.6797	9.80145		6	29.1509	10.154		6	53.7511	12.8276		6	51.2588	9.33736		6	64.563	15.7641		6	20.387	4.78593		6	16.9461	4.79762		6	32.7993
6.4	61.9009	10.2326		6.4	46.5441	9.87695		6.4	45.0338	11.1276		6.4	44.1487	10.6231		6.4	45.5998	9.70965		6.4	48.7513	10.3804		6.4	28.6463	10.6889		6.4	52.8383	12.8691		6.4	49.7443	9.81168		6.4	64.3269	16.4775		6.4	20.8117	4.99602		6.4	16.6324	4.64142		6.4	34.018
6.8	62.5144	10.184		6.8	44.9673	9.59372		6.8	46.1712	10.7882		6.8	45.2924	10.8681		6.8	44.7391	9.78847		6.8	47.1805	9.57406		6.8	28.5661	10.3484		6.8	53.3779	12.7771		6.8	49.9401	9.68942		6.8	63.7427	14.89		6.8	20.8353	5.02082		6.8	16.8825	4.87532		6.8	33.2548
7.2	62.4072	10.155		7.2	47.312	9.70074		7.2	46.328	10.9657		7.2	45.9483	11.011		7.2	44.2977	9.96097		7.2	48.4357	9.54488		7.2	29.2492	10.5302		7.2	53.7739	12.5262		7.2	51.1514	9.76722		7.2	64.656	15.5605		7.2	19.909	4.8831		7.2	16.8156	4.83647		7.2	33.117
7.6	62.3006	9.85411		7.6	47.513	9.28037		7.6	46.5661	11.4033		7.6	46.2268	10.928		7.6	44.7788	9.91784		7.6	47.7464	9.5597		7.6	29.7052	10.0681		7.6	53.4725	12.8009		7.6	52.9633	9.70552		7.6	66.466	16.1906		7.6	19.9779	4.66163		7.6	17.0435	5.15948		7.6	32.5377
8	64.0968	10.3831		8	47.033	9.63197		8	45.6666	11.2223		8	46.1171	11.2596		8	44.248	9.43831		8	47.8896	9.74866		8	30.2653	10.6734		8	55.174	12.4764		8	53.4181	9.79353		8	66.5224	15.6978		8	19.3697	4.98435		8	16.661	4.80577		8	32.8937
8.4	62.863	9.99216		8.4	47.2767	9.76016		8.4	45.9933	11.9484		8.4	46.4115	11.2365		8.4	44.1582	9.78661		8.4	47.3171	10.2451		8.4	30.0697	10.2076		8.4	54.4756	12.8236		8.4	52.7495	9.68148		8.4	66.8255	15.4131		8.4	20.7624	4.63916		8.4	16.6516	4.89189		8.4	31.3801
8.8	62.7795	10.0361		8.8	47.84	9.4053		8.8	44.1631	11.8192		8.8	44.6807	10.889		8.8	43.7939	9.73565		8.8	46.4402	9.75144		8.8	29.9819	10.3574		8.8	52.3463	12.7589		8.8	50.994	9.64201		8.8	64.279	15.1069		8.8	20.7397	4.84196		8.8	16.7096	4.95519		8.8	32.6708
9.2	61.4941	10.3112		9.2	46.1188	9.60837		9.2	45.4555	11.3096		9.2	44.8039	10.78		9.2	43.658	9.62794		9.2	45.7856	9.77783		9.2	29.7882	9.79249		9.2	53.6678	12.9852		9.2	50.6139	9.51339		9.2	64.6569	16.259		9.2	20.9061	4.78039		9.2	17.6314	4.7528		9.2	31.8669
9.6	63.1057	9.81223		9.6	45.7486	9.60877		9.6	45.3632	11.2113		9.6	44.4131	11.0359		9.6	43.7057	9.66921		9.6	46.8968	9.61482		9.6	30.8324	10.1076		9.6	53.4531	12.9747		9.6	51.2283	9.598		9.6	64.229	15.7591		9.6	20.3805	4.87113		9.6	16.872	4.92368		9.6	32.1215
10	63.0423	10.5242		10	46.8015	9.23682		10	46.5883	12.0785		10	46.1628	11.1239		10	43.9204	10.0274		10	46.8871	10.0335		10	30.6411	10.5236		10	53.7813	12.8509		10	51.4452	9.3757		10	65.2449	16.2552		10	19.5527	4.7798		10	17.1952	4.86092		10	32.055
10.4	61.7254	9.78327		10.4	48.3123	9.49157		10.4	45.5998	11.5071		10.4	47.1455	11.0478		10.4	43.0595	9.90505		10.4	46.4138	9.55924		10.4	30.6419	10.2306		10.4	54.2246	12.8132		10.4	50.1307	9.62295		10.4	66.4316	15.8043		10.4	19.9059	4.98522		10.4	16.5651	4.7164		10.4	31.6423
10.8	62.2744	9.74552		10.8	47.4127	9.66656		10.8	47.229	11.7764		10.8	45.7745	11.0063		10.8	43.7317	10.183		10.8	46.6749	9.87972		10.8	30.7619	10.5311		10.8	54.3766	12.9571		10.8	49.2903	9.94075		10.8	65.7493	16.0896		10.8	19.7176	4.58197		10.8	16.9278	4.89705		10.8	33.4951
11.2	61.6173	10.048		11.2	45.1676	9.94654		11.2	46.4248	10.8656		11.2	45.887	10.6826		11.2	44.1648	10.021		11.2	45.365	9.7167		11.2	31.0837	10.4832		11.2	53.1433	12.6826		11.2	50.171	9.47528		11.2	65.7133	17.0713		11.2	19.2449	4.67126		11.2	16.7447	4.75008		11.2	31.5949
11.6	60.5034	10.4875		11.6	45.9035	9.66005		11.6	46.0576	11.3014		11.6	45.5006	10.8497		11.6	42.733	9.8186		11.6	46.951	10.1414		11.6	30.8574	10.3611		11.6	53.2276	12.9753		11.6	48.6601	9.63611		11.6	64.7753	17.0039		11.6	19.8814	4.80577		11.6	16.9904	4.94731		11.6	30.7578
12	60.5389	10.0759		12	46.5557	9.72882		12	45.8109	11.9275		12	45.4073	10.5841		12	43.0492	9.84645		12	46.6393	9.9654		12	30.6007	10.595		12	52.5929	12.6778		12	48.7072	9.7366		12	65.0045	15.7348		12	19.9104	4.72232		12	16.4957	4.89298		12	31.8479
12.4	62.9279	10.2548		12.4	47.1693	9.97136		12.4	46.0778	11.8055		12.4	45.3394	10.6949		12.4	41.6115	9.98882		12.4	45.3212	10.3924		12.4	30.8372	10.5921		12.4	53.4572	12.7212		12.4	50.1486	9.80147		12.4	64.5373	16.4251		12.4	19.4971	4.65433		12.4	17.4626	4.84788		12.4	31.6703
12.8	61.0728	9.80705		12.8	45.461	9.88794		12.8	46.2282	11.8801		12.8	46.4531	10.9034		12.8	42.5264	9.70552		12.8	45.675	9.83202		12.8	31.1888	10.2217		12.8	53.6864	12.7471		12.8	48.9255	9.59256		12.8	64.706	16.0675		12.8	19.9302	4.78418		12.8	16.3724	4.85196		12.8	32.6895
13.2	60.9526	9.89961		13.2	46.4502	9.51517		13.2	45.9138	11.447		13.2	46.9705	11.108		13.2	43.8617	9.92981		13.2	46.875	9.78385		13.2	30.6513	10.3005		13.2	52.5078	12.7985		13.2	49.106	9.51747		13.2	62.2211	16.1652		13.2	20.8864	4.76055		13.2	16.4543	4.65826		13.2	32.0062
0	94.3441				68.0872				66.5505				65.5227				71.7208				69.912				40.1663				85.5405				83.1771				92.1715				33.4721				25.2117				61.0571
0.4	94.3857				66.3677				64.5163				66.1475				71.6774				68.8863				39.6669				82.9734				81.7727				89.9198				34.8156				24.1271				58.1553
0.8	0				0				0				0				0				0				0				0				0				0				0				0				0
1.2	15.4285				9.91496				8.63876				8.93381				11.5595				11.0021				6.89298				11.7826				13.6111				13.9782				5.3452				4.03293				10.3753
1.6	31.8405				19.2339				17.5263				17.4272				21.9412				22.3109				11.1034				22.3153				25.6014				28.3487				11.1398				8.13479				21.2632
2	37.8123				24.2686				21.1647				22.6112				26.394				28.731				12.5269				26.7724				30.6765				33.107				13.2426				8.15939				23.1207
2.4	45.5414				29.4524				25.8331				27.0594				30.361				32.6525				14.3684				31.3245				35.1952				40.3676				13.613				9.98312				25.0202
2.8	46.8698				32.602				28.7589				28.6736				32.1607				34.0372				15.1116				34.4808				37.3399				41.6581				14.2101				10.3932				27.5584
3.2	48.8868				33.7746				29.9508				29.7877				32.5678				34.0246				15.3646				35.9959				39.3659				43.7848				15.3178				11.006				27.0498
3.6	49.1496				33.8683				30.9727				30.3579				34.6326				34.941				16.4677				37.1835				37.9799				45.6495				15.5174				11.244				27.6035
4	51.0967				35.4729				31.1816				31.2095				33.8369				35.9378				17.2582				39.3045				40.2294				46.2012				15.0943				11.5989				28.2477
4.4	51.8542				35.6826				31.7969				30.699				35.4819				36.2128				17.1662				39.23				41.3561				48.7267				14.9056				11.8771				28.1368
4.8	50.3486				35.445				30.8939				31.9622				35.4374				38.1539				16.8108				40.3551				41.5141				46.816				14.4092				11.7522				27.998
5.2	51.6822				37.3558				31.8266				31.3558				34.0432				37.7637				18.2593				39.985				40.2218				48.5163				15.0353				12.1279				26.2489
5.6	52.2278				39.3786				33.1224				32.7826				33.3202				38.9668				18.2963				40.3947				42.0364				47.4866				15.2867				11.7941				27.0166
6	51.6246				35.4284				32.6308				34.3135				34.9326				37.8782				18.9969				40.9235				41.9214				48.799				15.6011				12.1485				27.2828
6.4	51.6683				36.6672				33.9062				33.5257				35.8902				38.3709				17.9574				39.9692				39.9326				47.8493				15.8156				11.991				28.876
6.8	52.3304				35.3735				35.3829				34.4243				34.9506				37.6064				18.2176				40.6009				40.2507				48.8526				15.8145				12.0072				28.1983
7.2	52.2521				37.6113				35.3623				34.9373				34.3368				38.8909				18.7191				41.2477				41.3842				49.0955				15.0259				11.9791				28.093
7.6	52.4465				38.2326				35.1628				35.2988				34.861				38.1867				19.637				40.6717				43.2578				50.2754				15.3162				11.884				27.5858
8	53.7137				37.401				34.4443				34.8575				34.8097				38.1409				19.5919				42.6976				43.6246				50.8245				14.3854				11.8553				27.766
8.4	52.8708				37.5166				34.0449				35.1751				34.3716				37.0719				19.8622				41.6519				43.068				51.4123				16.1233				11.7597				26.0489
8.8	52.7434				38.4347				32.344				33.7918				34.0582				36.6888				19.6245				39.5874				41.352				49.1721				15.8978				11.7544				27.6754
9.2	51.1829				36.5104				34.1459				34.0239				34.03				36.0078				19.9957				40.6826				41.1005				48.3979				16.1257				12.8786				27.0429
9.6	53.2934				36.1399				34.1519				33.3773				34.0365				37.282				20.7248				40.4784				41.6303				48.4699				15.5094				11.9483				27.0798
10	52.5181				37.5646				34.5098				35.0389				33.893				36.8536				20.1175				40.9304				42.0695				48.9897				14.7729				12.3343				27.0085
10.4	51.9421				38.8207				34.0927				36.0977				33.1545				36.8546				20.4113				41.4114				40.5077				50.6273				14.9207				11.8487				26.8814
10.8	52.5288				37.7461				35.4526				34.7683				33.5488				36.7952				20.2308				41.4195				39.3496				49.6597				15.1356				12.0308				28.4476
11.2	51.5693				35.2211				35.5592				35.2044				34.1438				35.6483				20.6005				40.4607				40.6957				48.642				14.5736				11.9946				26.6754
11.6	50.0159				36.2435				34.7561				34.6509				32.9144				36.8096				20.4963				40.2523				39.024				47.7714				15.0756				12.043				25.7896
12	50.463				36.8269				33.8835				34.8232				33.2028				36.674				20.0058				39.9151				38.9706				49.2696				15.1881				11.6028				26.9662
12.4	52.6731				37.1979				34.2722				34.6446				31.6227				34.9288				20.2451				40.7361				40.3472				48.1122				14.8427				12.6147				26.7623
12.8	51.2658				35.5731				34.3481				35.5497				32.8209				35.8429				20.9671				40.9392				39.3329				48.6384				15.146				11.5204				27.6444
13.2	51.053				36.935				34.4668				35.8625				33.9319				37.0911				20.3507				39.7093				39.5885				46.0559				16.1258				11.7961				27.0251
0	0.99978				1.01279				1.01552				0.995255				1.0003				1.00739				1.00625				1.01523				1.00851				1.01237				0.980327				1.02198				1.02434
0.4	1.00022				0.987211				0.98448				1.00475				0.999697				0.99261				0.993745				0.984766				0.991486				0.987634				1.01967				0.978019				0.975658
0.8	0				0				0				0				0				0				0				0				0				0				0				0				0
1.2	0.163498				0.147484				0.131822				0.1357				0.161222				0.158534				0.172685				0.139842				0.165033				0.15353				0.156549				0.163479				0.174064
1.6	0.337419				0.286102				0.26744				0.264709				0.306018				0.321486				0.278165				0.264848				0.310415				0.311368				0.326259				0.329752				0.356728
2	0.400704				0.360992				0.32296				0.343452				0.368122				0.413996				0.313827				0.317747				0.37195				0.36363				0.387848				0.330749				0.38789
2.4	0.48261				0.438101				0.394198				0.411018				0.42345				0.470503				0.359961				0.371773				0.426739				0.443378				0.398695				0.404676				0.419758
2.8	0.496687				0.48495				0.438843				0.435537				0.44855				0.490455				0.378579				0.409234				0.452742				0.457552				0.416185				0.421299				0.462342
3.2	0.518061				0.502393				0.457031				0.45246				0.454229				0.490273				0.384919				0.427216				0.477307				0.48091				0.448625				0.446141				0.453808
3.6	0.520847				0.503786				0.472624				0.46112				0.483027				0.503478				0.412553				0.441311				0.460503				0.501392				0.454472				0.455786				0.463097
4	0.54148				0.527654				0.475812				0.474055				0.471929				0.517842				0.432356				0.466484				0.487777				0.507451				0.44208				0.470173				0.473906
4.4	0.549507				0.530774				0.485201				0.466301				0.494872				0.521805				0.430053				0.465599				0.501438				0.535189				0.436552				0.481449				0.472044
4.8	0.533552				0.52724				0.471422				0.485489				0.494252				0.549774				0.421148				0.478953				0.503355				0.514204				0.422014				0.476389				0.469715
5.2	0.547685				0.555663				0.485654				0.476278				0.474806				0.544152				0.457438				0.474561				0.487685				0.532879				0.440351				0.491617				0.440371
5.6	0.553467				0.585752				0.505427				0.497951				0.464723				0.561489				0.458364				0.479423				0.509687				0.521569				0.447716				0.478084				0.453252
6	0.547075				0.526993				0.497926				0.521203				0.487211				0.545803				0.475915				0.485699				0.508293				0.535984				0.456923				0.492453				0.457717
6.4	0.547538				0.54542				0.517388				0.509237				0.500566				0.552902				0.449874				0.474373				0.484179				0.525553				0.463206				0.486068				0.484446
6.8	0.554554				0.526177				0.539922				0.522887				0.487463				0.541886				0.456393				0.48187				0.488035				0.536573				0.463172				0.486723				0.473076
7.2	0.553724				0.559463				0.539607				0.530679				0.478901				0.560394				0.468955				0.489547				0.501779				0.539241				0.440077				0.485587				0.471309
7.6	0.555784				0.568705				0.536563				0.53617				0.486212				0.550247				0.491952				0.48271				0.524496				0.5522				0.44858				0.481731				0.4628
8	0.569213				0.556335				0.525599				0.529466				0.485497				0.549588				0.490822				0.506755				0.528944				0.558231				0.421317				0.480566				0.465823
8.4	0.560281				0.558054				0.519505				0.53429				0.479387				0.534184				0.497592				0.494345				0.522195				0.564688				0.472216				0.476691				0.437017
8.8	0.558931				0.571711				0.493549				0.513279				0.475016				0.528663				0.491639				0.469841				0.501389				0.540082				0.465612				0.476477				0.464304
9.2	0.542394				0.543088				0.521045				0.516804				0.474623				0.518851				0.500937				0.48284				0.498339				0.531579				0.472287				0.522048				0.453693
9.6	0.564759				0.537576				0.521137				0.506983				0.474713				0.537211				0.519203				0.480416				0.504763				0.532369				0.454237				0.484337				0.454311
10	0.556543				0.558769				0.526598				0.532223				0.472712				0.531038				0.503989				0.485781				0.510089				0.538079				0.432665				0.499984				0.453115
10.4	0.550439				0.577454				0.520234				0.548305				0.462411				0.531052				0.511348				0.49149				0.491152				0.556065				0.436995				0.480299				0.450983
10.8	0.556657				0.561469				0.540985				0.528111				0.46791				0.530196				0.506828				0.491586				0.47711				0.545438				0.44329				0.487681				0.477259
11.2	0.546488				0.523909				0.542612				0.534736				0.476209				0.513671				0.516088				0.480206				0.493431				0.53426				0.42683				0.486214				0.447528
11.6	0.530027				0.539117				0.530357				0.526329				0.459063				0.530404				0.513479				0.477733				0.473162				0.524698				0.441533				0.488178				0.432666
12	0.534765				0.547796				0.517041				0.528946				0.463085				0.52845				0.50119				0.473731				0.472514				0.541153				0.444826				0.47033				0.452405
12.4	0.558185				0.553314				0.522973				0.526232				0.441047				0.503303				0.507184				0.483474				0.489205				0.528441				0.434711				0.51135				0.448985
12.8	0.543272				0.529145				0.524131				0.53998				0.457759				0.516475				0.525273				0.485886				0.476908				0.53422				0.443594				0.466993				0.463783
13.2	0.541017				0.549403				0.525943				0.544731				0.473254				0.534461				0.509831				0.471288				0.480007				0.505855				0.472292				0.478166				0.453395
	30
0	1.01153
0.4	0.988472
0.8
1.2	0.158799
1.6	0.317828
2	0.377886
2.4	0.418781
2.8	0.440916
3.2	0.456344
3.6	0.466179
4	0.476864
4.4	0.48382
4.8	0.484427
5.2	0.486644
5.6	0.49069
6	0.494357
6.4	0.496449
6.8	0.496856
7.2	0.501555
7.6	0.50291
8	0.503331
8.4	0.504461
8.8	0.500091
9.2	0.498361
9.6	0.500796
10	0.503059
10.4	0.502511
10.8	0.501686
11.2	0.500645
11.6	0.497612
12	0.497609
12.4	0.496431
12.8	0.496842
13.2	0.499305
min	0.163498				0.147484				0.131822				0.1357				0.161222				0.158534				0.172685				0.139842				0.165033				0.15353				0.156549				0.163479				0.174064
rec	0.545106				0.547701				0.528035				0.534671				0.462592				0.523502				0.511403				0.481924				0.481686				0.533766				0.443009				0.483651				0.453375
rec-min	0.381608				0.400217				0.396212				0.398972				0.30137				0.364968				0.338718				0.342082				0.316653				0.380236				0.286459				0.320172				0.279312
average(rec-min)	0.340281
rec average	0.49908
min average	0.158799
rec- av min	0.386307				0.388902				0.369235				0.375872				0.303793				0.364702				0.352603				0.323125				0.322887				0.374967				0.284209				0.324852				0.294576
imm	27.9093				27.4251				31.0951				29.8566				43.3076				31.941				34.1989				39.7				39.7445				30.0255				46.9622				39.3777				45.0277
mean(imm)	36.4984
sd(imm)	7.23525
sem(imm	1.32097
fi	26.061
SEM(FI)	4.90133
			0.318175
mean(imm)	0.158799
sd(imm)	0.335258
sem(imm	37.4358
fi	7.23525
[truncated: 52 more columns]

## Sheet: XPA KO  4J 5hr
cell1				cell2				cell3				cell4				cell5				cell6				cell7				cell8				cell9				cell10				cell1				cell2				cell3
Channel.001				Channel.001				Channel.001				Channel.001				Channel.001				Channel.001				Channel.001				Channel.001				Channel.001				Channel.001				Channel.001				Channel.001				Channel.001
Axis [s]	ROI1 []	ROI2 []		Axis [s]	ROI1 []	ROI2 []		Axis [s]	ROI1 []	ROI2 []		Axis [s]	ROI1 []	ROI2 []		Axis [s]	ROI1 []	ROI2 []		Axis [s]	ROI1 []	ROI2 []		Axis [s]	ROI1 []	ROI2 []		Axis [s]	ROI1 []	ROI2 []		Axis [s]	ROI1 []	ROI2 []		Axis [s]	ROI1 []	ROI2 []		Axis [s]	ROI1 []	ROI2 []		Axis [s]	ROI1 []	ROI2 []		Axis [s]	ROI1 []
0	37.3535	8.99139		0	35.8229	13.6344		0	46.2265	9.94379		0	40.2562	9.28632		0	35.634	9.0828		0	29.0447	8.9431		0	38.1039	12.8358		0	41.3545	10.1664		0	53.1079	10.72		0	41.82	9.65013		0	44.4339	9.57013		0	43.9716	9.40598		0	48.274
0.4	36.9637	9.21327		0.4	35.9894	13.646		0.4	47.1422	9.66241		0.4	39.9012	9.14701		0.4	35.6015	8.90851		0.4	27.776	9.18822		0.4	38.037	12.7609		0.4	41.6698	10.4843		0.4	52.0305	10.7179		0.4	42.8794	10.0741		0.4	43.1752	9.47862		0.4	44.974	9.38177		0.4	47.3798
0.8	0	0		0.8	0	0		0.8	0	0		0.8	0	0		0.8	0	0		0.8	0	0		0.8	0	0		0.8	0	0		0.8	0	0		0.8	0	0		0.8	0	0		0.8	0	0		0.8	0
1.2	12.077	8.83536		1.2	13.0359	10.9357		1.2	13.5864	9.58069		1.2	12.0442	9.40684		1.2	11.5312	9.00794		1.2	10.0787	8.27845		1.2	13.1202	10.6757		1.2	12.8381	9.41117		1.2	13.9463	9.58346		1.2	13.1195	9.23545		1.2	13.7211	9.12174		1.2	14.5279	9.12336		1.2	13.962
1.6	17.3158	9.46049		1.6	17.1211	10.9357		1.6	21.3625	9.48862		1.6	17.3457	9.08433		1.6	16.1433	8.87675		1.6	13.3556	8.79024		1.6	18.5934	11.2913		1.6	18.4295	9.58996		1.6	22.1558	9.66405		1.6	20.4174	9.07011		1.6	20.5043	9.30162		1.6	21.3786	8.92821		1.6	20.5929
2	19.784	8.55319		2	19.2107	11.3702		2	25.522	9.73414		2	21.1408	9.11396		2	18.9554	8.72779		2	14.9146	8.82323		2	21.5273	11.2426		2	20.8312	9.49925		2	27.6661	9.70173		2	24.3487	9.05026		2	23.781	9.2427		2	24.0553	8.86239		2	23.1292
2.4	21.2898	9.21986		2.4	20.6204	11.6367		2.4	28.7625	9.41828		2.4	22.3931	9.0906		2.4	20.251	8.9482		2.4	15.8763	8.71751		2.4	23.1764	10.9114		2.4	24.2435	9.30622		2.4	30.4022	10.0508		2.4	26.9003	9.51157		2.4	26.4721	9.16684		2.4	26.2563	9.17778		2.4	24.4768
2.8	23.1964	8.85664		2.8	21.1034	11.297		2.8	30.0437	9.16448		2.8	23.3884	8.90228		2.8	20.8587	8.89149		2.8	16.4022	8.91178		2.8	23.0642	10.846		2.8	24.197	9.33733		2.8	31.8936	10.1329		2.8	27.7695	9.33466		2.8	27.1509	9.07456		2.8	26.4848	8.91738		2.8	26.2567
3.2	22.9757	9.09422		3.2	21.0412	11.6106		3.2	29.8132	9.29621		3.2	24.0658	9.20997		3.2	21.3802	8.77845		3.2	16.7028	8.73502		3.2	23.9469	10.8138		3.2	23.8819	9.73538		3.2	32.2225	9.69492		3.2	28.3579	9.57011		3.2	28.4864	8.98983		3.2	27.3499	9.21681		3.2	25.9854
3.6	22.3905	8.86474		3.6	22.3421	11.5412		3.6	31.1318	9.47621		3.6	25.7258	9.41054		3.6	21.6175	8.77467		3.6	16.833	8.75758		3.6	24.351	11.4519		3.6	25.1642	9.84895		3.6	33.2742	10.0293		3.6	28.5429	9.45403		3.6	28.0209	9.08889		3.6	27.1371	8.85527		3.6	26.1732
4	22.3072	9.08865		4	22.333	11.4588		4	30.2862	9.74483		4	25.079	9.21595		4	22.2484	8.54253		4	17.0017	8.6771		4	24.7927	10.989		4	26.3404	9.60645		4	33.0877	9.75196		4	28.2103	9.65675		4	30.1347	9.09724		4	27.6538	9.67635		4	26.7064
4.4	23.2212	9.19807		4.4	22.2797	11.8918		4.4	31.2525	9.41897		4.4	24.9344	8.96695		4.4	21.9315	8.53686		4.4	17.6633	8.7963		4.4	25.8243	11.4444		4.4	26.4058	9.47151		4.4	35.4721	9.42909		4.4	30.0209	9.68353		4.4	29.5558	9.22054		4.4	28.6937	9.18661		4.4	27.8329
4.8	23.6373	8.61905		4.8	22.9561	11.4703		4.8	31.6866	9.19828		4.8	26.7883	9.14188		4.8	22.4848	8.67448		4.8	18.0436	8.80404		4.8	26.1641	11.0104		4.8	26.8623	9.38306		4.8	35.7154	9.7258		4.8	30.0428	9.78009		4.8	30.8488	8.99844		4.8	29.0034	9.49345		4.8	27.6747
5.2	24.1028	9.18744		5.2	22.6802	11.4927		5.2	32.2779	9.87345		5.2	26.3323	8.97778		5.2	22.9767	8.7051		5.2	18.2129	8.96229		5.2	26.1919	11.5854		5.2	26.3028	9.82234		5.2	36.2064	9.61695		5.2	30.5112	9.4537		5.2	30.5302	9.02346		5.2	27.6912	9.64843		5.2	28.179
5.6	24.7069	9.08156		5.6	23.2739	11.5809		5.6	32.3136	9.44207		5.6	27.0592	9.12194		5.6	23.1806	9.22042		5.6	18.1427	9.20202		5.6	26.6078	11.511		5.6	27.1809	10.0506		5.6	35.5947	10.1015		5.6	30.8377	9.32011		5.6	30.7051	9.26225		5.6	28.4038	9.02308		5.6	28.2102
6	25.342	8.86018		6	22.5478	12.119		6	32.5198	9.5331		6	28.0976	9.10114		6	23.8749	8.96257		6	18.2963	9.05993		6	26.6265	11.3547		6	27.3213	9.86919		6	35.8065	9.79958		6	30.9034	9.24901		6	31.9497	9.37982		6	28.7805	9.2943		6	27.5479
6.4	24.0921	9.16464		6.4	22.9703	11.5004		6.4	32.6653	9.55069		6.4	28.4113	9.2792		6.4	22.4994	8.84877		6.4	18.0348	8.79259		6.4	26.9692	11.2721		6.4	28.6015	9.99025		6.4	36.0345	10.28		6.4	31.0063	9.61144		6.4	31.5955	9.40902		6.4	28.895	9.35014		6.4	28.0012
6.8	25.5802	9.3075		6.8	23.3391	11.381		6.8	33.4682	9.6031		6.8	27.684	9.24672		6.8	23.398	8.67183		6.8	18.5047	9.13704		6.8	26.0186	11.5304		6.8	27.6849	9.83546		6.8	37.0773	10.2459		6.8	31.5464	9.31713		6.8	31.5252	8.97393		6.8	29.536	9.44302		6.8	27.606
7.2	24.7965	8.76748		7.2	22.9188	12.0805		7.2	32.5682	9.4169		7.2	28.2235	8.96097		7.2	24.0444	8.55841		7.2	19.3252	9.11717		7.2	27.9099	11.3425		7.2	26.6648	9.96552		7.2	37.2542	9.7933		7.2	30.7791	9.57209		7.2	31.4499	9.21559		7.2	28.7823	9.2302		7.2	27.6258
7.6	24.7	8.85664		7.6	22.8089	11.6213		7.6	33.2613	9.64241		7.6	27.4617	8.96724		7.6	23.4366	8.64386		7.6	19.3061	9.1468		7.6	26.9506	11.2203		7.6	28.4248	9.69565		7.6	36.6069	10.1083		7.6	32.0298	9.58399		7.6	30.7798	9.28754		7.6	30.1412	8.89801		7.6	28.0699
8	24.9247	8.94883		8	23.3471	11.4873		8	33.245	9.08862		8	27.8442	8.82821		8	22.7119	8.82949		8	17.9552	9.05825		8	27.4167	11.3715		8	29.1027	9.74363		8	35.5818	10.0063		8	32.4747	9.38922		8	30.649	9.12565		8	29.6842	9.20798		8	27.9288
8.4	25.6916	8.74215		8.4	23.5384	12.0096		8.4	33.5143	9.61138		8.4	27.8313	9.40855		8.4	23.156	8.88771		8.4	18.5645	9.04781		8.4	25.9375	11.0307		8.4	28.8961	10.1098		8.4	36.8021	9.96023		8.4	32.5149	9.29134		8.4	31.7456	8.95933		8.4	29.7929	9.40399		8.4	27.0588
8.8	25.7652	8.96403		8.8	23.3708	11.7708		8.8	32.7297	9.48241		8.8	28.5113	9.05442		8.8	22.8624	8.80038		8.8	18.034	9.23704		8.8	27.2647	11.3929		8.8	28.4113	9.67429		8.8	35.9792	9.95709		8.8	32.8461	9.0334		8.8	32.1275	8.9257		8.8	28.8033	9.1433		8.8	28.4429
9.2	25.1298	8.94732		9.2	23.6951	11.6086		9.2	32.9366	9.47897		9.2	28.4841	9.48091		9.2	23.3225	9.06994		9.2	18.5084	9.35859		9.2	27.5154	11.2082		9.2	29.2839	9.83096		9.2	36.8758	10.405		9.2	32.9605	9.54663		9.2	31.5371	9.16397		9.2	29.7646	9.52137		9.2	28.9313
9.6	25.0334	9.11246		9.6	23.6655	11.5331		9.6	32.6265	9.30138		9.6	28.7824	9.18689		9.6	23.6423	8.66578		9.6	19.0502	8.99394		9.6	27.6212	11.4152		9.6	27.2442	9.79723		9.6	36.5378	9.69388		9.6	31.7162	9.6379		9.6	31.9398	9.22315		9.6	29.7421	9.41681		9.6	28.0941
10	24.9	8.56535		10	23.4336	11.9002		10	33.3549	9.74276		10	28.536	9.15755		10	23.2161	9.00983		10	18.3905	8.733		10	26.7748	11.586		10	27.6422	9.6518		10	37.3656	9.58085		10	31.4394	9.59821		10	30.6477	9.2255		10	29.2293	9.34615		10	28.1292
10.4	25.178	9.25988		10.4	23.7544	11.8898		10.4	33.0204	9.42931		10.4	28.6565	9.34074		10.4	23.1403	9.00643		10.4	18.8387	8.81549		10.4	26.7744	11.4056		10.4	29.2996	9.68366		10.4	37.2693	10.1884		10.4	32.2111	9.52282		10.4	30.8478	9.38321		10.4	29.5062	9.05783		10.4	27.6706
10.8	26.0285	8.94732		10.8	23.2546	12.1194		10.8	33.7508	9.45724		10.8	27.4837	9.35983		10.8	23.382	8.83856		10.8	19.2405	8.96364		10.8	26.6918	11.5489		10.8	28.8976	10.2031		10.8	36.6463	10.2569		10.8	31.7031	9.85648		10.8	30.5052	9.32247		10.8	28.6336	8.90285		10.8	28.3122
11.2	26.3382	9.17629		11.2	23.615	11.7473		11.2	32.6305	9.4469		11.2	26.7758	9.1359		11.2	22.2542	8.92703		11.2	18.5078	8.81044		11.2	26.8204	11.6045		11.2	28.2711	9.90442		11.2	36.0546	9.79278		11.2	32.6844	9.61243		11.2	30.8025	9.3475		11.2	28.8038	9.15413		11.2	27.9982
11.6	25.1457	8.85258		11.6	23.6288	11.9973		11.6	33.5173	9.26103		11.6	27.8164	9.19487		11.6	23.6077	8.94934		11.6	18.7594	9.02727		11.6	26.9891	11.3903		11.6	28.1221	9.77774		11.6	38.2048	10.7572		11.6	32.1472	9.70403		11.6	30.6685	8.96715		11.6	27.9768	9.12707		11.6	28.3151
12	24.609	8.65957		12	23.2016	12.1572		12	33.5542	9.3869		12	27.9798	9.23561		12	23.2113	8.83214		12	18.3364	8.7697		12	27.1427	11.3697		12	28.1587	9.6533		12	37.5768	9.89377		12	32.2372	9.66733		12	31.107	9.19864		12	28.5917	9.06866		12	27.1533
12.4	25.6772	8.88298		12.4	23.5006	11.4703		12.4	33.622	9.46414		12.4	26.6714	9.2094		12.4	23.2275	8.93535		12.4	18.9085	8.56431		12.4	26.6602	11.5124		12.4	27.7356	9.57571		12.4	37.3766	10.3626		12.4	31.5205	9.66865		12.4	30.9326	9.11236		12.4	28.8382	9.1661		12.4	27.7125
12.8	26.6384	9.11854		12.8	23.5719	11.6995		12.8	34.5616	9.58621		12.8	28.7881	9.0698		12.8	23.3799	8.73308		12.8	19.1904	8.99798		12.8	26.6797	11.4186		12.8	28.9093	9.78373		12.8	37.0752	10.5086		12.8	32.2447	9.61772		12.8	30.3035	9.31648		12.8	29.2853	9.44387		12.8	26.8598
13.2	27.0685	9.35714		13.2	23.5612	12.2431		13.2	34.1829	9.52379		13.2	27.4511	9.20199		13.2	23.5146	8.93346		13.2	18.9807	8.54916		13.2	27.2006	11.4024		13.2	28.9628	10.0836		13.2	38.8667	10.4113		13.2	33.8007	9.60979		13.2	31.2247	8.89833		13.2	28.2105	9.24957		13.2	27.3673
0	28.3621				22.1885				36.2827				30.9699				26.5512				20.1016				25.2681				31.1881				42.3879				32.1698				34.8637				34.5656				39.0862
0.4	27.7504				22.3434				37.4798				30.7542				26.693				18.5878				25.2761				31.1856				41.3125				32.8053				33.6966				35.5922				38.2292
0.8	0				0				0				0				0				0				0				0				0				0				0				0				0
1.2	3.24161				2.10027				4.00574				2.63733				2.52327				1.80021				2.4445				3.42689				4.36286				3.8841				4.59938				5.40451				5.37414
1.6	7.85529				6.18542				11.8739				8.26135				7.26652				4.5654				7.30212				8.83959				12.4917				11.3473				11.2027				12.4504				11.6823
2	11.2309				7.84051				15.7878				12.0268				10.2277				6.09135				10.2847				11.3319				17.9644				15.2984				14.5383				15.1929				14.3143
2.4	12.07				8.98369				19.3442				13.3025				11.3028				7.15877				12.265				14.9373				20.3515				17.3887				17.3053				17.0785				15.3993
2.8	14.3397				9.80643				20.8792				14.4861				11.9672				7.49041				12.2183				14.8596				21.7606				18.4349				18.0763				17.5674				17.097
3.2	13.8814				9.43061				20.517				14.8558				12.6018				7.96778				13.133				14.1465				22.5276				18.7878				19.4966				18.1331				17.0665
3.6	13.5258				10.8008				21.6556				16.3152				12.8428				8.07539				12.8991				15.3152				23.2449				19.0888				18.9321				18.2818				17.1207
4	13.2186				10.8742				20.5414				15.8631				13.7059				8.32457				13.8037				16.7339				23.3358				18.5536				21.0375				17.9774				17.8531
4.4	14.0231				10.3879				21.8336				15.9674				13.3947				8.86699				14.3799				16.9343				26.043				20.3374				20.3353				19.5071				18.7468
4.8	15.0183				11.4857				22.4883				17.6464				13.8103				9.23959				15.1536				17.4792				25.9896				20.2627				21.8503				19.5099				18.6979
5.2	14.9153				11.1875				22.4044				17.3545				14.2716				9.25057				14.6065				16.4804				26.5895				21.0575				21.5067				18.0428				19.2294
5.6	15.6253				11.6931				22.8715				17.9372				13.9601				8.94069				15.0968				17.1303				25.4932				21.5176				21.4428				19.3807				19.1145
6	16.4818				10.4287				22.9867				18.9965				14.9123				9.23639				15.2718				17.4521				26.007				21.6544				22.5699				19.4862				18.4381
6.4	14.9274				11.47				23.1146				19.1321				13.6506				9.24216				15.6971				18.6112				25.7545				21.3949				22.1865				19.5448				18.8837
6.8	16.2727				11.9581				23.8651				18.4373				14.7262				9.36767				14.4882				17.8494				26.8314				22.2293				22.5512				20.093				18.6171
7.2	16.029				10.8382				23.1513				19.2626				15.486				10.208				16.5674				16.6992				27.4609				21.207				22.2343				19.5521				18.8189
7.6	15.8434				11.1875				23.6189				18.4944				14.7927				10.1593				15.7303				18.7292				26.4986				22.4458				21.4922				21.2432				19.0531
8	15.9758				11.8598				24.1563				19.016				13.8824				8.89691				16.0453				19.3591				25.5755				23.0855				21.5234				20.4762				18.8783
8.4	16.9495				11.5288				23.9029				18.4228				14.2683				9.51665				14.9068				18.7862				26.8419				23.2236				22.7863				20.3889				18.4417
8.8	16.8012				11.6				23.2473				19.4568				14.062				8.79701				15.8718				18.737				26.0221				23.8127				23.2018				19.66				19.5583
9.2	16.1825				12.0865				23.4576				19.0031				14.2526				9.14986				16.3072				19.453				26.4708				23.4139				22.3732				20.2432				20.2074
9.6	15.921				12.1324				23.3251				19.5955				14.9765				10.0563				16.206				17.4469				26.844				22.0783				22.7167				20.3253				19.0011
10	16.3347				11.5333				23.6121				19.3785				14.2062				9.65752				15.1888				17.9904				27.7848				21.8412				21.4222				19.8831				19.2015
10.4	15.9182				11.8646				23.5911				19.3157				14.1339				10.0232				15.3688				19.616				27.0809				22.6883				21.4646				20.4484				18.9779
10.8	17.0812				11.1352				24.2936				18.1239				14.5434				10.2768				15.1428				18.6944				26.3894				21.8466				21.1827				19.7308				19.563
11.2	17.1619				11.8677				23.1836				17.6399				13.3272				9.69735				15.2159				18.3667				26.2618				23.072				21.455				19.6496				19.1003
11.6	16.2931				11.6315				24.2562				18.6215				14.6584				9.7321				15.5988				18.3443				27.4476				22.4432				21.7013				18.8497				19.469
12	15.9494				11.0444				24.1673				18.7442				14.3791				9.56667				15.773				18.5055				27.683				22.5699				21.9084				19.5231				18.1869
12.4	16.7942				12.0303				24.1578				17.462				14.2921				10.3442				15.1477				18.1599				27.0139				21.8519				21.8203				19.6721				18.9398
12.8	17.5198				11.8724				24.9754				19.7183				14.6468				10.1924				15.2611				19.1255				26.5666				22.6269				20.987				19.8414				18.0129
13.2	17.7113				11.3181				24.6591				18.2491				14.5811				10.4315				15.7982				18.8792				28.4554				24.1909				22.3264				18.961				18.3257
0	1.0109				0.99652				0.983771				1.00349				0.997338				1.03913				0.999842				1.00004				1.01285				0.99022				1.01702				0.985367				1.01108
0.4	0.9891				1.00348				1.01623				0.996505				1.00266				0.960873				1.00016				0.99996				0.987152				1.00978				0.982976				1.01463				0.988916
0.8	0				0				0				0				0				0				0				0				0				0				0				0				0
1.2	0.11554				0.0943265				0.108612				0.0854556				0.0947811				0.0930596				0.0967271				0.109883				0.104249				0.119557				0.13417				0.154067				0.139019
1.6	0.279984				0.277798				0.32195				0.267687				0.272951				0.236003				0.28894				0.28344				0.298487				0.349282				0.326798				0.354926				0.302198
2	0.400298				0.35213				0.428072				0.389696				0.384179				0.314885				0.406959				0.363356				0.429254				0.470902				0.424104				0.433105				0.370282
2.4	0.430205				0.403472				0.524499				0.431032				0.424565				0.370064				0.485316				0.478962				0.486293				0.535241				0.504818				0.48686				0.39835
2.8	0.511107				0.440423				0.566119				0.469384				0.449521				0.387208				0.483469				0.476472				0.519965				0.567444				0.527311				0.500797				0.442266
3.2	0.494772				0.423544				0.556299				0.481363				0.473358				0.411884				0.519666				0.453604				0.53829				0.578309				0.568743				0.516924				0.441478
3.6	0.482094				0.485084				0.58717				0.528651				0.482411				0.417448				0.510408				0.491079				0.555431				0.587574				0.552274				0.521161				0.442881
4	0.471145				0.48838				0.55696				0.514				0.514831				0.430329				0.546204				0.53657				0.557602				0.571099				0.613693				0.512486				0.461826
4.4	0.49982				0.46654				0.591996				0.517381				0.503141				0.458368				0.569004				0.542994				0.622291				0.626005				0.593208				0.556091				0.484944
4.8	0.535292				0.515843				0.609748				0.571783				0.518755				0.47763				0.599619				0.560468				0.621015				0.623708				0.637405				0.556173				0.483678
5.2	0.531623				0.502448				0.607474				0.562326				0.536079				0.478197				0.577971				0.528443				0.635348				0.648172				0.627381				0.514349				0.497429
5.6	0.556928				0.525155				0.62014				0.581208				0.524382				0.462178				0.597371				0.549281				0.609153				0.662335				0.625517				0.552488				0.494455
6	0.587456				0.468372				0.623261				0.615529				0.560147				0.477464				0.604296				0.5596				0.621429				0.666544				0.658395				0.555497				0.476959
6.4	0.532054				0.515135				0.626729				0.619924				0.512754				0.477762				0.621122				0.596766				0.615398				0.658556				0.64721				0.557166				0.488484
6.8	0.580001				0.53706				0.647078				0.59741				0.553156				0.48425				0.573288				0.572338				0.641128				0.684241				0.657851				0.572795				0.481588
7.2	0.571317				0.486764				0.627726				0.624151				0.581698				0.527691				0.65556				0.535458				0.65617				0.652775				0.648605				0.557373				0.486808
7.6	0.564701				0.502451				0.640402				0.599262				0.555655				0.525173				0.622438				0.600547				0.633176				0.690904				0.626958				0.605583				0.492867
8	0.569422				0.532642				0.654976				0.616162				0.521461				0.459915				0.6349				0.620745				0.611121				0.710596				0.627866				0.583717				0.488346
8.4	0.604125				0.517776				0.648105				0.596939				0.535956				0.491951				0.589853				0.602378				0.64138				0.714846				0.664708				0.581228				0.477052
8.8	0.598838				0.520973				0.630329				0.630446				0.528207				0.454751				0.628036				0.600798				0.621791				0.73298				0.676827				0.560451				0.505934
9.2	0.576787				0.542823				0.63603				0.615745				0.535366				0.472991				0.645266				0.623757				0.632513				0.720704				0.652656				0.577076				0.522726
9.6	0.567466				0.544886				0.632438				0.634939				0.562558				0.519847				0.641262				0.559433				0.641429				0.679592				0.662677				0.579417				0.491522
10	0.582211				0.517982				0.640219				0.627906				0.533625				0.499234				0.601012				0.576858				0.66391				0.672294				0.624916				0.56681				0.496705
10.4	0.567366				0.532857				0.639649				0.625873				0.530909				0.518137				0.608134				0.628983				0.647092				0.69837				0.626151				0.582925				0.490922
10.8	0.608818				0.500101				0.658696				0.587255				0.54629				0.531248				0.599191				0.599434				0.630567				0.67246				0.617929				0.562467				0.506057
11.2	0.611696				0.532999				0.628602				0.571573				0.500605				0.501293				0.602081				0.588925				0.627519				0.710179				0.625872				0.560154				0.494088
11.6	0.580729				0.522391				0.657684				0.603379				0.550608				0.503089				0.617235				0.588208				0.655852				0.690825				0.633058				0.537351				0.503627
12	0.568481				0.496022				0.655272				0.607354				0.540121				0.494538				0.624126				0.593374				0.661479				0.694723				0.639097				0.556547				0.470461
12.4	0.59859				0.540301				0.655016				0.565809				0.536852				0.534731				0.599384				0.582294				0.645491				0.672622				0.636528				0.560796				0.489937
12.8	0.624453				0.533207				0.677183				0.638919				0.550175				0.526885				0.60387				0.613257				0.634802				0.69648				0.61222				0.565623				0.46596
13.2	0.631279				0.508315				0.668606				0.591313				0.547708				0.539244				0.625123				0.605358				0.679934				0.744621				0.651291				0.540523				0.474049
	30
0	1.0075
0.4	0.992499
0.8
1.2	0.132817
1.6	0.310499
2	0.391811
2.4	0.439016
2.8	0.464776
3.2	0.477795
3.6	0.492157
4	0.501955
4.4	0.512649
4.8	0.524186
5.2	0.526311
5.6	0.529818
6	0.535113
6.4	0.538314
6.8	0.544164
7.2	0.545716
7.6	0.545528
8	0.544389
8.4	0.544766
8.8	0.547216
9.2	0.548905
9.6	0.547707
10	0.545774
10.4	0.546169
10.8	0.54354
11.2	0.542645
11.6	0.544567
12	0.542176
12.4	0.541696
12.8	0.545678
13.2	0.546939
min	0.11554				0.0943265				0.108612				0.0854556				0.0947811				0.0930596				0.0967271				0.109883				0.104249				0.119557				0.13417				0.154067				0.139019
rec	0.598926				0.520774				0.655089				0.598934				0.537909				0.518645				0.609893				0.599979				0.647842				0.697535				0.630268				0.558298				0.486888
rec-min	0.483387				0.426448				0.546477				0.513479				0.443127				0.425586				0.513166				0.490096				0.543592				0.577978				0.496098				0.404231				0.347869
average(rec-min)	0.411359
rec average	0.544176
min average	0.132817
rec- av min	0.466109				0.387957				0.522272				0.466117				0.405092				0.385829				0.477076				0.467162				0.515025				0.564718				0.497451				0.425481				0.354071
imm	17.0395				30.9494				7.04341				17.038				27.8997				31.3283				15.0875				16.8521				8.33321				-0.511391				11.4611				24.2707				36.9807
mean(imm)	26.7842
sd(imm)	11.7134
sem(imm	2.13857
fi	16.8853
SEM(FI)	3.12157
			0.421981
mean(imm)	0.132817
sd(imm)	0.48178
sem(imm	14.2503
fi	11.7134
[truncated: 52 more columns]

## Sheet: XPA KO
cell1				cell2				cell3				cell4				cell5				cell6				cell7				cell8				cell9				cell10				cell1				cell2				cell3
Channel.001				Channel.001				Channel.001				Channel.001				Channel.001				Channel.001				Channel.001				Channel.001				Channel.001				Channel.001				Channel.001				Channel.001				Channel.001
Axis [s]	ROI1 []	ROI2 []		Axis [s]	ROI1 []	ROI2 []		Axis [s]	ROI1 []	ROI2 []		Axis [s]	ROI1 []	ROI2 []		Axis [s]	ROI1 []	ROI2 []		Axis [s]	ROI1 []	ROI2 []		Axis [s]	ROI1 []	ROI2 []		Axis [s]	ROI1 []	ROI2 []		Axis [s]	ROI1 []	ROI2 []		Axis [s]	ROI1 []	ROI2 []		Axis [s]	ROI1 []	ROI2 []		Axis [s]	ROI1 []	ROI2 []		Axis [s]	ROI1 []
0	28.0718	7.69207		0	26.1298	8.01639		0	27.2495	7.28412		0	29.2663	7.33905		0	28.7868	7.82525		0	30.3782	8.03569		0	29.066	8.5753		0	26.4544	9.67273		0	25.6421	8.23607		0	29.142	8.16719		0	28.8576	11.37		0	27.6504	10.5166		0	19.8452
0.4	27.0696	7.33779		0.4	25.5701	7.96091		0.4	26.5057	7.22881		0.4	28.3321	7.49016		0.4	29.0197	7.88328		0.4	29.1828	8.20019		0.4	28.9754	8.4545		0.4	25.6027	10.1358		0.4	24.7525	8.2423		0.4	28.0063	7.92296		0.4	28.7904	10.9525		0.4	27.5419	10.5192		0.4	19.2609
0.8	0	0		0.8	0	0		0.8	0	0		0.8	0	0		0.8	0	0		0.8	0	0		0.8	0	0		0.8	0	0		0.8	0	0		0.8	0	0		0.8	0	0		0.8	0	0		0.8	0
1.2	9.90503	7.48217		1.2	9.8564	7.51198		1.2	10.0855	7.40481		1.2	10.2362	7.74222		1.2	10.7166	7.8541		1.2	10.7983	7.83193		1.2	11.1176	8.31473		1.2	10.7601	8.75882		1.2	9.91797	7.84348		1.2	10.6788	7.79245		1.2	13.7113	10.5925		1.2	13.136	10.4888		1.2	12.4067
1.6	13.9708	7.4951		1.6	13.6492	7.57629		1.6	14.6393	7.26724		1.6	14.9296	7.97556		1.6	15.6378	7.77279		1.6	15.6613	7.82609		1.6	15.9359	8.33369		1.6	14.5274	8.76684		1.6	13.3714	7.72324		1.6	14.4907	7.76782		1.6	17.5425	11.3795		1.6	17.1473	10.8316		1.6	14.3901
2	16.8815	7.40553		2	16.3173	7.40605		2	16.5695	7.17708		2	16.8119	7.80254		2	17.6944	8.02852		2	19.893	7.81765		2	17.9997	8.14003		2	16.1774	8.93476		2	15.613	7.83688		2	17.3917	7.97117		2	19.2758	11.328		2	18.9508	10.7436		2	14.7537
2.4	19.0612	7.37121		2.4	17.2277	7.60467		2.4	17.7484	7.44612		2.4	18.265	7.87048		2.4	19.3102	7.80164		2.4	20.2753	8.02433		2.4	19.2234	8.01896		2.4	17.8143	9.0754		2.4	16.3258	7.86767		2.4	18.7252	7.75262		2.4	20.6178	11.4245		2.4	19.9984	10.3638		2.4	15.5805
2.8	19.06	7.36943		2.8	17.3635	7.70618		2.8	18.532	7.27083		2.8	19.055	7.65175		2.8	19.6311	7.8659		2.8	21.2011	7.85399		2.8	20.8551	8.25406		2.8	18.1115	8.93636		2.8	17.2864	7.66349		2.8	19.4502	7.65776		2.8	20.9188	11.4945		2.8	19.8743	10.0046		2.8	15.746
3.2	19.4505	7.31729		3.2	18.2284	7.68852		3.2	18.675	7.23815		3.2	19.2156	7.58317		3.2	20.3524	7.78656		3.2	21.4066	8.11454		3.2	20.7437	8.03196		3.2	18.1142	8.99144		3.2	17.492	7.90982		3.2	19.9152	7.73375		3.2	20.7644	11.089		3.2	21.2747	10.3867		3.2	15.9279
3.6	20.1526	7.38592		3.6	19.1494	7.66898		3.6	18.9109	7.21624		3.6	19.9988	7.59079		3.6	21.8594	7.60066		3.6	21.7327	8.06976		3.6	21.8617	8.23239		3.6	18.4885	9.00642		3.6	18.5285	7.75037		3.6	19.69	7.72851		3.6	21.6164	11.198		3.6	21.2263	10.5379		3.6	16.5234
4	20.3719	7.29234		4	19.9449	7.79508		4	20.6075	7.48958		4	20.5591	7.28381		4	21.4542	7.86656		4	22.498	8.21609		4	21.6145	8.02248		4	18.8375	8.9877		4	18.8226	7.80718		4	21.5636	8.1609		4	20.7858	11.0425		4	21.6169	10.3859		4	16.2988
4.4	20.6546	7.60294		4.4	20.3038	7.12799		4.4	20.3907	7.47593		4.4	21.0431	7.71143		4.4	21.3054	7.78557		4.4	21.533	7.67132		4.4	22.5914	8.18337		4.4	19.0777	9.42674		4.4	18.4591	7.88087		4.4	21.0969	7.80713		4.4	21.2898	11.034		4.4	21.9114	10.5638		4.4	16.2159
4.8	20.8604	7.28832		4.8	20.285	7.74023		4.8	20.5107	7.54023		4.8	21.764	7.38254		4.8	21.9459	7.5377		4.8	22.399	7.90558		4.8	22.3763	8.05146		4.8	18.9933	9.05455		4.8	18.5423	7.69941		4.8	21.7245	8.16719		4.8	22.0706	11.0255		4.8	22.5051	10.4754		4.8	16.4543
5.2	20.686	7.48262		5.2	20.8084	7.85939		5.2	19.8538	7.31681		5.2	22.3133	7.76889		5.2	22.3036	7.8682		5.2	22.0861	8.0026		5.2	23.0401	8.0902		5.2	20.2812	8.93422		5.2	18.8612	7.93988		5.2	22.2534	8.3239		5.2	22.5861	11.1055		5.2	22.7762	10.2442		5.2	16.9036
5.6	21.1128	7.53565		5.6	19.845	7.73834		5.6	21.2061	7.38003		5.6	21.7185	7.34444		5.6	22.4502	7.78197		5.6	22.292	8.01752		5.6	22.8334	7.87378		5.6	20.4355	9.24866		5.6	19.3624	7.69795		5.6	22.0827	8.1457		5.6	22.0946	11.08		5.6	22.4352	10.5684		5.6	16.439
6	21.1118	7.5098		6	21.7455	7.42749		6	20.243	7.13973		6	21.8391	7.51651		6	22.3982	7.57607		6	22.6613	7.95944		6	23.1911	8.05688		6	19.6914	9.30214		6	18.8867	7.86217		6	22.6626	8.09958		6	22.238	10.735		6	22.1845	10.2674		6	16.4663
6.4	20.7516	7.63904		6.4	21.138	7.66267		6.4	20.1276	7.20761		6.4	21.9609	7.44603		6.4	22.8305	7.66098		6.4	22.7214	7.87995		6.4	22.9615	8.21993		6.4	19.5718	9.18877		6.4	19.2127	7.69648		6.4	22.5727	8.11792		6.4	22.6076	11.1445		6.4	22.6835	10.5966		6.4	16.3025
6.8	21.2365	7.36542		6.8	20.8682	7.35498		6.8	21.2216	7.26329		6.8	22.2183	7.7073		6.8	22.3726	7.70492		6.8	22.7268	7.87021		6.8	23.7727	8.15547		6.8	19.5666	9.23102		6.8	18.8853	7.76723		6.8	21.6003	7.9565		6.8	22.6773	11.338		6.8	23.2894	10.0606		6.8	16.5857
7.2	21.4611	7.71435		7.2	21.2631	7.51955		7.2	21.3655	7.61386		7.2	22.5233	7.44794		7.2	22.3808	7.69705		7.2	22.2773	7.88287		7.2	23.3418	8.40385		7.2	19.5783	9.2		7.2	18.8704	7.82551		7.2	23.0774	7.96541		7.2	22.7863	11.657		7.2	23.2227	10.472		7.2	16.8328
7.6	22.3926	7.42513		7.6	20.6701	6.96847		7.6	20.8486	7.31753		7.6	21.6818	7.67492		7.6	22.8044	7.71803		7.6	22.4828	8.22323		7.6	23.3857	8.33992		7.6	20.1359	9.62834		7.6	18.9174	7.94905		7.6	21.6693	8.03774		7.6	23.3168	11.2115		7.6	23.6554	10.4533		7.6	17.1989
8	21.7747	7.82576		8	20.1464	7.2831		8	20.776	7.08405		8	22.0121	7.57175		8	22.3414	7.65508		8	22.1727	8.0743		8	23.888	7.97237		8	20.6702	9.46364		8	19.3345	7.64956		8	22.3166	8.23585		8	22.7481	11.1695		8	22.715	10.7261		8	17.3066
8.4	21.4793	7.42112		8.4	20.4412	7.3739		8.4	20.9473	7.22486		8.4	21.9648	7.35397		8.4	23.3418	7.56852		8.4	23.0041	7.95879		8.4	23.2047	7.93879		8.4	20.1196	9.62995		8.4	19.0201	7.99853		8.4	23.0652	8.12893		8.4	23.0739	10.68		8.4	23.3	10.4819		8.4	16.8536
8.8	22.2527	7.70098		8.8	20.5335	7.51955		8.8	20.7159	7.56286		8.8	21.5158	7.58476		8.8	22.9401	7.50623		8.8	23.2405	7.96398		8.8	23.1013	8.07449		8.8	20.8917	9.46684		8.8	19.503	7.85814		8.8	21.6307	8.02883		8.8	22.1343	11.2395		8.8	23.2363	10.1688		8.8	17.2212
9.2	21.2743	7.75802		9.2	20.3493	7.42119		9.2	20.5761	7.45115		9.2	22.3333	7.71714		9.2	22.8063	7.95475		9.2	22.5211	8.06587		9.2	23.4457	7.95585		9.2	19.6517	9.55775		9.2	20.0112	8.32441		9.2	23.1821	7.81604		9.2	22.1732	11.0245		9.2	22.2726	10.2213		9.2	16.7424
9.6	21.3553	7.29813		9.6	20.6228	7.43317		9.6	21.0391	7.0273		9.6	22.3823	7.35968		9.6	22.3959	7.81246		9.6	22.4661	8.0623		9.6	24.2137	8.32259		9.6	20.4682	9.36898		9.6	19.2984	8.22251		9.6	22.5112	8.00472		9.6	22.7164	11.3255		9.6	23.3523	10.3943		9.6	16.6874
10	21.6861	7.60873		10	20.7589	7.67276		10	20.6112	7.52874		10	22.7396	7.3254		10	23.6706	7.50131		10	23.6617	7.92764		10	23.4764	8.48077		10	20.75	9.80267		10	19.1171	7.95528		10	23.8579	7.56394		10	23.4616	11.207		10	23.1565	10.6975		10	16.7606
10.4	21.8325	7.2295		10.4	20.5912	7.66835		10.4	20.8673	7.28592		10.4	22.0004	7.78413		10.4	23.0388	7.73311		10.4	23.3242	7.78845		10.4	23.9009	8.26842		10.4	20.1641	9.42727		10.4	19.424	7.8772		10.4	24.0068	7.9544		10.4	22.6808	11.214		10.4	22.5414	10.5078		10.4	17.2726
10.8	22.2548	7.5566		10.8	20.909	7.8966		10.8	21.2271	7.34267		10.8	22.2032	7.8581		10.8	22.7954	7.62918		10.8	22.9515	8.12622		10.8	23.257	8.15655		10.8	20.4505	9.64011		10.8	19.8882	7.99523		10.8	22.7296	7.73008		10.8	22.3226	11.315		10.8	22.9114	9.96914		10.8	17.7305
11.2	21.2103	7.4385		11.2	21.2605	7.73266		11.2	20.9675	7.53879		11.2	23.4661	7.7254		11.2	23.5218	7.67475		11.2	23.3697	8.32219		11.2	23.5835	8.42795		11.2	20.867	9.70214		11.2	19.979	7.80975		11.2	22.6449	8.1043		11.2	23.186	11.522		11.2	22.4327	10.1745		11.2	16.8847
11.6	21.9511	7.34804		11.6	20.7698	7.73644		11.6	21.7466	7.06322		11.6	22.8462	7.59524		11.6	22.5752	7.63475		11.6	23.0731	7.93933		11.6	24.2009	8.29632		11.6	21.2002	9.73102		11.6	19.3335	7.72251		11.6	23.0687	7.64256		11.6	22.6343	11.252		11.6	22.2909	10.5211		11.6	17.1158
12	21.4141	7.18405		12	20.8888	7.46343		12	21.6393	7.36027		12	22.4968	7.51778		12	22.2611	7.53508		12	23.1088	8.14925		12	24.2925	8.16441		12	20.3306	9.65668		12	19.5427	8.2401		12	22.6475	7.97694		12	21.9997	10.9195		12	23.2628	9.9939		12	17.0693
12.4	20.9691	7.26114		12.4	20.5694	7.98298		12.4	20.0725	7.39476		12.4	21.9327	7.33841		12.4	22.8862	7.71705		12.4	23.5181	8.04153		12.4	23.1824	8.2045		12.4	20.5651	9.2754		12.4	18.893	8.09677		12.4	23.1472	7.75524		12.4	22.2593	11.132		12.4	23.2573	10.1234		12.4	17.3427
12.8	21.4613	7.20455		12.8	20.7859	8.01639		12.8	20.3507	7.34519		12.8	22.5582	7.60063		12.8	22.4705	7.70459		12.8	23.0645	7.95295		12.8	23.3954	8.48835		12.8	20.4037	9.65348		12.8	19.8763	8.08138		12.8	22.7326	7.54822		12.8	22.3716	11.614		12.8	23.3659	10.5417		12.8	17.0488
13.2	21.5235	7.52674		13.2	20.5953	8.02585		13.2	20.1161	7.17888		13.2	22.5709	7.53175		13.2	22.101	7.64787		13.2	22.7494	7.87054		13.2	23.4806	8.02275		13.2	20.3958	9.50909		13.2	19.87	7.875		13.2	22.8085	7.91509		13.2	22.5435	11.062		13.2	22.6589	10.3939		13.2	17.0784
0	20.3797				18.1134				19.9654				21.9273				20.9615				22.3425				20.4907				16.7817				17.406				20.9749				17.4876				17.1338				9.1658
0.4	19.7318				17.6091				19.2769				20.8419				21.1364				20.9826				20.5209				15.4669				16.5102				20.0834				17.8379				17.0226				8.26954
0.8	0				0				0				0				0				0				0				0				0				0				0				0				0
1.2	2.42285				2.34442				2.68068				2.49395				2.86253				2.96633				2.80291				2.00126				2.07449				2.88638				3.11883				2.64721				1.39073
1.6	6.47573				6.0729				7.37209				6.95405				7.86502				7.83525				7.60225				5.76056				5.64811				6.72288				6.16304				6.31563				3.19136
2	9.47595				8.91122				9.39243				9.00938				9.66589				12.0753				9.85963				7.24259				7.77608				9.4205				7.94784				8.20714				4.45279
2.4	11.69				9.62307				10.3023				10.3945				11.5086				12.2509				11.2044				8.73889				8.45809				10.9725				9.19326				9.63458				5.16143
2.8	11.6906				9.65733				11.2612				11.4033				11.7652				13.3471				12.6011				9.17513				9.62295				11.7925				9.42429				9.86969				5.35526
3.2	12.1332				10.5399				11.4368				11.6324				12.5658				13.292				12.7117				9.12281				9.58213				12.1814				9.67542				10.888				5.17954
3.6	12.7667				11.4804				11.6946				12.408				14.2587				13.6629				13.6293				9.48209				10.7781				11.9615				10.4184				10.6884				5.84462
4	13.0796				12.1498				13.1179				13.2753				13.5876				14.2819				13.592				9.84983				11.0154				13.4027				9.74327				11.231				5.85516
4.4	13.0516				13.1758				12.9148				13.3317				13.5198				13.8617				14.408				9.65096				10.5782				13.2897				10.2558				11.3476				5.76909
4.8	13.572				12.5448				12.9705				14.3814				14.4082				14.4934				14.3248				9.93875				10.8428				13.5573				11.0451				12.0297				5.32441
5.2	13.2033				12.949				12.537				14.5444				14.4354				14.0835				14.9499				11.347				10.9213				13.9295				11.4806				12.532				5.60947
5.6	13.5771				12.1067				13.8261				14.374				14.6683				14.2745				14.9596				11.1868				11.6644				13.937				11.0146				11.8668				6.12638
6	13.602				14.318				13.1032				14.3226				14.8222				14.7019				15.1342				10.3893				11.0245				14.563				11.503				11.9171				5.43127
6.4	13.1126				13.4753				12.92				14.5149				15.1695				14.8414				14.7416				10.383				11.5162				14.4547				11.4631				12.0869				5.59169
6.8	13.8711				13.5132				13.9583				14.511				14.6677				14.8566				15.6172				10.3356				11.1181				13.6438				11.3393				13.2288				5.56967
7.2	13.7468				13.7435				13.7516				15.0754				14.6838				14.3945				14.938				10.3783				11.0448				15.112				11.1293				12.7507				6.047
7.6	14.9675				13.7016				13.5311				14.0069				15.0863				14.2596				15.0458				10.5075				10.9684				13.6315				12.1053				13.2021				6.5244
8	13.949				12.8633				13.692				14.4404				14.6864				14.0984				15.9156				11.2066				11.6849				14.0808				11.5786				11.9889				6.75764
8.4	14.0581				13.0673				13.7225				14.6108				15.7733				15.0453				15.266				10.4897				11.0215				14.9362				12.3939				12.8181				6.1207
8.8	14.5517				13.014				13.1531				13.931				15.4339				15.2765				15.0268				11.4249				11.6449				13.6019				10.8948				13.0676				6.3326
9.2	13.5163				12.9281				13.125				14.6161				14.8516				14.4552				15.4899				10.094				11.6868				15.366				11.1487				12.0513				6.46733
9.6	14.0572				13.1896				14.0118				15.0227				14.5834				14.4038				15.8911				11.0992				11.0759				14.5065				11.3909				12.958				5.9126
10	14.0774				13.0862				13.0824				15.4142				16.1693				15.734				14.9956				10.9473				11.1618				16.2939				12.2546				12.459				5.8006
10.4	14.603				12.9229				13.5814				14.2162				15.3056				15.5358				15.6325				10.7368				11.5468				16.0524				11.4668				12.0336				6.26582
10.8	14.6982				13.0124				13.8844				14.3451				15.1662				14.8253				15.1004				10.8104				11.893				14.9995				11.0076				12.9423				7.31014
11.2	13.7718				13.5278				13.4287				15.7407				15.8471				15.0475				15.1556				11.1648				12.1692				14.5406				11.664				12.2582				5.85643
11.6	14.6031				13.0333				14.6834				15.2509				14.9405				15.1338				15.9046				11.4692				11.611				15.4261				11.3823				11.7697				6.42899
12	14.23				13.4254				14.279				14.979				14.726				14.9596				16.1281				10.6739				11.3026				14.6706				11.0802				13.2689				6.36904
12.4	13.708				12.5864				12.6777				14.5943				15.1692				15.4765				14.9779				11.2896				10.7962				15.3919				11.1273				13.1339				6.52115
12.8	14.2568				12.7695				13.0055				14.9575				14.7659				15.1116				14.907				10.7503				11.795				15.1844				10.7576				12.8241				6.37312
13.2	13.9968				12.5695				12.9372				15.0391				14.4531				14.8788				15.4579				10.8867				11.995				14.8934				11.4815				12.265				6.00029
	30
0	1.01615				1.01412				1.01755				1.02538				0.995845				1.03139				0.999265				1.04077				1.02641				1.02171				0.990084				1.00325				1.05141
0.4	0.983847				0.985884				0.982455				0.974624				1.00415				0.968611				1.00074				0.959231				0.973589				0.978288				1.00992				0.996746				0.948595
0.8	0				0				0				0				0				0				0				0				0				0				0				0				0
1.2	0.120806				0.131257				0.136622				0.116624				0.135994				0.136934				0.136689				0.124115				0.12233				0.1406				0.176577				0.155005				0.15953
1.6	0.322886				0.340003				0.375723				0.32519				0.373653				0.361696				0.370737				0.35726				0.333063				0.32748				0.348929				0.369806				0.36608
2	0.47248				0.498913				0.47869				0.421302				0.45921				0.557429				0.480822				0.449173				0.458547				0.458885				0.449978				0.480562				0.510778
2.4	0.582872				0.538767				0.525063				0.486076				0.546753				0.565535				0.546402				0.541971				0.498764				0.534487				0.520489				0.564144				0.592066
2.8	0.582904				0.540685				0.573932				0.533247				0.558944				0.616138				0.614513				0.569026				0.567454				0.574427				0.533569				0.577911				0.6143
3.2	0.604972				0.590096				0.582883				0.543961				0.596981				0.613595				0.619909				0.565781				0.565047				0.593374				0.547786				0.63754				0.594143
3.6	0.636558				0.642754				0.596024				0.580233				0.677406				0.630716				0.664656				0.588063				0.635572				0.582658				0.589851				0.625848				0.670434
4	0.65216				0.680232				0.668562				0.620788				0.645523				0.659289				0.662837				0.61087				0.649565				0.652865				0.551628				0.657624				0.671642
4.4	0.650767				0.737673				0.658207				0.623424				0.642303				0.639892				0.70263				0.598536				0.623787				0.64736				0.580645				0.664449				0.66177
4.8	0.676714				0.702345				0.661047				0.672513				0.684507				0.669053				0.698574				0.616384				0.63939				0.660393				0.625335				0.704387				0.610761
5.2	0.65833				0.724975				0.638955				0.680136				0.685798				0.650133				0.729059				0.703723				0.644016				0.678524				0.649987				0.733802				0.643459
5.6	0.676967				0.677817				0.704653				0.672168				0.696864				0.658948				0.729529				0.693788				0.687837				0.678889				0.623607				0.69485				0.702754
6	0.678207				0.801625				0.667813				0.669763				0.704176				0.678678				0.738047				0.644326				0.650104				0.709381				0.651255				0.697793				0.623018
6.4	0.653807				0.754443				0.658473				0.678754				0.720678				0.68512				0.7189				0.643937				0.679099				0.704109				0.648997				0.70774				0.641421
6.8	0.691624				0.756564				0.71139				0.678572				0.696835				0.68582				0.761601				0.640997				0.655621				0.664606				0.641991				0.774602				0.638895
7.2	0.685426				0.769459				0.700859				0.704964				0.697601				0.664486				0.728476				0.643643				0.651302				0.736124				0.630097				0.746609				0.693648
7.6	0.746292				0.767112				0.68962				0.654997				0.716726				0.658259				0.733732				0.651658				0.646794				0.66401				0.685356				0.773035				0.748411
8	0.695508				0.720179				0.697818				0.675271				0.697723				0.650819				0.776152				0.695014				0.689045				0.685892				0.65554				0.702001				0.775166
8.4	0.700952				0.731597				0.699374				0.683241				0.749362				0.694532				0.74447				0.650551				0.649927				0.727564				0.701699				0.750553				0.702103
8.8	0.725563				0.728615				0.670353				0.651452				0.733237				0.705203				0.732807				0.70855				0.686685				0.662565				0.616826				0.76516				0.72641
9.2	0.673934				0.723806				0.668921				0.683488				0.705572				0.667291				0.75539				0.626011				0.689158				0.748499				0.631199				0.705653				0.741865
9.6	0.700904				0.738446				0.714119				0.702499				0.692833				0.664917				0.774956				0.688352				0.653135				0.706628				0.644909				0.758745				0.678232
10	0.701911				0.732655				0.666753				0.720806				0.768173				0.726323				0.731285				0.678933				0.658201				0.793699				0.693812				0.729523				0.665384
10.4	0.728119				0.723513				0.692184				0.664788				0.727144				0.717173				0.762344				0.665879				0.680904				0.781933				0.649206				0.704616				0.71875
10.8	0.732866				0.728526				0.707627				0.670812				0.720521				0.684375				0.736398				0.67044				0.701317				0.730646				0.623209				0.757825				0.838543
11.2	0.686677				0.757383				0.684402				0.736077				0.752867				0.694634				0.739088				0.692424				0.717606				0.708293				0.660372				0.71777				0.671789
11.6	0.728125				0.729698				0.748346				0.713173				0.709796				0.698617				0.775615				0.711298				0.684687				0.751427				0.644423				0.689166				0.737467
12	0.709522				0.751646				0.727737				0.700458				0.699607				0.690574				0.786515				0.661978				0.666499				0.714624				0.627318				0.776948				0.730589
12.4	0.683493				0.704674				0.646126				0.682468				0.720661				0.714438				0.730425				0.700165				0.636639				0.749762				0.629984				0.769044				0.748038
12.8	0.710856				0.714928				0.662831				0.699453				0.701504				0.697589				0.726968				0.666713				0.695535				0.739653				0.609057				0.750906				0.731058
13.2	0.697891				0.703729				0.659351				0.703269				0.686642				0.686847				0.753829				0.675176				0.70733				0.725477				0.650038				0.718168				0.688291
	30
0	1.01565
0.4	0.984353
0.8
1.2	0.147442
1.6	0.368978
2	0.478242
2.4	0.538856
2.8	0.577849
3.2	0.597986
3.6	0.622478
4	0.644786
4.4	0.651642
4.8	0.661435
5.2	0.669557
5.6	0.675303
6	0.682531
6.4	0.683664
6.8	0.687656
7.2	0.691673
7.6	0.691536
8	0.697098
8.4	0.703377
8.8	0.705209
9.2	0.701213
9.6	0.701994
10	0.705218
10.4	0.704203
10.8	0.706319
11.2	0.709929
11.6	0.712097
12	0.706034
12.4	0.700023
12.8	0.698348
13.2	0.693599
min	0.120806				0.131257				0.136622				0.116624				0.135994				0.136934				0.136689				0.124115				0.12233				0.1406				0.176577				0.155005				0.15953
rec	0.709694				0.726762				0.691076				0.696312				0.714843				0.698031				0.751398				0.680509				0.686315				0.737727				0.636701				0.735555				0.733066
rec-min	0.588888				0.595505				0.554454				0.579689				0.578849				0.561097				0.614709				0.556394				0.563984				0.597127				0.460124				0.58055				0.573535
average(rec-min)	0.556377
rec average	0.703819
min average	0.147442
rec- av min	0.562252				0.57932				0.543633				0.54887				0.567401				0.550589				0.603956				0.533067				0.538872				0.590285				0.489259				0.588113				0.585623
imm	-2.74701				-5.86607				0.655304				-0.301651				-3.68794				-0.615674				-10.3681				2.58631				1.52535				-7.8698				10.5919				-7.47298				-7.01802
mean(imm)	-1.67341
sd(imm)	6.83551
sem(imm	1.24799
			0.534415
mean(imm)	0.147442
sd(imm)	0.525755
sem(imm	3.92242
fi	6.83551
[truncated: 52 more columns]

## Sheet: 4J 5hr
cell1				cell2				cell3				cell4				cell5				cell6				cell7				cell8				cell9				cell10				cell1				cell2				cell3
Channel.001				Channel.001				Channel.001				Channel.001				Channel.001				Channel.001				Channel.001				Channel.001				Channel.001				Channel.001				Channel.001				Channel.001				Channel.001
Axis [s]	ROI1 []	ROI2 []		Axis [s]	ROI1 []	ROI2 []		Axis [s]	ROI1 []	ROI2 []		Axis [s]	ROI1 []	ROI2 []		Axis [s]	ROI1 []	ROI2 []		Axis [s]	ROI1 []	ROI2 []		Axis [s]	ROI1 []	ROI2 []		Axis [s]	ROI1 []	ROI2 []		Axis [s]	ROI1 []	ROI2 []		Axis [s]	ROI1 []	ROI2 []		Axis [s]	ROI1 []	ROI2 []		Axis [s]	ROI1 []	ROI2 []		Axis [s]	ROI1 []
0	84.0879	13.5913		0	40.982	10.9541		0	61.095	11.1203		0	80.1403	11.5709		0	76.4533	11.7079		0	61.8448	11.8014		0	83.429	13.6377		0	69.2007	11.6709		0	53.2265	12.8377		0	58.554	13.0444		0	35.5395	10.2287		0	27.8812	10.8398		0	24.0326
0.4	81.3275	13.2262		0.4	40.4916	11.1008		0.4	62.178	10.49		0.4	79.9565	11.2968		0.4	74.8201	11.7265		0.4	59.9229	12.125		0.4	78.769	13.6361		0.4	66.4761	11.6872		0.4	52.331	13.0651		0.4	55.4108	13.444		0.4	34.7865	10.265		0.4	28.1471	10.3366		0.4	22.3665
0.8	0	0		0.8	0	0		0.8	0	0		0.8	0	0		0.8	0	0		0.8	0	0		0.8	0	0		0.8	0	0		0.8	0	0		0.8	0	0		0.8	0	0		0.8	0	0		0.8	0
1.2	25.8172	11.4693		1.2	16.6315	10.2998		1.2	20.3586	10.6848		1.2	21.2463	10.6085		1.2	25.8109	11.1811		1.2	22.2816	10.2077		1.2	26.7926	13.3384		1.2	19.8707	11.0195		1.2	18.7089	12.3343		1.2	22.3989	12.3385		1.2	13.5717	9.04961		1.2	12.7918	9.39169		1.2	10.7094
1.6	38.1743	11.8992		1.6	23.6093	10.9198		1.6	29.6058	10.468		1.6	33.2494	10.5638		1.6	41.1227	11.7292		1.6	34.8732	10.364		1.6	41.8331	12.6266		1.6	30.9614	10.7398		1.6	25.6571	12.5608		1.6	33.9672	12.3683		1.6	17.8718	8.88697		1.6	16.4626	9.65481		1.6	13.5402
2	43.8562	12.0025		2	26.6005	10.0138		2	32.5889	10.7908		2	39.3449	10.3915		2	47.1489	11.06		2	40.8225	10.2891		2	46.9691	12.7903		2	36.0171	10.7691		2	29.0312	12.6979		2	36.9992	12.58		2	20.4803	9.42281		2	18.5811	10.4269		2	15.1669
2.4	46.6646	11.6976		2.4	28.1173	10.3233		2.4	34.8826	10.2582		2.4	42.2695	10.6147		2.4	48.4727	11.5474		2.4	44.1431	10.0706		2.4	49.0849	12.8908		2.4	36.9186	11.4036		2.4	32.4286	12.3929		2.4	39.7594	12.3517		2.4	21.626	9.2638		2.4	19.478	9.1036		2.4	15.5423
2.8	48.9786	11.3881		2.8	27.9554	10.7217		2.8	38.2577	10.7662		2.8	44.7753	10.5835		2.8	52.1614	11.0689		2.8	44.7855	10.344		2.8	53.5286	13.4845		2.8	41.2315	10.9554		2.8	32.4994	12.4561		2.8	39.9004	12.7246		2.8	23.2569	9.32188		2.8	20.2083	9.32255		2.8	15.9487
3.2	50.6343	11.6844		3.2	29.0861	10.6574		3.2	40.1889	10.6052		3.2	48.0749	10.6676		3.2	54.1597	11.3283		3.2	44.231	10.0268		3.2	54.9363	12.8573		3.2	42.0018	10.9368		3.2	34.0955	12.3433		3.2	41.7401	12.4765		3.2	23.8134	8.82163		3.2	21.6354	9.36096		3.2	16.1811
3.6	53.4932	11.7184		3.6	29.4781	10.6366		3.6	41.2578	10.596		3.6	48.4331	10.5664		3.6	56.6044	11.585		3.6	44.9281	10.3236		3.6	56.7281	12.731		3.6	42.9276	11.3549		3.6	34.0828	12.692		3.6	42.8897	12.6134		3.6	24.7311	9.21733		3.6	20.8302	9.88144		3.6	16.5522
4	54.9811	11.8378		4	29.716	10.6344		4	41.8278	10.501		4	49.7111	11.0206		4	55.7083	11.2206		4	46.3888	10.4696		4	56.3952	13.0715		4	44.2655	10.7398		4	34.7968	12.2626		4	41.4823	12.4315		4	25.0233	9.67983		4	20.8144	10.0581		4	16.8781
4.4	53.5156	11.6064		4.4	30.4411	10.651		4.4	41.9992	10.5375		4.4	50.1154	10.6178		4.4	55.5728	11.174		4.4	45.3511	10.2571		4.4	57.6719	13.2659		4.4	46.5844	10.7892		4.4	34.9314	12.3018		4.4	42.6993	12.7468		4.4	25.1578	9.08737		4.4	22.2344	8.78287		4.4	16.7148
4.8	54.1882	11.6939		4.8	29.5322	11.2111		4.8	42.9386	10.7306		4.8	51.6483	10.9474		4.8	59.386	11.1164		4.8	45.3645	10.0719		4.8	57.8228	12.832		4.8	46.2633	11.6508		4.8	36.103	12.3623		4.8	41.5923	12.3077		4.8	24.834	9.4533		4.8	22.3242	10.1484		4.8	17.4587
5.2	56.7114	11.6605		5.2	30.4188	10.4449		5.2	43.4334	10.3673		5.2	50.9718	10.9485		5.2	57.6047	11.4547		5.2	45.8885	10.5254		5.2	57.6794	13.2912		5.2	47.3852	11.0829		5.2	35.874	12.3681		5.2	41.8161	12.4876		5.2	24.9436	9.57818		5.2	22.878	9.07287		5.2	17.5146
5.6	54.8782	11.8816		5.6	30.2823	10.8411		5.6	42.7795	10.6611		5.6	52.8795	10.8462		5.6	58.7594	11.2636		5.6	46.9578	10.513		5.6	58.3911	13.3181		5.6	47.1577	11.147		5.6	37.4004	12.7899		5.6	41.7856	12.7786		5.6	24.8322	9.38505		5.6	22.334	9.67978		5.6	16.8088
6	54.6826	11.8422		6	31.1828	10.8331		6	42.7196	10.9289		6	52.4997	10.6567		6	57.6079	11.4032		6	46.6393	10.1256		6	61.14	13.663		6	46.5123	11.2892		6	38.7219	12.2743		6	41.8977	12.6498		6	26.5004	9.1077		6	22.9253	9.99668		6	16.7725
6.4	55.719	11.2378		6.4	30.6613	10.3147		6.4	43.0647	10.9747		6.4	52.6195	11.1037		6.4	58.3671	11.5944		6.4	47.9628	10.3572		6.4	58.3363	12.4086		6.4	48.1762	10.7815		6.4	38.0931	12.2802		6.4	41.8424	12.3411		6.4	26.6745	9.23911		6.4	22.7559	9.92754		6.4	17.0832
6.8	56.0068	11.5252		6.8	31.1536	10.8449		6.8	45.0753	10.91		6.8	53.4696	10.7839		6.8	59.5922	11.6121		6.8	47.7201	10.3644		6.8	60.8279	12.6244		6.8	48.1558	11.2521		6.8	36.9797	12.4277		6.8	41.3532	12.4441		6.8	24.8063	9.07212		6.8	22.1151	9.35328		6.8	16.5741
7.2	56.7728	11.8085		7.2	31.0431	10.4079		7.2	43.8082	10.797		7.2	53.3403	10.624		7.2	58.5033	11.0973		7.2	48.7619	10.0238		7.2	60.8771	12.9254		7.2	49.52	11.1995		7.2	38.6919	12.4746		7.2	42.6779	12.8216		7.2	26.1246	9.32915		7.2	23.4478	10.1945		7.2	17.0438
7.6	59.2065	11.7877		7.6	31.6974	10.6446		7.6	43.6279	10.5691		7.6	54.8202	11.5304		7.6	59.5199	11.4148		7.6	48.7387	10.619		7.6	62.1251	13.1583		7.6	49.3983	11.2467		7.6	38.5454	12.7881		7.6	43.2618	12.961		7.6	26.436	9.20717		7.6	22.5798	9.65481		7.6	17.513
8	57.4872	11.771		8	31.7062	10.4459		8	46.2491	10.5216		8	54.7879	11.6098		8	57.2535	11.6972		8	51.6866	10.4768		8	61.4417	13.1984		8	48.3765	11.0836		8	38.4712	12.3956		8	42.9127	12.5361		8	27.615	9.64934		8	21.9654	10.425		8	17.3034
8.4	58.7414	11.2626		8.4	31.8847	10.7431		8.4	45.1836	11.1018		8.4	55.3016	11.0248		8.4	56.341	11.3673		8.4	48.4436	10.2507		8.4	61.8871	13.1956		8.4	47.6256	10.7977		8.4	38.5074	12.5283		8.4	44.3142	12.8458		8.4	27.4087	9.09826		8.4	23.0956	9.49733		8.4	17.1991
8.8	59.152	11.4348		8.8	31.6552	10.5386		8.8	43.5332	10.8269		8.8	54.4134	11.3378		8.8	57.4683	11.2108		8.8	47.3787	10.2388		8.8	59.1904	12.9924		8.8	48.3595	10.9507		8.8	37.8985	12.3244		8.8	43.7221	12.1789		8.8	25.2647	9.24928		8.8	23.0018	9.30719		8.8	17.4063
9.2	58.3093	11.75		9.2	31.0265	10.7399		9.2	43.62	10.362		9.2	54.8383	10.6173		9.2	58.0397	11.2751		9.2	49.5543	10.5875		9.2	60.4724	13.2719		9.2	47.1752	10.9453		9.2	38.5128	12.4719		9.2	44.4581	12.7028		9.2	26.2383	9.25146		9.2	23.7431	9.43395		9.2	17.4478
9.6	60.2484	11.7748		9.6	31.5983	10.7158		9.6	44.9448	10.5243		9.6	53.784	10.8192		9.6	59.1351	11.5363		9.6	48.2905	10.737		9.6	60.093	13.1456		9.6	48.1174	10.7792		9.6	39.6865	12.3018		9.6	43.8744	12.285		9.6	26.7787	9.40974		9.6	22.7831	9.72588		9.6	17.3512
10	61.3982	11.7247		10	31.7227	10.5477		10	43.3545	10.4456		10	55.3917	10.9614		10	59.9055	11.1279		10	48.1956	10.0953		10	58.6787	13.613		10	46.9084	10.9561		10	38.6373	12.4597		10	43.7446	12.3704		10	26.5487	9.3669		10	22.1527	10.1945		10	17.3146
10.4	61.3592	11.9464		10.4	31.4386	10.8561		10.4	44.0589	11.0367		10.4	54.1609	11.1229		10.4	57.4507	11.045		10.4	46.3117	10.7246		10.4	59.8435	12.7271		10.4	47.8591	10.8789		10.4	39.1294	12.2206		10.4	42.9809	12.8104		10.4	26.4272	9.963		10.4	22.8971	9.5319		10.4	17.0345
10.8	58.7395	11.7068		10.8	30.7104	10.8224		10.8	45.395	10.2551		10.8	54.193	10.8592		10.8	57.8598	11.3429		10.8	48.4409	10.427		10.8	59.4257	13.0347		10.8	47.9077	10.7598		10.8	37.9629	12.452		10.8	42.9259	12.4654		10.8	26.4025	9.50848		10.8	22.6261	9.35136		10.8	17.5042
11.2	60.2233	11.8191		11.2	31.7652	10.9664		11.2	44.9742	10.3426		11.2	53.9703	10.6967		11.2	57.2418	11.3115		11.2	49.3085	10.5122		11.2	60.8541	13.0611		11.2	47.3563	11.0682		11.2	38.2595	12.3081		11.2	43.6113	12.4007		11.2	26.1629	9.52373		11.2	22.7764	10.0812		11.2	17.306
11.6	58.8515	11.6161		11.6	31.7257	10.1118		11.6	43.8526	10.9545		11.6	53.6522	10.2944		11.6	59.1811	11.3279		11.6	49.8379	10.2226		11.6	60.326	12.5487		11.6	48.2585	10.5891		11.6	38.8586	12.3677		11.6	43.3547	11.6408		11.6	25.9622	9.23185		11.6	22.3542	9.01334		11.6	17.7339
12	59.4449	11.5548		12	31.2066	10.8143		12	43.7787	10.8353		12	53.6123	10.6967		12	59.1821	10.9381		12	50.4248	10.7072		12	63.1853	12.9034		12	48.5319	10.409		12	38.3464	12.2549		12	44.8649	12.2804		12	26.039	9.12367		12	22.814	10.3789		12	17.0307
12.4	60.388	11.6904		12.4	31.6485	10.5263		12.4	44.6348	10.5414		12.4	54.6542	11.331		12.4	59.6884	10.8796		12.4	49.8137	10.5152		12.4	61.5366	12.8798		12.4	48.8046	10.8564		12.4	39.1883	12.8084		12.4	43.5394	12.239		12.4	26.3952	9.59053		12.4	22.717	10.2732		12.4	17.6097
12.8	60.6116	11.9311		12.8	30.5977	10.4218		12.8	45.3709	10.2357		12.8	53.7771	10.4657		12.8	58.1304	11.3696		12.8	50.995	10.8017		12.8	59.6711	13.3582		12.8	48.7619	11.2366		12.8	38.6974	12.2093		12.8	44.786	12.4542		12.8	26.7408	9.57165		12.8	23.2818	10.3117		12.8	17.1056
13.2	60.2803	11.8764		13.2	29.8634	10.7346		13.2	43.7988	10.5027		13.2	55.0756	11.0502		13.2	60.959	11.5429		13.2	49.0609	10.562		13.2	61.4326	12.8881		13.2	49.5921	10.6285		13.2	39.8963	12.5531		13.2	42.6814	12.5144		13.2	25.7211	9.59125		13.2	21.2658	9.26685		13.2	17.1437
0	70.4966				30.0279				49.9747				68.5694				64.7454				50.0434				69.7913				57.5298				40.3888				45.5096				25.3107				17.0414				13.2352
0.4	68.1013				29.3908				51.688				68.6598				63.0936				47.7979				65.1329				54.7889				39.2658				41.9668				24.5215				17.8105				11.5969
0.8	0				0				0				0				0				0				0				0				0				0				0				0				0
1.2	14.3479				6.33176				9.67375				10.6379				14.6298				12.0739				13.4542				8.85118				6.37457				10.0604				4.52209				3.40016				1.89682
1.6	26.2751				12.6895				19.1378				22.6856				29.3936				24.5092				29.2064				20.2217				13.0964				21.5989				8.98478				6.80783				4.61645
2	31.8536				16.5867				21.7981				28.9535				36.0889				30.5335				34.1788				25.248				16.3333				24.4192				11.0575				8.15423				6.1406
2.4	34.967				17.794				24.6245				31.6548				36.9253				34.0725				36.194				25.5151				20.0356				27.4078				12.3622				10.3744				6.28002
2.8	37.5904				17.2337				27.4915				34.1917				41.0925				34.4415				40.0441				30.2761				20.0433				27.1758				13.9351				10.8857				6.85406
3.2	38.9499				18.4287				29.5836				37.4073				42.8314				34.2042				42.079				31.065				21.7522				29.2636				14.9917				12.2744				6.62401
3.6	41.7748				18.8415				30.6618				37.8667				45.0193				34.6046				43.9971				31.5727				21.3907				30.2763				15.5137				10.9487				7.367
4	43.1433				19.0816				31.3269				38.6905				44.4878				35.9192				43.3237				33.5257				22.5343				29.0508				15.3435				10.7563				7.16854
4.4	41.9092				19.7901				31.4617				39.4976				44.3988				35.094				44.406				35.7952				22.6296				29.9525				16.0704				13.4515				7.00276
4.8	42.4943				18.321				32.208				40.7009				48.2696				35.2926				44.9908				34.6125				23.7407				29.2846				15.3807				12.1758				8.44912
5.2	45.0509				19.9739				33.0661				40.0233				46.1501				35.3632				44.3882				36.3023				23.5059				29.3285				15.3654				13.8051				8.11325
5.6	42.9966				19.4412				32.1184				42.0333				47.4959				36.4448				45.0731				36.0107				24.6104				29.007				15.4472				12.6542				7.19061
6	42.8404				20.3497				31.7906				41.843				46.2046				36.5137				47.477				35.2231				26.4476				29.2479				17.3927				12.9287				7.12086
6.4	44.4812				20.3465				32.0901				41.5158				46.7728				37.6056				45.9277				37.3947				25.8129				29.5013				17.4354				12.8284				7.00651
6.8	44.4816				20.3088				34.1652				42.6857				47.9801				37.3556				48.2034				36.9037				24.552				28.9091				15.7342				12.7619				6.82553
7.2	44.9643				20.6352				33.0112				42.7163				47.406				38.7381				47.9517				38.3205				26.2173				29.8563				16.7954				13.2533				7.1761
7.6	47.4187				21.0528				33.0587				43.2899				48.1051				38.1196				48.9668				38.1516				25.7572				30.3008				17.2288				12.925				7.84472
8	45.7162				21.2603				35.7274				43.1781				45.5563				41.2097				48.2433				37.2928				26.0756				30.3766				17.9657				11.5404				7.47696
8.4	47.4788				21.1416				34.0818				44.2769				44.9737				38.1929				48.6915				36.8279				25.9791				31.4683				18.3104				13.5982				7.34254
8.8	47.7173				21.1167				32.7063				43.0756				46.2575				37.1399				46.198				37.4088				25.5741				31.5432				16.0154				13.6946				7.03716
9.2	46.5592				20.2866				33.258				44.221				46.7646				38.9668				47.2004				36.2299				26.041				31.7553				16.9868				14.3092				7.23916
9.6	48.4736				20.8825				34.4205				42.9648				47.5988				37.5536				46.9474				37.3382				27.3847				31.5894				17.369				13.0573				7.03061
10	49.6735				21.175				32.9089				44.4302				48.7776				38.1003				45.0657				35.9522				26.1776				31.3743				17.1818				11.9582				7.49616
10.4	49.4128				20.5825				33.0222				43.038				46.4058				35.5871				47.1164				36.9802				26.9088				30.1705				16.4642				13.3652				7.28203
10.8	47.0327				19.888				35.1399				43.3338				46.5168				38.0139				46.391				37.1478				25.5108				30.4606				16.894				13.2747				7.53397
11.2	48.4041				20.7987				34.6316				43.2736				45.9303				38.7964				47.793				36.2881				25.9513				31.2107				16.6392				12.6952				7.96907
11.6	47.2353				21.6139				32.8981				43.3578				47.8533				39.6153				47.7773				37.6694				26.491				31.714				16.7303				13.3409				8.4263
12	47.89				20.3923				32.9434				42.9156				48.244				39.7176				50.2818				38.1228				26.0915				32.5845				16.9153				12.4351				7.70564
12.4	48.6976				21.1223				34.0934				43.3232				48.8089				39.2985				48.6568				37.9481				26.3798				31.3004				16.8047				12.4437				7.86752
12.8	48.6805				20.1759				35.1352				43.3114				46.7609				40.1933				46.3129				37.5252				26.4881				32.3318				17.1692				12.9701				7.33325
13.2	48.4038				19.1288				33.2961				44.0254				49.4161				38.4989				48.5445				38.9636				27.3432				30.167				16.1299				11.9989				7.44287
0	1.01728				1.01072				0.983147				0.999342				1.01292				1.02295				1.03453				1.0244				1.0141				1.0405				1.01584				0.977932				1.06597
0.4	0.982717				0.989277				1.01685				1.00066				0.987079				0.97705				0.965474				0.975597				0.985903				0.9595				0.984162				1.02207				0.934025
0.8	0				0				0				0				0				0				0				0				0				0				0				0				0
1.2	0.207043				0.213123				0.190311				0.155038				0.228878				0.246806				0.199433				0.157608				0.160055				0.230014				0.181493				0.19512				0.152771
1.6	0.379156				0.427122				0.376496				0.330624				0.459853				0.500999				0.432931				0.360077				0.32883				0.493823				0.360601				0.390672				0.371812
2	0.459655				0.558298				0.428831				0.421972				0.564599				0.624143				0.506637				0.449578				0.410103				0.558303				0.44379				0.467936				0.494569
2.4	0.504582				0.598934				0.484434				0.461342				0.577684				0.696485				0.536509				0.454333				0.503062				0.626633				0.496152				0.59534				0.505797
2.8	0.542439				0.580076				0.540838				0.498316				0.642879				0.704028				0.593579				0.539111				0.503255				0.62133				0.559279				0.624684				0.552031
3.2	0.562056				0.620299				0.581996				0.54518				0.670084				0.699178				0.623743				0.553157				0.546164				0.669064				0.601689				0.704375				0.533503
3.6	0.60282				0.634195				0.603207				0.551876				0.704313				0.707362				0.652175				0.562198				0.537087				0.692218				0.622638				0.628299				0.593344
4	0.622568				0.642274				0.61629				0.563881				0.695997				0.734235				0.642193				0.596974				0.5658				0.664198				0.615806				0.617255				0.577359
4.4	0.60476				0.666122				0.618943				0.575644				0.694604				0.717366				0.658237				0.637385				0.568194				0.684815				0.644982				0.771924				0.564007
4.8	0.613203				0.616676				0.633625				0.593182				0.755162				0.721427				0.666905				0.616326				0.596091				0.669544				0.6173				0.698717				0.680498
5.2	0.650095				0.67231				0.650507				0.583306				0.722003				0.722868				0.657973				0.646416				0.590196				0.670547				0.616686				0.792214				0.653447
5.6	0.620452				0.654378				0.631862				0.6126				0.743058				0.744978				0.668124				0.641223				0.617929				0.663197				0.619966				0.726171				0.579137
6	0.618197				0.684959				0.625414				0.609827				0.722856				0.746387				0.703758				0.627199				0.664058				0.668704				0.698049				0.741919				0.57352
6.4	0.641874				0.684852				0.631304				0.605058				0.731745				0.768707				0.680792				0.665868				0.648121				0.674498				0.699763				0.736164				0.56431
6.8	0.64188				0.683582				0.672129				0.622108				0.750634				0.763597				0.714526				0.657125				0.616462				0.660958				0.631486				0.732348				0.549733
7.2	0.648845				0.694567				0.649427				0.622554				0.741652				0.791857				0.710795				0.682352				0.658276				0.682615				0.674079				0.760547				0.577969
7.6	0.684263				0.708624				0.650361				0.630913				0.752589				0.779214				0.725842				0.679345				0.646723				0.692776				0.691474				0.741707				0.63182
8	0.659695				0.715608				0.702862				0.629284				0.712713				0.84238				0.715117				0.664053				0.654716				0.694511				0.721047				0.662255				0.6022
8.4	0.68513				0.711612				0.670488				0.645298				0.703599				0.780712				0.721761				0.655775				0.652295				0.719471				0.734882				0.780344				0.591374
8.8	0.688571				0.710774				0.643427				0.627791				0.723684				0.759187				0.684799				0.666119				0.642125				0.721183				0.642773				0.785875				0.566778
9.2	0.671861				0.682834				0.654282				0.644484				0.731618				0.796531				0.699659				0.645126				0.653847				0.726031				0.681761				0.821142				0.583048
9.6	0.699486				0.702893				0.677151				0.626175				0.744668				0.767643				0.695908				0.664861				0.687587				0.722238				0.697097				0.749299				0.56625
10	0.7168				0.71274				0.647414				0.647533				0.763109				0.778819				0.668015				0.640182				0.657277				0.71732				0.689586				0.686232				0.603746
10.4	0.713038				0.692794				0.649642				0.627243				0.726003				0.727445				0.698413				0.658487				0.675637				0.689797				0.660783				0.76697				0.5865
10.8	0.678692				0.669418				0.691304				0.631554				0.72774				0.777053				0.68766				0.661471				0.640536				0.69643				0.678037				0.761778				0.606792
11.2	0.698483				0.700074				0.681304				0.630677				0.718565				0.793047				0.708443				0.646163				0.651596				0.713579				0.667809				0.728524				0.641835
11.6	0.681617				0.727511				0.647201				0.631903				0.748649				0.809787				0.70821				0.670759				0.665146				0.725087				0.671466				0.765576				0.678661
12	0.691064				0.686392				0.648093				0.625459				0.754761				0.811879				0.745334				0.678833				0.655116				0.744989				0.678891				0.713595				0.620618
12.4	0.702717				0.710962				0.670715				0.631399				0.763599				0.803312				0.721247				0.675722				0.662356				0.715631				0.674452				0.71409				0.633656
12.8	0.702471				0.679108				0.691211				0.631227				0.731559				0.821603				0.686502				0.668192				0.665074				0.739212				0.689078				0.744299				0.590625
13.2	0.698478				0.643865				0.655031				0.641633				0.773098				0.786966				0.719582				0.693804				0.686544				0.689718				0.647367				0.688565				0.599454
	30
0	1.01344
0.4	0.986557
0.8
1.2	0.188846
1.6	0.389502
2	0.482371
2.4	0.533669
2.8	0.566836
3.2	0.591718
3.6	0.604814
4	0.614052
4.4	0.625486
4.8	0.63171
5.2	0.637475
5.6	0.643842
6	0.652371
6.4	0.655773
6.8	0.655964
7.2	0.659032
7.6	0.662354
8	0.668524
8.4	0.666196
8.8	0.661592
9.2	0.663617
9.6	0.663625
10	0.661022
10.4	0.657863
10.8	0.659374
11.2	0.664265
11.6	0.668134
12	0.666684
12.4	0.66486
12.8	0.661826
13.2	0.654676
min	0.207043				0.213123				0.190311				0.155038				0.228878				0.246806				0.199433				0.157608				0.160055				0.230014				0.181493				0.19512				0.152771
rec	0.69582				0.688765				0.666813				0.631387				0.742997				0.791387				0.709424				0.669179				0.662751				0.714306				0.670985				0.735425				0.619768
rec-min	0.488777				0.475642				0.476502				0.476349				0.514119				0.54458				0.509991				0.511571				0.502695				0.484291				0.489493				0.540305				0.466997
average(rec-min)	0.473365
rec average	0.66221
min average	0.188846
rec- av min	0.506975				0.49992				0.477967				0.442541				0.554151				0.602541				0.520578				0.480333				0.473905				0.52546				0.48214				0.546579				0.430922
imm	-0.229052				1.16567				5.50576				12.5095				-9.5559				-19.1226				-2.91849				5.03796				6.30881				-3.88361				4.68084				-8.05891				14.8066
mean(imm)	6.41565
sd(imm)	9.69149
sem(imm	1.53236
fi	16.7998
SEM(FI)	3.26436
			0.492599
mean(imm)	0.188846
sd(imm)	0.494557
sem(imm	2.22589
fi	9.69149
[truncated: 52 more columns]

## Sheet: 4J
cell1				cell2				cell3				cell4				cell5				cell6				cell7				cell8				cell9				cell10				cell1				cell2				cell3
Channel.001				Channel.001				Channel.001				Channel.001				Channel.001				Channel.001				Channel.001				Channel.001				Channel.001				Channel.001				Channel.001				Channel.001				Channel.001
Axis [s]	ROI1 []	ROI2 []		Axis [s]	ROI1 []	ROI2 []		Axis [s]	ROI1 []	ROI2 []		Axis [s]	ROI1 []	ROI2 []		Axis [s]	ROI1 []	ROI2 []		Axis [s]	ROI1 []	ROI2 []		Axis [s]	ROI1 []	ROI2 []		Axis [s]	ROI1 []	ROI2 []		Axis [s]	ROI1 []	ROI2 []		Axis [s]	ROI1 []	ROI2 []		Axis [s]	ROI1 []	ROI2 []		Axis [s]	ROI1 []	ROI2 []		Axis [s]	ROI1 []
0	75.6386	13.8546		0	61.8082	12.7895		0	64.7261	14.2291		0	75.0529	12.7273		0	71.893	13.0966		0	55.8087	12.317		0	71.6219	12.6209		0	58.2405	12.3715		0	68.3303	12.1991		0	58.9593	12.4462		0	36.624	14.221		0	49.8705	13.9843		0	43.3343
0.4	71.0605	13.4773		0.4	60.9496	13.026		0.4	61.8884	14.5265		0.4	74.9458	13.0643		0.4	69.609	12.7754		0.4	54.6524	12.6995		0.4	69.8133	12.7951		0.4	56.3427	12.3208		0.4	67.9542	12.0247		0.4	57.6282	12.5353		0.4	35.5596	14.5356		0.4	47.8301	14.6115		0.4	43.0848
0.8	0	0		0.8	0	0		0.8	0	0		0.8	0	0		0.8	0	0		0.8	0	0		0.8	0	0		0.8	0	0		0.8	0	0		0.8	0	0		0.8	0	0		0.8	0	0		0.8	0
1.2	26.5944	13.993		1.2	19.7027	12.8016		1.2	20.6662	12.3997		1.2	27.4771	13.3456		1.2	24.3522	12.5449		1.2	19.4593	12.2607		1.2	22.4928	12.0839		1.2	18.9807	11.6472		1.2	21.121	11.9783		1.2	19.7621	12.7534		1.2	16.5762	12.9201		1.2	19.667	13.8287		1.2	19.5863
1.6	38.8067	13.9109		1.6	27.2877	13.1046		1.6	28.5323	12.5239		1.6	42.1855	13.5083		1.6	34.3345	12.8705		1.6	27.9254	12.1481		1.6	31.5308	11.8376		1.6	24.1726	11.8257		1.6	30.4133	12.0098		1.6	26.3138	12.8249		1.6	20.5372	13.5119		1.6	26.6183	13.4682		1.6	25.2142
2	46.0735	14.2571		2	29.5689	12.9837		2	32.8969	12.9093		2	44.9478	13.2138		2	36.5527	12.5792		2	30.5409	12.4283		2	34.4529	12.5484		2	28.9047	11.8768		2	34.4102	11.9135		2	29.0465	12.8323		2	21.6335	13.819		2	29.0591	13.8753		2	26.9585
2.4	46.8384	13.5355		2.4	30.4676	13.493		2.4	35.832	12.5298		2.4	47.9649	13.176		2.4	39.3395	12.7778		2.4	33.3929	12.1306		2.4	37.6127	11.9557		2.4	28.8794	11.898		2.4	36.301	12.0034		2.4	31.9852	12.6664		2.4	23.158	13.564		2.4	30.2117	13.7911		2.4	27.5792
2.8	48.592	13.3568		2.8	31.2027	13.4815		2.8	36.7356	12.5777		2.8	49.8185	13.4037		2.8	40.6574	12.6959		2.8	33.8642	12.4863		2.8	38.6008	12.0295		2.8	32.9294	11.7697		2.8	38.4946	12.2207		2.8	32.6291	12.5573		2.8	24.4197	13.6526		2.8	31.785	13.8862		2.8	28.4908
3.2	49.755	13.8566		3.2	32.7343	13.1113		3.2	38.0951	13.1705		3.2	53.5878	13.1869		3.2	40.493	12.4865		3.2	35.0616	12.615		3.2	39.7403	12.3256		3.2	32.3373	11.378		3.2	40.2941	12.2657		3.2	32.8409	12.8282		3.2	24.12	13.3518		3.2	31.8579	14.0026		3.2	28.7547
3.6	48.3924	13.6315		3.6	33.2394	12.9232		3.6	40.4751	12.9335		3.6	52.3141	12.9837		3.6	40.6491	12.4939		3.6	35.7996	12.5562		3.6	40.3529	12.3172		3.6	33.1137	11.7224		3.6	40.9146	11.83		3.6	34.4093	12.8678		3.6	24.2068	14.3863		3.6	33.0683	13.7057		3.6	30.623
4	50.1141	13.5997		4	34.285	12.7425		4	39.9911	13.0547		4	53.0375	13.0082		4	42.0948	12.5689		4	37.9141	12.5984		4	40.3286	12.4969		4	33.6385	11.4813		4	39.8216	12.3669		4	35.0434	12.28		4	23.8696	14.2433		4	34.0611	14.1438		4	30.866
4.4	51.4921	13.4627		4.4	34.3674	12.7277		4.4	40.1731	13.0547		4.4	54.4818	13.2986		4.4	43.7564	12.6763		4.4	37.7135	12.3946		4.4	40.4208	12.3775		4.4	35.4271	12.0508		4.4	40.4145	11.8049		4.4	35.1149	12.4221		4.4	24.4755	14.1884		4.4	34.2625	14.0515		4.4	30.652
4.8	51.5471	13.468		4.8	35.3697	12.848		4.8	40.0178	12.8537		4.8	55.3763	13.2038		4.8	44.1392	12.845		4.8	38.2976	11.8922		4.8	41.5331	11.9042		4.8	35.121	11.9989		4.8	42.3403	12.0643		4.8	36.2196	12.7722		4.8	24.2733	13.9768		4.8	33.8908	14.0744		4.8	31.3911
5.2	52.4889	13.7997		5.2	36.1417	12.1169		5.2	40.7673	13.1415		5.2	55.4496	12.9923		5.2	43.8807	12.9607		5.2	38.1005	12.2786		5.2	40.8202	12.2594		5.2	36.2472	12.0459		5.2	42.4941	12.1776		5.2	37.0027	12.7935		5.2	24.327	14.3926		5.2	32.8459	13.9308		5.2	31.4149
5.6	53.9005	13.4077		5.6	34.9935	12.682		5.6	40.1479	12.8265		5.6	55.4733	12.6496		5.6	45.2925	12.4851		5.6	38.9002	12.9746		5.6	40.7215	12.3286		5.6	34.9377	11.7465		5.6	42.9675	12.2993		5.6	39.8243	12.8621		5.6	24.4484	14.4017		5.6	33.0985	14.1314		5.6	31.367
6	53.9603	13.5104		6	35.2085	13.1369		6	40.5936	12.7112		6	57.7335	13.3964		6	46.0046	12.695		6	39.4831	11.9758		6	41.77	12.4125		6	36.4584	11.954		6	41.6173	12.1446		6	40.1226	12.7399		6	25.9032	14.4006		6	34.1538	14.2079		6	31.2472
6.4	53.3982	13.6123		6.4	35.1279	12.9541		6.4	41.6058	12.7343		6.4	58.1163	13.2194		6.4	45.6682	12.4826		6.4	39.9732	11.6444		6.4	41.8705	12.1156		6.4	35.3381	12.1174		6.4	42.0792	12.7187		6.4	38.5511	12.7461		6.4	25.273	13.6858		6.4	33.4167	14.0895		6.4	30.8417
6.8	53.6542	12.9781		6.8	35.2552	12.6558		6.8	40.6964	12.7597		6.8	56.2679	12.8354		6.8	44.4682	12.6601		6.8	39.2348	12.6995		6.8	42.5795	12.1991		6.8	36.3096	11.7644		6.8	44.0282	12.4646		6.8	38.8581	12.6488		6.8	24.7976	13.6429		6.8	32.6767	13.7837		6.8	30.6097
7.2	53.909	13.0794		7.2	35.3603	12.5684		7.2	41.7282	12.4376		7.2	57.2677	12.7084		7.2	44.9201	12.5199		7.2	40.1365	11.9131		7.2	41.635	12.572		7.2	36.1372	12.0643		7.2	41.4962	11.9164		7.2	39.5736	13.1799		7.2	24.658	13.9894		7.2	34.1651	13.8221		7.2	30.9712
7.6	54.7121	13.2091		7.6	35.52	12.432		7.6	41.0795	12.8348		7.6	57.6589	13.0469		7.6	45.55	13.1255		7.6	39.1071	12.2845		7.6	42.2625	11.7359		7.6	37.4188	11.6852		7.6	43.0278	12.1149		7.6	38.8696	13.0663		7.6	25.0328	14.2268		7.6	32.0058	13.4267		7.6	32.4269
8	54.8209	13.0158		8	34.972	12.168		8	40.927	12.8472		8	57.6068	13.0611		8	44.9573	12.9171		8	38.4172	12.0295		8	41.8596	11.7908		8	37.6992	11.7787		8	42.1041	12.2908		8	39.3108	12.8384		8	24.8093	13.827		8	32.3557	13.6766		8	31.0516
8.4	55.1259	12.8371		8.4	36.6565	13.1913		8.4	41.1863	12.1137		8.4	55.9425	13.1928		8.4	44.7397	12.6425		8.4	39.1046	12.0828		8.4	41.5207	12.2177		8.4	37.135	11.8241		8.4	43.5084	11.7437		8.4	38.2175	12.4511		8.4	24.7843	14.3383		8.4	33.2897	13.6979		8.4	30.9699
8.8	54.2339	13.5812		8.8	35.9803	12.6424		8.8	40.3624	12.5321		8.8	58.5494	12.9258		8.8	46.2102	12.7391		8.8	41.4795	11.983		8.8	41.5926	12.796		8.8	36.918	11.8098		8.8	43.9479	11.8198		8.8	39.6248	12.7518		8.8	25.1551	14.4052		8.8	33.0312	13.8334		8.8	29.9523
9.2	53.7673	13.1363		9.2	35.339	12.899		9.2	40.4373	12.6238		9.2	57.6671	12.9279		9.2	46.6041	12.8131		9.2	40.8427	12.4922		9.2	42.087	12.3332		9.2	38.3643	11.349		9.2	42.826	12.3319		9.2	39.5041	12.8082		9.2	24.5629	14.1679		9.2	33.2652	13.7736		9.2	30.485
9.6	54.3282	12.5869		9.6	36.1368	12.6356		9.6	41.0154	13.2208		9.6	53.8386	13.2076		9.6	45.9898	12.2659		9.6	40.5933	11.9131		9.6	41.1007	12.1143		9.6	37.9899	11.9458		9.6	42.837	12.2788		9.6	39.8394	12.2244		9.6	24.8402	13.9362		9.6	31.3549	13.9397		9.6	30.621
10	54.3958	13.2972		10	36.2198	12.6699		10	40.9343	12.9565		10	56.4331	12.8396		10	46.9169	12.5851		10	40.469	13.3383		10	41.5833	12.3252		10	38.2867	11.7971		10	42.6065	11.7479		10	40.53	12.6337		10	24.5243	14.0581		10	31.5435	13.852		10	30.2978
10.4	55.1475	13.2416		10.4	37.183	12.8842		10.4	42.0865	12.8939		10.4	58.0527	12.8156		10.4	45.7442	12.539		10.4	39.5818	13.2121		10.4	41.9693	12.3176		10.4	37.0435	11.7432		10.4	43.7093	12.064		10.4	41.6052	12.916		10.4	24.7233	14.1358		10.4	30.9651	13.8512		10.4	28.9288
10.8	55.3573	13.5607		10.8	36.404	12.9427		10.8	41.2212	12.6598		10.8	55.326	12.6685		10.8	47.4673	12.9509		10.8	39.9515	12.5639		10.8	41.5415	12.1046		10.8	36.34	11.5684		10.8	43.2168	11.8598		10.8	40.9678	12.4462		10.8	24.4579	14.1415		10.8	31.8202	14.3491		10.8	29.4935
11.2	52.4715	13.4203		11.2	35.9247	12.7418		11.2	42.2154	12.9938		11.2	57.0427	13.5287		11.2	45.8453	12.5827		11.2	40.5145	12.6206		11.2	42.3943	12.2185		11.2	37.4266	11.8988		11.2	41.7706	12.0979		11.2	39.8324	12.8474		11.2	24.1496	13.9248		11.2	31.4627	13.8373		11.2	30.0994
11.6	55.1153	13.4051		11.6	36.2477	13.1449		11.6	42.854	13.0417		11.6	56.5608	13.2082		11.6	45.647	12.4836		11.6	39.6173	12.2526		11.6	41.5378	12.3796		11.6	36.7963	11.2587		11.6	43.752	12.0296		11.6	40.5729	12.7922		11.6	24.1238	14.0678		11.6	31.6316	14.417		11.6	30.0509
12	53.8752	13.8639		12	35.9825	12.4166		12	42.068	13.0836		12	58.5533	12.7926		12	45.8325	12.4449		12	40.5288	11.8713		12	42.0988	12.159		12	36.1616	11.7015		12	43.3092	11.6403		12	40.1611	12.2318		12	23.9818	14.3611		12	31.7107	13.8194		12	30.0852
12.4	55.1378	13.0575		12.4	35.4705	12.8473		12.4	41.6774	12.8797		12.4	56.2818	12.9474		12.4	45.9707	12.819		12.4	40.6803	12.6342		12.4	40.9618	12.402		12.4	38.4028	11.7939		12.4	42.9687	12.0569		12.4	39.2077	12.2555		12.4	23.9599	13.8693		12.4	31.7392	13.8959		12.4	29.8112
12.8	56.0668	12.9238		12.8	35.6999	12.8083		12.8	41.1833	12.8407		12.8	56.8267	13.3426		12.8	45.3477	12.9303		12.8	39.8853	12.615		12.8	40.5114	12.2835		12.8	37.1117	11.7277		12.8	43.8116	11.8732		12.8	39.7962	12.3801		12.8	24.3583	13.7018		12.8	32.1046	14.3049		12.8	30.0942
13.2	54.8222	13.6739		13.2	36.2455	12.7519		13.2	41.8808	12.6084		13.2	55.4296	13.272		13.2	45.0395	12.797		13.2	40.2111	12.2854		13.2	41.6632	12.5104		13.2	36.6129	12.1464		13.2	45.9747	12.2813		13.2	39.9071	12.6562		13.2	23.815	14.1804		13.2	32.9528	13.5753		13.2	31.23
0	61.784				49.0187				50.497				62.3256				58.7964				43.4917				59.0009				45.8691				56.1312				46.5131				22.403				35.8862				26.4959
0.4	57.5832				47.9236				47.3619				61.8815				56.8336				41.9529				57.0182				44.0218				55.9296				45.0929				21.024				33.2186				26.0271
0.8	0				0				0				0				0				0				0				0				0				0				0				0				0
1.2	12.6014				6.90113				8.26645				14.1315				11.8073				7.1986				10.4089				7.33348				9.14271				7.00868				3.65613				5.83826				4.67424
1.6	24.8958				14.1831				16.0084				28.6772				21.4639				15.7773				19.6931				12.3469				18.4035				13.4888				7.02523				13.1501				10.1942
2	31.8164				16.5852				19.9876				31.734				23.9734				18.1126				21.9045				17.0279				22.4966				16.2142				7.81446				15.1838				11.4329
2.4	33.3029				16.9746				23.3022				34.7889				26.5617				21.2623				25.657				16.9814				24.2975				19.3188				9.59407				16.4206				11.883
2.8	35.2353				17.7211				24.1579				36.4148				27.9614				21.3779				26.5713				21.1597				26.2739				20.0717				10.7671				17.8989				12.3774
3.2	35.8984				19.6229				24.9246				40.4009				28.0064				22.4466				27.4147				20.9593				28.0284				20.0128				10.7682				17.8553				13.2374
3.6	34.7609				20.3162				27.5416				39.3303				28.1552				23.2434				28.0357				21.3913				29.0846				21.5415				9.82045				19.3626				15.3011
4	36.5144				21.5425				26.9365				40.0293				29.5259				25.3156				27.8316				22.1571				27.4547				22.7634				9.62622				19.9173				14.84
4.4	38.0294				21.6397				27.1185				41.1833				31.0801				25.3189				28.0433				23.3763				28.6096				22.6927				10.2871				20.211				13.8282
4.8	38.0791				22.5218				27.1641				42.1725				31.2942				26.4054				29.6288				23.1221				30.276				23.4474				10.2965				19.8164				15.0427
5.2	38.6892				24.0247				27.6258				42.4574				30.9199				25.822				28.5608				24.2013				30.3165				24.2092				9.93439				18.9152				14.8429
5.6	40.4928				22.3116				27.3214				42.8237				32.8074				25.9257				28.3929				23.1913				30.6682				26.9622				10.0467				18.9671				14.5861
6	40.4499				22.0716				27.8823				44.3371				33.3096				27.5073				29.3574				24.5045				29.4726				27.3827				11.5026				19.946				14.6312
6.4	39.7859				22.1738				28.8715				44.8968				33.1856				28.3288				29.755				23.2207				29.3605				25.805				11.5873				19.3272				13.2537
6.8	40.6761				22.5994				27.9367				43.4325				31.8081				26.5353				30.3804				24.5451				31.5636				26.2093				11.1547				18.893				14.8208
7.2	40.8296				22.7919				29.2907				44.5593				32.4002				28.2234				29.0631				24.0729				29.5799				26.3937				10.6686				20.343				15.0562
7.6	41.503				23.088				28.2447				44.6119				32.4245				26.8226				30.5265				25.7336				30.9129				25.8033				10.8061				18.5791				16.8013
8	41.8051				22.804				28.0798				44.5457				32.0402				26.3877				30.0688				25.9205				29.8133				26.4724				10.9822				18.6791				14.7979
8.4	42.2888				23.4652				29.0726				42.7497				32.0972				27.0218				29.3031				25.3109				31.7648				25.7664				10.446				19.5918				13.6746
8.8	40.6527				23.338				27.8302				45.6236				33.4712				29.4964				28.7966				25.1082				32.1281				26.8731				10.7499				19.1979				13.5452
9.2	40.631				22.44				27.8135				44.7393				33.791				28.3505				29.7538				27.0153				30.4941				26.696				10.3951				19.4916				13.6199
9.6	41.7413				23.5012				27.7947				40.631				33.7239				28.6802				28.9864				26.0441				30.5583				27.615				10.904				17.4152				14.829
10	41.0986				23.5499				27.9777				43.5935				34.3318				27.1307				29.2581				26.4896				30.8585				27.8963				10.4662				17.6915				14.6461
10.4	41.9059				24.2988				29.1926				45.2371				33.2052				26.3697				29.6517				25.3003				31.6453				28.6892				10.5875				17.1138				13.6021
10.8	41.7966				23.4613				28.5614				42.6575				34.5164				27.3877				29.4369				24.7717				31.357				28.5216				10.3164				17.4711				13.5517
11.2	39.0511				23.183				29.2216				43.514				33.2626				27.8939				30.1758				25.5278				29.6727				26.985				10.2248				17.6255				13.7279
11.6	41.7102				23.1028				29.8123				43.3526				33.1634				27.3647				29.1582				25.5376				31.7223				27.7807				10.0561				17.2145				13.6967
12	40.0113				23.5659				28.9844				45.7607				33.3876				28.6575				29.9398				24.46				31.6688				27.9294				9.62069				17.8913				13.8686
12.4	42.0803				22.6232				28.7977				43.3344				33.1516				28.0461				28.5598				26.6089				30.9118				26.9523				10.0906				17.8433				14.228
12.8	43.143				22.8916				28.3427				43.4841				32.4174				27.2702				28.2279				25.3841				31.9384				27.4161				10.6565				17.7997				13.9017
13.2	41.1483				23.4936				29.2724				42.1576				32.2425				27.9257				29.1528				24.4665				33.6934				27.2509				9.6346				19.3775				15.9792
0	1.03519				1.0113				1.03204				1.00358				1.01697				1.01801				1.01709				1.02055				1.0018				1.0155				1.03175				1.0386				1.00893
0.4	0.964808				0.988703				0.967963				0.996424				0.983025				0.98199				0.98291				0.979451				0.998201				0.984497				0.968247				0.961399				0.991074
0.8	0				0				0				0				0				0				0				0				0				0				0				0				0
1.2	0.211137				0.142376				0.168946				0.227548				0.204226				0.168497				0.179434				0.163164				0.163174				0.153018				0.168381				0.168968				0.177988
1.6	0.41713				0.292609				0.327173				0.461764				0.371252				0.369299				0.339481				0.274709				0.328456				0.294497				0.323542				0.380585				0.388181
2	0.533084				0.342167				0.408499				0.510986				0.414658				0.423962				0.377602				0.378857				0.401507				0.353998				0.359889				0.439442				0.435349
2.4	0.557991				0.3502				0.476242				0.560176				0.459425				0.497686				0.442288				0.377822				0.433649				0.42178				0.441849				0.475238				0.452487
2.8	0.590367				0.365602				0.49373				0.586356				0.483637				0.500392				0.45805				0.470786				0.468922				0.438218				0.495871				0.518021				0.471312
3.2	0.601478				0.404838				0.509399				0.65054				0.484415				0.525406				0.472589				0.466328				0.500236				0.436931				0.495923				0.516759				0.504062
3.6	0.582419				0.419141				0.562884				0.633303				0.486989				0.544059				0.483294				0.47594				0.519086				0.470307				0.452274				0.560384				0.582641
4	0.611799				0.444441				0.550517				0.644557				0.510696				0.592563				0.479777				0.492979				0.489997				0.496986				0.443329				0.576438				0.565084
4.4	0.637183				0.446446				0.554237				0.663139				0.537578				0.592639				0.483425				0.520104				0.510608				0.495442				0.473764				0.584939				0.526559
4.8	0.638017				0.464643				0.555169				0.679068				0.541282				0.618071				0.510758				0.514447				0.540349				0.511918				0.474197				0.573518				0.572803
5.2	0.648239				0.49565				0.564604				0.683654				0.534808				0.604414				0.492346				0.53846				0.541073				0.52855				0.457522				0.547434				0.565195
5.6	0.678457				0.460306				0.558384				0.689553				0.567455				0.606841				0.489451				0.515987				0.54735				0.588656				0.462692				0.548936				0.555418
6	0.677739				0.455356				0.569848				0.713922				0.576142				0.643863				0.506079				0.545204				0.526011				0.597836				0.529744				0.577267				0.557136
6.4	0.666614				0.457463				0.590064				0.722935				0.573997				0.663092				0.512932				0.516642				0.52401				0.563392				0.533644				0.559358				0.504683
6.8	0.681529				0.466245				0.57096				0.699356				0.55017				0.62111				0.523713				0.546109				0.56333				0.572217				0.513722				0.546792				0.564355
7.2	0.684101				0.470215				0.598631				0.7175				0.560413				0.660624				0.501004				0.535602				0.527925				0.576244				0.491335				0.588757				0.573318
7.6	0.695383				0.476324				0.577254				0.718348				0.560832				0.627835				0.526232				0.572552				0.551716				0.563353				0.497667				0.537709				0.639769
8	0.700445				0.470465				0.573883				0.71728				0.554185				0.617657				0.518342				0.576709				0.532091				0.577962				0.505779				0.540603				0.563481
8.4	0.708549				0.484107				0.594174				0.688362				0.555171				0.632498				0.505142				0.563148				0.56692				0.562548				0.481085				0.567017				0.520707
8.8	0.681137				0.481482				0.568783				0.734637				0.578936				0.690423				0.496411				0.558637				0.573405				0.586709				0.495081				0.555616				0.515781
9.2	0.680773				0.462956				0.568442				0.720398				0.584468				0.663599				0.512912				0.601068				0.544242				0.582843				0.478737				0.564117				0.518625
9.6	0.699376				0.484848				0.568057				0.654246				0.583308				0.671317				0.499683				0.579461				0.545387				0.602908				0.502175				0.504023				0.564667
10	0.688608				0.485853				0.571798				0.701949				0.593821				0.635047				0.504366				0.589372				0.550747				0.609048				0.482016				0.51202				0.557702
10.4	0.702134				0.501305				0.596626				0.728414				0.574335				0.617235				0.511152				0.56291				0.564789				0.626361				0.4876				0.495301				0.51795
10.8	0.700302				0.484025				0.583726				0.686876				0.597015				0.641062				0.507449				0.55115				0.559643				0.622701				0.475114				0.50564				0.51603
11.2	0.654303				0.478284				0.597219				0.700668				0.575329				0.652913				0.520187				0.567973				0.529582				0.589153				0.470896				0.510109				0.522739
11.6	0.698856				0.47663				0.609292				0.69807				0.573613				0.640526				0.502644				0.568191				0.566163				0.606525				0.463125				0.498215				0.521549
12	0.670391				0.486184				0.592371				0.736845				0.577491				0.670785				0.516118				0.544216				0.565208				0.609771				0.443074				0.517803				0.528096
12.4	0.705055				0.466736				0.588556				0.697777				0.573409				0.656474				0.492329				0.592027				0.551698				0.588439				0.464715				0.516413				0.541782
12.8	0.722861				0.472273				0.579256				0.700187				0.560709				0.638313				0.486608				0.564775				0.57002				0.598566				0.490778				0.515151				0.529357
13.2	0.68944				0.484692				0.598258				0.678827				0.557684				0.653655				0.502552				0.54436				0.601342				0.594959				0.443715				0.560816				0.608464
	30
0	1.01505
0.4	0.984952
0.8
1.2	0.168031
1.6	0.329738
2	0.396579
2.4	0.438867
2.8	0.46924
3.2	0.490208
3.6	0.506568
4	0.519571
4.4	0.529881
4.8	0.539281
5.2	0.54432
5.6	0.551946
6	0.558521
6.4	0.556667
6.8	0.559805
7.2	0.564082
7.6	0.564033
8	0.559088
8.4	0.561352
8.8	0.564569
9.2	0.55878
9.6	0.558947
10	0.560607
10.4	0.556558
10.8	0.554007
11.2	0.55455
11.6	0.556414
12	0.557278
12.4	0.556983
12.8	0.55649
13.2	0.558629
min	0.211137				0.142376				0.168946				0.227548				0.204226				0.168497				0.179434				0.163164				0.163174				0.153018				0.168381				0.168968				0.177988
rec	0.692918				0.481266				0.593163				0.703458				0.573698				0.64637				0.50488				0.56195				0.563556				0.604559				0.467377				0.514931				0.535746
rec-min	0.481781				0.33889				0.424217				0.475911				0.369473				0.477873				0.325446				0.398786				0.400381				0.451542				0.298997				0.345962				0.357758
average(rec-min)	0.388333
rec average	0.556364
min average	0.168031
rec- av min	0.524887				0.313235				0.425132				0.535427				0.405667				0.478339				0.336849				0.393919				0.395525				0.436528				0.299346				0.3469				0.367715
imm	0.331119				40.5209				19.2732				-1.67034				22.9693				9.16985				36.037				25.2001				24.8953				17.1092				43.1582				34.1284				30.1759
mean(imm)	26.2609
sd(imm)	11.949
sem(imm	2.18157
fi	17.1216
SEM(FI)	3.19831
			0.373703
mean(imm)	0.168031
sd(imm)	0.412117
sem(imm	21.7447
fi	11.949
[truncated: 52 more columns]

## Sheet: wt
cell1				cell2				cell3				cell4				cell5				cell6				cell7				cell8				cell9				cell10				cell1				cell2				cell3
Channel.001				Channel.001				Channel.001				Channel.001				Channel.001				Channel.001				Channel.001				Channel.001				Channel.001				Channel.001				Channel.001				Channel.001				Channel.001
Axis [s]	ROI1 []	ROI2 []		Axis [s]	ROI1 []	ROI2 []		Axis [s]	ROI1 []	ROI2 []		Axis [s]	ROI1 []	ROI2 []		Axis [s]	ROI1 []	ROI2 []		Axis [s]	ROI1 []	ROI2 []		Axis [s]	ROI1 []	ROI2 []		Axis [s]	ROI1 []	ROI2 []		Axis [s]	ROI1 []	ROI2 []		Axis [s]	ROI1 []	ROI2 []		Axis [s]	ROI1 []	ROI2 []		Axis [s]	ROI1 []	ROI2 []		Axis [s]	ROI1 []
0	75.7022	12.9634		0	65.9304	12.1012		0	61.8982	13.3468		0	71.8583	14.8856		0	79.7773	11.415		0	72.1236	13.9858		0	69.3732	12.7858		0	66.0565	13.616		0	66.3606	13.1028		0	69.3671	13.6507		0	34.0935	12.0724		0	36.0789	12.3381		0	42.1797
0.4	74.0319	13.4498		0.4	64.6458	12.3672		0.4	60.8632	13.3839		0.4	69.8005	15.0637		0.4	80.2187	11.3529		0.4	70.0773	14.1349		0.4	70.6459	12.5594		0.4	67.2086	13.1169		0.4	66.0961	12.5237		0.4	69.8712	13.2475		0.4	33.4176	12.6114		0.4	35.1789	12.4664		0.4	41.1452
0.8	0	0		0.8	0	0		0.8	0	0		0.8	0	0		0.8	0	0		0.8	0	0		0.8	0	0		0.8	0	0		0.8	0	0		0.8	0	0		0.8	0	0		0.8	0	0		0.8	0
1.2	28.9432	12.5792		1.2	20.119	11.58		1.2	23.0143	12.544		1.2	23.6986	14.8508		1.2	25.3898	11.3297		1.2	23.1295	12.6644		1.2	23.3584	11.9075		1.2	22.7653	12.742		1.2	24.3506	12.5116		1.2	22.0939	13.0921		1.2	14.5143	11.3707		1.2	16.5059	11.2513		1.2	16.5015
1.6	45.1128	12.834		1.6	29.0941	11.6969		1.6	32.088	12.2847		1.6	34.5815	14.7824		1.6	39.359	10.9825		1.6	35.6842	13.1385		1.6	36.0154	12.2873		1.6	33.1476	12.9196		1.6	37.7561	12.6129		1.6	32.9833	13.4986		1.6	19.3311	11.1203		1.6	21.7614	11.4789		1.6	21.9175
2	51.0312	13.5263		2	33.882	11.9404		2	37.5465	12.9218		2	39.5885	14.6102		2	45.145	10.8084		2	43.3393	12.8372		2	40.2991	12.0831		2	39.854	13.0849		2	42.889	13.1189		2	39.6055	13.4623		2	21.8786	11.4812		2	24.0685	11.8972		2	24.7508
2.4	52.8431	13.3228		2.4	38.0225	11.379		2.4	39.9408	12.7032		2.4	43.8182	14.9462		2.4	49.9594	10.8291		2.4	45.8845	13.2651		2.4	43.0532	11.7898		2.4	42.4067	13.015		2.4	46.3796	12.8792		2.4	42.478	13.6507		2.4	21.905	11.4677		2.4	25.585	12.0685		2.4	26.0291
2.8	55.1395	13.5763		2.8	40.4896	11.387		2.8	41.4024	12.738		2.8	44.4681	14.3627		2.8	52.6471	10.649		2.8	46.8315	12.8193		2.8	47.0976	11.8024		2.8	43.0822	13.0253		2.8	47.6008	12.6373		2.8	44.7102	13.3383		2.8	23.1559	11.2504		2.8	25.9134	11.6419		2.8	27.0566
3.2	56.3462	12.9704		3.2	41.3149	11.8733		3.2	42.8222	13.2538		3.2	46.4864	14.9753		3.2	53.4786	10.8123		3.2	49.812	12.8255		3.2	50.5259	11.9211		3.2	44.5213	13.5486		3.2	48.606	12.7875		3.2	46.4352	12.9516		3.2	23.4981	11.5403		3.2	26.0797	11.8383		3.2	27.8345
3.6	58.3418	12.7285		3.6	42.0176	11.9286		3.6	44.1374	13.1584		3.6	47.8675	14.5707		3.6	56.5399	11.1477		3.6	51.3231	13.2752		3.6	49.1375	12.1449		3.6	44.3363	12.7282		3.6	51.3657	12.7538		3.6	47.3576	13.4097		3.6	23.6274	11.3128		3.6	27	11.9176		3.6	28.6323
4	57.6983	13.1156		4	43.4904	11.5843		4	45.1483	12.5609		4	48.1508	14.5073		4	56.9512	10.7832		4	51.9404	13.248		4	51.4065	12.2336		4	46.6259	13.2579		4	52.0032	12.6293		4	47.5506	13.5132		4	23.824	11.4184		4	26.7188	11.9825		4	28.9
4.4	58.1127	12.5097		4.4	43.2579	11.3216		4.4	46.173	12.5356		4.4	48.2007	14.8625		4.4	56.5821	10.8054		4.4	53.4511	12.8822		4.4	51.2164	12.464		4.4	47.2857	13.125		4.4	52.117	12.6899		4.4	50.4524	13.2363		4.4	24.574	11.3996		4.4	27.3604	11.7037		4.4	29.554
4.8	58.0178	12.9915		4.8	44.193	11.4256		4.8	47.1361	12.7985		4.8	49.8123	14.5353		4.8	56.8195	10.6451		4.8	53.7292	12.9094		4.8	53.8587	12.508		4.8	47.2802	13.3662		4.8	52.125	12.7612		4.8	48.6413	13.5102		4.8	25.0249	11.3841		4.8	27.747	12.1633		4.8	29.4649
5.2	57.5004	13.2786		5.2	43.3311	11.4594		5.2	46.3369	12.7282		5.2	50.3158	14.7766		5.2	58.077	10.7689		5.2	54.7171	13.4157		5.2	55.1839	11.8601		5.2	48.3647	13.0092		5.2	53.0509	13.0933		5.2	50.6219	12.6676		5.2	25.0288	10.9646		5.2	27.6877	12.2334		5.2	29.2072
5.6	57.6625	12.7376		5.6	45.2399	12.0996		5.6	48.8474	12.4373		5.6	50.0791	15.1504		5.6	60.97	10.6441		5.6	55.5018	13.0775		5.6	53.1332	12.2847		5.6	48.754	12.7761		5.6	53.7303	12.503		5.6	51.2396	13.4029		5.6	24.469	11.6259		5.6	27.3313	11.7505		5.6	28.8911
6	58.3216	12.8455		6	45.0348	11.3731		6	47.548	13.078		6	51.9887	14.8157		6	60.4607	11.269		6	57.1382	13.4006		6	53.3497	12.1334		6	50.1184	12.6878		6	53.1369	12.9262		6	51.6093	13.493		6	25.6894	11.0873		6	27.2917	11.8663		6	30.0833
6.4	60.6439	13.066		6.4	44.8469	11.1377		6.4	47.7205	12.9202		6.4	49.8407	14.7528		6.4	59.8548	11.4412		6.4	55.9093	13.1843		6.4	54.8594	12.4148		6.4	49.3828	13.2287		6.4	55.3062	12.376		6.4	53.759	13.073		6.4	26.5697	11.3682		6.4	28.5059	12.1487		6.4	29.7705
6.8	58.9686	12.9192		6.8	44.9631	11.2396		6.8	48.5133	13.4565		6.8	50.917	14.5637		6.8	61.7265	10.6323		6.8	57.6233	13.0713		6.8	56.1562	12.4415		6.8	51.1829	12.7242		6.8	53.2151	12.9833		6.8	53.6286	13.1821		6.8	26.6653	11.2235		6.8	28.7033	11.8896		6.8	29.8168
7.2	58.3121	13.2777		7.2	44.7891	11.4964		7.2	50.0112	13.161		7.2	50.9416	14.2179		7.2	61.8252	10.9045		7.2	57.5145	13.0065		7.2	55.2866	12.16		7.2	50.3413	12.8932		7.2	53.8339	12.8591		7.2	53.6902	13.3181		7.2	26.3603	11.2924		7.2	28.6164	12.2818		7.2	30.2563
7.6	60.8738	13.5892		7.6	45.6535	11.9254		7.6	48.6291	13.643		7.6	52.3728	14.4437		7.6	61.9809	11.0579		7.6	58.3614	13.6573		7.6	54.1331	12.0084		7.6	49.4788	12.9771		7.6	55.0417	12.7004		7.6	54.8171	13.0939		7.6	26.3347	10.9776		7.6	27.7131	12.3212		7.6	30.3199
8	59.9447	13.0077		8	45.6521	11.7489		8	49.5433	12.5746		8	51.1202	14.5291		8	60.1351	11.1768		8	59.7176	13.6771		8	54.9424	12.1915		8	49.9633	12.929		8	55.0881	12.7458		8	56.3336	13.5315		8	25.6759	11.1114		8	27.869	12.305		8	30.4949
8.4	57.1263	13.1251		8.4	45.7133	11.5307		8.4	50.5249	13.0611		8.4	51.5879	14.275		8.4	60.0565	10.9938		8.4	59.6985	12.6279		8.4	55.326	12.5447		8.4	51.0544	12.9176		8.4	52.5999	12.1589		8.4	55.4001	13.3521		8.4	26.6818	11.555		8.4	28.5661	12.4931		8.4	30.4654
8.8	58.7761	12.6607		8.8	46.1178	11.6138		8.8	50.675	13.3455		8.8	52.2889	14.4902		8.8	57.6172	11.0934		8.8	60.3722	12.4636		8.8	55.3837	12.3128		8.8	50.0348	12.8127		8.8	53.7357	12.9472		8.8	53.5564	13.342		8.8	26.0651	11.0902		8.8	28.0872	12.1713		8.8	30.7253
9.2	56.9841	12.599		9.2	46.7847	11.8476		9.2	51.4441	12.972		9.2	49.698	14.6441		9.2	59.7878	10.9312		9.2	60.5742	12.7486		9.2	56.6615	12.0014		9.2	48.981	12.9428		9.2	54.0301	12.9802		9.2	53.9988	13.3159		9.2	25.8329	11.1162		9.2	29.0718	12.1267		9.2	30.4202
9.6	59.2929	12.8852		9.6	47.2905	11.6031		9.6	51.4606	13.0032		9.6	50.7274	14.4938		9.6	57.785	10.6209		9.6	59.2669	13.7819		9.6	55.2777	11.5883		9.6	52.2442	12.9949		9.6	51.8972	13.1529		9.6	52.8353	13.1963		9.6	26.189	11.4779		9.6	28.3571	12.2426		9.6	29.4962
10	56.9661	13.2695		10	47.9514	12.1581		10	55.2184	12.9043		10	48.706	14.6964		10	56.123	11.2621		10	59.1898	13.1995		10	56.6028	12.2222		10	50.7898	12.8603		10	51.5603	13.2971		10	54.1418	13.2075		10	26.6035	11.674		10	28.6167	12.4699		10	30.0239
10.4	57.6214	12.6727		10.4	47.4898	11.4819		10.4	52.794	13.1874		10.4	50.1548	14.4559		10.4	58.5092	10.5765		10.4	59.0844	13.2569		10.4	54.026	11.7066		10.4	49.1334	13.7646		10.4	54.4814	12.8937		10.4	53.7147	13.048		10.4	26.7391	11.027		10.4	27.8142	12.2015		10.4	29.5361
10.8	55.3372	13.2025		10.8	48.9026	11.5532		10.8	52.6055	12.5876		10.8	48.9291	14.3645		10.8	57.4344	10.504		10.8	58.7052	12.9152		10.8	55.6168	11.6637		10.8	50.5336	13.1416		10.8	53.81	12.621		10.8	55.8942	13.5651		10.8	26.7151	12.0026		10.8	28.1851	12.3909		10.8	29.0879
11.2	56.9458	12.8956		11.2	47.9241	11.8203		11.2	52.0746	12.9879		11.2	49.4395	14.6892		11.2	58.7884	11.0806		11.2	60.6393	12.8263		11.2	55.9297	12.3109		11.2	50.5447	13.2066		11.2	54.6123	13.117		11.2	56.0579	13.1253		11.2	26.5269	11.3499		11.2	28.4504	12.4708		11.2	29.3705
11.6	56.3205	12.9593		11.6	48.8283	11.8428		11.6	51.3964	13.0806		11.6	49.9363	14.4161		11.6	60.8178	10.9021		11.6	59.8308	13.0651		11.6	54.2523	12.1038		11.6	51.9898	12.6174		11.6	54.1704	12.9123		11.6	55.8868	13.425		11.6	26.21	11.6108		11.6	29.5438	12.6472		11.6	29.7396
12	56.7736	13.0279		12	48.7216	11.8052		12	52.3532	12.4711		12	50.0127	14.2718		12	59.4194	10.6589		12	61.34	13.1828		12	55.3774	12.0746		12	49.1963	13.5555		12	54.4494	12.7485		12	55.6953	13.8326		12	26.4924	11.4298		12	29.1373	12.3773		12	30.8322
12.4	57.924	12.8228		12.4	48.726	11.9227		12.4	51.8143	12.573		12.4	51.4581	14.6245		12.4	59.9741	10.9322		12.4	59.5955	12.8655		12.4	54.4538	12.3279		12.4	50.7017	13.1321		12.4	54.6446	12.9027		12.4	55.864	13.3375		12.4	26.1816	10.8537		12.4	28.1355	12.2117		12.4	30.1358
12.8	58.0112	12.8786		12.8	48.4781	11.9055		12.8	52.9241	12.8385		12.8	49.0765	14.7413		12.8	58.5304	10.8853		12.8	61.7777	12.822		12.8	57.2621	12.6449		12.8	50.3518	13.1823		12.8	53.8229	12.9484		12.8	55.0577	13.2957		12.8	26.2643	11.2634		12.8	28.9334	12.1751		12.8	30.5189
13.2	56.6813	13.14		13.2	46.8881	11.5532		13.2	53.6669	12.6807		13.2	50.5491	14.6406		13.2	59.4292	10.8498		13.2	60.1729	12.7665		13.2	54.5407	11.95		13.2	52.3228	12.9602		13.2	52.4157	13.0185		13.2	54.2143	13.4231		13.2	26.1225	11.2443		13.2	29.0191	12.3187		13.2	30.468
0	62.7388				53.8291				48.5513				56.9727				68.3623				58.1378				56.5875				52.4405				53.2577				55.7164				22.0212				23.7408				30.483
0.4	60.5821				52.2786				47.4793				54.7368				68.8659				55.9424				58.0864				54.0916				53.5724				56.6237				20.8062				22.7125				29.4998
0.8	0				0				0				0				0				0				0				0				0				0				0				0				0
1.2	16.364				8.53891				10.4703				8.8478				14.0601				10.4652				11.4509				10.0234				11.8389				9.00182				3.14363				5.25456				4.81943
1.6	32.2788				17.3972				19.8033				19.7991				28.3765				22.5457				23.7281				20.228				25.1432				19.4847				8.21076				10.2825				10.4801
2	37.5049				21.9416				24.6246				24.9783				34.3366				30.5021				28.216				26.7691				29.7701				26.1432				10.3975				12.1713				13.0949
2.4	39.5202				26.6435				27.2377				28.872				39.1303				32.6194				31.2633				29.3917				33.5004				28.8274				10.4373				13.5165				14.2719
2.8	41.5631				29.1026				28.6644				30.1054				41.9981				34.0122				35.2952				30.0569				34.9635				31.3719				11.9055				14.2714				14.8973
3.2	43.3758				29.4415				29.5684				31.5112				42.6663				36.9865				38.6047				30.9727				35.8185				33.4836				11.9578				14.2413				16.5107
3.6	45.6133				30.089				30.979				33.2968				45.3922				38.0479				36.9926				31.6081				38.6119				33.9479				12.3147				15.0824				17.0489
4	44.5826				31.9061				32.5874				33.6435				46.168				38.6924				39.1729				33.368				39.3739				34.0375				12.4056				14.7363				17.5149
4.4	45.603				31.9363				33.6374				33.3382				45.7767				40.5689				38.7523				34.1607				39.4271				37.2161				13.1743				15.6567				17.8785
4.8	45.0263				32.7674				34.3376				35.2769				46.1744				40.8198				41.3507				33.9141				39.3638				35.1311				13.6408				15.5837				17.6333
5.2	44.2218				31.8717				33.6087				35.5392				47.3081				41.3013				43.3238				35.3554				39.9576				37.9542				14.0642				15.4543				16.8687
5.6	44.9249				33.1403				36.4101				34.9288				50.3259				42.4243				40.8485				35.9779				41.2273				37.8367				12.8431				15.5808				17.1884
6	45.4761				33.6617				34.4699				37.173				49.1917				43.7376				41.2163				37.4306				40.2108				38.1163				14.6021				15.4253				18.22
6.4	47.578				33.7092				34.8003				35.0879				48.4137				42.725				42.4446				36.1542				42.9302				40.686				15.2015				16.3572				18.3723
6.8	46.0495				33.7236				35.0568				36.3534				51.0943				44.552				43.7147				38.4587				40.2318				40.4465				15.4418				16.8137				17.8085
7.2	45.0343				33.2927				36.8502				36.7237				50.9207				44.508				43.1265				37.448				40.9747				40.3721				15.068				16.3346				19.1389
7.6	47.2847				33.7281				34.9861				37.9291				50.9229				44.7041				42.1247				36.5017				42.3414				41.7232				15.3571				15.3919				19.0752
8	46.937				33.9031				36.9687				36.5911				48.9583				46.0405				42.7509				37.0343				42.3424				42.8022				14.5646				15.564				19.1073
8.4	44.0011				34.1826				37.4638				37.3129				49.0627				47.0707				42.7813				38.1369				40.441				42.048				15.1268				16.0729				18.7294
8.8	46.1154				34.504				37.3295				37.7986				46.5238				47.9086				43.0709				37.2221				40.7886				40.2143				14.9749				15.9159				19.239
9.2	44.385				34.937				38.4721				35.054				48.8566				47.8256				44.6601				36.0383				41.0499				40.683				14.7166				16.9451				18.6128
9.6	46.4077				35.6874				38.4574				36.2336				47.1641				45.485				43.6895				39.2493				38.7443				39.639				14.7111				16.1145				17.7074
10	43.6967				35.7933				42.3141				34.0096				44.8609				45.9904				44.3806				37.9296				38.2632				40.9343				14.9295				16.1468				18.4364
10.4	44.9487				36.0078				39.6066				35.6989				47.9326				45.8275				42.3194				35.3688				41.5877				40.6667				15.7121				15.6127				18.3458
10.8	42.1348				37.3494				40.0179				34.5646				46.9304				45.79				43.953				37.392				41.189				42.3291				14.7125				15.7942				17.438
11.2	44.0502				36.1038				39.0867				34.7503				47.7078				47.813				43.6188				37.3381				41.4952				42.9326				15.1771				15.9796				17.5983
11.6	43.3612				36.9855				38.3157				35.5202				49.9157				46.7657				42.1485				39.3724				41.2582				42.4618				14.5991				16.8966				18.3806
12	43.7457				36.9164				39.8821				35.7409				48.7605				48.1572				43.3028				35.6408				41.7009				41.8627				15.0626				16.76				19.1304
12.4	45.1012				36.8033				39.2413				36.8335				49.042				46.73				42.1259				37.5696				41.7419				42.5264				15.3279				15.9238				19.1126
12.8	45.1326				36.5726				40.0856				34.3353				47.6451				48.9557				44.6172				37.1696				40.8745				41.762				15.0008				16.7582				19.1358
13.2	43.5413				35.3349				40.9862				35.9085				48.5794				47.4065				42.5907				39.3626				39.3972				40.7912				14.8782				16.7005				19.2223
0	1.01749				1.01461				1.01116				1.02002				0.99633				1.01924				0.986929				0.984501				0.997054				0.991923				1.02837				1.02214				1.01639
0.4	0.982511				0.985387				0.988836				0.979985				1.00367				0.980756				1.01307				1.0155				1.00295				1.00808				0.971631				0.977863				0.983608
0.8	0				0				0				0				0				0				0				0				0				0				0				0				0
1.2	0.265389				0.160948				0.218061				0.158407				0.204916				0.18347				0.199713				0.188176				0.221641				0.16026				0.146804				0.22623				0.160694
1.6	0.523493				0.327915				0.412438				0.354475				0.413567				0.39526				0.413837				0.379754				0.470714				0.346887				0.383435				0.442702				0.349436
2	0.608249				0.413572				0.51285				0.4472				0.500432				0.534749				0.492108				0.502555				0.557336				0.465429				0.485553				0.524022				0.436621
2.4	0.640933				0.502197				0.56727				0.516912				0.570296				0.571867				0.545257				0.55179				0.627171				0.513216				0.487413				0.581939				0.475868
2.8	0.674065				0.548547				0.596985				0.538994				0.612092				0.596286				0.615575				0.564278				0.654562				0.558516				0.555977				0.614442				0.496721
3.2	0.703462				0.554936				0.615813				0.564162				0.62183				0.648429				0.673296				0.581471				0.67057				0.596111				0.558421				0.613147				0.550516
3.6	0.739749				0.567141				0.64519				0.596132				0.661558				0.667038				0.645179				0.5934				0.722866				0.604377				0.575084				0.649357				0.568459
4	0.723035				0.60139				0.678688				0.602339				0.672864				0.678337				0.683205				0.62644				0.737131				0.605972				0.579331				0.634454				0.583998
4.4	0.739583				0.601959				0.700557				0.596873				0.667162				0.711234				0.675871				0.641322				0.738127				0.662562				0.61523				0.674085				0.59612
4.8	0.73023				0.617625				0.71514				0.631583				0.672958				0.715634				0.721187				0.636692				0.736941				0.625441				0.637011				0.670938				0.587945
5.2	0.717183				0.600742				0.699959				0.636279				0.689481				0.724075				0.7556				0.663751				0.748059				0.675702				0.656785				0.665369				0.562452
5.6	0.728585				0.624654				0.758302				0.62535				0.733463				0.743763				0.712429				0.675438				0.771829				0.673609				0.599762				0.670817				0.57311
6	0.737524				0.634482				0.717895				0.66553				0.716933				0.766787				0.718844				0.70271				0.752798				0.678587				0.681903				0.664123				0.607508
6.4	0.771612				0.635377				0.724776				0.628199				0.705594				0.749035				0.740266				0.678746				0.80371				0.724335				0.709894				0.704243				0.612586
6.8	0.746823				0.635647				0.730117				0.650855				0.744662				0.781064				0.762417				0.722012				0.753192				0.720071				0.721121				0.723897				0.593786
7.2	0.73036				0.627527				0.767468				0.657485				0.742132				0.780294				0.752159				0.703037				0.767101				0.718747				0.70366				0.70327				0.638147
7.6	0.766856				0.635733				0.728645				0.679067				0.742165				0.783731				0.734686				0.68527				0.792686				0.742801				0.717162				0.662682				0.636022
8	0.761218				0.639032				0.769935				0.655111				0.713531				0.807161				0.745609				0.695269				0.792704				0.76201				0.680153				0.670091				0.637091
8.4	0.713604				0.6443				0.780246				0.668034				0.715053				0.825221				0.746139				0.715969				0.757109				0.748584				0.706409				0.692004				0.624493
8.8	0.747893				0.650357				0.77745				0.676731				0.67805				0.839911				0.75119				0.698795				0.763615				0.715939				0.699315				0.685245				0.641483
9.2	0.71983				0.65852				0.801247				0.627591				0.712049				0.838455				0.778907				0.676571				0.768508				0.724282				0.687253				0.729552				0.620603
9.6	0.752633				0.672664				0.80094				0.648711				0.687382				0.797421				0.761977				0.736853				0.725344				0.705695				0.686997				0.693792				0.590416
10	0.708666				0.67466				0.881263				0.608894				0.653815				0.806281				0.774032				0.712078				0.716336				0.728755				0.697196				0.695184				0.614722
10.4	0.728972				0.678703				0.824875				0.639137				0.698583				0.803425				0.738083				0.664003				0.778576				0.723993				0.733743				0.672188				0.611701
10.8	0.683335				0.703989				0.83344				0.61883				0.683976				0.802768				0.766574				0.701985				0.771112				0.753588				0.687059				0.680002				0.581433
11.2	0.7144				0.680512				0.814048				0.622155				0.695306				0.838235				0.760745				0.700974				0.776845				0.764332				0.708755				0.687985				0.586778
11.6	0.703225				0.697131				0.79799				0.635939				0.727485				0.819874				0.735102				0.739165				0.772407				0.755951				0.681767				0.727465				0.612862
12	0.709461				0.695828				0.830612				0.639889				0.710648				0.844269				0.755233				0.669108				0.780695				0.745285				0.70341				0.721585				0.637864
12.4	0.731445				0.693696				0.817266				0.659452				0.714751				0.819248				0.734708				0.70532				0.781463				0.757101				0.715799				0.685582				0.637268
12.8	0.731954				0.689348				0.834851				0.614724				0.694392				0.858268				0.778159				0.697809				0.765224				0.743493				0.700525				0.721509				0.638041
13.2	0.706146				0.666019				0.853607				0.642891				0.70801				0.831107				0.742815				0.73898				0.737567				0.726208				0.6948				0.719021				0.640927
	30
0	1.00587
0.4	0.994127
0.8
1.2	0.187419
1.6	0.385802
2	0.479125
2.4	0.532387
2.8	0.567806
3.2	0.592001
3.6	0.611367
4	0.629393
4.4	0.646716
4.8	0.655243
5.2	0.658807
5.6	0.666216
6	0.671511
6.4	0.679562
6.8	0.686792
7.2	0.688226
7.6	0.69116
8	0.696846
8.4	0.695815
8.8	0.693483
9.2	0.694911
9.6	0.692748
10	0.691262
10.4	0.689566
10.8	0.693975
11.2	0.700702
11.6	0.697006
12	0.693241
12.4	0.695047
12.8	0.695278
13.2	0.692477
min	0.265389				0.160948				0.218061				0.158407				0.204916				0.18347				0.199713				0.188176				0.221641				0.16026				0.146804				0.22623				0.160694
rec	0.713617				0.688153				0.825836				0.634127				0.704144				0.827149				0.751427				0.702168				0.770486				0.746244				0.703232				0.701917				0.618359
rec-min	0.448229				0.527205				0.607775				0.47572				0.499228				0.643679				0.551715				0.513993				0.548846				0.585984				0.556428				0.475687				0.457665
average(rec-min)	0.507243
rec average	0.694662
min average	0.187419
rec- av min	0.526199				0.500735				0.638417				0.446709				0.516725				0.639731				0.564009				0.514749				0.583068				0.558825				0.515814				0.514499				0.430941
imm	-3.73702				1.28307				-25.8603				11.934				-1.86937				-26.1192				-11.191				-1.47986				-14.9484				-10.1691				-1.6897				-1.43041				15.0426
mean(imm)	-2.85401e-14
sd(imm)	11.398
sem(imm	1.80218
fi	19.1936
SEM(FI)	3.38678
			0.491824
mean(imm)	0.187419
sd(imm)	0.521006
sem(imm	-2.71336
fi	11.398
[truncated: 52 more columns]

## Sheet: A
MEAN								SD								SEM
Time(s)	XPA KO	wt no UV	4j 5hr	XPA KO 4J 5hr	4J	XPA 4J		Time(s)	XPA KO	wt no UV	4j 5hr	XPA KO 4J 5hr	4J	XPA 4J		Time(s)	XPA KO	wt no UV	4j 5hr	XPA KO 4J 5hr	4J	XPA 4J
0	1.01565	1.00587	1.01344	1.0075	1.01505	1.01153		1.2	0.0175444	0.029876	0.033627	0.033366	0.0307931	0.026789		1.2	0.00392304	0.00668047	0.00751923	0.00746087	0.00688554	0.0059902			immobile fractions
0.4	0.984353	0.994127	0.986557	0.992499	0.984952	0.988472		1.6	0.0367277	0.0464183	0.0502127	0.039026	0.0577947	0.0419561		1.6	0.00821256	0.0103795	0.0112279	0.00872647	0.0129233	0.00938166		wt no UV	-2.85401e-14
0.8	0	0	0	0	0	0		2	0.038503	0.0469315	0.0587784	0.0402619	0.0584317	0.0453852		2	0.00860953	0.0104942	0.0131433	0.00900283	0.0130657	0.0101484		4j 5hr	6.41565
1.2	0.147442	0.187419	0.188846	0.132817	0.168031	0.158799		2.4	0.0443862	0.0481714	0.0547973	0.0464419	0.0609967	0.0390724		2.4	0.00992506	0.0107715	0.012253	0.0103847	0.0136393	0.00873685		XPA KO	-1.67341
1.6	0.368978	0.385802	0.389502	0.310499	0.329738	0.317828		2.8	0.0462679	0.0480241	0.0447348	0.048623	0.0616785	0.036392		2.8	0.0103458	0.0107385	0.010003	0.0108724	0.0137917	0.00813751		XPA KO 4J 5hr	26.7842
2	0.478242	0.479125	0.482371	0.391811	0.396579	0.377886		3.2	0.0394662	0.0485452	0.0513102	0.0454604	0.0556241	0.0357206		3.2	0.00882491	0.010855	0.0114733	0.0101653	0.0124379	0.00798737		4j	26.2609
2.4	0.538856	0.532387	0.533669	0.439016	0.438867	0.418781		3.6	0.0404675	0.0573951	0.0468921	0.048453	0.0578592	0.0354549		3.6	0.00904881	0.0128339	0.0104854	0.0108344	0.0129377	0.00792795		XPA 4J	36.4984
2.8	0.577849	0.567806	0.566836	0.464776	0.46924	0.440916		4	0.0365209	0.0496765	0.0403274	0.0481818	0.053326	0.0365803		4	0.00816632	0.011108	0.00901748	0.0107738	0.011924	0.00817959
3.2	0.597986	0.592001	0.591718	0.477795	0.490208	0.456344		4.4	0.0473265	0.0493267	0.0510805	0.0543868	0.0567073	0.0404389		4.4	0.0105825	0.0110298	0.011422	0.0121612	0.0126801	0.00904241
3.6	0.622478	0.611367	0.604814	0.492157	0.506568	0.466179		4.8	0.0403873	0.0524903	0.0500628	0.0564474	0.0557113	0.0367441		4.8	0.00903087	0.0117372	0.0111944	0.012622	0.0124574	0.00821623
4	0.644786	0.629393	0.614052	0.501955	0.519571	0.476864		5.2	0.044116	0.0516005	0.0522967	0.0589672	0.0614374	0.042759		5.2	0.00986464	0.0115382	0.0116939	0.0131855	0.0137378	0.00956121
4.4	0.651642	0.646716	0.625486	0.512649	0.529881	0.48382		5.6	0.0402748	0.0557326	0.0454915	0.0598757	0.0568775	0.0436219		5.6	0.00900573	0.0124622	0.0101722	0.0133886	0.0127182	0.00975416
4.8	0.661435	0.655243	0.63171	0.524186	0.539281	0.484427		6	0.043644	0.0493643	0.0461712	0.0632289	0.0648974	0.0308976		6	0.0097591	0.0110382	0.0103242	0.0141384	0.0145115	0.00690892
5.2	0.669557	0.658807	0.637475	0.526311	0.54432	0.486644		6.4	0.0434846	0.0531281	0.0500925	0.0592543	0.064595	0.0337553		6.4	0.00972346	0.0118798	0.011201	0.0132497	0.0144439	0.00754791
5.6	0.675303	0.666216	0.643842	0.529818	0.551946	0.49069		6.8	0.0519854	0.056259	0.0513193	0.0635123	0.057163	0.0359008		6.8	0.0116243	0.0125799	0.0114753	0.0142018	0.012782	0.00802767
6	0.682531	0.671511	0.652371	0.535113	0.558521	0.494357		7.2	0.0452975	0.0543702	0.0503111	0.0658362	0.0669672	0.0417411		7.2	0.0101288	0.0121576	0.0112499	0.0147214	0.0149743	0.00933359
6.4	0.683664	0.679562	0.655773	0.538314	0.556667	0.496449		7.6	0.0501637	0.0540814	0.0515265	0.0634866	0.0660269	0.0409342		7.6	0.0112169	0.012093	0.0115217	0.014196	0.0147641	0.00915317
6.8	0.687656	0.686792	0.655964	0.544164	0.559805	0.496856		8	0.0508763	0.058599	0.0557218	0.0704195	0.0613909	0.0432607		8	0.0113763	0.0131031	0.0124598	0.0157463	0.0137274	0.00967338
7.2	0.691673	0.688226	0.659032	0.545716	0.564082	0.501555		8.4	0.0454184	0.0526698	0.055781	0.0689293	0.0630228	0.0398483		8.4	0.0101559	0.0117773	0.012473	0.0154131	0.0140923	0.00891034
7.6	0.691536	0.69116	0.662354	0.545528	0.564033	0.50291		8.8	0.0405802	0.0536289	0.0530798	0.0707276	0.0696603	0.0352883		8.8	0.00907401	0.0119918	0.011869	0.0158152	0.0155765	0.00789069
8	0.697098	0.696846	0.668524	0.544389	0.559088	0.503331		9.2	0.043914	0.0568784	0.0572493	0.0690256	0.0683733	0.03213		9.2	0.00981947	0.0127184	0.0128013	0.0154346	0.0152887	0.00718448
8.4	0.703377	0.695815	0.666196	0.544766	0.561352	0.504461		9.6	0.042733	0.052412	0.0517924	0.0662864	0.0611266	0.0364947		9.6	0.00955539	0.0117197	0.0115811	0.0148221	0.0136683	0.00816046
8.8	0.705209	0.693483	0.661592	0.547216	0.564569	0.500091		10	0.0459427	0.0610168	0.0540666	0.0670722	0.062863	0.045547		10	0.0102731	0.0136438	0.0120897	0.0149978	0.0140566	0.0101846
9.2	0.701213	0.694911	0.663617	0.548905	0.55878	0.498361		10.4	0.0504466	0.0595615	0.0480782	0.0657976	0.0688951	0.0410073		10.4	0.0112802	0.0133184	0.0107506	0.0147128	0.0154054	0.00916952
9.6	0.701994	0.692748	0.663625	0.547707	0.558947	0.500796		10.8	0.051275	0.0622929	0.0482114	0.061676	0.0674229	0.0384954		10.8	0.0114654	0.0139291	0.0107804	0.0137912	0.0150762	0.00860784
10	0.705218	0.691262	0.661022	0.545774	0.560607	0.503059		11.2	0.040217	0.0616327	0.0501358	0.065967	0.0625421	0.0405407		11.2	0.00899278	0.0137815	0.0112107	0.0147507	0.0139848	0.00906518
10.4	0.704203	0.689566	0.657863	0.546169	0.556558	0.502511		11.6	0.0409628	0.0587608	0.0555582	0.067067	0.0621279	0.0399067		11.6	0.00915957	0.0131393	0.0124232	0.0149966	0.0138922	0.00892341
10.8	0.706319	0.693975	0.659374	0.54354	0.554007	0.501686		12	0.0483568	0.0617553	0.0525018	0.0702889	0.0745304	0.0408733		12	0.0108129	0.0138089	0.0117398	0.0157171	0.0166655	0.00913955
11.2	0.709929	0.700702	0.664265	0.542645	0.55455	0.500645		12.4	0.0433673	0.0598664	0.0563811	0.0637132	0.0714096	0.041173		12.4	0.00969723	0.0133865	0.0126072	0.0142467	0.0159677	0.00920657
11.6	0.712097	0.697006	0.668134	0.544567	0.556414	0.497612		12.8	0.0438244	0.0637555	0.0566549	0.0686222	0.0635348	0.0332787		12.8	0.00979943	0.0142562	0.0126684	0.0153444	0.0142068	0.00744133
12	0.706034	0.693241	0.666684	0.542176	0.557278	0.497609		13.2	0.0323453	0.0610153	0.0596261	0.0760561	0.0626907	0.0372918		13.2	0.00723263	0.0136434	0.0133328	0.0170067	0.0140181	0.0083387
12.4	0.700023	0.695047	0.66486	0.541696	0.556983	0.496431
12.8	0.698348	0.695278	0.661826	0.545678	0.55649	0.496842
13.2	0.693599	0.692477	0.654676	0.546939	0.558629	0.499305
cells total	30	30	30	30	30	30
exp1	10	10	10	10	10	10
exp2	10	10	10	10	10	10
exp3	10	10	10	10	10	10
