# Supplementary material for: Live-cell imaging of endogenous CSB-mScarletI as a sensitive marker for DNA-damage-induced transcription stress
Source: Cell Rep Methods. 2024 Jan 3;4(1):100674. doi: 10.1016/j.crmeth.2023.100674 (PMC10831951; doi:10.1016/j.crmeth.2023.100674)
Supplement: Data S1. Single-cell fluorescence source data of FRAP experiments, related to Figures 2, 4, 6, and 7 [file mmc4.zip › re.Fig.7A CSB KI siRBX.xlsx]

## Sheet: siCTRL 0J
525																																												509
cell1				cell2				cell3				cell4				cell5				cell6				cell7				cell8				cell9				cell10								cell1				cell2
Channel.001				Channel.001				Channel.001				Channel.001				Channel.001				Channel.001				Channel.001				Channel.001				Channel.001				Channel.001								Channel.001				Channel.001
Axis [s]	ROI1 []	ROI2 []		Axis [s]	ROI1 []	ROI2 []		Axis [s]	ROI1 []	ROI2 []		Axis [s]	ROI1 []	ROI2 []		Axis [s]	ROI1 []	ROI2 []		Axis [s]	ROI1 []	ROI2 []		Axis [s]	ROI1 []	ROI2 []		Axis [s]	ROI1 []	ROI2 []		Axis [s]	ROI1 []	ROI2 []		Axis [s]	ROI1 []	ROI2 []						Axis [s]	ROI1 []	ROI2 []		Axis [s]	ROI1 []
0	48.3161	10.7123		0	42.2545	13.3101		0	33.6819	10.0752		0	34.6541	9.5067		0	47.2341	9.25153		0	45.8082	11.4518		0	46.2777	10.9413		0	48.1613	10.7881		0	48.7047	10.9092		0	52.7946	10.3026						0	23.3771	5.73561		0	22.5162
0.395	47.798	10.4277		0.395	42.0658	12.7654		0.39	34.0995	9.84922		0.395	35.1752	9.79693		0.395	46.0699	9.41758		0.405	45.5625	11.408		0.4	44.3304	10.6034		0.395	47.0532	10.9154		0.395	47.0159	11.0706		0.4	50.6392	11.0852						0.405	23.1976	5.64991		0.405	22.9315
0.645				0.645				0.645				0.645				0.645				0.66				0.65				0.645				0.645				0.65								0.655				0.665
0.9	19.3873	8.99347		0.9	19.1226	12.9073		0.9	16.4504	9.87577		0.9	17.0762	8.97701		0.9	19.3434	8.97497		0.915	18.2149	11.0304		0.905	18.4289	10.5273		0.9	19.8284	10.4383		0.9	18.5538	10.656		0.905	19.5587	9.80087						0.91	10.1507	5.69746		0.92	10.0358
1.305	24.1467	9.62349		1.305	22.7462	13.0686		1.3	19.4451	9.95065		1.305	20.4633	9.55747		1.305	24.1829	9.08303		1.315	21.7938	10.9923		1.3	23.3469	11.1732		1.305	24.5306	10.6612		1.305	23.9549	10.9144		1.3	24.5685	10.2096						1.305	11.9403	5.65687		1.325	12.2281
1.705	26.244	9.41767		1.705	23.699	14.3066		1.7	20.7702	9.69231		1.705	23.0145	9.15805		1.705	25.8692	9.33333		1.715	24.152	10.8979		1.7	24.3099	10.3935		1.705	26.5735	10.3396		1.705	25.8849	10.8991		1.7	28.029	9.93913						1.705	13.6192	5.7129		1.725	12.8578
2.105	26.9812	9.62701		2.105	24.7219	13.4714		2.1	22.2631	9.37032		2.105	22.9285	8.68103		2.105	26.9892	9.37729		2.125	25.956	10.6932		2.11	26.4768	10.8248		2.105	28.3477	10.5476		2.105	27.4126	10.6511		2.11	29.4185	10.9026						2.115	14.3594	5.64779		2.125	14.6084
2.505	28.1981	8.98795		2.505	26.2302	13.2037		2.5	21.655	9.79578		2.505	24.9549	9.41667		2.505	30.2427	9.49206		2.525	26.5873	10.9896		2.51	27.6306	10.708		2.505	29.12	10.5425		2.505	29.4912	10.8908		2.51	29.7651	10.2609						2.515	14.1599	5.78801		2.525	14.3185
2.905	30.4192	9.66215		2.905	26.9957	12.5755		2.9	23.1189	9.59394		2.905	24.3924	9.25096		2.905	30.8249	9.1398		2.925	26.9289	11.2943		2.91	28.7134	10.879		2.905	29.9568	10.7188		2.905	29.9299	10.817		2.91	29.9928	10.68						2.915	14.1517	5.43035		2.93	15.2571
3.305	30.57	9.45331		3.305	27.952	13.4359		3.3	23.7414	9.61981		3.305	25.1949	9.15517		3.305	31.6706	9.07448		3.325	27.203	11.239		3.31	28.3084	10.8217		3.305	30.3381	10.5899		3.305	30.3266	10.6595		3.31	32.5474	10.3426						3.315	14.1094	5.42944		3.33	15.2808
3.705	31.4107	9.47892		3.705	28.2884	13.0652		3.7	23.7824	9.22805		3.705	25.384	9.17625		3.705	31.9587	8.75946		3.725	27.3039	11.0595		3.71	29.5334	10.9536		3.705	30.4526	10.4328		3.705	30.1637	11.0602		3.71	32.9126	10.4252						3.715	15.3312	5.39249		3.73	16.0904
4.105	32.3289	9.93273		4.105	29.2758	13.8764		4.1	24.4076	10.0354		4.105	25.4469	9.11303		4.105	32.7283	9.36325		4.125	28.6559	11.3256		4.11	30.2013	10.8137		4.105	31.15	10.8445		4.105	30.9547	10.7231		4.11	33.5533	10.2339						4.115	15.6636	5.69624		4.13	16.4548
4.505	32.1747	9.16767		4.505	28.3894	13.3535		4.5	24.585	10.0054		4.505	25.0336	9.63697		4.505	33.2377	9.2619		4.525	29.6201	11.2842		4.51	29.3708	10.9405		4.505	30.8306	10.6753		4.505	32.3269	10.8306		4.51	34.8964	10.2478						4.515	15.2258	5.22502		4.525	15.5518
4.905	31.5125	9.75251		4.905	29.4035	13.8593		4.9	24.4216	9.39619		4.905	25.3799	8.75958		4.905	33.108	9.03419		4.925	29.2574	11.0929		4.91	30.0462	10.8785		4.905	31.1465	10.5879		4.905	32.5615	11.0292		4.91	34.9997	10.8774						4.915	14.792	5.97062		4.925	15.7783
5.305	32.0487	9.20783		5.305	30.3048	13.4142		5.3	23.592	9.8904		5.305	25.1688	9.38314		5.305	33.5299	9.28022		5.325	29.9913	11.5625		5.31	30.6171	11.1796		5.305	32.2781	10.7007		5.305	33.2577	11.1743		5.31	34.8564	10.5322						5.315	15.9231	5.7232		5.325	15.9228
5.705	33.1556	9.28313		5.705	29.4104	13.286		5.7	24.0971	9.76821		5.705	26.5006	9.21552		5.705	32.9679	9.14713		5.725	30.1347	11.3589		5.71	29.835	10.8899		5.705	32.8784	11.0278		5.705	32.5148	10.7663		5.71	35.1531	10.8635						5.715	16.2206	5.34313		5.725	16.4037
6.105	32.2087	9.18624		6.105	29.4244	13.9703		6.1	25.1594	9.68482		6.105	25.8968	9.54598		6.105	33.1889	9.0525		6.125	30.0266	11.0202		6.11	31.0307	11.0804		6.105	33.4587	10.7336		6.105	31.6604	10.9214		6.11	35.029	10.4113						6.115	17.171	5.5748		6.125	15.7256
6.505	32.2469	9.46888		6.505	29.9774	14.127		6.5	25.1242	9.74949		6.505	25.2063	9.54598		6.505	33.8165	9.31319		6.525	30.3702	10.9354		6.51	30.9006	10.8156		6.505	33.5677	10.6808		6.505	33.1665	10.9064		6.51	35.4138	10.5661						6.515	16.1388	5.69897		6.525	16.168
6.905	32.1914	9.20833		6.905	29.9062	12.8261		6.9	25.1972	9.70354		6.905	25.0651	10.273		6.905	34.7491	9.41758		6.925	29.9622	10.9321		6.91	31.1183	11.1246		6.905	33.799	11.0823		6.905	32.3335	10.7019		6.91	36.141	10.1757						6.915	16.3928	5.63113		6.925	16.8158
7.305	32.5912	9.49448		7.305	30.6335	13.2151		7.3	25.3158	9.77093		7.305	26.2842	9.21648		7.305	35.5084	9.3022		7.325	30.4718	11.2295		7.31	31.4141	10.8128		7.305	33.1987	11.0388		7.305	33.1725	10.8056		7.31	35.2136	10.8504						7.315	16.6449	5.43731		7.325	16.7016
7.705	33.1223	9.16667		7.705	29.9998	12.619		7.7	24.8161	10.0939		7.705	25.8457	8.88506		7.705	35.733	9.15812		7.725	29.9357	11.078		7.71	30.8878	10.6844		7.705	33.8958	11.2671		7.705	33.5036	11.1757		7.71	36.121	10.2165						7.715	16.6124	5.404		7.725	16.4345
8.105	33.3386	9.21436		8.105	31.2874	12.8467		8.1	24.3462	9.8373		8.105	25.344	9.46169		8.1	34.637	9.1917		8.125	30.1699	10.8137		8.11	30.2129	10.9588		8.105	33.7165	11.3647		8.105	32.5453	10.783		8.11	35.7064	10.7148						8.115	16.3977	5.57329		8.13	16.3708
8.505	33.631	9.74096		8.505	30.6859	12.6842		8.5	24.8878	9.64602		8.505	26.0014	9.0977		8.5	35.1224	9.22039		8.525	28.7359	11.4652		8.51	31.023	11.0798		8.505	34.0087	10.9722		8.505	33.6203	11.0706		8.51	35.5205	10.7235						8.515	16.5983	5.70503		8.525	16.3911
8.905	33.6844	9.23343		8.905	31.4259	13.4851		8.9	25.1972	9.52927		8.905	24.3882	9.38314		8.9	34.7982	9.7735		8.925	29.798	11.4622		8.91	31.3321	10.7697		8.905	32.2752	10.5656		8.905	33.1948	10.9812		8.91	36.2577	10.6739						8.915	15.5515	5.61114		8.93	15.9989
9.305	33.778	9.76355		9.305	30.5843	12.619		9.3	24.8646	9.85671		9.305	25.9402	9.05556		9.3	33.5721	8.90354		9.325	30.2614	11.0131		9.31	30.4627	10.5362		9.305	32.9403	11.2197		9.305	32.8522	10.9489		9.31	35.92	10.6365						9.315	16.087	5.80769		9.325	16.3087
9.705	35.2092	10.0502		9.705	29.7996	12.9771		9.7	24.9738	10.0664		9.705	26.3985	9.27874		9.7	34.7281	9.83883		9.725	30.0462	11.1086		9.71	30.7871	10.8056		9.705	33.1513	11.0709		9.705	32.439	10.5019		9.71	35.9013	10.3757						9.715	16.4243	5.47153		9.725	15.6801
10.105	33.9102	9.45833		10.105	30.2418	12.3673		10.1	24.4857	9.68346		10.105	26.639	8.72893		10.1	34.8909	9.55861		10.125	29.8581	11.3518		10.11	31.4422	10.7127		10.105	31.8313	10.5174		10.105	32.8714	10.5304		10.11	35.1482	10.2017						10.115	15.6265	5.34918		10.125	16.2607
10.505	34.341	9.8007		10.505	31.0801	12.5572		10.5	24.8595	9.89823		10.505	26.035	9.48851		10.5	36.0454	8.84921		10.525	29.7277	11.2664		10.515	30.6609	10.894		10.505	33.2587	10.7313		10.505	32.206	11.1628		10.51	35.8454	10.6139						10.515	16.8208	5.70321		10.525	16.4247
10.905	34.2857	9.39357		10.905	30.2642	12.5378		10.9	25.6737	9.80259		10.905	25.5957	9.5546		10.9	35.1887	9.16117		10.925	29.9284	10.9378		10.915	30.6485	11.1666		10.905	33.4255	10.8504		10.905	32.3607	10.7357		10.91	36.1969	10.247						10.915	16.667	5.58056		10.925	16.6749
11.305	33.9875	9.39809		11.305	29.5101	12.0652		11.3	25.5526	9.70354		11.305	25.3643	9.159		11.3	34.3787	9.36813		11.325	31.2892	11.2173		11.315	31.0619	10.8109		11.305	32.6881	10.7141		11.305	32.4992	10.7878		11.31	36.3113	11.1652						11.315	16.5692	5.57813		11.325	16.4676
11.705	33.8849	9.51155		11.705	30.6857	12.5824		11.7	24.6804	9.95711		11.705	24.1104	9.44444		11.7	35.3974	9.2442		11.725	30.8427	11.1664		11.715	31.7767	10.5364		11.705	30.9532	11.0944		11.7	32.8602	10.968		11.71	36.0597	10.5443						11.715	17.1229	5.68353		11.725	16.7107
12.095	32.9976	9.26004		12.105	31.1048	12.7368		12.1	24.5435	10.143		12.105	23.9018	9.19923		12.1	34.7973	9.32295		12.125	30.7359	11.1935		12.115	31.544	10.8268		12.105	32.9252	10.5331		12.1	32.1657	11.1322		12.11	36.6218	10.0957						12.115	16.1308	5.394		12.125	16.1514
12.495	34.083	9.45231		12.505	30.5567	13.46		12.5	24.6184	9.68924		12.505	23.8137	9.36303		12.5	35.5196	9.03419		12.525	31.1334	11.0226		12.515	30.8694	10.619		12.505	32.4526	10.5546		12.5	32.7069	10.7002		12.51	35.6315	10.4374						12.515	16.322	5.74712		12.525	16.032
12.895	33.7744	9.61898		12.905	30.5708	12.7494		12.9	24.7384	9.69163		12.905	25.0259	9.49904		12.9	33.8716	9.50855		12.925	31.8981	10.8926		12.915	30.9405	10.5481		12.905	31.3632	10.6964		12.9	32.6885	11.0358		12.91	36.2667	10.3296						12.915	16.5999	5.5533		12.925	16.6406
13.295	32.6935	9.6491		13.305	31.577	12.2826		13.3	24.3164	10.1154		13.305	25.1849	9.13697		13.3	34.2483	9.00977		13.325	30.316	10.9262		13.315	31.3258	10.8601		13.305	32.9129	10.6322		13.3	32.1725	11.2897		13.31	36.7326	10.9991						13.315	16.9032	5.7341		13.325	15.8454
13.695	33.8354	9.25502		13.705	30.2157	12.5698		13.7	24.7892	9.9081		13.705	25.3151	9.13123		13.7	34.8133	9.71978		13.725	29.9222	11.0613		13.715	31.0368	10.8615		13.705	34.0519	10.96		13.7	33.1951	10.8584		13.71	35.5415	10.1983						13.715	16.4825	5.7868		13.725	15.3701
14.1	33.7037	10.0382		14.105	30.2033	13.0343		14.1	24.2531	9.72192		14.105	24.908	9.04885		14.1	34.543	8.66972		14.125	30.0661	11.0408		14.115	31.312	10.7225		14.105	33.2168	10.5856		14.1	32.8492	11.2202		14.11	35.9233	10.5626						14.115	17.3689	5.44518		14.125	16.3872
14.5	34.9158	9.62701		14.505	30.6025	12.8078		14.5	23.9175	9.74575		14.505	25.3737	9.08333		14.5	34.9232	9.29487		14.525	30.3834	11.308		14.515	32.1732	10.611		14.505	32.9777	11.1716		14.5	33.2651	11.0543		14.51	35.6123	10.8843						14.515	17.1523	5.66747		14.525	15.5438
14.9	34.1967	9.67018		14.905	30.7867	13.0641		14.9	24.2571	9.71001		14.905	25.8918	9.01437		14.9	33.9791	9.35348		14.925	30.728	10.9818		14.915	31.4574	10.6805		14.905	31.4284	10.8762		14.9	32.8398	11.0097		14.91	34.9744	10.5235						14.915	16.2776	5.64779		14.925	14.8728
15.3	34.1631	9.36044		15.305	30.5491	12.0721		15.3	24.4389	9.68822		15.305	24.6151	9.13793		15.3	34.2719	8.73993		15.325	30.2375	11.1134		15.315	31.1604	10.7472		15.305	32.0303	10.8382		15.3	33.3038	10.511		15.31	35.2241	10.1235						15.315	17.0015	5.61569		15.325	15.6804
15.7	33.66	9.80924		15.705	30.3609	12.6785		15.7	24.7105	9.65555		15.705	24.2275	9.39368		15.7	34.7648	8.82784		15.725	30.7128	11.2878		15.715	30.9269	10.7361		15.705	31.359	10.3036		15.7	32.3019	11.0737		15.71	34.7097	10.693						15.715	17.0021	5.78286		15.725	15.2452
16.1	34.2686	9.57179		16.105	29.8041	12.3284		16.1	25.0665	9.97788		16.105	25.0592	9.29119		16.1	33.7545	9.45238		16.125	31.3692	10.8158		16.115	30.0285	10.9441		16.105	32.0332	11.1551		16.1	33.6451	11.0591		16.11	35.5182	10.8452						16.115	17.7157	5.65324		16.125	15.7559
16.5	32.7442	9.39558		16.505	30.4385	12.8799		16.5	24.2825	10.1668		16.505	25.2483	9.1954		16.5	33.6388	9.57937		16.525	29.6574	11.2223		16.515	31.417	10.8115		16.505	31.4826	10.9005		16.5	33.6794	11.0473		16.51	34.6949	10.4287						16.515	17.1403	5.79467		16.525	15.6861
BACKGROUND CORRECTION
0	37.6038				28.9444				23.6067				25.1474				37.9826				34.3564				35.3364				37.3732				37.7955				42.492							0	17.6415				16.891
0.395	37.3703				29.3004				24.2503				25.3783				36.6523				34.1544				33.727				36.1378				35.9453				39.554							0.395	17.5477				17.2414
0.645	0				0				0				0				0				0				0				0				0				0							0.645	0				0
0.9	10.3938				6.21524				6.5746				8.09918				10.3684				7.18455				7.90163				9.39008				7.89785				9.75785							0.9	4.45328				4.72622
1.305	14.5232				9.67752				9.49443				10.9058				15.0998				10.8015				12.1736				13.8695				13.0405				14.3589							1.305	6.28338				6.72853
1.705	16.8263				9.39233				11.0779				13.8564				16.5359				13.2541				13.9164				16.2339				14.9858				18.0898							1.705	7.90628				7.49184
2.105	17.3542				11.2506				12.8927				14.2475				17.612				15.2629				15.652				17.8002				16.7615				18.5159							2.105	8.71159				8.93289
2.505	19.2102				13.0266				11.8592				15.5383				20.7506				15.5977				16.9226				18.5775				18.6004				19.5043							2.505	8.37192				8.89035
2.905	20.757				14.4201				13.525				15.1414				21.6851				15.6346				17.8343				19.238				19.1129				19.3128							2.905	8.72131				9.89856
3.305	21.1167				14.516				14.1216				16.0398				22.5961				15.964				17.4867				19.7482				19.6672				22.2048							3.305	8.67994				9.48171
3.705	21.9318				15.2232				14.5544				16.2078				23.1992				16.2443				18.5798				20.0198				19.1036				22.4873							3.705	9.9387				10.5784
4.105	22.3962				15.3993				14.3722				16.3339				23.365				17.3303				19.3876				20.3055				20.2315				23.3194							4.105	9.96736				11.0344
4.505	23.007				15.0359				14.5795				15.3967				23.9758				18.3359				18.4303				20.1554				21.4963				24.6486							4.505	10.0008				10.1189
4.905	21.76				15.5443				15.0254				16.6203				24.0738				18.1645				19.1677				20.5585				21.5323				24.1224							4.905	8.82135				10.3899
5.305	22.8409				16.8906				13.7016				15.7857				24.2497				18.4288				19.4374				21.5773				22.0834				24.3242							5.305	10.1999				10.3445
5.705	23.8725				16.1243				14.3289				17.285				23.8208				18.7757				18.9451				21.8506				21.7486				24.2896							5.705	10.8775				10.8496
6.105	23.0225				15.4542				15.4745				16.3509				24.1364				19.0063				19.9504				22.7251				20.739				24.6177							6.105	11.5962				10.3125
6.51	22.778				15.8504				15.3747				15.6604				24.5033				19.4348				20.085				22.887				22.26				24.8478							6.51	10.4398				10.9023
6.91	22.983				17.0801				15.4937				14.7921				25.3316				19.0301				19.9937				22.7168				21.6316				25.9654							6.91	10.7616				11.4297
7.31	23.0967				17.4184				15.5448				17.0677				26.2062				19.2423				20.6013				22.1599				22.367				24.3632							7.31	11.2076				11.2015
7.71	23.9557				17.3808				14.7221				16.9606				26.5749				18.8577				20.2034				22.6287				22.3279				25.9045							7.71	11.2084				10.8875
8.11	24.1242				18.4407				14.5089				15.8823				25.4454				19.3562				19.254				22.3518				21.7624				24.9916							8.11	10.8244				10.7361
8.51	23.8901				18.0017				15.2418				16.9037				25.902				17.2707				19.9432				23.0365				22.5497				24.797							8.51	10.8933				10.7778
8.91	24.4509				17.9408				15.668				15.0051				25.0247				18.3358				20.5624				21.7096				22.2136				25.5838							8.91	9.94033				10.632
9.31	24.0144				17.9653				15.0078				16.8847				24.6685				19.2483				19.9266				21.7206				21.9033				25.2835							9.31	10.2793				11.1463
9.71	25.159				16.8225				14.9074				17.1198				24.8892				18.9376				19.9815				22.0804				21.9371				25.5256							9.71	10.9528				10.3044
10.11	24.4519				17.8745				14.8023				17.9101				25.3323				18.5064				20.7295				21.3139				22.341				24.9465							10.11	10.2773				10.8332
10.51	24.5403				18.5229				14.9612				16.5465				27.1962				18.4613				19.7668				22.5274				21.0433				25.2315							10.51	11.1176				11.1621
10.91	24.8921				17.7264				15.8711				16.0411				26.0275				18.9906				19.482				22.5751				21.6251				25.95							10.91	11.0864				11.4426
11.31	24.5894				17.4449				15.8491				16.2053				25.0105				20.0719				20.251				21.974				21.7113				25.1461							11.31	10.9911				10.9977
11.71	24.3733				18.1033				14.7233				14.666				26.1532				19.6764				21.2403				19.8588				21.8922				25.5154							11.71	11.4393				11.3581
12.11	23.7375				18.3679				14.4005				14.7026				25.4744				19.5424				20.7173				22.3921				21.0335				26.5261							12.11	10.7368				11.2094
12.51	24.6307				17.0968				14.9292				14.4507				26.4854				20.1108				20.2504				21.8979				22.0067				25.1941							12.51	10.5749				10.6749
12.91	24.1554				17.8214				15.0468				15.5268				24.363				21.0056				20.3924				20.6668				21.6526				25.9371							12.91	11.0466				11.4392
13.31	23.0444				19.2944				14.201				16.048				25.2385				19.3898				20.4657				22.2807				20.8828				25.7334							13.31	11.1691				10.6659
13.71	24.5804				17.6459				14.8811				16.1838				25.0935				18.8609				20.1753				23.0919				22.3366				25.3433							13.71	10.6957				9.7695
14.11	23.6655				17.169				14.5312				15.8591				25.8733				19.0253				20.5896				22.6312				21.629				25.3607							14.11	11.9237				11.2533
14.51	25.2888				17.7947				14.1717				16.2904				25.6283				19.0753				21.5622				21.8062				22.2108				24.728							14.51	11.4848				10.3293
14.91	24.5265				17.7227				14.5471				16.8775				24.6257				19.7461				20.7769				20.5522				21.8301				24.4509							14.91	10.6298				9.46276
15.31	24.8027				18.477				14.7507				15.4772				25.532				19.1241				20.4132				21.1921				22.7929				25.1006							15.31	11.3858				9.89696
15.71	23.8508				17.6824				15.0549				14.8338				25.937				19.425				20.1909				21.0555				21.2282				24.0167							15.71	11.2193				9.74802
16.11	24.6968				17.4758				15.0886				15.768				24.3021				20.5534				19.0844				20.8781				22.5859				24.673							16.11	12.0624				10.2048
16.51	23.3486				17.5586				14.1158				16.0529				24.0594				18.4351				20.6056				20.5821				22.6321				24.2662							16.51	11.3456				10.3492
NORMALIZATION
0	1.00311				0.993888				0.986552				0.99543				1.01782				1.00295				1.0233				1.01681				1.02509				1.03581							0	1.00267				0.989734
0.395	0.996886				1.00611				1.01345				1.00457				0.982177				0.997052				0.976697				0.983195				0.97491				0.964191							0.395	0.997334				1.01027
0.645																																												0.645
0.9	0.277265				0.213418				0.274761				0.320597				0.277843				0.209735				0.228823				0.255474				0.214206				0.237863							0.9	0.253105				0.276934
1.305	0.38742				0.332305				0.396784				0.431695				0.404632				0.315323				0.352535				0.377344				0.353685				0.350021							1.305	0.35712				0.39426
1.705	0.448856				0.322512				0.462957				0.548491				0.443113				0.386921				0.403003				0.441674				0.406444				0.440968							1.705	0.449358				0.438986
2.105	0.462938				0.38632				0.538804				0.563971				0.47195				0.445561				0.453264				0.484285				0.454606				0.451353							2.105	0.495128				0.523425
2.505	0.512448				0.447304				0.495612				0.615066				0.556057				0.455336				0.490061				0.505434				0.504481				0.475447							2.505	0.475823				0.520932
2.905	0.553712				0.495156				0.565226				0.599356				0.581097				0.456412				0.516463				0.523405				0.518381				0.47078							2.905	0.495681				0.580009
3.305	0.563306				0.49845				0.590158				0.634916				0.605511				0.466028				0.506395				0.537285				0.533414				0.541277							3.305	0.493329				0.555583
3.705	0.58505				0.522731				0.608246				0.641567				0.621672				0.474212				0.538052				0.544674				0.518127				0.548164							3.705	0.564872				0.619845
4.105	0.597438				0.52878				0.600633				0.646558				0.626115				0.505914				0.561443				0.552448				0.548721				0.568447							4.105	0.5665				0.646561
4.505	0.613733				0.5163				0.609296				0.60946				0.642483				0.53527				0.533723				0.548363				0.583024				0.600848							4.505	0.5684				0.592922
4.905	0.580468				0.533756				0.62793				0.657896				0.645109				0.530267				0.555077				0.559331				0.584				0.58802							4.905	0.501366				0.608797
5.305	0.609302				0.579986				0.572605				0.624858				0.649822				0.537982				0.562887				0.58705				0.598948				0.592941							5.305	0.579717				0.606136
5.705	0.63682				0.553674				0.598824				0.684209				0.638329				0.54811				0.548631				0.594484				0.589866				0.592097							5.705	0.618227				0.635734
6.105	0.614145				0.530663				0.6467				0.64723				0.646786				0.554842				0.577741				0.618276				0.562485				0.600094							6.105	0.659074				0.604266
6.51	0.607623				0.54427				0.642529				0.619898				0.656618				0.567349				0.581638				0.622681				0.603738				0.605703							6.51	0.593353				0.638821
6.91	0.613093				0.586495				0.647501				0.585528				0.678813				0.555535				0.578996				0.618051				0.586693				0.632947							6.91	0.611644				0.669725
7.31	0.616126				0.598112				0.649638				0.675607				0.70225				0.561731				0.596591				0.602901				0.606638				0.59389							7.31	0.636991				0.656352
7.71	0.639039				0.596819				0.615256				0.671367				0.71213				0.550502				0.585068				0.615654				0.605579				0.631463							7.71	0.637038				0.637957
8.11	0.643535				0.633213				0.606346				0.628683				0.681862				0.565056				0.557576				0.608121				0.59024				0.60921							8.11	0.61521				0.629085
8.51	0.637289				0.61814				0.636974				0.669114				0.6941				0.504175				0.577533				0.62675				0.611594				0.604466							8.51	0.619128				0.631526
8.91	0.65225				0.616047				0.654784				0.593959				0.67059				0.535267				0.595464				0.590647				0.602477				0.623645							8.91	0.564964				0.622987
9.31	0.640606				0.616889				0.627196				0.66836				0.661046				0.561904				0.577053				0.590948				0.594063				0.616324							9.31	0.584231				0.653121
9.71	0.671139				0.577647				0.622998				0.677667				0.66696				0.552834				0.578643				0.600737				0.594979				0.622227							9.71	0.622508				0.603791
10.11	0.652276				0.613773				0.618604				0.708952				0.678833				0.540246				0.600302				0.579882				0.605933				0.608109							10.11	0.584119				0.634773
10.51	0.654633				0.636037				0.625249				0.654976				0.728779				0.538932				0.572425				0.612899				0.570736				0.615057							10.51	0.631873				0.654048
10.91	0.66402				0.608687				0.663271				0.634968				0.697462				0.554384				0.564176				0.614197				0.586516				0.632571							10.91	0.630103				0.670481
11.31	0.655943				0.599021				0.662351				0.641468				0.67021				0.585949				0.586448				0.597842				0.588856				0.612975							11.31	0.624686				0.64441
11.71	0.650181				0.621629				0.615305				0.580535				0.70083				0.574401				0.615096				0.540295				0.59376				0.621978							11.71	0.650161				0.665533
12.11	0.63322				0.630715				0.601816				0.581986				0.68264				0.570492				0.59995				0.609216				0.570471				0.646616							12.11	0.610233				0.65682
12.51	0.657046				0.587066				0.623908				0.572013				0.709732				0.587083				0.586428				0.595773				0.596866				0.614147							12.51	0.601029				0.6255
12.91	0.644367				0.611948				0.628824				0.614612				0.652858				0.613204				0.590541				0.562277				0.587264				0.632257							12.91	0.627838				0.67028
13.31	0.614731				0.662528				0.593478				0.63524				0.676319				0.566037				0.592665				0.606187				0.566384				0.627293							13.31	0.634801				0.62497
13.71	0.655704				0.605924				0.6219				0.640619				0.672433				0.550597				0.584254				0.628256				0.605815				0.617782							13.71	0.607899				0.572446
14.11	0.631299				0.589546				0.607277				0.627765				0.69333				0.555396				0.596252				0.615722				0.586623				0.618207							14.11	0.67769				0.659389
14.51	0.6746				0.611032				0.592253				0.644838				0.686765				0.556855				0.624419				0.593276				0.602403				0.602783							14.51	0.652745				0.605249
14.91	0.654266				0.608558				0.607943				0.668075				0.659896				0.576437				0.601678				0.559159				0.592077				0.596028							14.91	0.60415				0.554473
15.31	0.661634				0.63446				0.616451				0.612648				0.684184				0.55828				0.591143				0.576569				0.61819				0.611867							15.31	0.647121				0.579915
15.71	0.63624				0.607175				0.629164				0.587179				0.695037				0.567063				0.584705				0.572852				0.575752				0.585445							15.71	0.637654				0.571188
16.11	0.658809				0.60008				0.63057				0.62416				0.651227				0.600005				0.552665				0.568027				0.612576				0.601443							16.11	0.685576				0.597954
16.51	0.622845				0.602926				0.589915				0.635437				0.644723				0.538165				0.596715				0.559972				0.613828				0.591526							16.51	0.644836				0.606413
MEAN
time(s)	mean	sem	stdev
0	1.00904	0.00368485	0.0164791
0.395	0.99096	0.00368485	0.0164791
0.645
0.9	0.26689	0.00803847	0.0359491
1.305	0.387554	0.00910487	0.0407182
1.705	0.44576	0.010581	0.0473196
2.105	0.490695	0.00949122	0.042446
2.505	0.520267	0.0096104	0.042979
2.905	0.540251	0.00939528	0.0420169
3.305	0.558639	0.0120087	0.0537043
3.705	0.575879	0.0102602	0.0458851
4.105	0.593948	0.00957623	0.0428262
4.505	0.593151	0.0100711	0.0450394
4.905	0.594735	0.0101525	0.0454032
5.305	0.604643	0.00811749	0.0363025
5.705	0.614644	0.00918202	0.0410633
6.105	0.619915	0.0094567	0.0422916
6.51	0.625645	0.00963608	0.0430939
6.91	0.62998	0.00983611	0.0439884
7.31	0.635965	0.00880523	0.0393782
7.71	0.641169	0.00999382	0.0446937
8.11	0.629266	0.00868412	0.0388366
8.51	0.633184	0.0100223	0.0448209
8.91	0.62455	0.00918825	0.0410911
9.31	0.627882	0.00801636	0.0358503
9.71	0.628524	0.00867117	0.0387786
10.11	0.624562	0.00966185	0.0432091
10.51	0.634468	0.0112016	0.0500949
10.91	0.636942	0.0107545	0.0480955
11.31	0.633589	0.00800185	0.0357853
11.71	0.629754	0.00953634	0.0426478
12.11	0.632639	0.00869136	0.0388689
12.51	0.625945	0.00915855	0.0409583
12.91	0.629421	0.00973491	0.0435359
13.31	0.62197	0.00830932	0.0371604
13.71	0.617664	0.00887054	0.0396703
14.11	0.621756	0.00879585	0.0393362
14.51	0.620855	0.00869975	0.0389065
14.91	0.616738	0.00781728	0.0349599
15.31	0.620236	0.00868778	0.0388529
15.71	0.611711	0.00877084	0.0392244
16.11	0.617558	0.00775289	0.034672
16.51	0.612734	0.00863524	0.038618
min	0.277265				0.213418				0.274761				0.320597				0.277843				0.209735				0.228823				0.255474				0.214206				0.237863								0.253105				0.276934
rec	0.642624				0.603681				0.624179				0.635253				0.678384				0.560387				0.585528				0.595773				0.593657				0.613148								0.625531				0.627757
REC-MIN	0.36536				0.390263				0.349419				0.314656				0.40054				0.350652				0.356706				0.340299				0.379451				0.375285								0.372427				0.350824
MEAN(REC-MIN)	0.358798
IMM	-1.82874				-8.76959				2.6141				12.3027				-11.6339				2.27032				0.583126				5.15576				-5.75628				-4.59515								-3.79845				2.22255
MEAN(IMM)	-1.61204e-14
STDEV(IMM)	7.87597
SEM(IMM)	1.76112
MEAN FLUROSCENT		29.823
STDEV		8.26854
SEM		1.8489
[truncated: 25 more columns]

## Sheet: siCTRL 4J direct
cell1				cell2				cell3				cell4				cell5				cell6				cell7				cell8				cell9				cell10								cell1				cell2
Channel.001				Channel.001				Channel.001				Channel.001				Channel.001				Channel.001				Channel.001				Channel.001				Channel.001				Channel.001								Channel.001				Channel.001
Axis [s]	ROI1 []	ROI2 []		Axis [s]	ROI1 []	ROI2 []		Axis [s]	ROI1 []	ROI2 []		Axis [s]	ROI1 []	ROI2 []		Axis [s]	ROI1 []	ROI2 []		Axis [s]	ROI1 []	ROI2 []		Axis [s]	ROI1 []	ROI2 []		Axis [s]	ROI1 []	ROI2 []		Axis [s]	ROI1 []	ROI2 []		Axis [s]	ROI1 []	ROI2 []						Axis [s]	ROI1 []	ROI2 []		Axis [s]	ROI1 []
0	58.3999	9.9208		0	43.2215	9.81235		0	52.5911	9.53395		0	49.002	10.5195		0	41.1442	10.2697		0	66.3362	10.1156		0	54.3061	10.4689		0	55.7129	10.0364		0	43.4364	11.1302		0	49.4494	12.7376						0	27.8839	5.62269		0	28.562
0.405	57.2299	9.88213		0.395	43.9071	9.98717		0.395	51.2768	9.46412		0.4	48.9823	10.4302		0.395	40.71	10.1845		0.405	65.8483	9.82667		0.395	52.2642	10.4714		0.405	53.3612	9.65556		0.395	43.9855	10.7604		0.4	49.0764	12.5322						0.405	27.3978	5.69804		0.395	27.092
0.655				0.645				0.645				0.65				0.645				0.655				0.65				0.66				0.645				0.65								0.66				0.645
0.91	20.768	9.49625		0.9	16.941	9.83881		0.9	19.0993	9.00039		0.905	19.6852	9.86432		0.9	17.5526	10.2229		0.91	22.9093	9.04889		0.9	19.8654	9.86378		0.915	21.2151	9.4784		0.9	17.6567	11.1131		0.905	21.6475	12.1037						0.915	9.92546	5.33277		0.89	10.462
1.305	24.4942	9.63288		1.305	19.0164	9.74178		1.305	23.7278	8.86651		1.3	22.5443	10.4347		1.305	20.5601	10.3176		1.305	28.1918	9.48556		1.305	23.7664	9.79222		1.305	25.2784	9.93951		1.305	20.3756	11.1049		1.3	25.4193	12.087						1.315	11.7725	5.61765		1.295	12.6086
1.71	27.733	9.55518		1.705	20.5994	9.80032		1.705	26.4408	8.99344		1.71	25.5595	10.2494		1.705	21.6649	10.527		1.715	31.2136	10.0456		1.705	25.8488	10.3063		1.705	27.5698	9.49815		1.705	22.1687	11.1957		1.71	27.3844	11.7339						1.715	12.164	5.65574		1.695	14.1772
2.11	28.7491	9.58108		2.105	22.4966	9.87891		2.105	25.643	9.0571		2.11	27.3673	9.99678		2.105	22.9847	9.88659		2.115	33.0997	9.29444		2.105	26.3477	9.87194		2.115	28.4258	10.1463		2.105	23.0132	11.1778		2.11	28.9967	12.1331						2.125	13.4526	5.7014		2.095	14.4716
2.51	30.8173	9.72185		2.505	22.8083	10.3665		2.505	28.2364	9.00502		2.51	28.1788	10.2991		2.505	22.9102	10.2566		2.515	34.134	9.92111		2.505	27.7543	10.1086		2.515	30.7342	9.67407		2.505	24.4966	10.8988		2.51	30.2656	12.3447						2.525	13.9008	5.57255		2.495	15.7472
2.91	30.3231	9.36637		2.905	23.4183	9.62791		2.905	29.7521	8.95679		2.91	27.2844	10.3816		2.905	22.5568	10.0977		2.915	35.4773	9.56333		2.905	27.5104	10.3471		2.915	30.7121	9.60185		2.905	25.19	11.3772		2.91	29.7447	11.6307						2.925	14.1791	5.4014		2.895	16.2333
3.31	30.7421	9.77177		3.305	23.8073	9.76824		3.305	29.5398	9.29398		3.31	29.1203	10.0106		3.305	24.4383	10.3379		3.315	36.2794	9.60778		3.305	26.8658	9.80226		3.315	32.052	9.24938		3.305	25.5091	11.1443		3.31	29.893	11.8989						3.325	13.9954	5.58151		3.295	16.7331
3.71	31.9323	9.37875		3.705	24.1385	10.0096		3.705	30.0112	9.2581		3.71	29.3057	10.5466		3.705	24.8986	10.216		3.715	36.5094	9.97889		3.705	27.704	9.99498		3.715	32.0059	9.6		3.705	25.8001	10.8341		3.71	31.0673	11.8109						3.725	14.6918	5.83165		3.695	16.685
4.11	32.6196	9.61524		4.105	24.802	9.55734		4.105	30.4129	9.20062		4.11	29.3961	10.1692		4.105	23.9502	10.3061		4.115	36.2385	10.2667		4.105	28.1893	10.3798		4.115	32.1461	9.58333		4.105	26.4775	11.3378		4.11	30.8734	11.8874						4.125	15.2568	5.98123		4.095	17.0073
4.51	32.5667	9.65728		4.505	24.3136	10.0353		4.505	30.8097	9.00656		4.51	30.8594	10.7815		4.505	24.025	9.93117		4.515	36.3215	9.49444		4.505	28.656	10.268		4.515	32.8891	9.61728		4.505	26.8254	10.9673		4.51	31.6422	12.0786						4.525	14.4181	5.67311		4.495	17.1355
4.91	32.5905	9.7988		4.905	24.0809	9.55894		4.905	30.5431	9.19637		4.91	29.3245	10.4157		4.905	24.3694	10.2484		4.915	36.388	9.87111		4.905	29.1766	10.0866		4.915	33.4824	10.0049		4.905	25.9201	11.0893		4.91	31.2028	11.9696						4.925	14.6347	5.55042		4.895	16.7522
5.31	32.7039	9.39302		5.305	25.2314	9.34002		5.305	30.7985	9.02238		5.31	29.5636	10.6661		5.305	24.3886	10.0996		5.315	38.2337	9.99111		5.305	30.2351	10.3264		5.315	33.771	9.89136		5.305	27.3613	12.1414		5.31	32.2012	12.4442						5.325	14.719	5.49524		5.295	16.8931
5.71	33.2799	9.88889		5.705	24.6773	9.95509		5.705	31.2929	8.82407		5.71	30.1715	10.2121		5.705	25.0875	10.3999		5.715	36.6335	9.66111		5.705	28.7508	10.2235		5.715	31.9375	9.99198		5.705	27.6108	11.7135		5.71	31.525	12.2509						5.725	14.7212	5.77423		5.695	17.4315
6.11	33.3517	9.44182		6.105	25.3454	10.1828		6.105	31.3945	8.875		6.11	30.2277	10.1553		6.105	25.4048	10.3183		6.11	36.4862	9.69667		6.105	28.9528	10.1249		6.115	32.6463	9.77716		6.105	28.4173	10.9353		6.11	31.8012	12.3138						6.125	15.3785	5.6493		6.095	17.4643
6.51	32.5783	9.6494		6.505	24.4679	9.47073		6.505	31.7627	8.88156		6.51	30.2637	10.4615		6.505	24.3474	10.2825		6.51	36.5685	9.97667		6.505	30.3926	10.1551		6.515	32.7211	10.0389		6.505	28.0589	11.971		6.51	31.3906	12.2205						6.525	15.6762	5.67703		6.495	17.3524
6.91	32.6144	9.30668		6.905	25.3748	9.62229		6.905	31.5845	9.02623		6.91	30.729	10.0786		6.905	24.956	10.3228		6.91	36.7112	10.1989		6.895	29.5649	10.5154		6.915	33.9931	9.99506		6.905	28.2133	11.1436		6.9	31.4309	12.1105						6.925	14.8482	5.3028		6.895	18.2215
7.31	32.8875	9.84835		7.305	25.0665	9.49719		7.305	31.3646	8.96798		7.3	29.7249	10.4009		7.3	25.1907	10.12		7.31	37.3703	9.90889		7.295	29.4345	9.69994		7.315	32.3828	9.77099		7.305	27.5144	11.2269		7.3	31.4327	12.0016						7.325	14.5836	5.45994		7.295	18.5262
7.71	32.3758	9.51952		7.705	25.6059	9.68003		7.695	32.0513	9.29784		7.7	30.3614	10.3864		7.7	23.9206	10.3471		7.71	36.6197	9.53778		7.695	29.1863	10.0716		7.715	32.265	9.99444		7.705	27.9051	11.2679		7.7	32.2665	12.0346						7.725	14.4761	5.42717		7.695	17.4296
8.11	31.7726	9.78266		8.105	25.7304	9.5405		8.095	32.8836	9.26196		8.1	30.1553	10.068		8.1	25.0035	9.96001		8.11	35.3232	10.0133		8.095	28.3442	9.58945		8.115	31.9316	10.342		8.105	27.8836	11.2567		8.1	31.1058	11.9644						8.125	14.7622	5.41485		8.085	18.4983
8.51	32.9666	9.82883		8.505	25.4805	9.38813		8.495	31.4947	9.24267		8.5	29.3936	10.5198		8.5	24.8727	10.059		8.51	35.4688	9.13889		8.495	28.5602	9.75267		8.515	32.1122	9.61049		8.505	28.7259	11.3929		8.5	30.863	12.4311						8.525	15.0352	5.30056		8.485	18.562
8.91	32.815	9.61261		8.905	25.8148	9.7081		8.895	32.2623	9.36188		8.9	29.3189	10.2533		8.9	25.003	10.0646		8.91	36.1333	9.72111		8.895	29.4291	10.4093		8.915	32.0265	9.53086		8.905	29.3222	10.9993		8.9	30.9808	12.0367						8.925	14.479	5.507		8.885	17.7713
9.31	32.6496	9.40953		9.305	25.6718	9.82277		9.295	33.2554	9.23071		9.3	31.2834	10.3967		9.3	24.439	9.94592		9.31	36.6246	9.82778		9.295	28.8045	10.0126		9.315	31.5259	9.73333		9.305	28.4496	11.0439		9.3	30.4349	12.0891						9.325	15.1249	5.48319		9.285	17.2856
9.71	31.7012	9.55743		9.705	26.3513	9.53809		9.695	31.4435	9.12539		9.7	31.191	10.5153		9.7	25.1604	10.6696		9.71	36.0784	9.13111		9.695	30.3141	9.92844		9.715	32.1412	9.49877		9.705	28.4428	11.4509		9.7	30.0172	12.1021						9.725	15.1525	5.58123		9.685	17.5094
10.11	33.0184	9.28641		10.105	25.7706	9.54691		10.095	31.616	9.06829		10.1	30.0507	10.0748		10.1	25.0014	10.3094		10.11	36.3266	10.7256		10.095	29.2226	9.99058		10.115	32.6782	9.73519		10.105	28.5241	11.4263		10.1	30.6887	12.418						10.125	13.9936	5.40196		10.085	17.8923
10.51	31.7989	9.57207		10.505	24.9446	9.43224		10.495	31.5355	9.07677		10.5	29.7558	10.4744		10.5	24.1113	10.0131		10.51	35.7733	10.4422		10.495	30.4343	10.005		10.515	33.2815	9.87963		10.505	27.8856	10.9479		10.5	32.4753	11.8266						10.525	14.6437	5.42269		10.485	17.4593
10.91	32.2361	9.16066		10.905	25.4217	10.0794		10.895	31.0934	9.17014		10.9	30.1449	10.3033		10.9	23.9301	10.1229		10.91	37.2869	9.63556		10.895	29.5791	9.91651		10.915	32.0823	9.92716		10.905	28.8695	11.4628		10.9	30.9124	11.5825						10.925	15.1283	5.3451		10.885	18.1138
11.31	31.9264	9.68018		11.305	25.3692	9.95509		11.295	31.9359	9.15201		11.3	29.8898	10.4025		11.3	24.3458	10.0459		11.31	34.4296	10.3867		11.295	29.2269	9.96485		11.315	32.9437	9.46049		11.305	27.5326	11.1399		11.3	31.6903	12.0414						11.325	15.3368	5.31261		11.285	17.3352
11.71	32.3856	9.54129		11.705	25.8422	9.94948		11.695	31.5417	9.18904		11.7	29.8931	10.4847		11.7	24.3078	10.3753		11.71	35.9734	9.01444		11.695	29.2209	10.0088		11.705	32.8405	9.96605		11.705	29.2741	11.7396		11.7	30.9788	12.1105						11.725	14.8653	5.59048		11.685	18.4051
12.11	31.0818	9.47748		12.105	26.0389	9.33039		12.095	30.9352	9.26659		12.1	30.2908	10.078		12.1	24.7924	10.0351		12.11	34.4652	9.50111		12.095	29.3175	10.0195		12.105	32.5127	9.65679		12.105	28.6831	11.6815		12.1	31.6684	12.1472						12.125	14.6884	5.37927		12.085	18.2539
12.51	31.3117	9.50113		12.505	26.0095	9.52205		12.495	30.2492	9.38117		12.5	29.2619	10.3809		12.5	24.3439	10.0197		12.51	33.8075	9.13778		12.495	29.3303	10.2831		12.505	32.0319	9.91975		12.505	28.5535	11.1689		12.5	31.3627	12.0529						12.525	14.4455	5.4916		12.485	18.2627
12.91	31.9889	9.72935		12.905	25.3781	9.68003		12.895	31.4211	9.1794		12.9	28.8179	10.0712		12.9	24.5066	10.0882		12.91	34.5977	9.30667		12.895	29.56	9.89768		12.905	32.0111	10.113		12.905	28.893	11.3475		12.9	30.9766	11.1011						12.925	15.3394	5.31905		12.885	18.4937
13.31	31.7092	9.74625		13.305	25.7183	9.31756		13.295	31.4096	9.39082		13.3	29.9276	10.2092		13.3	24.6547	10.2203		13.31	35.4475	9.54444		13.295	28.6702	9.84997		13.305	32.4026	9.37654		13.305	28.0097	10.9085		13.3	31.7037	12.1917						13.325	14.4	5.36499		13.285	18.4124
13.71	31.5826	9.65691		13.705	25.9643	9.98637		13.695	31.7886	9.50617		13.7	28.2571	10.6858		13.7	24.5577	10.5152		13.71	35.2518	9.89778		13.695	28.8125	10.054		13.705	32.4062	9.82469		13.705	28.2098	11.3452		13.7	30.1388	12.0561						13.725	15.2234	5.29048		13.685	18.7892
14.11	32.3047	9.49662		14.105	25.3558	9.77546		14.095	31.6285	9.15316		14.1	29.458	10.164		14.1	24.7156	10.0252		14.11	34.8145	9.82		14.1	29.5491	10.2021		14.105	32.3756	9.71358		14.105	27.9385	11.0476		14.1	31.432	11.6642						14.115	15.1833	5.52381		14.085	17.7377
14.51	31	9.32207		14.505	25.8657	9.85966		14.495	32.046	9.53858		14.5	29.8566	10.3838		14.5	24.0882	10.1809		14.51	35.5007	9.71778		14.5	29.3022	9.7715		14.505	32.0286	9.52654		14.505	28.1419	10.7723		14.5	31.2676	11.6359						14.515	15.2583	5.67115		14.485	18.4036
14.91	30.6994	9.76689		14.905	25.517	9.38573		14.895	32.0579	9.1659		14.9	30.3457	10.553		14.9	22.692	10.196		14.91	35.88	9.83556		14.9	28.9731	10.0904		14.905	31.2267	10.0519		14.905	27.5212	11.4115		14.9	30.8376	12.0304						14.915	14.8891	5.4958		14.885	18.7778
15.31	31.8323	9.63739		15.305	25.7771	10.0441		15.3	31.8534	9.19869		15.3	28.6596	10.2675		15.3	23.4103	10.0508		15.31	35.0631	10.1778		15.3	28.7881	10.0345		15.305	30.539	9.70432		15.305	27.9341	10.9859		15.3	30.8503	11.5972						15.315	15.0117	5.8098		15.285	17.7885
15.71	30.4633	9.43656		15.705	26.002	9.93023		15.7	30.7732	8.90008		15.7	29.46	10.4106		15.7	23.636	9.95247		15.71	34.5077	9.55111		15.7	29.0823	9.9887		15.705	30.9902	9.86543		15.705	27.5607	11.6726		15.7	30.8997	11.8999						15.715	15.1584	5.7986		15.685	18.0706
16.11	29.9593	9.69632		16.105	25.5172	9.88693		16.1	30.9701	9.3233		16.1	28.676	10.214		16.1	23.529	10.0964		16.11	34.0244	9.57556		16.1	29.1514	10.1551		16.105	31.0404	9.80123		16.105	27.4584	11.1629		16.1	31.0437	11.7124						16.115	14.956	5.67675		16.09	18.5647
16.51	30.249	9.3735		16.505	25.3937	9.93665		16.5	30.9918	9.27508		16.5	28.9997	10.7238		16.5	23.3742	9.99902		16.51	33.8553	9.56		16.5	28.8855	9.80979		16.505	31.2171	9.68148		16.505	26.7169	10.881		16.5	31.0722	11.6627						16.515	14.6559	5.82157		16.49	17.3284
BACKGROUND CORRECTION
0	48.4791				33.4091				43.0571				38.4825				30.8744				56.2207				43.8371				45.6765				32.3062				36.7119							0	22.2612				23.2695
0.395	47.3478				33.9199				41.8127				38.552				30.5255				56.0217				41.7928				43.7056				33.2251				36.5442							0.395	21.6998				21.6864
0.645	0				0				0				0				0				0				0				0				0				0							0.645	0				0
0.9	11.2718				7.10221				10.0989				9.82083				7.32977				13.8604				10.0017				11.7367				6.54361				9.54379							0.9	4.59269				5.36762
1.305	14.8613				9.27459				14.8613				12.1096				10.2425				18.7063				13.9741				15.3389				9.27067				13.3324							1.305	6.15484				7.50319
1.705	18.1778				10.7991				17.4474				15.3101				11.1379				21.168				15.5425				18.0717				10.973				15.6505							1.705	6.50824				9.16186
2.105	19.1681				12.6177				16.5859				17.3705				13.0981				23.8052				16.4758				18.2795				11.8354				16.8636							2.105	7.75119				9.26832
2.505	21.0955				12.4418				19.2313				17.8798				12.6536				24.2129				17.6457				21.0602				13.5978				17.9209							2.505	8.32823				10.9335
2.905	20.9567				13.7904				20.7953				16.9029				12.4591				25.9139				17.1632				21.1103				13.8128				18.114							2.905	8.77773				10.6865
3.305	20.9703				14.0391				20.2458				19.1097				14.1004				26.6716				17.0636				22.8026				14.3648				17.9941							3.305	8.41384				11.5664
3.705	22.5535				14.1288				20.7531				18.7592				14.6826				26.5305				17.709				22.4059				14.9661				19.2564							3.705	8.86019				11.2743
4.105	23.0044				15.2446				21.2123				19.227				13.6441				25.9718				17.8095				22.5628				15.1397				18.9861							4.105	9.27561				11.9945
4.505	22.9094				14.2783				21.8031				20.0779				14.0938				26.827				18.388				23.2718				15.8581				19.5636							4.505	8.74502				11.7631
4.905	22.7917				14.5219				21.3467				18.9087				14.1209				26.5169				19.09				23.4774				14.8308				19.2331							4.905	9.08423				11.6331
5.305	23.3109				15.8913				21.7761				18.8974				14.2889				28.2426				19.9086				23.8797				15.2199				19.757							5.305	9.22373				11.8319
5.705	23.391				14.7222				22.4688				19.9594				14.6876				26.9724				18.5273				21.9455				15.8973				19.274							5.705	8.94693				12.1143
6.105	23.9099				15.1625				22.5195				20.0724				15.0865				26.7895				18.8279				22.8691				17.482				19.4875							6.105	9.72924				12.2211
6.51	22.9289				14.9971				22.8811				19.8022				14.0648				26.5918				20.2376				22.6822				16.0879				19.1701							6.51	9.99917				12.0905
6.91	23.3077				15.7525				22.5582				20.6503				14.6332				26.5123				19.0495				23.998				17.0697				19.3204							6.91	9.54544				13.0157
7.31	23.0392				15.5693				22.3966				19.324				15.0707				27.4615				19.7345				22.6118				16.2875				19.4311							7.31	9.12363				13.2574
7.71	22.8563				15.9259				22.7534				19.975				13.5735				27.082				19.1147				22.2705				16.6373				20.2319							7.71	9.04888				12.1243
8.11	21.9899				16.1899				23.6217				20.0873				15.0435				25.3098				18.7548				21.5896				16.6269				19.1415							8.11	9.34737				13.0723
8.51	23.1378				16.0923				22.2521				18.8738				14.8137				26.3299				18.8075				22.5017				17.333				18.4319							8.51	9.73463				13.5961
8.91	23.2024				16.1067				22.9004				19.0656				14.9384				26.4122				19.0198				22.4956				18.3229				18.9442							8.91	8.97198				12.7611
9.31	23.2401				15.849				24.0247				20.8867				14.4931				26.7968				18.792				21.7925				17.4057				18.3459							9.31	9.64168				11.8987
9.71	22.1438				16.8132				22.3181				20.6757				14.4908				26.9473				20.3856				22.6425				16.9919				17.915							9.71	9.57126				12.0859
10.11	23.732				16.2237				22.5478				19.9759				14.692				25.601				19.232				22.943				17.0977				18.2707							10.11	8.59169				12.7163
10.51	22.2268				15.5123				22.4587				19.2814				14.0982				25.3311				20.4292				23.4018				16.9377				20.6487							10.51	9.22101				12.7587
10.91	23.0754				15.3423				21.9232				19.8416				13.8072				27.6513				19.6626				22.1552				17.4067				19.3299							10.91	9.7832				12.7796
11.31	22.2462				15.4141				22.7839				19.4873				14.2999				24.0429				19.262				23.4832				16.3927				19.6489							11.31	10.0241				12.2519
11.71	22.8443				15.8927				22.3527				19.4084				13.9325				26.9589				19.2121				22.8744				17.5345				18.8683							11.71	9.27487				13.468
12.11	21.6043				16.7085				21.6687				20.2128				14.7573				24.9641				19.2981				22.8559				17.0015				19.5213							12.11	9.30914				13.0218
12.51	21.8106				16.4874				20.868				18.881				14.3242				24.6697				19.0471				22.1121				17.3846				19.3098							12.51	8.95391				12.7312
12.91	22.2595				15.6981				22.2417				18.7467				14.4184				25.2911				19.6623				21.8981				17.5456				19.8755							12.91	10.0204				13.0498
13.31	21.9629				16.4008				22.0188				19.7184				14.4345				25.9031				18.8202				23.0261				17.1012				19.5119							13.31	9.03506				13.2984
13.71	21.9257				15.9779				22.2825				17.5713				14.0425				25.354				18.7585				22.5815				16.8645				18.0828							13.71	9.93289				13.33
14.11	22.8081				15.5804				22.4754				19.2939				14.6903				24.9945				19.347				22.662				16.8909				19.7678							14.11	9.65947				12.2504
14.51	21.6779				16.006				22.5074				19.4728				13.9072				25.7829				19.5307				22.502				17.3696				19.6317							14.51	9.58716				13.0167
14.91	20.9325				16.1312				22.892				19.7927				12.496				26.0445				18.8827				21.1748				16.1097				18.8072							14.91	9.39325				13.2863
15.31	22.1949				15.733				22.6547				18.3921				13.3595				24.8854				18.7536				20.8347				16.9482				19.2531							15.31	9.20193				12.5725
15.71	21.0267				16.0717				21.8731				19.0494				13.6835				24.9566				19.0936				21.1248				15.8881				18.9998							15.71	9.35976				12.4686
16.11	20.263				15.6302				21.6468				18.4621				13.4327				24.4489				18.9963				21.2392				16.2954				19.3313							16.11	9.27926				13.1625
16.51	20.8755				15.457				21.7167				18.2759				13.3752				24.2953				19.0757				21.5357				15.8359				19.4095							16.51	8.83435				11.9704
NORMALIZATION
0	1.01181				0.992414				1.01466				0.999098				1.00568				1.00177				1.02387				1.02205				0.985978				1.00229							0	1.01277				1.03521
0.395	0.988194				1.00759				0.985337				1.0009				0.994317				0.998227				0.976126				0.977951				1.01402				0.997711							0.395	0.987229				0.964785
0.645																																												0.645
0.9	0.235252				0.21097				0.237986				0.254972				0.238755				0.246973				0.233602				0.262618				0.19971				0.26056							0.9	0.208944				0.238795
1.305	0.31017				0.2755				0.350214				0.314394				0.333631				0.333319				0.326385				0.34322				0.282939				0.363994							1.305	0.280013				0.333802
1.705	0.379389				0.320785				0.411157				0.397486				0.362797				0.377185				0.363015				0.404369				0.334893				0.427281							1.705	0.296091				0.407593
2.105	0.400056				0.374808				0.390855				0.450979				0.42665				0.424175				0.384813				0.409019				0.361212				0.460402							2.105	0.352639				0.412329
2.505	0.440283				0.369582				0.453196				0.464201				0.412169				0.43144				0.412138				0.471239				0.415001				0.489268							2.505	0.378892				0.486408
2.905	0.437387				0.409643				0.490053				0.438839				0.405836				0.46175				0.40087				0.47236				0.421562				0.494538							2.905	0.399341				0.475422
3.305	0.437671				0.417028				0.477103				0.496133				0.459297				0.47525				0.398543				0.510227				0.438409				0.491267							3.305	0.382786				0.514568
3.705	0.470714				0.419695				0.489057				0.487032				0.478262				0.472737				0.413618				0.501351				0.456761				0.525728							3.705	0.403093				0.50157
4.105	0.480124				0.45284				0.499878				0.499177				0.444434				0.462782				0.415966				0.504861				0.46206				0.518348							4.105	0.421992				0.533611
4.505	0.478141				0.424135				0.513801				0.52127				0.459083				0.47802				0.429475				0.520727				0.483986				0.534115							4.505	0.397853				0.523317
4.905	0.475686				0.431372				0.503046				0.490916				0.459965				0.472494				0.445872				0.525327				0.452632				0.525094							4.905	0.413286				0.517536
5.305	0.486521				0.47205				0.513165				0.490623				0.465438				0.503243				0.464993				0.534328				0.464509				0.539395							5.305	0.419632				0.526376
5.705	0.488194				0.437321				0.529489				0.518194				0.478424				0.48061				0.43273				0.491049				0.485181				0.52621							5.705	0.407039				0.53894
6.105	0.499023				0.450401				0.530683				0.521126				0.491418				0.477352				0.439751				0.511715				0.533548				0.532037							6.105	0.44263				0.543692
6.51	0.478548				0.445487				0.539205				0.514112				0.458139				0.473828				0.472675				0.507534				0.490998				0.523371							6.51	0.45491				0.537883
6.91	0.486455				0.467924				0.531597				0.536132				0.476652				0.472411				0.444927				0.536975				0.520962				0.527476							6.91	0.434268				0.579041
7.31	0.48085				0.462483				0.527787				0.501697				0.490904				0.489324				0.460926				0.505959				0.497089				0.530499							7.31	0.415078				0.589797
7.71	0.477033				0.473076				0.536197				0.5186				0.442135				0.482562				0.446449				0.498322				0.507765				0.552361							7.71	0.411677				0.539385
8.11	0.45895				0.480918				0.556657				0.521513				0.490016				0.450986				0.438042				0.483085				0.507449				0.52259							8.11	0.425257				0.581559
8.51	0.482907				0.478021				0.524381				0.490009				0.482532				0.469162				0.439275				0.503494				0.529				0.503217							8.51	0.442875				0.604862
8.91	0.484257				0.478447				0.539661				0.494988				0.486595				0.470628				0.444234				0.503359				0.559212				0.517204							8.91	0.408179				0.567715
9.31	0.485043				0.470793				0.566155				0.542269				0.472089				0.477481				0.438911				0.487626				0.531218				0.50087							9.31	0.438647				0.529349
9.71	0.462162				0.499433				0.525937				0.53679				0.472012				0.480162				0.476133				0.506644				0.518589				0.489106							9.71	0.435443				0.537677
10.11	0.495309				0.481922				0.531349				0.518622				0.478567				0.456174				0.449188				0.513368				0.521818				0.498818							10.11	0.390877				0.565723
10.51	0.463895				0.460792				0.529251				0.500592				0.459226				0.451365				0.477152				0.523635				0.516933				0.563739							10.51	0.419508				0.567607
10.91	0.481606				0.455741				0.516632				0.515136				0.449746				0.492708				0.459245				0.49574				0.53125				0.527736							10.91	0.445085				0.568539
11.31	0.4643				0.457875				0.536914				0.505937				0.465794				0.428411				0.44989				0.525456				0.500302				0.536444							11.31	0.456047				0.545063
11.71	0.476783				0.472091				0.526753				0.503889				0.453828				0.48037				0.448725				0.511835				0.53515				0.515133							11.71	0.421959				0.599166
12.11	0.450903				0.496322				0.510633				0.524772				0.480696				0.444824				0.450732				0.511421				0.518882				0.532959							12.11	0.423518				0.579313
12.51	0.455209				0.489756				0.491765				0.490195				0.466588				0.439579				0.444871				0.494778				0.530573				0.527187							12.51	0.407356				0.566387
12.91	0.464577				0.466309				0.524137				0.486708				0.469656				0.450651				0.45924				0.489988				0.535487				0.542631							12.91	0.455876				0.580561
13.31	0.458387				0.487183				0.518884				0.511937				0.470178				0.461556				0.43957				0.515228				0.521924				0.532705							13.31	0.411049				0.59162
13.71	0.45761				0.474622				0.525097				0.456193				0.457411				0.451773				0.43813				0.505281				0.514701				0.493686							13.71	0.451895				0.593027
14.11	0.476027				0.462812				0.529644				0.500916				0.478513				0.445366				0.451875				0.507082				0.515506				0.539691							14.11	0.439456				0.544998
14.51	0.452439				0.475456				0.530399				0.50556				0.453005				0.459416				0.456164				0.503501				0.530115				0.535974							14.51	0.436166				0.579086
14.91	0.436881				0.479176				0.539461				0.513866				0.407035				0.464076				0.441031				0.473804				0.491665				0.513464							14.91	0.427344				0.59108
15.31	0.463229				0.467347				0.53387				0.477502				0.435164				0.443422				0.438015				0.466193				0.517257				0.525638							15.31	0.41864				0.559325
15.71	0.438848				0.477409				0.515451				0.494568				0.445717				0.444692				0.445955				0.472685				0.484901				0.518722							15.71	0.425821				0.554703
16.11	0.422908				0.464294				0.510118				0.479319				0.437547				0.435644				0.443685				0.475244				0.497333				0.527772							16.11	0.422158				0.585574
16.51	0.435692				0.459149				0.511765				0.474486				0.435675				0.432909				0.445539				0.481878				0.483309				0.529909							16.51	0.401917				0.532538
MEAN
time(s)	mean	sem	stdev
0	1.00767	0.00360982	0.0161436
0.395	0.992332	0.00360982	0.0161436
0.645
0.9	0.239569	0.0060121	0.0268869
1.305	0.32841	0.00764696	0.0341982
1.705	0.375593	0.00886251	0.0396343
2.105	0.406749	0.00822269	0.036773
2.505	0.433794	0.00929649	0.0415752
2.905	0.445332	0.00746906	0.0334026
3.305	0.463421	0.0095589	0.0427487
3.705	0.475644	0.00793662	0.0354937
4.105	0.478386	0.00838089	0.0374805
4.505	0.48563	0.00833458	0.0372734
4.905	0.485822	0.0081056	0.0362494
5.305	0.500373	0.0072159	0.0322705
5.705	0.48727	0.009016	0.0403208
6.105	0.494556	0.00841346	0.0376261
6.51	0.496341	0.00800519	0.0358003
6.91	0.499791	0.0100011	0.0447263
7.31	0.493883	0.00841867	0.0376494
7.71	0.489153	0.00887819	0.0397045
8.11	0.494085	0.00948082	0.0423995
8.51	0.489117	0.00919774	0.0411335
8.91	0.49027	0.00891098	0.0398511
9.31	0.495386	0.00855079	0.0382403
9.71	0.490379	0.00733887	0.0328204
10.11	0.480008	0.00950864	0.0425239
10.51	0.490056	0.00922504	0.0412556
10.91	0.489913	0.00769429	0.0344099
11.31	0.483038	0.00851564	0.0380831
11.71	0.483388	0.0109447	0.0489464
12.11	0.487197	0.00988223	0.0441947
12.51	0.4819	0.00887064	0.0396707
12.91	0.494964	0.0095683	0.0427907
13.31	0.492458	0.00999341	0.0446919
13.71	0.483164	0.00905178	0.0404808
14.11	0.486702	0.00888007	0.0397129
14.51	0.484267	0.0108687	0.0486063
14.91	0.480408	0.0103128	0.0461202
15.31	0.476935	0.00952993	0.0426192
15.71	0.476807	0.00773147	0.0345762
16.11	0.474805	0.00968373	0.0433069
16.51	0.464306	0.00883966	0.0395321
min	0.235252				0.21097				0.237986				0.254972				0.238755				0.246973				0.233602				0.262618				0.19971				0.26056								0.208944				0.238795
rec	0.467072				0.470449				0.52821				0.505558				0.463759				0.46098				0.449038				0.500103				0.51529				0.524541								0.427524				0.566222
REC-MIN	0.23182				0.259478				0.290224				0.250586				0.225004				0.214007				0.215436				0.237485				0.31558				0.263982								0.21858				0.327427
MEAN(REC-MIN)	0.247236
IMM	35.3899				27.6812				19.1121				30.1596				37.2894				40.3544				39.9562				33.811				12.0451				26.4261								39.0798				8.74333
MEAN(IMM)	31.0933
STDEV(IMM)	11.4017
SEM(IMM)	2.54949
MEAN FLUROSCENT		30.5067
STDEV		11.9569
SEM		2.67365
[truncated: 25 more columns]

## Sheet: siCTRL 4J 5hr
cell1				cell2				cell3				cell4				cell5				cell6				cell7				cell8				cell9				cell10								cell1				cell2
Channel.001				Channel.001				Channel.001				Channel.001				Channel.001				Channel.001				Channel.001				Channel.001				Channel.001				Channel.001								Channel.001				Channel.001
Axis [s]	ROI1 []	ROI2 []		Axis [s]	ROI1 []	ROI2 []		Axis [s]	ROI1 []	ROI2 []		Axis [s]	ROI1 []	ROI2 []		Axis [s]	ROI1 []	ROI2 []		Axis [s]	ROI1 []	ROI2 []		Axis [s]	ROI1 []	ROI2 []		Axis [s]	ROI1 []	ROI2 []		Axis [s]	ROI1 []	ROI2 []		Axis [s]	ROI1 []	ROI2 []						Axis [s]	ROI1 []	ROI2 []		Axis [s]	ROI1 []
0	39.5716	12.0712		0	29.7398	10.9501		0	24.391	11.9226		0	17.6818	13.0148		0	41.5851	14.2075		0	34.9185	12.7433		0	36.4465	13.418		0	36.0921	11.4315		0	27.4238	11.8836		0	32.4074	12.0344						0	25.9231	6.39372		0	27.3782
0.39	38.9767	12.7325		0.4	27.9148	10.6218		0.41	25.8813	11.5391		0.4	17.1294	12.9024		0.405	42.0996	13.8034		0.395	35.5629	13.2425		0.39	35.8208	13.2539		0.395	35.3478	11.1584		0.395	27.1094	11.3043		0.4	30.908	12.3839						0.395	26.1718	6.1087		0.405	26.1089
0.645				0.65				0.665				0.65				0.655				0.645				0.64				0.645				0.65				0.65								0.65				0.655
0.905	20.4265	12.1987		0.905	13.9834	9.80745		0.92	16.0305	11.4829		0.905	13.7174	12.5022		0.91	19.3505	12.5361		0.9	17.0778	12.2357		0.895	16.7345	13.2645		0.9	18.4042	10.7268		0.905	15.3524	11.1465		0.905	15.8577	12.1377						0.9	10.6561	4.83152		0.91	10.0845
1.3	24.4174	12.0919		1.3	16.7535	10.1408		1.32	16.5328	11.4393		1.3	14.3151	12.9697		1.305	22.8105	13.2011		1.295	19.6712	11.934		1.29	18.8227	12.9155		1.295	20.8505	10.797		1.305	16.8561	11.5612		1.3	19.0046	11.9345						1.295	13.452	5.37621		1.305	13.2383
1.71	27.0101	12.0776		1.71	19.2582	10.2456		1.72	19.1625	11.1419		1.7	15.026	13.2348		1.705	24.0753	13.1418		1.695	20.4056	12.6333		1.7	21.985	12.9649		1.705	23.3383	10.8158		1.705	18.3586	11.4622		1.7	20.5124	12.3347						1.705	14.2614	4.72524		1.705	14.2239
2.11	27.784	11.8903		2.11	19.9889	10.4564		2.13	18.8209	11.2497		2.11	14.754	13.1746		2.115	24.3637	13.0262		2.105	20.0689	12.7507		2.1	22.7019	13.1176		2.105	22.9314	11.2244		2.105	18.4303	10.9672		2.11	20.364	11.7874						2.105	15.4363	5.05978		2.115	15.5144
2.51	27.8334	12.1435		2.51	20.2637	10.9003		2.53	18.1542	11.568		2.51	15.6224	12.4915		2.515	25.8418	12.9511		2.505	22.7844	12.5432		2.5	23.5928	13.082		2.505	24.8392	11.3112		2.505	19.6688	11.3344		2.51	20.778	12.496						2.505	16.3797	5.2349		2.515	16.3859
2.91	28.4119	12.0203		2.915	20.0364	10.077		2.93	19.3075	11.8262		2.91	15.3302	13.2012		2.915	25.853	13.0247		2.905	21.9523	12.318		2.9	23.2275	13.1706		2.905	25.1644	10.966		2.905	20.3294	11.6682		2.91	22.0945	12.5729						2.905	16.4441	5.12621		2.915	17.0329
3.31	28.6993	12.2988		3.315	20.7584	10.2197		3.33	19.4557	11.553		3.31	15.9481	12.9589		3.315	25.378	13.1813		3.305	21.952	12.9916		3.3	24.8319	12.7184		3.305	24.7093	11.309		3.305	19.994	11.5659		3.31	22.4215	12.0108						3.305	16.172	5.53623		3.315	16.9322
3.71	28.8137	12.266		3.715	20.3821	10.1995		3.73	18.662	11.509		3.71	15.6219	12.8203		3.715	26.8014	13.6996		3.705	23.2368	12.4573		3.7	24.4648	12.8082		3.705	25.2071	10.869		3.705	20.3462	11.489		3.71	22.4462	12.4865						3.705	16.7404	5.11413		3.715	17.8712
4.11	29.2416	12.4345		4.115	19.7678	10.1831		4.13	20.5369	11.7536		4.11	15.4339	12.7552		4.115	26.9473	13.0627		4.105	23.1017	12.3924		4.1	25.2872	12.6796		4.105	26.0558	10.8719		4.105	20.8094	11.7652		4.11	22.6028	11.9642						4.105	17.4857	5.22464		4.115	17.9237
4.51	29.4426	12.0958		4.515	19.8364	10.8996		4.53	20.2789	11.802		4.51	15.3824	13.193		4.515	27.2602	12.9827		4.505	24.2139	12.5165		4.5	25.5046	13.1159		4.505	26.0323	11.045		4.505	19.8414	10.9445		4.51	23.5883	12.2982						4.505	17.461	5.26449		4.515	17.8762
4.91	29.6398	12.2126		4.915	20.3541	10.5019		4.93	20.4912	11.6747		4.91	16.0714	13.4482		4.915	27.1269	13.4032		4.905	23.6421	12.5526		4.9	25.5652	12.4967		4.905	26.5482	11.2351		4.905	20.3392	11.2401		4.91	22.8013	11.9676						4.905	17.9785	5.3279		4.915	17.8401
5.31	29.232	12.2151		5.315	20.293	10.7001		5.33	19.8149	11.4862		5.31	15.7831	12.9726		5.315	27.3455	13.5272		5.305	24.6096	12.8151		5.3	26.8593	13.0388		5.305	26.3826	11.01		5.305	21.2767	11.6729		5.31	22.5525	12.1397						5.305	18.0566	5.15217		5.315	17.9871
5.71	28.7304	11.8643		5.715	20.9681	10.8561		5.73	20.8629	11.4782		5.71	15.7573	12.5603		5.715	26.9795	12.9531		5.705	24.5162	13.1849		5.7	26.889	12.449		5.705	26.0229	11.1905		5.705	21.0127	11.3739		5.71	22.3239	12.5351						5.705	18.0877	4.88708		5.715	18.0487
6.11	30.3121	12.8935		6.115	19.8898	10.2702		6.13	20.4986	11.5702		6.11	15.3127	12.6272		6.115	26.6691	13.3419		6.105	24.3235	12.8764		6.1	26.3509	12.4008		6.105	25.8838	10.9225		6.105	20.9568	11.3987		6.11	23.0404	11.8043						6.105	17.7845	5.23068		6.115	18.3207
6.51	30.2394	12.0007		6.515	20.1603	10.6654		6.53	20.1006	11.4972		6.51	15.1299	12.6901		6.515	28.373	12.7861		6.505	23.6139	12.043		6.5	26.6115	12.8604		6.505	26.1763	10.852		6.505	20.5954	11.5037		6.51	23.5716	12.0722						6.505	18.458	5.46196		6.515	17.9099
6.91	31.2243	11.8244		6.915	20.3395	10.6307		6.93	20.0295	12.0895		6.91	14.8653	13.2426		6.915	26.9016	13.0153		6.905	24.2636	12.2823		6.9	25.865	12.2702		6.905	26.8185	10.8442		6.905	20.7657	11.2689		6.91	23.0654	12.444						6.905	17.9005	5.21256		6.915	18.299
7.31	29.4014	12.292		7.315	20.3011	10.5606		7.33	20.1404	11.6579		7.31	15.4488	13.3077		7.315	26.7819	13.3271		7.305	24.3791	12.3798		7.3	27.006	12.9829		7.305	27.4942	10.701		7.305	20.8387	11.3351		7.31	23.3691	12.1505						7.305	17.8196	5.17572		7.315	18.8242
7.71	31.1158	12.0303		7.715	19.8218	10.7468		7.73	21.1537	11.2996		7.71	15.7453	12.6638		7.715	26.7508	13.4555		7.695	24.3338	13.4358		7.7	26.8336	12.8731		7.705	26.7419	10.9457		7.705	21.7645	11.4983		7.71	22.3854	12.3347						7.705	18.0189	4.97766		7.715	18.0208
8.11	30.378	12.3212		8.115	20.0176	10.6155		8.13	20.0951	11.5438		8.11	15.3143	13.0359		8.115	27.1026	13.1067		8.095	25.0652	12.9476		8.1	27.1979	13.031		8.105	25.7846	11.5714		8.105	20.7103	11.4856		8.11	22.6886	11.7571						8.105	17.9781	5.51087		8.115	18.517
8.51	31.1043	12.4769		8.515	20.7444	10.5707		8.53	21.4524	11.7444		8.51	15.3059	12.6354		8.515	27.729	13.2085		8.495	24.6954	13.001		8.5	26.7719	12.909		8.505	26.4658	11.0111		8.505	21.6336	11.1157		8.51	22.7596	12.2928						8.505	17.7109	4.98309		8.515	19.2271
8.91	29.6471	12.4982		8.915	20.4777	10.4545		8.93	21.8564	11.9905		8.91	15.3153	12.8783		8.915	26.5541	13.3132		8.895	24.6391	12.4107		8.9	26.8954	12.7914		8.905	26.7663	11.564		8.905	21.5007	11.4575		8.91	23.1203	12.6019						8.905	17.8758	5.11655		8.915	18.833
9.31	30.5432	12.2087		9.315	20.0989	10.1269		9.33	20.1279	11.6623		9.31	15.748	12.818		9.315	26.8655	12.7787		9.295	24.147	12.9424		9.305	27.2057	12.8261		9.305	26.111	11.2418		9.305	21.2308	11.5351		9.31	22.4932	12.0155						9.305	18.6037	5.38587		9.315	18.208
9.71	30.6416	12.0246		9.715	20.2767	10.2443		9.73	19.9889	11.348		9.71	15.5604	12.284		9.715	27.4108	13.2268		9.695	23.8189	12.4694		9.705	27.4594	12.5478		9.705	26.8301	10.8878		9.705	21.5699	10.9518		9.71	23.3167	12.0236						9.705	18.582	5.56643		9.715	18.7295
10.11	30.0156	12.5328		10.115	20.9603	10.2342		10.13	20.879	11.7994		10.11	15.5914	12.9083		10.115	27.0275	13.1107		10.095	23.6159	11.9392		10.105	27.3513	12.8796		10.105	27.4362	10.7752		10.105	22.3282	11.5418		10.11	23.5788	12.4649						10.105	17.3924	5.37138		10.115	19.341
10.51	30.3378	11.8333		10.515	20.2114	10.4388		10.53	20.187	11.9971		10.51	15.2302	12.3876		10.515	26.5411	12.8053		10.495	23.5384	12.3599		10.505	26.7462	12.6163		10.505	27.9442	11.0373		10.505	22	11.2067		10.51	23.212	11.8603						10.505	18.1824	5.43539		10.515	18.8894
10.915	28.0746	11.7628		10.915	20.1815	10.803		10.93	20.0217	11.8827		10.91	16.0014	12.9919		10.915	27.0061	12.8444		10.895	24.2685	12.6443		10.905	26.9858	13.0298		10.905	28.1019	11.1746		10.905	21.528	11.5365		10.91	22.6018	12.7449						10.905	17.9991	5.09179		10.915	19.1614
11.315	28.6517	12.0392		11.315	20.1161	10.4716		11.33	19.7918	11.6047		11.31	15.6395	12.5999		11.315	26.4885	13.1443		11.295	24.054	12.7161		11.305	26.879	12.6327		11.305	27.0409	11.1104		11.305	22.0884	11.3204		11.31	22.3742	12.2031						11.305	18.306	4.91848		11.315	18.299
11.715	31.9162	12.0046		11.715	20.2049	11.1553		11.73	19.5896	11.8221		11.71	16.4964	12.0122		11.715	27.8633	13.2134		11.695	24.2202	12.274		11.705	26.5381	13.0135		11.705	27.0159	11.2444		11.705	22.1024	11.2843		11.7	22.9586	11.7928						11.705	18.2095	4.98551		11.715	18.2315
12.115	29.7039	12.2578		12.115	20.4436	10.9602		12.13	19.3416	11.681		12.11	16.0548	12.6501		12.115	27.616	13.5539		12.095	23.6381	12.2195		12.105	26.3524	12.7094		12.105	26.8572	11.1366		12.105	21.8174	11.4428		12.1	22.5098	11.9507						12.105	18.9469	4.94807		12.115	18.2444
12.515	29.2664	12.2169		12.515	19.3418	10.4337		12.53	20.2456	11.8497		12.51	16.4889	12.5481		12.515	27.5466	13.0692		12.495	23.9964	12.6689		12.495	26.5124	12.7514		12.505	27.6959	11.1144		12.505	22.0547	11.6488		12.5	22.4304	11.7179						12.505	17.8459	4.92935		12.515	18.2386
12.915	30.5423	11.8786		12.915	20.5639	10.2677		12.93	20.3855	12.0422		12.91	16.4815	12.9848		12.915	27.3383	13.3656		12.895	24.7894	12.3871		12.895	26.7567	12.8914		12.905	27.9564	11.4308		12.905	22.796	12.2241		12.9	23.0771	12.2949						12.905	18.0342	5.0942		12.915	18.5496
13.315	30.7492	12.1165		13.315	21.079	10.7847		13.33	19.7807	11.8185		13.31	16.2468	12.3983		13.315	28.1371	13.1537		13.295	23.1732	12.539		13.295	26.3957	12.4731		13.305	26.6599	11.0454		13.305	22.1069	11.7759		13.3	23.1395	11.726						13.305	18.4919	5.09058		13.315	18.9407
13.715	30.119	11.8657		13.715	20.92	10.3788		13.73	20.1002	11.7686		13.71	15.9844	12.7104		13.715	27.3715	13.8804		13.695	24.3609	13.3185		13.695	26.8515	12.4327		13.705	26.3905	11.1654		13.705	21.8924	11.5893		13.7	22.5612	12.4359						13.705	18.5494	5.19565		13.715	18.5094
14.115	29.8755	12.0602		14.115	19.5489	10.5095		14.13	20.8435	11.7026		14.11	16.1431	12.7955		14.115	27.5839	13.3231		14.095	23.7325	12.539		14.095	26.1089	12.8237		14.105	26.1516	11.2492		14.105	22.1101	11.0816		14.1	23.5178	12.7193						14.105	18.2072	4.88285		14.115	18.36
14.515	29.2105	11.6848		14.515	19.3171	10.9091		14.53	20.7415	11.3121		14.51	16.1328	12.1942		14.515	27.0406	12.6932		14.495	23.1914	12.4919		14.495	26.0341	12.7041		14.505	27.2669	11.2949		14.495	21.7225	11.2569		14.5	23.6585	12.3961						14.505	19.1861	4.9221		14.515	18.9052
14.915	27.7817	12.198		14.915	19.6972	10.4987		14.93	20.3666	12.0352		14.91	15.7677	12.4512		14.915	26.7305	12.8236		14.895	23.9854	12.6265		14.895	26.1662	12.8265		14.905	26.9814	11.4433		14.895	21.214	11.788		14.9	23.3757	12.224						14.905	18.7388	5.01208		14.915	17.9055
15.315	28.4348	11.8575		15.315	19.7128	10.2443		15.33	20.0139	12.0165		15.31	16.0224	13.0351		15.315	26.7136	12.9807		15.295	23.2997	13.0529		15.295	25.6598	12.6318		15.305	26.9262	11.8106		15.295	21.0245	11.2448		15.3	23.4475	12.1127						15.305	18.0554	5.06582		15.315	18.5528
15.715	28.6979	12.0524		15.715	19.5333	10.6686		15.73	19.4266	11.6454		15.71	15.6772	12.7947		15.715	26.2788	12.8547		15.695	22.9407	11.8952		15.695	25.016	13.0327		15.705	26.1007	11.1979		15.695	21.0077	11.4669		15.7	23.7893	12.2841						15.705	17.4725	4.70592		15.715	17.7007
16.115	29.4622	12.261		16.115	19.2833	9.93245		16.13	19.3236	11.6425		16.11	16.151	12.8051		16.115	27.2528	13.0247		16.095	22.9825	12.3808		16.095	26.1652	13.2527		16.105	27.3999	10.9572		16.095	21.1271	11.006		16.1	23.0771	12.1876						16.105	18.7787	4.99155		16.115	18.8867
16.515	28.8554	11.9583		16.515	20.0293	10.3289		16.53	20.1962	11.9366		16.51	15.8896	12.6039		16.515	27.1472	13.2925		16.495	22.653	12.3793		16.495	26.9256	12.9596		16.505	27.7145	11.2148		16.495	21.2405	11.5933		16.5	23.3599	11.7942						16.505	17.7335	4.5163		16.515	18.3996
BACKGROUND CORRECTION
0	27.5004				18.7897				12.4684				4.66703				27.3776				22.1752				23.0286				24.6606				15.5402				20.373							0	19.5294				22.0408
0.395	26.2441				17.293				14.3423				4.22702				28.2963				22.3204				22.5669				24.1894				15.805				18.5241							0.395	20.0631				20.8015
0.645	0				0				0				0				0				0				0				0				0				0							0.645	0				0
0.9	8.22783				4.17597				4.54752				1.21519				6.81447				4.84209				3.46997				7.67737				4.20591				3.72007							0.9	5.82456				5.51659
1.305	12.3255				6.61271				5.09347				1.34538				9.60936				7.7372				5.90721				10.0535				5.29494				7.07005							1.305	8.07582				8.31905
1.705	14.9324				9.01263				8.0206				1.79114				10.9335				7.77231				9.0201				12.5225				6.89643				8.17771							1.705	9.53613				9.26587
2.105	15.8937				9.5325				7.57114				1.57941				11.3375				7.31822				9.58438				11.7069				7.4631				8.57654							2.105	10.3765				10.8819
2.505	15.6899				9.36349				6.58618				3.13092				12.8907				10.2412				10.5108				13.528				8.33438				8.28208							2.505	11.1448				11.953
2.905	16.3916				9.9594				7.4813				2.12902				12.8283				9.63435				10.0569				14.1984				8.66119				9.52163							2.905	11.3179				12.3137
3.305	16.4005				10.5387				7.90269				2.9891				12.1967				8.96037				12.1135				13.4003				8.42812				10.4107							3.305	10.6357				12.2467
3.705	16.5477				10.1826				7.15307				2.80167				13.1017				10.7794				11.6567				14.3382				8.85719				9.95973							3.705	11.6263				12.9983
4.105	16.8072				9.58472				8.78336				2.67868				13.8846				10.7093				12.6076				15.1839				9.04422				10.6386							4.105	12.2611				13.0524
4.505	17.3468				8.9368				8.47687				2.18935				14.2775				11.6974				12.3887				14.9873				8.89693				11.29							4.505	12.1965				13.237
4.905	17.4272				9.85225				8.81649				2.6232				13.7238				11.0894				13.0684				15.3131				9.09903				10.8337							4.905	12.6506				13.0528
5.305	17.0169				9.59288				8.32862				2.81044				13.8183				11.7945				13.8206				15.3726				9.60381				10.4128							5.305	12.9044				13.22
5.705	16.8661				10.1121				9.3847				3.19705				14.0264				11.3313				14.44				14.8324				9.63882				9.78879							5.705	13.2006				13.0943
6.105	17.4186				9.61955				8.92839				2.68543				13.3272				11.4471				13.9501				14.9613				9.55813				11.236							6.105	12.5538				13.5825
6.51	18.2386				9.49492				8.6034				2.43978				15.5869				11.571				13.7511				15.3244				9.09173				11.4994							6.51	12.9961				13.2426
6.91	19.3998				9.70883				7.94007				1.62272				13.8863				11.9812				13.5948				15.9743				9.49684				10.6214							6.91	12.688				13.2539
7.31	17.1094				9.74053				8.48249				2.14108				13.4548				11.9994				14.0232				16.7932				9.50354				11.2186							7.31	12.6439				14.0405
7.71	19.0855				9.07495				9.85414				3.08148				13.2953				10.8979				13.9606				15.7962				10.2662				10.0508							7.71	13.0412				13.2676
8.11	18.0568				9.40203				8.55129				2.27846				13.9959				12.1176				14.1669				14.2132				9.22467				10.9315							8.11	12.4673				13.721
8.51	18.6275				10.1737				9.70804				2.67056				14.5205				11.6943				13.8629				15.4548				10.5179				10.4668							8.51	12.7278				14.4897
8.91	17.1489				10.0232				9.86595				2.43697				13.2408				12.2284				14.104				15.2023				10.0432				10.5184							8.91	12.7593				13.7241
9.31	18.3346				9.97197				8.46562				2.92991				14.0868				11.2046				14.3796				14.8693				9.69565				10.4777							9.31	13.2178				13.3573
9.71	18.6171				10.0324				8.64092				3.27634				14.1841				11.3495				14.9116				15.9423				10.6181				11.2931							9.71	13.0156				13.9988
10.11	17.4828				10.7261				9.07963				2.68311				13.9168				11.6767				14.4717				16.661				10.7864				11.1139							10.11	12.021				14.6119
10.51	18.5044				9.77262				8.18991				2.84258				13.7358				11.1785				14.1298				16.9069				10.7933				11.3517							10.51	12.747				13.969
10.91	16.3118				9.37843				8.13904				3.00958				14.1618				11.6242				13.956				16.9273				9.99152				9.85685							10.91	12.9073				14.3848
11.31	16.6125				9.64451				8.18709				3.03964				13.3442				11.3379				14.2464				15.9305				10.768				10.1711							11.31	13.3875				13.4958
11.71	19.9116				9.04958				7.76742				4.48419				14.6499				11.9462				13.5246				15.7715				10.8181				11.1658							11.71	13.224				13.3353
12.11	17.4461				9.48335				7.66068				3.40469				14.0622				11.4186				13.643				15.7206				10.3746				10.5591							12.11	13.9988				13.351
12.51	17.0495				8.90808				8.39596				3.94086				14.4775				11.3274				13.7609				16.5814				10.4059				10.7124							12.51	12.9165				13.319
12.91	18.6638				10.2962				8.34333				3.49664				13.9727				12.4023				13.8652				16.5256				10.5719				10.7823							12.91	12.94				13.5397
13.31	18.6327				10.2943				7.96222				3.84845				14.9834				10.6342				13.9226				15.6144				10.331				11.4134							13.31	13.4013				14.0667
13.71	18.2533				10.5412				8.33157				3.27394				13.491				11.0424				14.4189				15.2251				10.3031				10.1253							13.71	13.3537				13.6745
14.11	17.8153				9.03947				9.14089				3.34761				14.2608				11.1934				13.2852				14.9024				11.0285				10.7985							14.11	13.3244				13.5517
14.51	17.5257				8.40798				9.42939				3.9386				14.3474				10.6995				13.33				15.972				10.4657				11.2624							14.51	14.264				14.0217
14.91	15.5837				9.1985				8.33137				3.31649				13.9069				11.3589				13.3396				15.5381				9.42608				11.1517							14.91	13.7267				12.7309
15.31	16.5772				9.46853				7.99735				2.98723				13.7328				10.2468				13.028				15.1155				9.77966				11.3348							15.31	12.9896				13.2685
15.71	16.6456				8.86477				7.78119				2.8825				13.4241				11.0455				11.9833				14.9028				9.54085				11.5052							15.71	12.7666				12.7752
16.11	17.2012				9.3508				7.68117				3.34593				14.2281				10.6016				12.9126				16.4428				10.1211				10.8896							16.11	13.7871				13.7097
16.51	16.897				9.70035				8.25965				3.28569				13.8547				10.2737				13.966				16.4996				9.6472				11.5657							16.51	13.2172				13.5434
NORMALIZATION
0	1.02338				1.04148				0.930107				1.04947				0.9835				0.996738				1.01013				1.00965				0.991551				1.04753							0	0.98652				1.02893
0.395	0.976625				0.958519				1.06989				0.950528				1.0165				1.00326				0.989875				0.990354				1.00845				0.952467							0.395	1.01348				0.971074
0.645																																												0.645
0.9	0.306183				0.231467				0.339232				0.27326				0.244799				0.217643				0.152207				0.314324				0.26836				0.191278							0.9	0.294226				0.25753
1.305	0.458671				0.366531				0.379958				0.302535				0.345202				0.347773				0.259114				0.411609				0.337846				0.363526							1.305	0.407947				0.388357
1.705	0.555682				0.499555				0.598313				0.402772				0.39277				0.349352				0.395658				0.512692				0.44003				0.420479							1.705	0.481715				0.432556
2.105	0.591453				0.52837				0.564785				0.355162				0.407281				0.328941				0.420409				0.479301				0.476187				0.440986							2.105	0.524168				0.507998
2.505	0.58387				0.519002				0.491309				0.704049				0.463078				0.460325				0.461046				0.55386				0.53178				0.425846							2.505	0.562976				0.557999
2.905	0.609982				0.552033				0.558083				0.478752				0.460836				0.433047				0.441138				0.581305				0.552632				0.489581							2.905	0.571719				0.574836
3.305	0.610314				0.584141				0.589517				0.672158				0.438148				0.402753				0.531347				0.54863				0.53776				0.535292							3.305	0.53726				0.571709
3.705	0.615791				0.564405				0.533598				0.63001				0.47066				0.484517				0.511309				0.587029				0.565138				0.512106							3.705	0.587296				0.606798
4.105	0.625447				0.531265				0.655213				0.602355				0.498782				0.481365				0.553019				0.621655				0.577071				0.547011							4.105	0.619364				0.609324
4.505	0.645527				0.495352				0.63235				0.492318				0.512897				0.525778				0.543416				0.613605				0.567673				0.580506							4.505	0.616104				0.617939
4.905	0.648521				0.546093				0.657684				0.589879				0.493005				0.49845				0.573234				0.626942				0.580568				0.557042							4.905	0.63904				0.609339
5.305	0.633253				0.531717				0.62129				0.631981				0.496401				0.530143				0.606226				0.629379				0.612776				0.535403							5.305	0.651863				0.617145
5.705	0.627641				0.560495				0.700071				0.71892				0.503877				0.509323				0.633395				0.607263				0.61501				0.503317							5.705	0.666823				0.611276
6.105	0.648201				0.533195				0.666032				0.603872				0.478761				0.514529				0.611905				0.61254				0.609861				0.577731							6.105	0.634151				0.634069
6.51	0.678717				0.526287				0.641788				0.548632				0.559935				0.520094				0.60318				0.627404				0.580102				0.591275							6.51	0.656492				0.618201
6.91	0.721928				0.538144				0.592306				0.364899				0.498844				0.538535				0.596322				0.654013				0.605951				0.546128							6.91	0.640928				0.618727
7.31	0.636692				0.539901				0.632768				0.481464				0.483344				0.53935				0.615113				0.687542				0.606378				0.576836							7.31	0.6387				0.655449
7.71	0.710231				0.503009				0.73509				0.692931				0.477612				0.489844				0.612367				0.646722				0.655037				0.516787							7.71	0.658772				0.619367
8.11	0.67195				0.521138				0.637901				0.512356				0.502781				0.544666				0.621418				0.581912				0.588585				0.562075							8.11	0.629779				0.640534
8.51	0.693187				0.56391				0.724191				0.600528				0.521627				0.525639				0.608082				0.632743				0.6711				0.538179							8.51	0.642943				0.676419
8.91	0.638165				0.555568				0.735971				0.548				0.475656				0.549645				0.618656				0.622406				0.640813				0.540833							8.91	0.644531				0.640681
9.31	0.682286				0.552729				0.63151				0.658847				0.506047				0.503629				0.630747				0.608772				0.618636				0.53874							9.31	0.667694				0.623558
9.71	0.692799				0.55608				0.644587				0.736749				0.50954				0.510141				0.654084				0.652704				0.677493				0.580666							9.71	0.657478				0.653502
10.11	0.650589				0.59453				0.677313				0.603349				0.499941				0.524846				0.634785				0.682131				0.68823				0.571451							10.11	0.607239				0.682122
10.51	0.688607				0.541679				0.610943				0.639211				0.493438				0.502456				0.619791				0.692196				0.688673				0.583678							10.51	0.643909				0.652111
10.91	0.607012				0.51983				0.607149				0.676763				0.50874				0.522489				0.612166				0.693031				0.637514				0.506817							10.91	0.652009				0.67152
11.31	0.618204				0.534578				0.610733				0.683522				0.47937				0.509619				0.624903				0.652221				0.687058				0.522975							11.31	0.676266				0.630023
11.71	0.740973				0.501602				0.579426				1.00836				0.526275				0.536962				0.593244				0.645711				0.690255				0.574119							11.71	0.668007				0.622528
12.11	0.649222				0.525646				0.571464				0.76561				0.505162				0.513246				0.598439				0.643629				0.661958				0.542924							12.11	0.707147				0.62326
12.51	0.634464				0.493759				0.626314				0.886179				0.520081				0.509148				0.60361				0.678871				0.663952				0.55081							12.51	0.652473				0.621766
12.91	0.694537				0.570702				0.622388				0.786289				0.501946				0.557461				0.608185				0.676585				0.674544				0.5544							12.91	0.65366				0.63207
13.31	0.693382				0.570595				0.593958				0.8654				0.538257				0.477987				0.610702				0.639281				0.659173				0.586852							13.31	0.676962				0.656671
13.71	0.67926				0.584281				0.621511				0.736209				0.484645				0.496338				0.632471				0.623341				0.657392				0.520619							13.71	0.674559				0.638366
14.11	0.662964				0.501042				0.681883				0.752775				0.512296				0.503125				0.582744				0.610131				0.703681				0.555232							14.11	0.673077				0.632632
14.51	0.652186				0.46604				0.703405				0.885671				0.51541				0.480924				0.584708				0.653919				0.667767				0.579087							14.51	0.720539				0.65457
14.91	0.579917				0.509857				0.621496				0.745778				0.499583				0.510564				0.585131				0.636153				0.601436				0.573396							14.91	0.693401				0.594312
15.31	0.61689				0.524824				0.596579				0.671738				0.493331				0.460574				0.571461				0.618855				0.623996				0.582811							15.31	0.656163				0.619409
15.71	0.619434				0.491359				0.580454				0.648186				0.482239				0.496476				0.525637				0.610146				0.608759				0.591571							15.71	0.644899				0.59638
16.11	0.64011				0.518299				0.572993				0.752398				0.511123				0.476525				0.566396				0.673194				0.645782				0.559916							16.11	0.696451				0.640007
16.51	0.628791				0.537674				0.616146				0.738852				0.497711				0.461786				0.612604				0.675522				0.615544				0.594682							16.51	0.667663				0.632244
MEAN
time(s)	mean	sem	stdev
0	1.00519	0.00626476	0.0280169
0.395	0.994809	0.00626476	0.0280169
0.645
0.9	0.274595	0.0109889	0.0491437
1.305	0.392629	0.0115751	0.0517654
1.705	0.475119	0.0148666	0.0664854
2.105	0.495731	0.0151357	0.0676889
2.505	0.519119	0.0133361	0.059641
2.905	0.540664	0.0110969	0.0496269
3.305	0.546771	0.0130538	0.0583782
3.705	0.559162	0.00947724	0.0423835
4.105	0.57629	0.0100949	0.0451459
4.505	0.582142	0.01014	0.0453474
4.905	0.586149	0.00995503	0.0445203
5.305	0.593855	0.00962707	0.0430536
5.705	0.600171	0.0128086	0.057282
6.105	0.597833	0.011278	0.0504368
6.51	0.605668	0.010838	0.0484692
6.91	0.600855	0.0164469	0.0735528
7.31	0.611392	0.0135451	0.0605756
7.71	0.614363	0.0166855	0.07462
8.11	0.601072	0.0121042	0.0541317
8.51	0.61903	0.0129671	0.0579908
8.91	0.608239	0.0127922	0.0572084
9.31	0.603224	0.0118763	0.0531125
9.71	0.611813	0.0135681	0.0606785
10.11	0.615363	0.0115747	0.0517638
10.51	0.610801	0.0123338	0.0551583
10.91	0.603999	0.012808	0.0572792
11.31	0.604963	0.013617	0.0608972
11.71	0.604596	0.0239886	0.10728
12.11	0.603936	0.0151548	0.0677742
12.51	0.603234	0.0191119	0.0854709
12.91	0.611332	0.0151632	0.0678121
13.31	0.609001	0.0175642	0.0785495
13.71	0.604432	0.0145106	0.0648934
14.11	0.6023	0.0149856	0.0670176
14.51	0.610047	0.0208776	0.0933675
14.91	0.586646	0.0140804	0.0629697
15.31	0.590439	0.0124545	0.0556983
15.71	0.576373	0.0124613	0.0557285
16.11	0.589427	0.015632	0.0699084
16.51	0.594677	0.0139305	0.0622993
min	0.306183				0.231467				0.339232				0.27326				0.244799				0.217643				0.152207				0.314324				0.26836				0.191278								0.294226				0.25753
rec	0.659226				0.533456				0.637013				0.689767				0.503127				0.510211				0.606152				0.644248				0.644453				0.557997								0.660811				0.635421
REC-MIN	0.353043				0.301989				0.297781				0.416507				0.258328				0.292568				0.453945				0.329923				0.376093				0.366719								0.366585				0.377891
MEAN(REC-MIN)	0.333191
IMM	1.60386				15.8332				17.0058				-16.0841				28.0018				18.4589				-26.5182				8.0476				-4.82017				-2.20759								-2.17042				-5.32134
MEAN(IMM)	7.13702
STDEV(IMM)	14.0393
SEM(IMM)	3.13928
MEAN FLUROSCENT		21.5684
STDEV		6.54273
SEM		1.463
[truncated: 25 more columns]

## Sheet: siRBX1 4J 5hr
cell1				cell2				cell3				cell4				cell5				cell6				cell7				cell8				cell9				cell10								cell1				cell2
Channel.001				Channel.001				Channel.001				Channel.001				Channel.001				Channel.001				Channel.001				Channel.001				Channel.001				Channel.001								Channel.001				Channel.001
Axis [s]	ROI1 []	ROI2 []		Axis [s]	ROI1 []	ROI2 []		Axis [s]	ROI1 []	ROI2 []		Axis [s]	ROI1 []	ROI2 []		Axis [s]	ROI1 []	ROI2 []		Axis [s]	ROI1 []	ROI2 []		Axis [s]	ROI1 []	ROI2 []		Axis [s]	ROI1 []	ROI2 []		Axis [s]	ROI1 []	ROI2 []		Axis [s]	ROI1 []	ROI2 []						Axis [s]	ROI1 []	ROI2 []		Axis [s]	ROI1 []
0	108.295	11.1938		0	90.3428	10.5266		0	76.7866	10.0543		0	66.2149	13.4683		0	93.4672	10.6007		0	77.6661	12.9191		0	87.3888	11.7626		0	78.6638	10.9237		0	86.2875	9.9669		0	70.6951	11.8624						0	40.0868	6.7892		0	35.8291
0.395	107.089	11.1573		0.395	89.1332	9.84402		0.405	75.482	9.92029		0.395	64.2712	12.6204		0.395	91.5345	11.2648		0.395	76.9867	13.0904		0.395	86.1543	11.2778		0.395	77.0216	10.65		0.405	83.7564	10.2046		0.395	68.5514	11.5122						0.405	38.2318	6.77108		0.405	34.8325
0.65				0.65				0.655				0.645				0.645				0.645				0.645				0.65				0.685				0.645								0.655				0.66
0.9	38.19	10.2735		0.9	31.4852	10.063		0.91	25.5554	9.62112		0.9	27.2675	14.0245		0.9	31.27	10.1587		0.9	27.6134	10.8705		0.9	30.1517	10.246		0.905	29.7546	10.4401		0.94	34.3606	10.2414		0.9	26.7809	11.5937						0.91	13.3801	5.05359		0.91	12.0637
1.295	47.8004	10.4053		1.305	39.6012	9.99891		1.305	31.5696	9.27019		1.295	31.2517	14.6561		1.305	38.3195	10.3442		1.305	33.0246	11.251		1.305	37.6752	10.3786		1.315	36.8834	10.827		1.335	41.2763	9.59678		1.305	32.4874	11.7878						1.305	16.0456	5.43144		1.305	14.6788
1.695	51.4809	10.34		1.705	42.9797	10.1973		1.705	34.9415	9.39441		1.695	35.0082	14.2679		1.705	43.166	10.6015		1.705	36.6583	11.1336		1.705	41.817	10.2285		1.715	41.8044	10.5855		1.735	45.9638	10.2078		1.705	34.8786	11.4582						1.705	18.0924	5.19346		1.715	17.0593
2.105	53.2687	10.268		2.105	45.879	9.88424		2.115	37.6536	9.67547		2.105	35.5605	14.2612		2.105	45.178	10.0109		2.105	37.1577	11.851		2.105	45.6896	10.1831		2.115	43.1792	10.5612		2.145	46.9734	10.0726		2.105	36.3297	11.8009						2.115	19.7289	5.31284		2.115	17.2148
2.505	55.0657	10.3101		2.505	49.6997	10.0043		2.515	38.732	9.45445		2.505	34.7458	14.1402		2.505	46.0695	10.7168		2.505	38.2046	11.3739		2.505	48.2183	9.96694		2.515	46.694	10.4901		2.545	49.1414	9.84092		2.505	36.812	11.4693						2.515	20.615	5.5063		2.515	18.4276
2.905	57.2938	10.3599		2.905	49.7745	10.0527		2.915	39.7431	9.89441		2.905	35.3352	14.4094		2.905	46.871	10.4812		2.905	41.2541	11.8083		2.905	45.982	10.4174		2.915	46.3444	10.7743		2.945	49.5839	9.97103		2.905	36.3994	11.734						2.915	21.2866	5.53428		2.915	17.8977
3.305	59.5206	10.9745		3.305	50.7835	9.85815		3.315	40.2306	9.88147		3.305	35.8031	14.2249		3.305	47.2862	10.0593		3.305	40.2072	11.464		3.305	46.1699	10.7549		3.315	48.1222	10.6349		3.345	49.9058	10.4478		3.305	36.7563	11.9355						3.315	21.6774	5.5528		3.315	18.1276
3.705	60.8255	10.2237		3.705	49.8816	10.0065		3.715	40.8478	9.86335		3.705	36.3738	13.7976		3.705	48.0195	10.3216		3.705	40.0107	11.4101		3.705	48.9438	10.7104		3.715	47.7087	10.9395		3.745	49.6023	9.82713		3.705	38.3106	11.4406						3.715	22.0586	5.37155		3.72	18.9057
4.105	62.3863	10.3555		4.105	50.2795	9.9375		4.115	41.49	9.65269		4.105	36.9345	13.9385		4.105	48.5598	10.4018		4.105	40.4774	11.8332		4.105	49.0191	10.3821		4.115	50.1412	10.6816		4.145	50.2613	9.99034		4.105	38.6289	11.6176						4.115	21.4282	5.56422		4.12	18.4328
4.505	63.0286	10.3355		4.505	51.1867	9.69402		4.515	42.8549	9.85352		4.505	34.2438	13.8664		4.505	48.9758	9.62406		4.505	40.0041	11.5117		4.505	50.619	11.0868		4.515	49.8077	10.598		4.545	50.3524	10.0713		4.505	38.6957	11.1618						4.515	22.4345	5.55398		4.52	19.054
4.905	62.9749	10.3223		4.905	50.4978	9.99022		4.915	42.3884	9.55331		4.905	35.6645	14.1382		4.905	49.9068	10.66		4.905	40.7526	12.077		4.905	49.0014	10.9015		4.915	49.6393	10.8033		4.945	50.1361	9.79954		4.905	39.0083	11.6788						4.915	22.5937	5.25453		4.92	19.2872
5.305	63.8503	10.8383		5.305	50.2685	10.4174		5.315	42.1839	9.18892		5.305	36.6769	13.9815		5.305	50.5267	10.523		5.305	40.3542	11.6516		5.305	49.0666	10.7238		5.315	49.8611	10.8934		5.345	50.8001	9.53195		5.305	38.3549	11.8579						5.315	21.204	5.53861		5.32	18.7615
5.705	64.5976	10.6024		5.705	51.5904	10.0217		5.715	41.3537	9.69255		5.705	36.834	14.0245		5.705	51.735	10.1111		5.705	41.9986	11.9624		5.705	49.5883	11.0121		5.715	48.1953	10.7184		5.745	51.0075	9.99632		5.705	39.1489	11.4546						5.715	22.0642	5.18597		5.72	18.9612
6.105	65.4146	10.6035		6.105	52.0247	10.1609		6.115	43.0203	9.45652		6.105	37.0711	13.7738		6.105	52.0078	10.1437		6.105	41.9905	12.0225		6.105	50.0298	10.9975		6.115	49.2405	10.9849		6.145	50.6984	10.2244		6.105	38.3786	11.3033						6.115	21.6313	5.53507		6.12	18.9276
6.505	63.7321	10.4086		6.505	52.5569	10.0473		6.515	43.1189	9.56884		6.505	37.4916	13.8684		6.505	51.8312	9.73434		6.505	41.3079	12.2436		6.505	48.0811	10.9933		6.515	49.4322	10.5421		6.545	50.3364	9.75264		6.505	38.0026	11.8272						6.515	22.2378	5.28172		6.52	18.57
6.905	64.8973	10.505		6.905	51.9107	10.1359		6.915	41.4509	9.62888		6.905	36.1648	14.4266		6.905	50.9452	10.4862		6.905	41.1065	11.8827		6.905	49.9325	10.7216		6.915	50.5285	10.702		6.945	50.1154	9.75448		6.905	38.048	11.3869						6.915	21.7479	5.28329		6.92	19.0229
7.305	63.8818	10.3223		7.305	51.8353	9.82609		7.315	41.7065	9.56988		7.305	35.9652	13.8955		7.305	50.968	10.1637		7.305	40.7737	12.4113		7.305	51.5026	10.5124		7.315	48.886	11.0336		7.345	51.1739	9.60184		7.305	38.3906	11.5337						7.315	22.2161	5.28132		7.32	18.6479
7.705	63.8614	10.7774		7.705	52.5514	9.8625		7.715	41.2669	9.69617		7.705	36.1161	14.0403		7.705	51.3151	10.4244		7.705	41.6117	11.9849		7.705	51.2944	10.3318		7.715	51.1019	10.8691		7.745	50.7355	9.57057		7.705	39.0611	11.0516						7.705	21.3803	5.25808		7.72	18.9114
8.105	65.9113	11.1971		8.105	52.1279	10.4092		8.115	42.7038	9.94203		8.105	35.9943	14.6098		8.105	51.686	9.84461		8.105	39.9925	12.0827		8.105	52.3356	10.4282		8.115	51.7208	10.7013		8.145	49.4778	9.73011		8.105	38.6917	11.4782						8.105	22.9251	5.20804		8.12	18.9509
8.505	66.2151	10.5714		8.505	50.6384	10.5658		8.515	43.5416	9.55642		8.505	36.2194	14.1243		8.505	51.9419	10.8956		8.505	41.1973	11.76		8.505	50.9401	10.6653		8.515	51.1992	10.6336		8.545	49.0669	9.78161		8.505	38.2037	11.5454						8.505	21.8383	5.36091		8.52	19.2886
8.905	65.2378	10.6357		8.905	51.6303	10.4554		8.915	43.3098	9.45342		8.905	35.752	13.9517		8.905	52.9697	11.3275		8.905	40.0637	12.1093		8.905	50.8975	10.5079		8.915	51.2041	10.5145		8.945	51.2365	9.75724		8.905	37.9457	11.1842						8.905	22.0814	5.16627		8.92	18.948
9.305	64.9472	10.8859		9.305	50.8318	9.95435		9.315	42.5957	10.1781		9.305	35.8975	13.8975		9.305	52.2734	10.1888		9.305	39.6678	11.7102		9.305	50.7632	11.0588		9.315	51.1583	10.802		9.345	50.5115	9.61563		9.305	38.0009	11.6513						9.305	21.5412	5.21237		9.32	19.3436
9.705	65.431	10.4596		9.705	51.9918	10.3364		9.715	43.4149	9.56108		9.705	36.645	13.6991		9.705	52.745	10.1404		9.705	40.4144	12.0018		9.705	51.6213	10.6341		9.715	50.2523	10.4553		9.745	50.6028	9.90621		9.705	39.8729	11.2537						9.705	22.0376	5.16745		9.72	18.8687
10.105	62.7803	10.8383		10.105	51.9634	10.2255		10.115	43.1237	9.59161		10.105	36.7139	13.287		10.105	51.4588	10.0627		10.105	40.3449	11.4489		10.105	49.4378	10.6224		10.115	50.5967	11.1684		10.145	51.7332	9.87724		10.105	38.8997	11.8096						10.105	22.0893	5.45469		10.12	18.608
10.505	64.5696	11.2514		10.505	51.0895	10.3674		10.515	42.5888	9.55642		10.505	36.2379	14.0284		10.505	50.983	9.96241		10.505	38.9239	12.0936		10.505	50.0263	10.8706		10.515	51.4607	10.8533		10.545	51.1361	10.5085		10.505	38.4554	11.3421						10.505	21.757	5.61072		10.52	18.9949
10.905	62.9326	10.7364		10.905	51.653	9.97337		10.915	43.0036	9.53934		10.905	36.1583	13.5959		10.905	51.2636	10.5472		10.905	38.6233	11.9837		10.905	49.4818	10.8563		10.915	49.0967	10.2592		10.945	51.7999	9.97885		10.905	38.7194	11.7752						10.905	21.8013	5.06422		10.92	18.5225
11.305	64.731	10.3134		11.305	52.4321	10.2228		11.315	43.3798	9.92857		11.305	36.3224	13.297		11.305	51.2806	10.4511		11.305	40.138	11.3526		11.305	51.0046	10.6977		11.315	51.0731	10.577		11.345	51.4332	9.7246		11.305	38.7629	11.9636						11.305	21.4711	5.21001		11.32	18.8242
11.705	63.0493	10.6921		11.705	51.5298	9.93804		11.715	41.6789	9.72619		11.705	36.9138	13.7718		11.705	50.9338	10.1504		11.705	39.4384	12.1043		11.705	49.9899	10.6338		11.715	49.401	10.9599		11.745	50.9529	10.2074		11.705	38.8766	11.4612						11.705	22.2861	5.26872		11.72	18.2969
12.105	65.0832	11.4109		12.105	52.058	10.025		12.115	42.7556	9.62319		12.105	36.0324	13.543		12.105	50.0648	10.2932		12.105	38.7679	12.0679		12.105	49.3969	10.7432		12.115	50.4479	10.8599		12.145	50.5613	10.029		12.105	39.9131	12.1448						12.105	22.6848	5.3747		12.12	18.6893
12.505	64.9988	10.8583		12.505	52.0886	10.2049		12.515	41.4962	9.78313		12.505	35.523	13.4808		12.505	51.7239	10.8287		12.505	40.5593	12.5633		12.505	51.1442	10.9247		12.515	50.3847	10.5132		12.545	50.1252	9.84598		12.505	38.3597	11.5767						12.505	22.8063	5.20922		12.52	18.4632
12.905	63.4459	10.7575		12.905	52.5939	10.6277		12.915	42.4015	9.72464		12.905	35.8822	13.9292		12.905	51.7439	10.3442		12.905	39.3562	12.08		12.905	50.6986	10.7359		12.915	50.9633	10.6257		12.945	49.8306	9.74851		12.905	38.8266	11.7197						12.905	21.43	5.33964		12.92	19.478
13.305	65.1459	10.4529		13.305	51.7504	10.5174		13.315	41.1553	9.75983		13.305	35.7959	13.4663		13.305	51.1424	10.4762		13.305	40.0645	12.1372		13.305	50.1248	11.0045		13.315	51.7071	10.8263		13.345	49.3107	9.66023		13.305	38.1143	11.6424						13.305	21.8063	5.37076		13.32	18.5615
13.705	63.5804	10.546		13.705	50.5115	10.0185		13.715	40.306	9.72826		13.705	35.3249	13.5291		13.705	52.2383	10.5196		13.705	38.9361	12.1778		13.705	50.2942	10.9777		13.715	48.9833	10.5671		13.745	50.593	10.1439		13.705	37.5906	11.523						13.705	21.9716	5.08865		13.72	18.0746
14.105	63.1456	11.0332		14.105	51.5886	10.0136		14.115	41.976	9.96894		14.105	35.1117	13.2672		14.105	50.8237	10.3509		14.105	39.7752	12.1452		14.105	49.4658	11.1338		14.115	49.3391	11.1408		14.145	50.112	10.12		14.105	38.7483	11.6012						14.105	20.9045	5.07526		14.12	18.3117
14.505	64.0922	11.2724		14.505	50.4006	10.3065		14.515	42.0776	9.86905		14.505	36.7658	13.9067		14.505	49.609	10.1086		14.505	40.1117	12.1686		14.505	50.2571	10.8919		14.515	50.9984	10.4816		14.545	49.7104	9.88598		14.505	38.2311	11.7749						14.505	21.0644	5.33255		14.52	18.6062
14.905	64.8194	11.0022		14.905	51.9378	10.0717		14.915	41.2956	9.86853		14.905	34.5988	14.0132		14.905	49.5943	10.0952		14.905	39.4983	11.9452		14.905	49.3306	10.3678		14.915	50.7461	10.4704		14.945	49.9071	9.83126		14.905	38.6734	11.8251						14.905	21.479	5.65918		14.92	18.3956
15.305	64.904	10.2049		15.305	51.0584	9.76793		15.315	40.0815	9.58075		15.305	34.9373	13.5754		15.305	50.2016	10.8764		15.305	38.7905	12.1476		15.305	50.0339	10.5807		15.315	50.5839	10.8632		15.345	48.974	9.77011		15.305	36.7586	11.809						15.305	21.7338	5.355		15.32	18.6614
15.705	63.2632	10.5581		15.705	52.0818	10.1511		15.715	40.0065	9.22516		15.705	34.6183	12.6759		15.71	50.7561	10.6015		15.705	38.515	11.9369		15.705	49.7794	11.1027		15.715	50.5937	10.5671		15.745	49.1662	9.85379		15.705	36.206	11.4848						15.705	22.0004	5.44405		15.72	19.0516
16.105	63.5436	11.6966		16.105	51.903	9.65652		16.115	40.0853	9.03778		16.105	34.4785	13.1065		16.11	48.9319	10.3133		16.105	39.2182	12.1055		16.105	48.3225	10.87		16.115	51.1068	10.6618		16.145	49.0446	10.0391		16.105	38.6457	11.6618						16.105	21.3145	5.16667		16.12	18.5684
16.5	65.1284	11.979		16.505	50.1876	9.85326		16.515	40.3813	9.68271		16.505	34.1302	13.0284		16.51	49.0437	10.6901		16.505	38.252	12.5268		16.505	49.8086	10.7549		16.515	50.4145	10.4921		16.545	49.1527	9.83448		16.505	37.1534	11.5872						16.505	21.8306	5.44366		16.52	18.5178
BACKGROUND CORRECTION
0	97.1009				79.8162				66.7322				52.7467				82.8665				64.747				75.6263				67.7401				76.3206				58.8328							0	33.2976				30.951
0.395	95.932				79.2891				65.5617				51.6509				80.2697				63.8963				74.8765				66.3716				73.5518				57.0392							0.395	31.4607				29.9217
0.645	0				0				0				0				0				0				0				0				0				0							0.645	0				0
0.9	27.9164				21.4222				15.9343				13.2431				21.1113				16.7429				19.9057				19.3145				24.1192				15.1871							0.9	8.3265				7.42959
1.305	37.3951				29.6023				22.2994				16.5956				27.9753				21.7736				27.2966				26.0564				31.6796				20.6997							1.305	10.6142				10.0604
1.705	41.1409				32.7824				25.5471				20.7403				32.5645				25.5246				31.5885				31.2189				35.756				23.4204							1.705	12.8989				12.3494
2.105	43.0008				35.9947				27.9782				21.2993				35.1671				25.3067				35.5065				32.618				36.9007				24.5288							2.105	14.416				12.3623
2.505	44.7556				39.6954				29.2776				20.6056				35.3527				26.8306				38.2514				36.2038				39.3004				25.3427							2.505	15.1087				13.7479
2.905	46.9339				39.7218				29.8487				20.9258				36.3898				29.4458				35.5647				35.57				39.6128				24.6654							2.905	15.7523				13.1468
3.305	48.546				40.9254				30.3491				21.5782				37.2268				28.7432				35.415				37.4873				39.4579				24.8208							3.305	16.1246				13.3877
3.705	50.6018				39.8751				30.9845				22.5761				37.6978				28.6006				38.2334				36.7692				39.7752				26.87							3.705	16.6871				14.0624
4.105	52.0309				40.342				31.8373				22.996				38.158				28.6442				38.637				39.4596				40.271				27.0112							4.105	15.864				13.6776
4.505	52.693				41.4927				33.0014				20.3774				39.3517				28.4923				39.5322				39.2096				40.2811				27.5339							4.505	16.8805				14
4.905	52.6526				40.5076				32.8351				21.5263				39.2469				28.6756				38.1				38.836				40.3366				27.3295							4.905	17.3392				14.3975
5.305	53.012				39.8511				32.995				22.6954				40.0037				28.7026				38.3428				38.9677				41.2682				26.4969							5.305	15.6654				14.0025
5.705	53.9952				41.5686				31.6611				22.8095				41.6239				30.0362				38.5762				37.4769				41.0112				27.6942							5.705	16.8782				14.3245
6.105	54.8111				41.8638				33.5638				23.2973				41.8641				29.9679				39.0324				38.2556				40.474				27.0753							6.105	16.0963				14.2291
6.51	53.3235				42.5096				33.5501				23.6232				42.0969				29.0643				37.0877				38.8901				40.5838				26.1754							6.51	16.9561				13.7225
6.91	54.3923				41.7748				31.822				21.7382				40.459				29.2238				39.211				39.8265				40.3609				26.6611							6.91	16.4646				14.1762
7.31	53.5596				42.0092				32.1366				22.0697				40.8043				28.3625				40.9902				37.8524				41.5721				26.8568							7.31	16.9348				14.0951
7.71	53.084				42.6889				31.5708				22.0758				40.8907				29.6268				40.9626				40.2328				41.1649				28.0095							7.71	16.1222				14.3658
8.11	54.7142				41.7186				32.7618				21.3845				41.8414				27.9098				41.9074				41.0195				39.7477				27.2135							8.11	17.717				14.1264
8.51	55.6436				40.0727				33.9852				22.095				41.0463				29.4373				40.2748				40.5657				39.2853				26.6583							8.51	16.4773				14.4867
8.91	54.6022				41.1749				33.8564				21.8003				41.6422				27.9543				40.3896				40.6897				41.4793				26.7615							8.91	16.9152				14.1357
9.31	54.0612				40.8774				32.4177				22				42.0846				27.9576				39.7044				40.3563				40.8959				26.3495							9.31	16.3288				14.6639
9.71	54.9714				41.6554				33.8538				22.9459				42.6046				28.4126				40.9872				39.797				40.6966				28.6191							9.71	16.8701				14.1277
10.11	51.942				41.7379				33.5321				23.4269				41.3962				28.896				38.8154				39.4282				41.856				27.0902							10.11	16.6346				13.8521
10.51	53.3182				40.7221				33.0324				22.2095				41.0206				26.8303				39.1557				40.6074				40.6276				27.1133							10.51	16.1463				14.2366
10.91	52.1962				41.6796				33.4642				22.5625				40.7164				26.6396				38.6254				38.8374				41.8211				26.9442							10.91	16.7371				13.6942
11.31	54.4176				42.2093				33.4512				23.0254				40.8295				28.7854				40.3069				40.4961				41.7086				26.7993							11.31	16.2611				13.9767
11.71	52.3572				41.5917				31.9527				23.142				40.7834				27.3341				39.356				38.4412				40.7455				27.4154							11.71	17.0174				13.4961
12.11	53.6723				42.033				33.1325				22.4894				39.7716				26.7001				38.6538				39.588				40.5324				27.7684							12.11	17.3101				14.0498
12.51	54.1406				41.8837				31.7131				22.0422				40.8951				27.9961				40.2195				39.8715				40.2792				26.783							12.51	17.597				13.3609
12.91	52.6884				41.9662				32.6769				21.9529				41.3997				27.2762				39.9628				40.3376				40.0821				27.1069							12.91	16.0903				14.6834
13.31	54.693				41.233				31.3955				22.3297				40.6662				27.9273				39.1203				40.8808				39.6505				26.4719							13.31	16.4355				13.8925
13.71	53.0344				40.493				30.5778				21.7958				41.7187				26.7583				39.3164				38.4162				40.4491				26.0676							13.71	16.8829				13.4696
14.11	52.1124				41.575				32.007				21.8445				40.4728				27.63				38.332				38.1983				39.992				27.1471							14.11	15.8292				13.6029
14.51	52.8198				40.0941				32.2085				22.8591				39.5004				27.9431				39.3652				40.5168				39.8245				26.4562							14.51	15.7319				13.8326
14.91	53.8172				41.8661				31.427				20.5856				39.499				27.5531				38.9629				40.2757				40.0759				26.8484							14.91	15.8198				13.622
15.31	54.6991				41.2905				30.5008				21.3619				39.3253				26.643				39.4531				39.7207				39.2039				24.9496							15.31	16.3788				13.6522
15.71	52.7051				41.9307				30.7813				21.9424				40.1546				26.5782				38.6767				40.0266				39.3124				24.7212							15.71	16.5564				14.0853
16.11	51.8471				42.2465				31.0475				21.372				38.6186				27.1127				37.4525				40.445				39.0055				26.9839							16.11	16.1479				13.3347
16.51	53.1494				40.3343				30.6986				21.1017				38.3536				25.7252				39.0537				39.9224				39.3183				25.5663							16.51	16.387				13.6875
NORMALIZATION
0	1.00606				1.00331				1.00885				1.0105				1.01592				1.00661				1.00498				1.0102				1.01847				1.01548							0	1.02837				1.01691
0.395	0.993945				0.996687				0.991152				0.989504				0.984082				0.993387				0.995018				0.989796				0.981526				0.984521							0.395	0.971634				0.983093
0.645																																												0.645
0.9	0.28924				0.269283				0.240892				0.253705				0.258818				0.2603				0.264522				0.288035				0.321863				0.262136							0.9	0.257156				0.244102
1.305	0.387448				0.372109				0.337119				0.317932				0.342969				0.338512				0.362739				0.388577				0.422754				0.357285							1.305	0.32781				0.330539
1.705	0.426258				0.412085				0.386217				0.397333				0.399231				0.396828				0.419773				0.465565				0.477152				0.404246							1.705	0.398372				0.405744
2.105	0.445528				0.452464				0.42297				0.408042				0.431138				0.39344				0.471839				0.486431				0.492428				0.423378							2.105	0.445225				0.406169
2.505	0.463709				0.498983				0.442614				0.394752				0.433414				0.417132				0.508314				0.539905				0.524452				0.437427							2.505	0.466618				0.451694
2.905	0.486279				0.499314				0.451248				0.400888				0.446127				0.457789				0.472612				0.530453				0.528621				0.425735							2.905	0.486495				0.431944
3.305	0.502982				0.514444				0.458813				0.413386				0.45639				0.446866				0.470623				0.559046				0.526554				0.428417							3.305	0.497994				0.43986
3.705	0.524282				0.501241				0.468419				0.432503				0.462164				0.44465				0.508076				0.548337				0.530787				0.463787							3.705	0.515365				0.462025
4.105	0.539088				0.507111				0.481311				0.440548				0.467805				0.445328				0.51344				0.588459				0.537403				0.466226							4.105	0.489944				0.449383
4.505	0.545949				0.521575				0.49891				0.390381				0.48244				0.442967				0.525335				0.584731				0.537539				0.475247							4.505	0.521338				0.459975
4.905	0.54553				0.509192				0.496396				0.412391				0.481155				0.445815				0.506303				0.579158				0.538279				0.471719							4.905	0.535505				0.473037
5.305	0.549253				0.50094				0.498814				0.434788				0.490434				0.446236				0.50953				0.581122				0.550711				0.457349							5.305	0.483812				0.460057
5.705	0.55944				0.52253				0.478648				0.436974				0.510296				0.466968				0.512631				0.55889				0.547281				0.478014							5.705	0.521269				0.470636
6.105	0.567894				0.52624				0.507412				0.44632				0.513241				0.465907				0.518693				0.570504				0.540113				0.467331							6.105	0.497118				0.467505
6.51	0.552481				0.534358				0.507205				0.452563				0.516095				0.451859				0.492851				0.579965				0.541578				0.451799							6.51	0.523673				0.450859
6.91	0.563555				0.525122				0.48108				0.41645				0.496015				0.454339				0.521067				0.59393				0.538604				0.460183							6.91	0.508493				0.465765
7.31	0.554927				0.528068				0.485837				0.4228				0.500248				0.440947				0.54471				0.564491				0.554766				0.463561							7.31	0.523015				0.4631
7.71	0.549999				0.536611				0.477282				0.422917				0.501307				0.460604				0.544343				0.599989				0.549333				0.483456							7.71	0.49792				0.471995
8.11	0.566889				0.524415				0.495288				0.409675				0.512963				0.43391				0.556899				0.611721				0.53042				0.469717							8.11	0.547174				0.46413
8.51	0.576519				0.503725				0.513783				0.423286				0.503215				0.457658				0.535203				0.604953				0.52425				0.460135							8.51	0.508888				0.475965
8.91	0.565729				0.51758				0.511835				0.417639				0.510521				0.434602				0.536729				0.606802				0.553528				0.461916							8.91	0.522409				0.464436
9.31	0.560125				0.513841				0.490086				0.421466				0.515944				0.434653				0.527623				0.601831				0.545742				0.454804							9.31	0.5043				0.481788
9.71	0.569555				0.523621				0.511797				0.439588				0.52232				0.441726				0.54467				0.593491				0.543083				0.493979							9.71	0.521018				0.464171
10.11	0.538167				0.524657				0.506934				0.448802				0.507505				0.449243				0.515809				0.587991				0.558555				0.467588							10.11	0.513743				0.455115
10.51	0.552426				0.511889				0.499379				0.425479				0.5029				0.417127				0.520332				0.605575				0.542163				0.467988							10.51	0.498665				0.467751
10.91	0.540801				0.523925				0.505907				0.432241				0.499171				0.414162				0.513285				0.57918				0.558089				0.465069							10.91	0.51691				0.449929
11.31	0.563816				0.530583				0.505711				0.44111				0.500557				0.447523				0.53563				0.603916				0.556588				0.462567							11.31	0.50221				0.459209
11.71	0.542469				0.52282				0.483057				0.443343				0.499993				0.424959				0.522994				0.573271				0.543736				0.473201							11.71	0.525567				0.443421
12.11	0.556095				0.528367				0.500891				0.430841				0.487587				0.415103				0.513662				0.590374				0.540892				0.479294							12.11	0.534606				0.461613
12.51	0.560947				0.526491				0.479434				0.422273				0.501362				0.435251				0.534469				0.594601				0.537513				0.462286							12.51	0.543469				0.438979
12.91	0.545901				0.527527				0.494005				0.420564				0.507548				0.424059				0.531057				0.601553				0.534883				0.467876							12.91	0.496935				0.48243
13.31	0.56667				0.518311				0.474632				0.427782				0.498555				0.434183				0.519862				0.609652				0.529123				0.456916							13.31	0.507595				0.456446
13.71	0.549486				0.509009				0.46227				0.417553				0.511458				0.416007				0.522467				0.572898				0.53978				0.449938							13.71	0.521414				0.442549
14.11	0.539933				0.52261				0.483877				0.418486				0.496184				0.42956				0.509386				0.569649				0.53368				0.468571							14.11	0.488871				0.446929
14.51	0.547262				0.503994				0.486923				0.437923				0.484263				0.434428				0.523116				0.604224				0.531445				0.456646							14.51	0.485865				0.454478
14.91	0.557596				0.526269				0.475109				0.394369				0.484246				0.428364				0.517769				0.600628				0.5348				0.463414							14.91	0.48858				0.447557
15.31	0.566734				0.519033				0.461106				0.409241				0.482116				0.414214				0.524285				0.592353				0.523164				0.430641							15.31	0.505843				0.448549
15.71	0.546073				0.527081				0.465347				0.420362				0.492283				0.413207				0.513967				0.596914				0.524611				0.426699							15.71	0.511329				0.46278
16.11	0.537183				0.53105				0.469371				0.409435				0.473452				0.421517				0.497699				0.603153				0.520516				0.465754							16.11	0.498712				0.438118
16.51	0.550677				0.507014				0.464096				0.404258				0.470204				0.399946				0.518977				0.59536				0.52469				0.441285							16.51	0.506097				0.44971
MEAN
time(s)	mean	sem	stdev
0	1.01165	0.00188056	0.00841011
0.395	0.988354	0.00188056	0.00841011
0.645
0.9	0.259628	0.00810909	0.0362649
1.305	0.35149	0.00966813	0.0432372
1.705	0.402277	0.0106915	0.047814
2.105	0.4286	0.0108399	0.0484773
2.505	0.445909	0.0144593	0.0646639
2.905	0.456576	0.0120987	0.0541072
3.305	0.468154	0.0126283	0.0564755
3.705	0.477057	0.0117638	0.0526093
4.105	0.486469	0.0136407	0.0610031
4.505	0.485545	0.0137238	0.0613747
4.905	0.484576	0.0127506	0.0570223
5.305	0.488099	0.0117574	0.0525809
5.705	0.496574	0.0121446	0.0543123
6.105	0.497083	0.0115203	0.0515206
6.51	0.49394	0.0128715	0.0575632
6.91	0.491905	0.0135452	0.0605759
7.31	0.491855	0.0136746	0.0611548
7.71	0.495905	0.0144542	0.0646413
8.11	0.501441	0.0146067	0.0653233
8.51	0.494479	0.0146956	0.0657206
8.91	0.494887	0.0144616	0.0646741
9.31	0.492786	0.013614	0.0608836
9.71	0.495176	0.0146643	0.065581
10.11	0.491831	0.0130017	0.0581456
10.51	0.487856	0.0141402	0.063237
10.91	0.483971	0.0144775	0.0647455
11.31	0.495074	0.0126899	0.0567511
11.71	0.48568	0.0136201	0.0609109
12.11	0.486461	0.0143781	0.0643008
12.51	0.489027	0.0151853	0.0679109
12.91	0.485596	0.0139763	0.0625038
13.31	0.486971	0.013243	0.0592245
13.71	0.475907	0.0139273	0.0622847
14.11	0.478321	0.0128002	0.0572441
14.51	0.480034	0.0131338	0.058736
14.91	0.475653	0.0136067	0.0608512
15.31	0.474535	0.0143175	0.0640296
15.71	0.473386	0.0135116	0.0604256
16.11	0.472386	0.0146204	0.0653843
16.51	0.472716	0.0135743	0.060706
min	0.28924				0.269283				0.240892				0.253705				0.258818				0.2603				0.264522				0.288035				0.321863				0.262136								0.257156				0.244102
rec	0.555334				0.522027				0.488511				0.425491				0.500055				0.434358				0.523935				0.591709				0.53939				0.462522								0.511489				0.458783
REC-MIN	0.266094				0.252743				0.247619				0.171786				0.241237				0.174058				0.259413				0.303674				0.217527				0.200386								0.254332				0.21468
MEAN(REC-MIN)	0.227566
IMM	25.8375				29.5583				30.9866				52.1218				32.7652				51.4885				27.6995				15.3635				39.3733				44.1507								29.1154				40.1668
MEAN(IMM)	36.5754	TO CTRL
STDEV(IMM)	12.5581
SEM(IMM)	2.80808
MEAN FLUROSCENT		51.1347
STDEV		23.0681
SEM		5.15818
[truncated: 25 more columns]

## Sheet: siRBX1 0J
cell1				cell2				cell3				cell4				cell5				cell6				cell7				cell8				cell9				cell10								cell1				cell2
Channel.001				Channel.001				Channel.001				Channel.001				Channel.001				Channel.001				Channel.001				Channel.001				Channel.001				Channel.001								Channel.001				Channel.001
Axis [s]	ROI1 []	ROI2 []		Axis [s]	ROI1 []	ROI2 []		Axis [s]	ROI1 []	ROI2 []		Axis [s]	ROI1 []	ROI2 []		Axis [s]	ROI1 []	ROI2 []		Axis [s]	ROI1 []	ROI2 []		Axis [s]	ROI1 []	ROI2 []		Axis [s]	ROI1 []	ROI2 []		Axis [s]	ROI1 []	ROI2 []		Axis [s]	ROI1 []	ROI2 []						Axis [s]	ROI1 []	ROI2 []		Axis [s]	ROI1 []
0	85.9196	9.6489		0	80.6358	9.59084		0	65.9776	10.0212		0	74.4638	9.33386		0	82.6617	13.3283		0	67.1485	9.9708		0	73.9671	10.8399		0	77.3873	11.2695		0	90.758	9.89448		0	70.3565	9.5823						0	41.7329	5.97321		0	31.0454
0.405	82.6946	9.23942		0.405	80.7147	9.10843		0.4	65.4205	9.565		0.405	74.1726	9.12327		0.395	81.0044	13.0426		0.39	66.2902	9.80479		0.395	73.36	10.5346		0.395	76.4934	11.4086		0.395	89.8126	10.2959		0.405	70.256	9.4177						0.395	41.5429	5.91915		0.395	30.6988
0.66				0.655				0.65				0.66				0.645				0.64				0.645				0.65				0.65				0.66								0.645				0.65
0.91	31.368	9.36951		0.91	29.766	9.31181		0.905	26.1519	9.48846		0.91	26.6088	9.41929		0.9	34.2982	11.6525		0.895	27.7067	9.20472		0.895	27.8126	10.0254		0.9	29.7766	10.1535		0.9	34.1379	9.18897		0.91	29.9662	14.5683						0.9	18.0488	5.7247		0.905	14.9291
1.305	41.7968	9.51881		1.305	36.7997	9.43855		1.3	31.8647	9.55731		1.305	34.8583	9.31179		1.295	43.3754	11.4464		1.29	35.2197	9.34055		1.285	36.9219	10.4711		1.305	35.7192	10.338		1.305	45.0719	9.91862		1.305	35.9922	13.8571						1.295	23.3037	5.78323		1.305	17.6297
1.705	46.1151	9.18339		1.705	40.694	9.14843		1.7	36.8188	9.45923		1.705	37.8193	9.49779		1.705	47.6823	11.9052		1.69	38.7645	9.35925		1.685	41.499	9.99035		1.705	39.3507	10.5829		1.705	49.7225	9.37379		1.715	39.099	14.2756						1.705	24.567	5.62103		1.705	19.1287
2.115	48.4025	9.50549		2.115	43.2379	9.13831		2.11	37.5504	9.01769		2.115	39.536	9.07219		2.105	50.2398	12.6003		2.1	40.9089	9.49934		2.095	43.3707	10.4768		2.105	42.5167	9.84759		2.105	53.0151	9.77724		2.115	42.2274	14.6561						2.105	26.9569	5.91171		2.105	20.1833
2.515	50.9947	9.66105		2.515	44.9173	9.17157		2.51	38.4295	9.56038		2.515	41.9358	9.2418		2.505	52.3316	13.4492		2.5	42.6131	9.19324		2.495	45.3525	10.5382		2.505	44.1924	10.531		2.505	56.5292	9.77724		2.515	42.2768	14.8672						2.505	26.8499	5.78423		2.505	20.3919
2.915	52.8041	9.37657		2.915	45.9761	9.45398		2.91	39.3841	9.49462		2.915	41.5031	9.24496		2.905	53.9331	12.2651		2.9	43.2102	9.49541		2.895	46.5763	10.7145		2.905	45.2919	10.6064		2.905	57.7625	9.54552		2.915	44.4259	14.3921						2.905	28.5782	5.75595		2.905	20.8594
3.315	53.9876	9.05995		3.315	46.1751	9.59711		3.31	40.9638	9.44308		3.315	42.2359	9.00126		3.305	54.081	12.2088		3.3	44.4305	9.54921		3.295	47.2066	10.9342		3.305	45.0919	10.3765		3.305	58.9538	9.60897		3.315	44.9007	14.5559						3.305	28.8508	5.75149		3.305	21.2497
3.715	55.0977	9.20572		3.715	47.133	9.45205		3.71	40.8901	9.55808		3.715	43.9336	9.14502		3.705	54.3913	11.8462		3.7	44.8113	9.19062		3.695	47.8519	10.8018		3.705	46.1268	10.6535		3.705	60.6579	9.64414		3.715	44.7614	13.8339						3.705	28.9485	5.50546		3.705	20.6242
4.115	56.88	9.11285		4.115	48.7086	9.44723		4.11	40.4343	9.48923		4.115	45.593	9.17812		4.105	55.9974	11.5		4.1	45.4922	9.53839		4.095	48.1881	10.5658		4.105	47.5797	10.5556		4.105	59.3698	9.26828		4.115	46.435	14.2376						4.105	29.6242	5.70486		4.105	21.577
4.515	57.7047	9.47845		4.515	48.7828	8.96048		4.51	41.4345	9.17192		4.515	45.4578	9.15668		4.505	55.5068	12.4615		4.5	45.4633	9.46161		4.495	49.523	10.6285		4.505	46.2874	10.8984		4.505	61.1659	9.63655		4.515	45.277	15.2205						4.505	29.0767	5.77629		4.505	22.0517
4.915	59.4204	9.25823		4.915	49.2344	9.42554		4.91	43.0287	9.26654		4.915	46.6774	9.19388		4.905	55.6293	11.8915		4.9	46.2902	9.4521		4.895	48.9669	10.8075		4.905	47.7539	10.5091		4.905	62.2176	9.47931		4.915	45.5642	14.3377						4.905	29.9437	5.79613		4.905	22.1147
5.315	59.4213	9.15047		5.315	50.4822	8.97494		5.31	43.1256	9.54423		5.315	46.0896	9.16173		5.305	55.8554	12.2843		5.3	46.0391	9.32579		5.295	50.3136	10.9855		5.305	48.6367	10.6968		5.305	63.7536	9.5731		5.315	47.4275	14.1048						5.305	29.8321	5.53274		5.305	21.0245
5.715	58.4703	9.59248		5.715	51.2129	9.30554		5.71	42.6364	9.50769		5.715	45.5185	9.20902		5.705	55.0671	11.2321		5.7	46.5103	9.65945		5.695	48.7407	10.7316		5.705	49.424	10.7604		5.705	64.3701	9.27724		5.715	47.4543	14.4224						5.705	29.2533	5.61062		5.705	21.8507
6.115	58.997	9.49687		6.115	50.8103	9.64627		6.115	42.133	8.92808		6.115	46.3651	9.29288		6.105	57.3252	12.0646		6.1	47.4395	9.4731		6.095	49.7524	10.2654		6.105	50.2934	10.4904		6.105	64.0733	9.68138		6.115	48.6221	13.5916						6.105	30.3762	5.64534		6.105	21.9412
6.515	59.2532	9.57837		6.515	51.4871	9.30602		6.515	42.6554	9.33923		6.515	47.4638	9.25063		6.505	57.5683	13.0495		6.5	46.1259	9.34154		6.495	51.4387	10.7285		6.495	48.1472	10.607		6.505	64.0934	9.93103		6.515	48.6658	13.8758						6.505	30.3129	5.75397		6.505	21.7197
6.915	60.6061	9.45259		6.915	52.0537	9.26217		6.905	42.8045	9.23077		6.915	47.6357	9.52364		6.905	57.8441	11.6621		6.9	46.8479	9.43274		6.895	49.5113	10.7224		6.895	49.77	10.4476		6.905	65.9566	9.7		6.905	49.7019	14.3067						6.905	31.3918	5.95288		6.905	22.4583
7.315	60.1604	9.05251		7.315	52.4388	9.23181		7.305	43.1127	8.82154		7.305	48.7579	9.42402		7.305	57.2802	12.8462		7.3	47.5948	9.28609		7.295	49.1721	10.6075		7.295	49.217	10.5481		7.305	64.3027	9.90414		7.305	48.2872	13.8672						7.305	30.4853	5.7619		7.305	22.7307
7.715	60.7934	9.30133		7.715	53.0131	9.49639		7.705	43.8912	9.69692		7.705	48.1004	9.31494		7.705	57.0437	12.2843		7.7	45.7064	9.48852		7.695	49.3927	10.5974		7.695	48.6383	10.2417		7.705	65.6467	9.66759		7.705	47.5236	15.1483						7.705	30.5582	5.70982		7.705	22.0348
8.115	61.3152	9.24177		8.115	52.5739	9.21976		8.105	42.7819	9.61731		8.105	47.4803	9.53909		8.105	57.7167	12.2473		8.1	47.148	9.41043		8.095	49.4602	10.3811		8.095	49.4591	10.5032		8.105	65.3208	9.6731		8.105	48.0574	14.7158						8.105	30.2198	5.80456		8.105	22.0103
8.515	60.522	9.46317		8.515	52.3792	9.45398		8.505	42.3873	9.43885		8.505	47.895	9.21564		8.505	57.1448	11.8516		8.5	49.0642	9.24442		8.495	49.5422	10.2965		8.495	50.4463	10.2631		8.505	64.9368	9.80345		8.505	47.7989	14.1009						8.505	31.4872	5.85813		8.505	21.6023
8.915	60.8471	9.13362		8.915	52.624	9.2959		8.905	42.6429	9.48077		8.905	49.3018	9.33417		8.905	57.6295	12.5591		8.9	47.7449	9.6542		8.895	49.9201	9.9557		8.895	50.3615	10.7449		8.905	64.9331	9.70483		8.905	48.2219	14.2228						8.905	30.8497	5.61607		8.905	21.7856
9.315	59.703	9.2692		9.315	53.3365	9.32723		9.305	42.8058	9.18		9.305	49.2941	9.49496		9.305	58.6802	13.331		9.3	48.0102	9.73917		9.295	50.231	10.4908		9.295	50.9218	10.5406		9.305	66.3032	9.10621		9.305	47.9678	14.5365						9.305	30.2636	5.5754		9.305	21.9222
9.715	60.0498	9.76136		9.715	53.61	9.18988		9.705	43.4302	9.63923		9.705	49.9899	9.34552		9.705	58.575	13.6525		9.7	49.235	9.54265		9.69	50.0478	10.4355		9.695	51.02	10.7455		9.705	65.3779	9.76621		9.705	48.7495	14.6716						9.705	30.9369	5.66567		9.705	21.9146
10.115	61.2834	9.34679		10.115	51.9839	9.27229		10.105	41.6336	9.16		10.105	49.5043	9.31084		10.105	57.1927	13.1484		10.1	48.4084	9.23655		10.09	49.5517	10.5851		10.095	51.4185	10.0305		10.105	65.9435	9.66207		10.105	49.0496	14.4946						10.105	31.3428	5.62401		10.105	21.77
10.515	60.985	9.47453		10.515	53.3322	9.1759		10.505	41.8407	9.13846		10.505	48.9053	9.34363		10.505	57.255	13.5165		10.5	47.2488	9.72474		10.49	48.4036	10.6557		10.495	50.4498	10.4043		10.505	64.4224	9.53241		10.505	47.955	14.8408						10.505	30.6328	5.63095		10.505	22.8141
10.915	59.5825	9.31387		10.915	52.954	9.27759		10.905	42.2716	9.22846		10.905	49.7596	9.41551		10.905	57.761	12.0962		10.9	45.9892	9.3189		10.89	50.5672	10.7689		10.895	48.7481	10.8957		10.905	64.6892	9.68207		10.905	47.1201	14.7011						10.905	30.4321	5.76935		10.905	21.5266
11.315	59.0186	9.23197		11.315	53.4113	9.71229		11.305	41.6138	9.25346		11.305	48.5197	9.46248		11.305	57.6692	12.8503		11.3	48.0897	9.48655		11.29	49.1344	10.6469		11.295	48.7545	10.1829		11.305	64.6179	9.6469		11.305	47.7183	14.8602						11.305	30.5738	5.75942		11.305	21.9056
11.715	59.8871	8.99334		11.715	52.6511	9.14843		11.705	41.7526	9.62		11.705	49.1767	9.4587		11.705	57.3134	13.0398		11.7	47.5871	9.54396		11.69	50.5149	10.5197		11.695	49.0462	10.7968		11.705	66.1362	9.61034		11.705	47.6393	15.1592						11.705	30.8882	5.87153		11.705	21.855
12.115	59.5227	9.46904		12.115	52.6107	9.69349		12.105	42.2349	9.51538		12.105	48.6311	9.18474		12.105	57.3622	12.7363		12.1	47.7844	9.64469		12.09	49.954	10.6539		12.095	49.2133	10.7588		12.105	65.1955	9.62276		12.105	48.328	14.6102						12.105	30.7177	5.85714		12.105	21.7213
12.515	58.9947	9.30643		12.515	53.4888	9.31952		12.505	42.9828	9.18769		12.505	48.063	9.2459		12.505	57.2974	12.0962		12.5	48.0246	9.49245		12.49	49.475	10.5123		12.495	48.7568	10.3545		12.505	66.2064	9.62414		12.505	47.3495	14.1227						12.5	30.9748	5.72718		12.505	21.6411
12.915	60.7943	9.42947		12.915	53.4682	9.44193		12.905	41.1562	9.27731		12.905	47.9307	9.18285		12.905	57.3491	12.3036		12.9	48.7781	9.68865		12.89	49.366	10.5772		12.895	48.9026	10.6487		12.905	66.9505	9.67172		12.905	47.6796	14.5031						12.9	31.1164	5.70387		12.905	22.4578
13.315	60.2042	9.30721		13.315	52.6846	9.42458		13.305	42.1552	9.57654		13.305	47.9197	9.17844		13.305	56.8173	12.5838		13.3	47.4201	9.52657		13.29	49.43	10.5763		13.295	49.7312	10.1476		13.305	65.7049	9.09931		13.305	47.0595	14.4876						13.3	30.7524	5.78671		13.305	21.0812
13.715	61.5423	9.04428		13.715	52.9024	9.26217		13.705	41.0392	9.22962		13.705	47.2641	9.15195		13.705	56.345	12.7486		13.7	47.7539	9.49442		13.69	49.519	10.5934		13.695	49.9659	10.061		13.705	66.1597	9.76345		13.705	47.8358	14.8463						13.7	30.9199	5.65526		13.705	21.7434
14.115	59.3163	9.45455		14.115	52.463	9.43373		14.105	41.0394	9.28154		14.105	48.4664	9.20429		14.105	55.7245	12.6291		14.1	47.9523	9.49344		14.09	48.0914	10.7469		14.095	49.4791	10.2567		14.105	66.8557	9.76207		14.105	47.0283	15.2034						14.1	30.7104	5.82688		14.105	21.5422
14.515	59.7558	9.43652		14.515	53.1743	9.20386		14.505	41.178	9.30577		14.505	48.2529	9.6983		14.505	56.5917	12.0728		14.5	46.7605	9.39009		14.49	47.9027	10.464		14.495	50.7073	10.5086		14.505	67.4106	10.1717		14.505	46.75	14.5776						14.5	29.5004	5.938		14.505	21.943
14.915	58.6886	9.48276		14.915	52.6156	9.8612		14.905	42.0806	9.33077		14.905	49.1019	9.23298		14.905	54.5472	13.0495		14.9	47.998	9.64403		14.89	48.5819	10.6553		14.895	48.6699	10.5123		14.905	66.0876	9.44621		14.905	46.9553	13.7391						14.9	30.3218	5.65575		14.905	21.7207
15.315	59.8907	9.44201		15.315	52.9519	9.27373		15.305	39.7537	9.00615		15.305	47.1453	9.24464		15.305	55.5377	12.2418		15.3	46.7632	9.40059		15.29	48.2123	10.7325		15.295	48.6567	10.5455		15.305	65.9927	8.9931		15.305	47.3007	15.5489						15.3	30.5059	5.86806		15.305	21.4826
15.715	59.6935	9.28605		15.715	52.8717	9.92096		15.705	40.2808	9.17462		15.705	48.1877	9.57535		15.705	55.3898	12.7321		15.7	47.591	9.69783		15.69	49.2686	10.6096		15.695	48.9007	10.1171		15.705	63.795	9.74207		15.705	47.0044	14.3571						15.7	30.0853	5.49405		15.705	21.0285
16.115	59.4882	9.44005		16.115	53.0479	9.34313		16.105	41.0819	9.30192		16.105	46.2948	9.34836		16.105	54.752	11.9217		16.1	46.9259	9.3937		16.09	48.2042	10.4417		16.095	46.9434	10.3791		16.105	64.5071	9.90897		16.105	47.4145	15.4969						16.1	29.6007	5.45536		16.105	22.1545
16.515	60.0246	9.45533		16.515	53.2011	9.27133		16.505	40.5558	9.30462		16.505	47.348	9.05958		16.505	55.1322	13.2692		16.5	47.2829	9.60138		16.49	48.7946	10.6658		16.495	47.8759	10.2914		16.505	66.2501	9.95379		16.505	46.1892	14.3556						16.5	30.1944	5.73562		16.505	22.1145
BACKGROUND CORRECTION
0	76.2707				71.045				55.9564				65.1299				69.3334				57.1777				63.1272				66.1178				80.8636				60.7743							0	35.7597				25.3815
0.395	73.4552				71.6062				55.8555				65.0493				67.9618				56.4854				62.8254				65.0848				79.5167				60.8383							0.395	35.6237				24.9948
0.645	0				0				0				0				0				0				0				0				0				0							0.645	0				0
0.9	21.9985				20.4542				16.6635				17.1895				22.6457				18.5019				17.7872				19.6232				24.9489				15.3979							0.9	12.3241				9.52354
1.305	32.278				27.3612				22.3073				25.5466				31.9289				25.8791				26.4508				25.3813				35.1533				22.1351							1.305	17.5205				12.1515
1.705	36.9317				31.5456				27.3595				28.3215				35.7771				29.4053				31.5087				28.7679				40.3487				24.8234							1.705	18.946				13.5158
2.105	38.897				34.0995				28.5327				30.4638				37.6395				31.4096				32.894				32.6691				43.2379				27.5713							2.105	21.0452				14.5069
2.505	41.3336				35.7457				28.8691				32.694				38.8824				33.4199				34.8143				33.6614				46.752				27.4095							2.505	21.0657				14.1452
2.905	43.4275				36.5222				29.8894				32.2582				41.668				33.7148				35.8619				34.6855				48.217				30.0339							2.905	22.8222				15.0844
3.305	44.9276				36.578				31.5207				33.2346				41.8722				34.8813				36.2724				34.7154				49.3449				30.3448							3.305	23.0993				15.2272
3.705	45.892				37.681				31.332				34.7886				42.5452				35.6207				37.0501				35.4733				51.0138				30.9276							3.705	23.4431				14.6334
4.105	47.7672				39.2614				30.945				36.4149				44.4974				35.9538				37.6224				37.0241				50.1015				32.1975							4.105	23.9194				15.9533
4.505	48.2262				39.8223				32.2626				36.3011				43.0453				36.0017				38.8945				35.389				51.5293				30.0565							4.505	23.3004				16.3995
4.905	50.1622				39.8089				33.7621				37.4835				43.7378				36.8381				38.1594				37.2448				52.7383				31.2265							4.905	24.1475				16.613
5.305	50.2708				41.5072				33.5814				36.9279				43.5711				36.7133				39.3281				37.9399				54.1805				33.3227							5.305	24.2993				15.3548
5.705	48.8778				41.9074				33.1287				36.3094				43.835				36.8508				38.0091				38.6636				55.0928				33.0319							5.705	23.6426				16.1601
6.105	49.5001				41.164				33.2049				37.0722				45.2606				37.9665				39.487				39.803				54.3919				35.0305							6.105	24.7309				16.0708
6.51	49.6748				42.1811				33.3162				38.2132				44.5189				36.7843				40.7102				37.5402				54.1624				34.79							6.51	24.559				16.3827
6.91	51.1535				42.7915				33.5738				38.112				46.182				37.4152				38.7889				39.3224				56.2566				35.3952							6.91	25.4389				16.644
7.31	51.1079				43.207				34.2912				39.3339				44.434				38.3087				38.5646				38.6688				54.3985				34.4199							7.31	24.7234				17.1739
7.71	51.4921				43.5167				34.1942				38.7855				44.7594				36.2179				38.7954				38.3966				55.9791				32.3754							7.71	24.8484				15.9846
8.11	52.0735				43.3542				33.1646				37.9413				45.4695				37.7376				39.079				38.9559				55.6477				33.3416							8.11	24.4153				16.1482
8.51	51.0589				42.9253				32.9484				38.6794				45.2932				39.8198				39.2457				40.1832				55.1333				33.6979							8.51	25.629				15.7971
8.91	51.7135				43.3281				33.1621				39.9676				45.0705				38.0907				39.9644				39.6166				55.2283				33.9991							8.91	25.2337				16.0716
9.31	50.4338				44.0093				33.6258				39.7991				45.3492				38.271				39.7402				40.3811				57.197				33.4313							9.31	24.6882				16.6822
9.71	50.2885				44.4201				33.7909				40.6444				44.9225				39.6924				39.6123				40.2746				55.6117				34.0779							9.71	25.2713				16.0776
10.11	51.9366				42.7116				32.4736				40.1935				44.0443				39.1718				38.9667				41.388				56.2814				34.5551							10.11	25.7188				16.2792
10.51	51.5105				44.1563				32.7023				39.5617				43.7385				37.5241				37.7479				40.0456				54.89				33.1142							10.51	25.0019				17.2221
10.91	50.2687				43.6764				33.0431				40.3441				45.6648				36.6703				39.7983				37.8524				55.0072				32.419							10.91	24.6628				16.2741
11.31	49.7866				43.699				32.3603				39.0572				44.8189				38.6032				38.4875				38.5717				54.971				32.858							11.31	24.8143				16.2066
11.71	50.8937				43.5026				32.1326				39.718				44.2735				38.0432				39.9951				38.2495				56.5259				32.4801							11.71	25.0167				16.3382
12.11	50.0536				42.9172				32.7195				39.4464				44.626				38.1397				39.3001				38.4544				55.5728				33.7177							12.11	24.8606				16.1075
12.51	49.6882				44.1693				33.7951				38.8171				45.2012				38.5322				38.9627				38.4023				56.5823				33.2269							12.51	25.2476				16.0408
12.91	51.3648				44.0263				31.8789				38.7479				45.0455				39.0894				38.7888				38.2539				57.2788				33.1765							12.91	25.4126				16.8123
13.31	50.897				43.26				32.5786				38.7413				44.2335				37.8935				38.8537				39.5836				56.6056				32.5719							13.31	24.9657				15.4867
13.71	52.4981				43.6403				31.8096				38.1122				43.5964				38.2595				38.9256				39.905				56.3963				32.9895							13.71	25.2647				16.2183
14.11	49.8618				43.0293				31.7579				39.2622				43.0953				38.4589				37.3445				39.2225				57.0936				31.8249							14.11	24.8835				15.645
14.51	50.3193				43.9704				31.8722				38.5546				44.5189				37.3704				37.4386				40.1987				57.2389				32.1724							14.51	23.5624				16.0183
14.91	49.2059				42.7544				32.7498				39.8689				41.4978				38.3539				37.9266				38.1576				56.6413				33.2162							14.91	24.666				16.0167
15.31	50.4487				43.6781				30.7475				37.9006				43.2959				37.3626				37.4799				38.1112				56.9996				31.7518							15.31	24.6378				15.741
15.71	50.4075				42.9508				31.1062				38.6123				42.6576				37.8931				38.659				38.7836				54.0529				32.6473							15.71	24.5913				15.4307
16.11	50.0482				43.7048				31.78				36.9465				42.8303				37.5322				37.7625				36.5643				54.5982				31.9176							16.11	24.1453				16.6746
16.51	50.5693				43.9298				31.2512				38.2885				41.863				37.6816				38.1288				37.5845				56.2963				31.8336							16.51	24.4588				16.1069
NORMALIZATION
0	1.0188				0.996065				1.0009				1.00062				1.00999				1.00609				1.0024				1.00787				1.0084				0.999474							0	1.0019				1.00768
0.395	0.981196				1.00393				0.999097				0.999381				0.99001				0.993909				0.997604				0.992127				0.991602				1.00053							0.395	0.998096				0.992325
0.645																																												0.645
0.9	0.293851				0.286772				0.298063				0.26409				0.329883				0.325558				0.282443				0.299128				0.311122				0.253229							0.9	0.345292				0.378096
1.305	0.431162				0.38361				0.399016				0.392483				0.465114				0.455365				0.420013				0.386902				0.438374				0.364026							1.305	0.490884				0.482429
1.705	0.493324				0.442276				0.489385				0.435115				0.52117				0.517411				0.500326				0.438526				0.503163				0.408237							1.705	0.530824				0.536594
2.105	0.519576				0.478083				0.51037				0.468028				0.5483				0.552679				0.522323				0.497995				0.539192				0.453429							2.105	0.589639				0.57594
2.505	0.552124				0.501162				0.516388				0.502291				0.566406				0.588052				0.552817				0.513121				0.583014				0.450768							2.505	0.590213				0.561582
2.905	0.580094				0.512049				0.534638				0.495596				0.606984				0.59324				0.56945				0.528732				0.601283				0.493927							2.905	0.639427				0.598867
3.305	0.600132				0.512832				0.563817				0.510597				0.609959				0.613767				0.575969				0.529188				0.615348				0.499041							3.305	0.64719				0.604537
3.705	0.613014				0.528295				0.560441				0.534472				0.619762				0.626777				0.588319				0.54074				0.63616				0.508625							3.705	0.656821				0.580964
4.105	0.638062				0.550453				0.55352				0.559457				0.648201				0.632639				0.597405				0.56438				0.624784				0.529509							4.105	0.670166				0.633364
4.505	0.644193				0.558317				0.577086				0.55771				0.627047				0.63348				0.617605				0.539455				0.642589				0.4943							4.505	0.652825				0.65108
4.905	0.670054				0.558129				0.603909				0.575875				0.637135				0.648198				0.605933				0.567745				0.657666				0.51354							4.905	0.676559				0.659558
5.305	0.671505				0.58194				0.600677				0.567339				0.634707				0.646003				0.624491				0.57834				0.67565				0.548014							5.305	0.680812				0.609604
5.705	0.652897				0.587551				0.59258				0.557838				0.638551				0.648422				0.603546				0.589372				0.687027				0.543232							5.705	0.662413				0.641576
6.105	0.66121				0.577128				0.593942				0.569556				0.659318				0.668053				0.627014				0.606741				0.678287				0.576101							6.105	0.692903				0.63803
6.51	0.663544				0.591388				0.595932				0.587085				0.648513				0.647252				0.646438				0.572248				0.675425				0.572145							6.51	0.688087				0.650414
6.91	0.683295				0.599947				0.60054				0.585531				0.67274				0.658352				0.615929				0.599415				0.701541				0.582099							6.91	0.71274				0.660785
7.31	0.682686				0.605771				0.613373				0.604303				0.647277				0.674075				0.612368				0.589452				0.678369				0.566059							7.31	0.692693				0.681824
7.71	0.687818				0.610114				0.611639				0.595878				0.652017				0.637286				0.616032				0.585302				0.69808				0.532435							7.71	0.696196				0.63461
8.11	0.695584				0.607835				0.593221				0.582908				0.662361				0.664026				0.620535				0.593828				0.693947				0.548325							8.11	0.68406				0.641105
8.51	0.682031				0.601821				0.589355				0.594248				0.659793				0.700663				0.623183				0.612537				0.687533				0.554185							8.51	0.718068				0.627165
8.91	0.690775				0.607469				0.593177				0.614039				0.656548				0.670238				0.634595				0.603899				0.688717				0.559138							8.91	0.70699				0.63806
9.31	0.673681				0.617019				0.601471				0.611451				0.660608				0.673411				0.631034				0.615554				0.713267				0.5498							9.31	0.691706				0.662305
9.71	0.67174				0.62278				0.604425				0.624438				0.654393				0.698422				0.629003				0.613929				0.693498				0.560434							9.71	0.708044				0.6383
10.11	0.693755				0.598826				0.580862				0.61751				0.641601				0.689262				0.618751				0.630902				0.70185				0.568281							10.11	0.720582				0.646305
10.51	0.688064				0.619081				0.584952				0.607803				0.637145				0.660269				0.599399				0.610438				0.684498				0.544585							10.51	0.700496				0.683738
10.91	0.671476				0.612353				0.591048				0.619823				0.665207				0.645245				0.631958				0.577007				0.685959				0.533152							10.91	0.690995				0.646102
11.31	0.665037				0.612669				0.578835				0.600052				0.652883				0.679256				0.611143				0.587971				0.685508				0.540373							11.31	0.695242				0.643421
11.71	0.679826				0.609916				0.574761				0.610204				0.644939				0.669402				0.635082				0.583059				0.704898				0.534158							11.71	0.70091				0.648648
12.11	0.668604				0.601708				0.58526				0.606032				0.650073				0.671101				0.624045				0.586184				0.693012				0.554511							12.11	0.696537				0.639489
12.51	0.663723				0.619263				0.604499				0.596364				0.658453				0.678007				0.618689				0.585389				0.705602				0.546438							12.51	0.70738				0.636837
12.91	0.686118				0.617258				0.570224				0.5953				0.656185				0.687812				0.615927				0.583127				0.714287				0.545609							12.91	0.712002				0.667469
13.31	0.679869				0.606514				0.58274				0.595199				0.644357				0.66677				0.616958				0.603397				0.705892				0.535667							13.31	0.699482				0.614842
13.71	0.701256				0.611846				0.568984				0.585534				0.635075				0.673209				0.6181				0.608295				0.703282				0.542534							13.71	0.707858				0.643887
14.11	0.666041				0.60328				0.568059				0.603201				0.627776				0.676717				0.592993				0.597892				0.711978				0.523382							14.11	0.697179				0.621127
14.51	0.672152				0.616474				0.570105				0.592331				0.648514				0.657564				0.594488				0.612773				0.71379				0.529096							14.51	0.660166				0.635945
14.91	0.657279				0.599426				0.585802				0.612523				0.604504				0.674871				0.602237				0.581659				0.706338				0.546262							14.91	0.691086				0.635883
15.31	0.673881				0.612377				0.549986				0.582283				0.630698				0.657427				0.595143				0.580952				0.710806				0.522179							15.31	0.690296				0.624935
15.71	0.67333				0.602179				0.556402				0.593218				0.6214				0.666762				0.613866				0.591202				0.674059				0.536906							15.71	0.688992				0.612616
16.11	0.668531				0.61275				0.568454				0.567624				0.623915				0.660411				0.599631				0.557371				0.680859				0.524907							16.11	0.676497				0.662002
16.51	0.675491				0.615905				0.558996				0.588242				0.609825				0.66304				0.605447				0.572923				0.702035				0.523525							16.51	0.68528				0.639464
MEAN
time(s)	mean	sem	stdev
0	1.00759	0.00147108	0.00657888
0.395	0.99241	0.00147108	0.00657888
0.645
0.9	0.301479	0.00545715	0.0244051
1.305	0.424005	0.00748692	0.0334825
1.705	0.480291	0.00893084	0.0399399
2.105	0.520627	0.00763724	0.0341548
2.505	0.545351	0.00965945	0.0431984
2.905	0.565798	0.00978602	0.0437644
3.305	0.578638	0.0104263	0.0466277
3.705	0.58907	0.0104505	0.046736
4.105	0.60206	0.00969622	0.0433628
4.505	0.609478	0.0114619	0.051259
4.905	0.619785	0.0112276	0.0502112
5.305	0.622345	0.00990678	0.0443045
5.705	0.622566	0.0101429	0.0453606
6.105	0.633082	0.00946758	0.0423403
6.51	0.627731	0.00890509	0.0398248
6.91	0.640629	0.00993465	0.0444291
7.31	0.642516	0.00908443	0.0406268
7.71	0.635583	0.0109508	0.0489737
8.11	0.636089	0.0112016	0.0500953
8.51	0.639284	0.0109846	0.0491244
8.91	0.640373	0.00979591	0.0438086
9.31	0.640707	0.0103836	0.0464369
9.71	0.641804	0.00953149	0.0426261
10.11	0.642865	0.0105882	0.0473517
10.51	0.631222	0.0100438	0.0449173
10.91	0.633759	0.0105414	0.0471424
11.31	0.628682	0.0106678	0.047708
11.71	0.636273	0.0117475	0.0525364
12.11	0.636324	0.0100637	0.0450061
12.51	0.630571	0.0107779	0.0482
12.91	0.632176	0.012618	0.0564295
13.31	0.622544	0.0113493	0.0507554
13.71	0.625192	0.0121023	0.0541231
14.11	0.627224	0.01238	0.0553649
14.51	0.624282	0.0120114	0.0537166
14.91	0.624751	0.0107708	0.0481684
15.31	0.614675	0.0129203	0.0577813
15.71	0.618535	0.0106215	0.0475006
16.11	0.621007	0.0117149	0.0523905
16.51	0.618588	0.0123675	0.0553093
min	0.293851				0.286772				0.298063				0.26409				0.329883				0.325558				0.282443				0.299128				0.311122				0.253229								0.345292				0.378096
rec	0.676061				0.607166				0.584629				0.596447				0.645167				0.668476				0.616198				0.594029				0.695727				0.546269								0.695531				0.64346
REC-MIN	0.38221				0.320394				0.286567				0.332357				0.315284				0.342918				0.333755				0.294902				0.384604				0.29304								0.350239				0.265364
MEAN(REC-MIN)	0.329558
IMM	-6.52504				10.7036				20.1315				7.36932				12.1279				4.42584				6.97982				17.8084				-7.19242				18.3274								2.3854				26.0408
MEAN(IMM)	8.14951	TO CTRL
STDEV(IMM)	10.9801
SEM(IMM)	2.39606
MEAN FLUROSCENT		49.8088
STDEV		17.8387
SEM		3.98885
[truncated: 25 more columns]

## Sheet: siRBX1 4J direct
cell1				cell2				cell3				cell4				cell5				cell6				cell7				cell8				cell9				cell10								cell1				cell2
Channel.001				Channel.001				Channel.001				Channel.001				Channel.001				Channel.001				Channel.001				Channel.001				Channel.001				Channel.001								Channel.001				Channel.001
Axis [s]	ROI1 []	ROI2 []		Axis [s]	ROI1 []	ROI2 []		Axis [s]	ROI1 []	ROI2 []		Axis [s]	ROI1 []	ROI2 []		Axis [s]	ROI1 []	ROI2 []		Axis [s]	ROI1 []	ROI2 []		Axis [s]	ROI1 []	ROI2 []		Axis [s]	ROI1 []	ROI2 []		Axis [s]	ROI1 []	ROI2 []		Axis [s]	ROI1 []	ROI2 []						Axis [s]	ROI1 []	ROI2 []		Axis [s]	ROI1 []
0	74.2165	11.6238		0	59.7896	10.7303		0	52.3251	10.4068		0	79.4266	10.1272		0	71.9825	10.4563		0	87.4102	10.2154		0	88.1824	10.3673		0	79.0792	10.56		0	58.8945	10.6946		0	62.2062	9.86347						0	34.0236	5.23454		0	28.8053
0.4	72.4311	11.3345		0.405	59.0225	10.2711		0.395	52.9363	10.6397		0.395	77.4948	10.2514		0.4	72.0732	10.5752		0.405	85.2795	9.88738		0.4	86.0342	10.4268		0.39	77.8213	10.4909		0.395	57.2471	10.591		0.405	59.1265	9.67699						0.405	34.6539	5.2914		0.405	28.2745
0.65				0.66				0.65				0.645				0.65				0.655				0.65				0.645				0.65				0.66								0.655				0.655
0.905	27.4831	11.491		0.915	22.0541	10.2443		0.9	20.6414	9.90228		0.9	25.566	9.64135		0.905	29.2161	10.1931		0.905	32.2742	9.52079		0.905	29.0753	10.1145		0.9	29.8916	10.7479		0.9	24.8505	9.96386		0.915	21.503	9.69764						0.91	13.9141	4.77541		0.91	11.2877
1.3	33.9406	11.5612		1.305	27.5314	10.3345		1.295	25.2828	10.5385		1.295	32.5279	10.1031		1.3	35.1863	10.2735		1.305	39.3697	9.76342		1.3	36.3726	9.89885		1.29	35.4091	10.5706		1.295	28.6658	10.0494		1.315	25.3277	9.65168						1.305	17.0864	4.97655		1.305	12.0488
1.71	36.4419	11.4184		1.705	30.8737	10.462		1.705	27.176	10.3603		1.705	36.0069	9.84448		1.71	39.8906	10.2433		1.705	43.6368	9.87302		1.7	40.7128	10.1854		1.7	37.3958	10.1445		1.705	31.6949	10.347		1.725	28.0734	10.0336						1.705	17.9215	5.19972		1.705	12.6628
2.11	38.4213	11.5825		2.115	31.9411	10.3277		2.105	27.3083	10.2906		2.105	37.7935	10.516		2.11	40.2237	10.4115		2.115	43.8162	10.2207		2.11	41.4944	9.65173		2.1	38.5781	10.6079		2.105	32.3266	10.2235		2.125	28.2797	9.77289						2.115	18.6086	5.57356		2.115	13.8111
2.5	39.1914	11.1503		2.515	32.3666	10.3114		2.505	29.9728	10.6001		2.505	39.1552	10.7107		2.51	42.2455	10.1442		2.515	46.2987	10.1179		2.51	42.3823	10.0364		2.5	39.3068	10.6362		2.505	33.3849	10.2163		2.525	29.5642	9.98601						2.515	20.1068	4.82232		2.515	15.1568
2.91	40.5465	11.3523		2.915	34.2	10.7324		2.905	29.1603	10.3241		2.905	40.1561	10.1507		2.91	42.3288	10.4459		2.915	45.6676	9.77098		2.91	43.4669	10.0413		2.9	40.348	10.1585		2.905	33.9848	10.0488		2.925	30.804	10.2524						2.915	20.7471	5.01421		2.915	14.6798
3.31	42.1958	10.9968		3.315	35.4183	10.4608		3.305	29.7168	9.99397		3.305	42.309	10.2899		3.31	42.0005	10.4965		3.315	46.7962	10.028		3.31	43.409	10.1517		3.3	40.0008	10.097		3.305	34.4563	10.1084		3.325	32.0106	9.94705						3.315	21.0492	5.27434		3.315	15.4704
3.71	42.1653	11.4015		3.715	34.5518	10.6844		3.705	30.2481	10.2746		3.705	42.7149	10.0512		3.71	42.581	10.1964		3.715	47.4638	9.87528		3.71	45.5282	9.67613		3.7	41.5733	10.6279		3.705	34.5498	10.2729		3.725	31.7604	9.6297						3.715	21.0764	5.1592		3.715	15.928
4.11	42.6899	11.3089		4.115	35.3743	10.4814		4.105	30.4799	9.95867		4.105	42.7578	9.87462		4.11	42.6416	10.2433		4.115	47.8062	9.98639		4.11	45.7448	10.1358		4.1	40.7104	10.4151		4.105	33.9065	10.3892		4.125	32.3646	9.58608						4.115	21.4602	4.7221		4.115	15.4568
4.51	43.6642	11.6591		4.515	36.5769	10.6445		4.505	30.4953	10.1339		4.505	42.2091	9.77878		4.51	42.7616	9.96477		4.515	49.1205	9.9486		4.51	46.6682	9.91216		4.5	40.3986	10.3121		4.505	33.8464	10.2753		4.525	32.6207	9.51582						4.515	22.0251	5.05615		4.515	16.3221
4.91	43.6551	11.47		4.915	36.1198	10.7825		4.905	30.7786	10.5613		4.905	42.7751	10.3623		4.91	42.3468	10.1359		4.915	49.7321	10.0181		4.91	46.5929	10.0328		4.9	39.0294	11.0977		4.905	34.0632	10.3301		4.925	32.7235	9.82085						4.915	21.5696	5.22246		4.915	15.9381
5.31	44.2487	10.8033		5.315	37.0254	10.4021		5.305	29.9974	10.1584		5.305	43.1538	10.129		5.31	42.1697	10.3365		5.315	50.5263	10.5374		5.31	46.6521	10.3771		5.3	41.37	10.4581		5.305	33.9857	9.90964		5.325	31.6072	10.2174						5.315	21.977	5.05117		5.315	15.5157
5.71	46.1755	11.273		5.715	37.1497	10.5734		5.7	30.5651	9.94447		5.705	44.8488	10.4189		5.71	42.8544	9.84128		5.715	50.1578	9.7672		5.71	46.5639	10.5386		5.7	40.2669	10.7098		5.705	34.2818	10.9084		5.725	32.3696	9.47686						5.715	21.5699	5.35679		5.715	16.1661
6.11	44.1296	11.0539		6.115	37.7062	10.4499		6.1	30.4881	10.2755		6.105	46.1956	10.3846		6.11	43.3916	10.5897		6.115	50.8829	10.2963		6.11	45.1198	10.1406		6.1	40.6739	10.7585		6.105	34.9362	10.2446		6.125	32.9625	10.0756						6.115	22.2387	4.92893		6.115	15.8842
6.51	45.5979	11.5262		6.515	36.4544	10.3918		6.5	30.3467	10.4546		6.505	45.0118	9.98373		6.505	43.379	10.2569		6.505	50.3791	9.61376		6.51	45.9914	10.0865		6.5	40.0622	10.357		6.505	34.5854	10.3199		6.515	32.9822	9.84482						6.515	21.8131	4.71926		6.515	16.384
6.91	44.6981	11.0326		6.915	36.345	10.5503		6.9	29.6156	9.84115		6.905	44.6296	9.86076		6.905	43.7188	9.89681		6.905	52.4507	9.82011		6.91	46.3552	10.1686		6.9	40.7566	10.2917		6.905	33.3354	10.4476		6.915	33.2248	10.0529						6.915	22.2534	4.99645		6.915	16.9744
7.31	44.7973	11.3867		7.315	36.2358	10.5261		7.3	29.8588	10.5321		7.305	46.0089	10.3605		7.305	42.8994	10.5562		7.305	50.3565	10.0567		7.31	45.7608	10.673		7.295	39.7654	10.8049		7.305	35.2984	10.6801		7.315	32.1434	9.73227						7.315	22.0958	4.96091		7.315	16.7197
7.71	46.4914	11.1667		7.715	37.226	10.2669		7.7	29.916	10.2389		7.705	44.9294	10.5045		7.705	42.4524	10.2445		7.705	50.4961	10.486		7.71	46.6461	10.339		7.695	40.1199	10.2389		7.7	33.7264	10.4693		7.715	32.6415	9.94605						7.715	21.8461	4.92253		7.715	17.3027
8.11	44.9345	11.3325		8.115	36.5396	10.5632		8.1	30.5494	9.94791		8.105	43.6826	10.1778		8.105	44.1027	10.3518		8.105	50.4672	10.068		8.11	45.5	10.1304		8.095	39.0386	10.1936		8.1	33.486	10.3036		8.115	32.9577	9.99967						8.115	22.2856	5.4833		8.115	16.7274
8.51	46.247	11.3182		8.515	37.6825	10.2385		8.5	30.2013	10.1403		8.505	43.6319	10.8282		8.505	43.7969	10.2743		8.505	49.2127	9.77778		8.51	46.7674	10.0071		8.495	39.6163	10.4691		8.5	33.6463	10.5271		8.515	32.7533	10.0007						8.515	21.4812	5.04549		8.515	17.4781
8.91	46.5508	11.4003		8.915	36.1953	10.0695		8.9	30.2156	10.4778		8.905	45.0919	10.1881		8.905	43.6439	10.346		8.905	50.26	9.86772		8.91	46.4101	10.0319		8.895	38.3646	10.38		8.9	33.8989	10.3259		8.915	31.7684	9.58208						8.915	21.8157	5.11727		8.915	16.3763
9.31	45.3788	11.3415		9.315	35.6737	10.3413		9.3	30.1613	10.1619		9.305	45.4957	10.7384		9.305	43.7353	10.5031		9.305	51.1116	9.97581		9.31	46.1644	10.2986		9.295	39.236	10.746		9.3	35.1515	10.238		9.315	31.7428	10.0639						9.315	21.8364	5.16986		9.315	16.2354
9.71	45.1923	11.7279		9.715	36.5328	10.3932		9.7	30.0407	10.3547		9.705	44.3344	10.1206		9.705	41.8132	10.7281		9.705	50.4884	10.0756		9.71	45.8518	10.3319		9.695	39.3131	10.4302		9.7	34.2561	10.4843		9.715	33.2007	10.0223						9.715	23.0416	5.03269		9.715	17.2513
10.11	45.6126	10.8365		10.115	36.8062	10.534		10.1	29.2388	10.4443		10.105	44.2411	10.1838		10.105	43.0161	10.0754		10.105	50.6295	10.4218		10.11	45.4694	10.4321		10.095	39.0584	10.3879		10.1	33.2223	10.7904		10.115	32.7133	9.78621						10.115	23.1958	5.08742		10.115	16.1022
10.51	45.6968	11.169		10.515	35.6932	10.1974		10.5	29.9691	10.5011		10.505	44.7825	10.3074		10.505	43.3348	10.0555		10.505	50.0267	9.87906		10.51	44.9529	10.2161		10.495	38.9905	10.2245		10.5	32.6317	10.8078		10.515	32.9753	9.82451						10.515	22.9675	5.04264		10.515	16.4371
10.91	44.9324	11.3896		10.915	37.5027	10.6786		10.9	31.0304	9.89582		10.905	44.6403	10.3122		10.905	40.1911	10.1969		10.905	48.8982	9.75359		10.91	44.3074	10.4512		10.895	39.2405	10.6317		10.9	32.6769	10.1898		10.915	32.6246	9.77589						10.915	23.4683	5.24023		10.915	17.0387
11.31	45.7761	11.2098		11.315	37.697	10.0879		11.3	30.0574	10.2639		11.305	44.2918	9.85594		11.305	41.3582	10.0385		11.305	49.8583	9.6198		11.31	44.3948	10.161		11.295	39.5141	10.1377		11.3	34.6798	10.3506		11.315	32.5197	10.0366						11.315	23.2084	5.29069		11.315	16.3612
11.71	43.9747	11.4907		11.715	36.5683	10.3149		11.7	31.1512	10.0331		11.705	45.1302	10.1748		11.705	42.5594	10.0137		11.705	49.6252	9.40514		11.71	45.3193	10.3043		11.695	38.2157	10.5698		11.7	33.9779	10.3645		11.715	32.0679	9.74559						11.715	22.6003	5.34826		11.715	16.7673
12.11	44.7548	10.9473		12.115	36.9589	10.2091		12.1	29.8111	10.5764		12.105	46.1944	10.1001		12.105	41.5909	9.99668		12.105	50.0478	10.6054		12.11	43.6857	10.2098		12.095	38.058	10.4302		12.1	34.0793	10.394		12.115	32.4883	9.53347						12.115	21.9058	5.07889		12.115	16.3887
12.5	45.406	10.8074		12.515	35.1757	10.6051		12.5	29.9153	10.3848		12.505	45.674	10.3327		12.505	40.7945	10.5715		12.505	49.8559	9.77853		12.51	44.4415	10.3443		12.495	38.9423	10.3645		12.5	33.2634	10.456		12.515	32.0454	9.65734						12.515	21.9971	5.08813		12.515	17.163
12.9	44.8505	11.2057		12.915	35.8444	10.4841		12.9	29.4279	10.2871		12.905	45.2854	10.1863		12.905	41.7296	10.0783		12.905	49.8149	10.2706		12.91	43.9419	10.1162		12.895	38.7037	10.3442		12.9	34.2617	10.0994		12.915	32.5189	10.0516						12.915	21.4699	5.07392		12.915	17.1816
13.3	44.6322	11.259		13.315	35.0047	10.4797		13.3	30.5742	10.3276		13.305	45.9231	9.90597		13.305	40.3989	10.9917		13.305	49.0886	10.4172		13.31	41.9466	10.1398		13.295	37.3933	10.2743		13.3	32.3957	10.1151		13.315	32.7053	9.81818						13.315	22.5089	5.28571		13.315	16.7909
13.7	45.71	11.4167		13.715	35.5302	10.5585		13.7	29.7786	10.1963		13.705	44.2267	10.2942		13.705	40.581	10.0895		13.705	48.6511	10.5064		13.71	43.8733	10.0009		13.695	37.0771	10.877		13.7	32.2395	10.3476		13.715	32.8238	9.8032						13.715	22.6421	5.47974		13.715	16.7789
14.1	44.4188	10.9094		14.115	35.9506	10.3988		14.1	29.8151	10.1946		14.105	45.1884	9.63231		14.105	40.3163	10.6983		14.105	49.7964	10.133		14.11	41.8318	10.6854		14.095	38.6636	10.3392		14.1	33.3878	10.0825		14.115	33.5026	9.86547						14.115	22.6322	5.13859		14.115	17.3287
14.5	44.7485	10.9446		14.515	35.3388	10.2119		14.5	29.6908	10.3719		14.505	45.9346	10.6323		14.505	42.6039	10.3299		14.505	47.941	9.85563		14.51	42.4636	10.4197		14.495	38.5653	10.4192		14.5	33.0446	10.2452		14.515	32.4041	9.66567						14.515	21.6615	5.38451		14.515	17.1854
14.9	44.5841	11.0061		14.915	34.5251	10.3828		14.9	29.7355	10.2411		14.905	44.3574	10.575		14.905	41.4223	10.24		14.905	48.4426	10.1164		14.91	41.9137	10.4042		14.895	37.3977	10.534		14.9	32.3377	10.412		14.915	32.3991	9.8951						14.915	22.4558	5.16915		14.915	16.1982
15.3	43.3933	11.2424		15.315	34.5657	10.3627		15.3	30.0342	10.5747		15.305	44.5023	10.2917		15.305	42.0142	10.6017		15.305	49.002	10.1738		15.31	42.225	10.4352		15.295	37.9809	10.3562		15.3	33.0883	9.89699		15.315	31.5953	9.45022						15.315	22.5453	5.28714		15.315	16.7507
15.7	45.0856	10.5711		15.715	35.2118	10.4438		15.7	29.5091	10.5687		15.705	43.7526	10.7251		15.705	41.9382	10.5222		15.705	48.4062	10.003		15.71	41.7156	10.4601		15.695	37.7203	10.4887		15.7	32.9639	10.1771		15.715	31.434	10.1888						15.715	22.389	5.25586		15.715	16.8091
16.1	45.0426	11.0903		16.115	33.8172	10.2797		16.1	29.739	10.7159		16.105	44.8787	10.2309		16.105	41.352	10.6005		16.105	49.2199	10.1633		16.11	40.6648	10.1948		16.095	36.5596	10.6204		16.1	34.373	9.99578		16.115	30.8455	9.81352						16.115	21.8893	5.27363		16.115	17.0232
16.5	44.2241	11.2392		16.515	33.758	10.4711		16.5	29.1505	10.2678		16.505	44.4813	10.1254		16.505	41.05	10.5114		16.505	48.8919	10.842		16.51	43.2762	10.3168		16.495	36.677	10.5898		16.5	32.7829	10.0584		16.515	31.9392	9.81652						16.515	20.6186	5.22601		16.515	16.712
BACKGROUND CORRECTION
0	62.5927				49.0593				41.9183				69.2994				61.5262				77.1948				77.8151				68.5192				48.1999				52.3427							0	28.789				22.9285
0.395	61.0966				48.7514				42.2966				67.2435				61.4979				75.3921				75.6074				67.3304				46.6561				49.4495							0.395	29.3625				22.3403
0.645	0				0				0				0				0				0				0				0				0				0							0.645	0				0
0.9	15.9922				11.8099				10.7391				15.9246				19.023				22.7534				18.9608				19.1436				14.8867				11.8054							0.9	9.13873				5.7955
1.305	22.3794				17.1969				14.7442				22.4249				24.9128				29.6063				26.4738				24.8386				18.6164				15.676							1.305	12.1098				6.34588
1.705	25.0235				20.4117				16.8157				26.1624				29.6474				33.7638				30.5273				27.2512				21.3479				18.0397							1.705	12.7218				7.07765
2.105	26.8389				21.6134				17.0177				27.2775				29.8122				33.5955				31.8427				27.9702				22.1031				18.5068							2.105	13.0351				8.35334
2.505	28.0411				22.0551				19.3728				28.4446				32.1013				36.1808				32.3459				28.6706				23.1686				19.5782							2.505	15.2845				9.33675
2.905	29.1942				23.4676				18.8362				30.0054				31.8829				35.8967				33.4256				30.1895				23.9361				20.5516							2.905	15.7329				8.70398
3.305	31.199				24.9575				19.7228				32.0191				31.504				36.7682				33.2573				29.9038				24.3479				22.0636							3.305	15.7749				9.99695
3.705	30.7638				23.8674				19.9735				32.6636				32.3845				37.5886				35.8521				30.9454				24.2769				22.1307							3.705	15.9172				9.75106
4.105	31.3811				24.8929				20.5212				32.8832				32.3983				37.8198				35.6091				30.2953				23.5173				22.7785							4.105	16.7381				9.64765
4.505	32.0051				25.9324				20.3614				32.4303				32.7968				39.1719				36.7561				30.0865				23.5711				23.1048							4.505	16.969				10.6132
4.905	32.1852				25.3373				20.2172				32.4128				32.2109				39.714				36.5601				27.9317				23.7331				22.9027							4.905	16.3472				9.83721
5.305	33.4454				26.6233				19.839				33.0248				31.8332				39.9889				36.275				30.9119				24.0761				21.3898							5.305	16.9258				9.68476
5.705	34.9024				26.5763				20.6206				34.4299				33.0131				40.3906				36.0253				29.5571				23.3733				22.8927							5.705	16.2131				10.3092
6.105	33.0757				27.2563				20.2126				35.811				32.8018				40.5866				34.9792				29.9154				24.6916				22.8869							6.105	17.3098				10.005
6.51	34.0717				26.0626				19.8921				35.0281				33.1221				40.7654				35.9049				29.7053				24.2655				23.1374							6.51	17.0938				10.4831
6.91	33.6655				25.7946				19.7745				34.7688				33.8219				42.6306				36.1866				30.4649				22.8878				23.1719							6.91	17.257				11.027
7.31	33.4107				25.7097				19.3268				35.6485				32.3432				40.2998				35.0877				28.9605				24.6182				22.4112							7.31	17.1349				10.9039
7.71	35.3247				26.9591				19.677				34.4249				32.2079				40.0101				36.3071				29.881				23.2571				22.6954							7.71	16.9235				11.7406
8.11	33.6021				25.9765				20.6015				33.5048				33.7509				40.3992				35.3696				28.845				23.1824				22.958							8.11	16.8023				11.056
8.51	34.9288				27.4441				20.061				32.8037				33.5225				39.4349				36.7603				29.1472				23.1192				22.7526							8.51	16.4357				11.4999
8.91	35.1504				26.1258				19.7378				34.9038				33.2979				40.3923				36.3781				27.9846				23.573				22.1864							8.91	16.6984				10.677
9.31	34.0373				25.3324				19.9994				34.7573				33.2322				41.1358				35.8658				28.4899				24.9136				21.6789							9.31	16.6665				10.4473
9.71	33.4645				26.1396				19.686				34.2138				31.0851				40.4128				35.5199				28.8829				23.7718				23.1784							9.71	18.0089				11.4107
10.11	34.776				26.2722				18.7945				34.0572				32.9407				40.2078				35.0373				28.6705				22.432				22.9271							10.11	18.1084				10.7785
10.51	34.5278				25.4958				19.468				34.4751				33.2792				40.1477				34.7368				28.7659				21.8239				23.1508							10.51	17.9249				10.4769
10.91	33.5428				26.8241				21.1346				34.328				29.9942				39.1446				33.8562				28.6089				22.4871				22.8487							10.91	18.2281				10.9723
11.31	34.5664				27.6092				19.7935				34.4358				31.3197				40.2385				34.2337				29.3764				24.3292				22.4831							11.31	17.9177				10.4457
11.71	32.484				26.2534				21.1181				34.9554				32.5457				40.2201				35.0149				27.6459				23.6134				22.3223							11.71	17.252				11.4165
12.11	33.8075				26.7498				19.2347				36.0944				31.5942				39.4423				33.4758				27.6278				23.6853				22.9548							12.11	16.8269				10.5439
12.51	34.5986				24.5706				19.5304				35.3412				30.223				40.0774				34.0972				28.5778				22.8074				22.388							12.51	16.909				11.6865
12.91	33.6448				25.3602				19.1408				35.0992				31.6513				39.5443				33.8257				28.3596				24.1623				22.4673							12.91	16.396				11.3162
13.31	33.3732				24.525				20.2466				36.0171				29.4072				38.6714				31.8069				27.1189				22.2806				22.8871							13.31	17.2232				10.9691
13.71	34.2934				24.9717				19.5823				33.9325				30.4915				38.1447				33.8724				26.2001				21.8919				23.0206							13.71	17.1624				10.7524
14.11	33.5094				25.5518				19.6205				35.5561				29.618				39.6634				31.1463				28.3244				23.3053				23.6371							14.11	17.4936				11.3788
14.51	33.8038				25.1269				19.3188				35.3023				32.2741				38.0854				32.0439				28.146				22.7994				22.7384							14.51	16.277				11.1957
14.91	33.5779				24.1424				19.4944				33.7824				31.1824				38.3262				31.5096				26.8637				21.9257				22.504							14.91	17.2866				10.1451
15.31	32.1508				24.203				19.4595				34.2106				31.4125				38.8281				31.7898				27.6247				23.1913				22.1451							15.31	17.2582				10.7199
15.71	34.5145				24.768				18.9405				33.0275				31.416				38.4032				31.2555				27.2316				22.7868				21.2452							15.71	17.1331				10.5326
16.11	33.9522				23.5374				19.0231				34.6479				30.7515				39.0567				30.47				25.9392				24.3772				21.032							16.11	16.6156				11.1959
16.51	32.9849				23.2869				18.8828				34.3559				30.5386				38.0499				32.9595				26.0872				22.7245				22.1227							16.51	15.3926				10.8901
NORMALIZATION
0	1.0121				1.00315				0.995508				1.01506				1.00023				1.01181				1.01439				1.00875				1.01628				1.02842							0	0.990138				1.01299
0.395	0.987904				0.996852				1.00449				0.984943				0.99977				0.988186				0.98561				0.991249				0.983725				0.971578							0.395	1.00986				0.987008
0.645																																												0.645
0.9	0.258586				0.241484				0.25504				0.233254				0.309257				0.298235				0.247172				0.281836				0.313879				0.231951							0.9	0.314307				0.256049
1.305	0.361865				0.351635				0.350157				0.328466				0.405007				0.388058				0.34511				0.365677				0.392519				0.308							1.305	0.416493				0.280365
1.705	0.404618				0.417371				0.399352				0.383212				0.481976				0.442552				0.397951				0.401197				0.450112				0.354442							1.705	0.437538				0.312695
2.105	0.433973				0.441943				0.404149				0.399545				0.484656				0.440346				0.415098				0.411781				0.466035				0.36362							2.105	0.448314				0.369056
2.505	0.453412				0.450976				0.460079				0.41664				0.52187				0.474233				0.421658				0.422093				0.488501				0.38467							2.505	0.525678				0.412503
2.905	0.472057				0.479857				0.447336				0.439502				0.51832				0.470508				0.435733				0.444455				0.504682				0.403796							2.905	0.5411				0.384547
3.305	0.504473				0.510322				0.468391				0.468997				0.51216				0.481932				0.433538				0.440248				0.513364				0.433502							3.305	0.542544				0.441671
3.705	0.497437				0.488032				0.474345				0.478438				0.526474				0.492684				0.467364				0.455583				0.511869				0.434821							3.705	0.54744				0.430807
4.105	0.507418				0.509002				0.487353				0.481653				0.526698				0.495715				0.464196				0.446012				0.495853				0.447549							4.105	0.575672				0.426239
4.505	0.517509				0.530257				0.483559				0.47502				0.533177				0.513437				0.479149				0.442939				0.496988				0.453961							4.505	0.583612				0.468896
4.905	0.52042				0.518088				0.480133				0.474764				0.523652				0.520543				0.476594				0.411215				0.500403				0.449989							4.905	0.562227				0.434614
5.305	0.540797				0.544385				0.471152				0.483728				0.517512				0.524146				0.472877				0.45509				0.507634				0.420263							5.305	0.582127				0.427878
5.705	0.564357				0.543423				0.489714				0.504309				0.536693				0.529412				0.469622				0.435144				0.492817				0.449793							5.705	0.557616				0.455466
6.105	0.53482				0.557328				0.480023				0.524539				0.533259				0.53198				0.455985				0.44042				0.520612				0.449678							6.105	0.595335				0.442027
6.51	0.550924				0.532919				0.472412				0.513071				0.538465				0.534323				0.468052				0.437326				0.511628				0.4546							6.51	0.587906				0.463149
6.91	0.544356				0.527439				0.469619				0.509274				0.549842				0.558771				0.471725				0.448509				0.482579				0.455278							6.91	0.593517				0.487179
7.31	0.540236				0.525703				0.458987				0.522158				0.525803				0.528222				0.4574				0.426361				0.519065				0.440332							7.31	0.589319				0.48174
7.71	0.571185				0.551251				0.467305				0.504236				0.523603				0.524423				0.473296				0.439913				0.490367				0.445917							7.71	0.58205				0.518704
8.11	0.54333				0.531158				0.489259				0.490759				0.548687				0.529523				0.461074				0.424661				0.488791				0.451076							8.11	0.57788				0.488458
8.51	0.564783				0.561167				0.476423				0.48049				0.544975				0.516884				0.479204				0.42911				0.487458				0.44704							8.51	0.56527				0.508071
8.91	0.568367				0.534211				0.468747				0.511251				0.541323				0.529433				0.474221				0.411995				0.497026				0.435915							8.91	0.574308				0.471717
9.31	0.550368				0.517988				0.474961				0.509104				0.540255				0.539179				0.467543				0.419433				0.525292				0.425944							9.31	0.57321				0.46157
9.71	0.541105				0.534494				0.467518				0.501144				0.505349				0.529702				0.463034				0.425219				0.501218				0.455407							9.71	0.619379				0.50413
10.11	0.562313				0.537204				0.446346				0.49885				0.535516				0.527015				0.456743				0.422092				0.472968				0.450469							10.11	0.6228				0.476202
10.51	0.5583				0.521328				0.462341				0.504972				0.541019				0.526227				0.452826				0.423497				0.460147				0.454863							10.51	0.616489				0.462877
10.91	0.542372				0.54849				0.50192				0.502817				0.487615				0.51308				0.441347				0.421184				0.474131				0.448928							10.91	0.626917				0.484762
11.31	0.558923				0.564543				0.47007				0.504396				0.509163				0.527417				0.446268				0.432484				0.51297				0.441745							11.31	0.616241				0.461499
11.71	0.525253				0.536821				0.501528				0.512006				0.529095				0.527176				0.456451				0.407008				0.497878				0.438586							11.71	0.593346				0.504387
12.11	0.546652				0.54697				0.4568				0.528689				0.513626				0.516982				0.436387				0.406742				0.499394				0.451013							12.11	0.578725				0.465835
12.51	0.559444				0.502411				0.463823				0.517658				0.491335				0.525306				0.444488				0.420727				0.480884				0.439877							12.51	0.581549				0.516318
12.91	0.544021				0.518557				0.454569				0.514112				0.514555				0.518318				0.440948				0.417514				0.509451				0.441434							12.91	0.563905				0.499958
13.31	0.53963				0.501479				0.480832				0.527558				0.478072				0.506877				0.414631				0.399249				0.469778				0.449683							13.31	0.592355				0.48462
13.71	0.554508				0.510612				0.465054				0.497024				0.495699				0.499974				0.441557				0.385723				0.461582				0.452305							13.71	0.590265				0.475046
14.11	0.541832				0.522473				0.465962				0.520804				0.481499				0.519879				0.40602				0.416996				0.491382				0.464419							14.11	0.601656				0.502722
14.51	0.546593				0.513786				0.458798				0.517088				0.524678				0.499196				0.417722				0.414371				0.480716				0.446761							14.51	0.559814				0.494633
14.91	0.54294				0.493655				0.462968				0.494825				0.506931				0.502353				0.410755				0.395492				0.462293				0.442155							14.91	0.594536				0.448215
15.31	0.519865				0.494894				0.462138				0.501096				0.510672				0.508931				0.414409				0.406695				0.488979				0.435103							15.31	0.593558				0.47361
15.71	0.558084				0.506448				0.449812				0.483767				0.51073				0.503362				0.407444				0.400909				0.480449				0.417423							15.71	0.589258				0.465335
16.11	0.548993				0.481285				0.451775				0.507502				0.499927				0.511927				0.397204				0.381881				0.513982				0.413233							16.11	0.57146				0.494643
16.51	0.53335				0.476162				0.448442				0.503225				0.496464				0.498731				0.429656				0.38406				0.479136				0.434664							16.51	0.529395				0.481131
MEAN
time(s)	mean	sem	stdev
0	1.00758	0.00218898	0.00978941
0.395	0.992416	0.00218898	0.00978941
0.645
0.9	0.270295	0.00774173	0.0346221
1.305	0.363288	0.00930837	0.0416283
1.705	0.409199	0.00997357	0.0446032
2.105	0.426848	0.0081855	0.0366067
2.505	0.455265	0.00947306	0.0423648
2.905	0.467169	0.00959608	0.042915
3.305	0.486028	0.00938141	0.041955
3.705	0.486008	0.00719273	0.0321669
4.105	0.491709	0.00920615	0.0411712
4.505	0.50238	0.00851484	0.0380795
4.905	0.50216	0.00929936	0.041588
5.305	0.505725	0.00984236	0.0440164
5.705	0.513738	0.00932148	0.0416869
6.105	0.516839	0.0100271	0.0448428
6.51	0.5166	0.00968124	0.0432958
6.91	0.516755	0.00941032	0.0420842
7.31	0.517707	0.00970575	0.0434054
7.71	0.517301	0.00945709	0.0422934
8.11	0.513611	0.00898974	0.0402033
8.51	0.515704	0.0092434	0.0413378
8.91	0.51686	0.0102003	0.0456171
9.31	0.516014	0.0102053	0.0456394
9.71	0.519893	0.0108016	0.0483064
10.11	0.520171	0.0127646	0.0570849
10.51	0.518086	0.0113934	0.0509527
10.91	0.519918	0.0116114	0.0519279
11.31	0.519467	0.0112725	0.0504121
11.71	0.520153	0.00982039	0.0439181
12.11	0.512023	0.0108275	0.0484219
12.51	0.510729	0.0098159	0.0438981
12.91	0.509871	0.0104578	0.0467689
13.31	0.507908	0.0110056	0.0492187
13.71	0.502545	0.011134	0.0497929
14.11	0.512321	0.0107074	0.0478848
14.51	0.505474	0.0108574	0.0485559
14.91	0.502856	0.011117	0.0497167
15.31	0.502795	0.0109778	0.0490941
15.71	0.505098	0.0117594	0.0525895
16.11	0.504446	0.0115586	0.0516917
16.51	0.497216	0.00918898	0.0410944
min	0.258586				0.241484				0.25504				0.233254				0.309257				0.298235				0.247172				0.281836				0.313879				0.231951								0.314307				0.256049
rec	0.548461				0.524793				0.468505				0.507383				0.518388				0.520879				0.444858				0.416954				0.491178				0.444059								0.587074				0.481214
REC-MIN	0.289874				0.283309				0.213465				0.274129				0.209131				0.222643				0.197686				0.135118				0.177299				0.212108								0.272766				0.225166
MEAN(REC-MIN)	0.234693
IMM	19.2096				21.0394				40.5055				23.5981				41.7135				37.9474				44.9033				62.3414				50.5854				40.8838								23.9778				37.2444
MEAN(IMM)	34.5892	TO CTRL
STDEV(IMM)	12.955
SEM(IMM)	2.89682
MEAN FLUROSCENT		47.118
STDEV		16.3788
SEM		3.66242
[truncated: 25 more columns]

## Sheet: COMBINE
	siCTRL 0J	siCTRL 4J direct	siCTRL 4J 5hr	siRbx1 0J	siRbx1 4J direct	siRbx1 4J 5hr
0	1.00904	1.00767	1.00519	1.00759	1.00758	1.01165
0.395	0.99096	0.992332	0.994809	0.99241	0.992416	0.988354
0.645
0.9	0.26689	0.239569	0.274595	0.301479	0.270295	0.259628
1.305	0.387554	0.32841	0.392629	0.424005	0.363288	0.35149
1.705	0.44576	0.375593	0.475119	0.480291	0.409199	0.402277
2.105	0.490695	0.406749	0.495731	0.520627	0.426848	0.4286
2.505	0.520267	0.433794	0.519119	0.545351	0.455265	0.445909
2.905	0.540251	0.445332	0.540664	0.565798	0.467169	0.456576
3.305	0.558639	0.463421	0.546771	0.578638	0.486028	0.468154
3.705	0.575879	0.475644	0.559162	0.58907	0.486008	0.477057
4.105	0.593948	0.478386	0.57629	0.60206	0.491709	0.486469
4.505	0.593151	0.48563	0.582142	0.609478	0.50238	0.485545
4.905	0.594735	0.485822	0.586149	0.619785	0.50216	0.484576
5.305	0.604643	0.500373	0.593855	0.622345	0.505725	0.488099
5.705	0.614644	0.48727	0.600171	0.622566	0.513738	0.496574
6.105	0.619915	0.494556	0.597833	0.633082	0.516839	0.497083
6.51	0.625645	0.496341	0.605668	0.627731	0.5166	0.49394
6.91	0.62998	0.499791	0.600855	0.640629	0.516755	0.491905
7.31	0.635965	0.493883	0.611392	0.642516	0.517707	0.491855
7.71	0.641169	0.489153	0.614363	0.635583	0.517301	0.495905
8.11	0.629266	0.494085	0.601072	0.636089	0.513611	0.501441
8.51	0.633184	0.489117	0.61903	0.639284	0.515704	0.494479
8.91	0.62455	0.49027	0.608239	0.640373	0.51686	0.494887
9.31	0.627882	0.495386	0.603224	0.640707	0.516014	0.492786
9.71	0.628524	0.490379	0.611813	0.641804	0.519893	0.495176
10.11	0.624562	0.480008	0.615363	0.642865	0.520171	0.491831
10.51	0.634468	0.490056	0.610801	0.631222	0.518086	0.487856
10.91	0.636942	0.489913	0.603999	0.633759	0.519918	0.483971
11.31	0.633589	0.483038	0.604963	0.628682	0.519467	0.495074
11.71	0.629754	0.483388	0.604596	0.636273	0.520153	0.48568
12.11	0.632639	0.487197	0.603936	0.636324	0.512023	0.486461
12.51	0.625945	0.4819	0.603234	0.630571	0.510729	0.489027
12.91	0.629421	0.494964	0.611332	0.632176	0.509871	0.485596
13.31	0.62197	0.492458	0.609001	0.622544	0.507908	0.486971
13.71	0.617664	0.483164	0.604432	0.625192	0.502545	0.475907
14.11	0.621756	0.486702	0.6023	0.627224	0.512321	0.478321
14.51	0.620855	0.484267	0.610047	0.624282	0.505474	0.480034
14.91	0.616738	0.480408	0.586646	0.624751	0.502856	0.475653
15.31	0.620236	0.476935	0.590439	0.614675	0.502795	0.474535
15.71	0.611711	0.476807	0.576373	0.618535	0.505098	0.473386
16.11	0.617558	0.474805	0.589427	0.621007	0.504446	0.472386
16.51	0.612734	0.464306	0.594677	0.618588	0.497216	0.472716
		mean fluroscent	STDEV	SEM
	siCTRL#5 no UV	29.823	8.26854	1.8489
	siCTRL#5 4J direct	30.5067	11.9569	2.67365
	siCTRL#5 4J 5hr	21.5684	6.54273	1.463
	siRbx1 no UV	49.8088	17.8387	3.98885
	siRbx1 4J direct	47.118	16.3788	3.66242
	siRbx1 4J 5hr	51.1347	23.0681	5.15818
		immobile fractions(%)	STDEV	SEM
	siCTRL#5 no UV	-1.61204e-14	7.87597	1.76112
	siCTRL#5 4J direct	31.0933	11.4017	2.54949
	siCTRL#5 4J 5hr	7.13702	14.0393	3.13928
	siRbx1 no UV	8.14951	10.9801	2.39606
	siRbx1 4J direct	34.5892	12.955	2.89682
	siRbx1 4J 5hr	36.5754	12.5581	2.80808
