# Supplementary material for: Live-cell imaging of endogenous CSB-mScarletI as a sensitive marker for DNA-damage-induced transcription stress
Source: Cell Rep Methods. 2024 Jan 3;4(1):100674. doi: 10.1016/j.crmeth.2023.100674 (PMC10831951; doi:10.1016/j.crmeth.2023.100674)
Supplement: Data S1. Single-cell fluorescence source data of FRAP experiments, related to Figures 2, 4, 6, and 7 [file mmc4.zip › re.Fig.7B_pool CSB KI NAEi.xlsx]

## Sheet: wt 0J
0																																												509
cell1				cell2				cell3				cell4				cell5				cell6				cell7				cell8				cell9				cell10								cell1				cell2
Channel.001				Channel.001				Channel.001				Channel.001				Channel.001				Channel.001				Channel.001				Channel.001				Channel.001				Channel.001								Channel.001				Channel.001
Axis [s]	ROI1 []	ROI2 []		Axis [s]	ROI1 []	ROI2 []		Axis [s]	ROI1 []	ROI2 []		Axis [s]	ROI1 []	ROI2 []		Axis [s]	ROI1 []	ROI2 []		Axis [s]	ROI1 []	ROI2 []		Axis [s]	ROI1 []	ROI2 []		Axis [s]	ROI1 []	ROI2 []		Axis [s]	ROI1 []	ROI2 []		Axis [s]	ROI1 []	ROI2 []						Axis [s]	ROI1 []	ROI2 []		Axis [s]	ROI1 []
0	38.1509	8.58426		0	52.6394	10.2762		0	59.93	9.07143		0	47.474	16.8233		0	38.876	9.7402		0	42.6561	9.22426		0	49.2504	10.3988		0	40.5926	10.4612		0	35.8486	12.7948		0	46.3701	13.7873						0	33.8265	10.8537		0	55.1693
0.405	37.2162	8.64537		0.4	51.2129	10.1249		0.395	58.0626	9.0628		0.405	47.6702	17.8125		0.395	37.9416	9.83333		0.395	41.3788	9.04197		0.395	47.7457	9.916		0.395	38.8031	9.74686		0.395	35.2124	13.6763		0.4	46.4106	13.9712						0.405	32.1121	10.912		0.395	52.3294
0.655				0.655				0.645				0.66				0.645				0.645				0.645				0.65				0.65				0.65								0.66				0.645
0.91	14.2619	8.09152		0.91	18.3105	8.23915		0.895	22.1632	8.49405		0.915	18.1384	12.236		0.9	16.5848	8.99673		0.9	19.2478	8.84984		0.9	19.1751	9.89415		0.9	19.2845	9.66381		0.9	18.1851	12.1226		0.905	21.4707	13.5528						0.915	17.4189	9.41103		0.895	24.5305
1.305	17.6957	8.05999		1.3	22.2074	9.37196		1.295	30.2385	9.09881		1.305	23.085	13.5223		1.295	19.7062	9.29371		1.305	24.2813	8.7177		1.295	23.4356	10.5809		1.305	22.8262	10.1142		1.305	22.3112	12.5806		1.31	25.6916	13.1791						1.305	19.067	9.35871		1.295	31.3903
1.715	19.5933	8.40346		1.7	26.4679	9.0455		1.695	33.139	8.7		1.705	26.7278	13.3189		1.705	22.2828	9.12377		1.705	25.8365	8.81607		1.695	25.5646	10.9615		1.705	24.3893	9.87785		1.705	23.0922	12.6742		1.71	28.306	13.4092						1.705	20.229	9.82237		1.705	33.0661
2.115	21.472	8.29213		2.11	28.3762	9.06561		2.105	34.0286	8.89762		2.115	26.3671	14.1926		2.105	23.9255	8.596		2.105	26.9374	8.31803		2.105	28.5937	10.5126		2.105	25.4059	9.67209		2.105	23.88	11.7893		2.11	28.7174	13.1815						2.115	21.4866	9.74812		2.105	34.2421
2.515	22.5354	8.41602		2.51	31.0382	9.77937		2.505	37.3014	8.87798		2.515	27.3274	13.3571		2.505	24.3465	9.06781		2.505	27.8523	9.2918		2.505	29.8519	10.9225		2.505	26.8913	9.66267		2.505	24.5329	12.0761		2.51	29.8182	13.685						2.515	22.7361	9.58835		2.505	34.3817
2.915	22.9688	8.48326		2.91	31.3014	9.90794		2.905	37.0425	8.75476		2.915	29.4335	13.5051		2.905	25.1524	9.82966		2.905	29.3799	8.8318		2.905	30.564	10.6425		2.905	28.2545	9.12814		2.905	25.0306	12.5272		2.91	29.6896	13.6807						2.915	22.8221	10.0003		2.905	36.8779
3.315	23.3134	8.67801		3.31	32.4417	9.16349		3.305	36.8861	9.13065		3.315	30.9624	13.9974		3.305	26.4057	8.60212		3.305	30.2835	9.07377		3.305	31.1042	10.6449		3.305	28.2467	9.47232		3.305	24.8783	12.7441		3.31	31.3198	13.4662						3.315	22.3628	10.0542		3.305	37.5568
3.715	23.5578	8.55776		3.71	32.4591	9.74762		3.705	38.9838	8.63065		3.715	32.0005	13.875		3.705	27.1266	9.49673		3.705	29.8404	9.30197		3.705	31.8772	10.3545		3.705	28.0966	9.68379		3.705	26.3271	12.416		3.71	32.2555	13.3147						3.715	23.1798	10.0454		3.705	37.8797
4.115	24.6143	8.27874		4.11	33.6039	9.12857		4.105	41.2459	8.7378		4.115	31.8536	14.1862		4.105	26.8171	9.23693		4.105	30.0741	9.27508		4.105	32.5818	10.6083		4.105	28.544	9.64954		4.105	26.7494	12.4442		4.11	32.5367	13.7802						4.115	23.8141	9.9765		4.105	38.2687
4.515	25.0564	8.28878		4.51	34.0145	8.96825		4.505	39.621	8.62321		4.515	31.5753	14.9585		4.505	26.305	9.18096		4.505	30.1529	8.93705		4.505	32.5021	10.8662		4.505	29.8051	9.85816		4.505	27.0161	12.4897		4.51	32.8681	13.7331						4.515	23.039	10.2945		4.505	39.4949
4.915	26.3575	8.37472		4.91	33.7319	9.52011		4.905	41.2028	9.10446		4.915	31.8006	14.0491		4.905	27.8167	8.96569		4.905	30.7423	9.17869		4.905	33.6506	10.7874		4.905	29.618	9.75114		4.905	26.8091	12.5368		4.91	33.6403	13.2608						4.915	22.2729	9.81986		4.905	39.4662
5.315	25.7514	8.36272		5.31	34.067	9.2746		5.305	39.9891	8.83929		5.315	32.1317	14.0989		5.305	27.2629	9.76471		5.305	30.5059	9.32852		5.305	34.1487	10.7388		5.305	29.2923	10.0391		5.305	27.9353	12.1457		5.31	34.7248	12.7472						5.315	22.3051	10.0185		5.305	38.7432
5.715	25.8288	8.19448		5.71	34.0854	9.11111		5.705	40.1502	8.85		5.715	32.9912	13.979		5.705	27.4988	9.6732		5.705	31.3942	8.91836		5.705	33.8245	11.0305		5.705	29.2885	9.9335		5.705	28.2432	13.4394		5.71	33.3068	13.1659						5.715	23.6145	9.8916		5.705	39.022
6.115	26.0079	8.38114		6.11	35.3294	9.04444		6.105	40.8146	9.00298		6.115	31.9397	14.4892		6.105	27.7312	9.51348		6.105	30.7533	9.63607		6.105	33.8051	10.6397		6.105	29.3166	10.0168		6.105	27.7446	12.4752		6.11	33.8218	13.4775						6.115	23.8519	10.4179		6.105	40.0456
6.515	26.8479	8.57254		6.51	35.0628	8.99841		6.505	41.0068	8.98304		6.515	31.9403	13.9279		6.505	27.5484	8.86806		6.495	31.7982	8.6118		6.505	34.6926	10.5		6.505	30.7772	10.0765		6.505	27.9671	12.3629		6.5	33.4441	13.4962						6.515	22.9866	9.71397		6.505	40.4108
6.915	25.0511	8.74805		6.91	34.5195	8.9127		6.905	40.554	8.73185		6.915	31.3332	13.993		6.905	27.4893	9.23979		6.895	31.3663	8.75639		6.895	33.8065	10.5326		6.905	30.1786	9.91353		6.905	28.3748	12.616		6.9	33.2473	13.2317						6.915	23.4656	10.4828		6.905	39.9036
7.315	24.4023	7.81696		7.31	33.9607	9.56772		7.305	40.6405	9.09613		7.315	31.4636	14.2404		7.305	27.4028	9.06005		7.295	30.2191	8.85377		7.295	34.9187	10.7797		7.305	29.5395	9.81307		7.305	28.0955	12.3295		7.3	33.3265	13.24						7.315	23.0024	10.131		7.305	39.3061
7.715	25.1397	8.26814		7.71	35.7435	8.98095		7.705	41.5012	8.73899		7.71	33.2693	13.8297		7.705	27.6277	9.30065		7.695	30.637	8.84787		7.695	33.7912	10.6982		7.705	30.7329	9.9335		7.705	27.7359	12.4325		7.7	33.5052	13.1448						7.715	23.818	10.188		7.705	40.1662
8.115	25.8897	8.33482		8.11	34.3896	9.14656		8.105	39.6246	8.84077		8.11	32.7891	13.6792		8.105	27.0726	9.30842		8.095	30.3181	9.54		8.095	34.1854	10.5809		8.105	30.742	9.90582		8.095	28.4806	12.5575		8.1	33.9305	12.9627						8.115	23.3906	9.54104		8.105	39.2657
8.515	25.5749	8.44308		8.51	34.2599	9.15238		8.505	39.5894	8.63631		8.51	32.4753	13.6939		8.505	28.014	9.50572		8.495	30.8051	9.05639		8.495	34.7416	10.9772		8.505	30.1351	9.72317		8.495	27.9835	12.5775		8.5	34.6721	13.1781						8.515	22.5071	9.57989		8.505	40.375
8.915	25.837	8.12026		8.91	33.5048	9.4455		8.895	40.6266	8.92708		8.91	32.3858	13.9292		8.905	26.7031	9.76879		8.895	29.7516	9.24328		8.895	33.9684	10.4314		8.895	30.3214	9.75428		8.895	28.3064	12.1529		8.9	34.2365	13.0903						8.915	23.5149	9.54449		8.905	39.8396
9.315	27.0993	8.18359		9.31	34.3455	9.25503		9.295	41.3722	8.75744		9.31	33.4338	13.9101		9.295	26.564	9.41095		9.295	30.995	9.66557		9.295	34.0989	10.9394		9.295	30.2186	9.88442		9.295	27.7126	12.0616		9.3	35.1563	13.723						9.315	23.4681	9.7406		9.305	39.3159
9.715	27.1049	7.83008		9.71	34.6274	9.39524		9.695	40.0708	8.69286		9.71	33.851	14.1594		9.695	27.5814	9.18505		9.695	30.3674	8.95016		9.695	33.6492	10.3588		9.695	29.3893	10.0066		9.695	27.4114	12.042		9.7	34.113	13.0334						9.715	22.9084	9.42638		9.705	41.3055
10.115	26.6208	8.02734		10.11	34.6662	9.60423		10.095	38.7057	8.95208		10.11	34.052	14.6511		10.095	27.1058	9.89093		10.095	31.6268	8.77541		10.095	34.1335	10.464		10.095	28.9723	9.75942		10.095	26.9103	11.8096		10.1	33.7449	13.5586						10.115	23.1552	9.44361		10.105	40.3529
10.515	26.577	8.29632		10.51	34.8512	9.77513		10.495	40.6154	9.16012		10.51	33.1165	15.3578		10.495	26.9803	9.30964		10.495	30.8804	8.65967		10.495	32.9709	10.3702		10.495	28.8745	10.1592		10.495	27.4634	12.6119		10.5	35.2	13.0973						10.515	23.0863	9.73559		10.505	39.6593
10.915	26.615	8.21791		10.911	33.8982	9.57513		10.895	40.2361	8.64613		10.91	32.9576	14.6097		10.895	26.0561	9.31577		10.895	30.7133	9.04754		10.895	34.2513	11		10.895	28.8634	9.625		10.895	26.5496	12.2001		10.9	34.0251	13.1215						10.915	22.4803	9.47713		10.905	40.0909
11.31	26.708	8.54102		11.31	33.3927	9.94127		11.295	41.4377	8.93155		11.31	32.5463	14.6958		11.295	27.0483	9.4518		11.295	30.9977	9.20361		11.295	33.8935	10.608		11.295	28.748	9.56193		11.295	26.3845	12.2008		11.3	33.9064	12.8938						11.315	21.8731	9.65069		11.305	40.0563
11.71	26.7745	8.2327		11.711	33.5164	8.8381		11.695	41.3188	8.79196		11.71	31.8464	13.6811		11.695	25.6921	9.30678		11.695	30.5742	9.65311		11.695	35.0404	10.4862		11.695	28.4019	9.70377		11.695	26.2025	12.7951		11.7	33.2509	13.3364						11.715	23.3682	9.84618		11.705	39.8298
12.11	27.2078	8.05022		12.111	33.1788	9.85026		12.095	39.7544	8.81518		12.11	31.5007	14.433		12.095	25.7255	9.35458		12.095	30.1685	9.09344		12.095	33.4506	10.7465		12.095	29.4268	9.95776		12.095	27.5221	12.2851		12.1	33.8363	13.5197						12.115	22.7926	9.55169		12.105	40.7303
12.51	26.8636	8.09933		12.511	32.9169	9.09048		12.495	40.1175	8.71726		12.51	31.1706	14.5281		12.495	26.5395	9.70057		12.495	31.1824	9.29672		12.495	32.8496	10.4754		12.495	31.1647	9.60502		12.495	27.2944	12.2948		12.5	33.3976	12.8411						12.515	23.2312	9.87406		12.505	38.6783
12.91	26.5427	8.41797		12.906	33.5571	9.21587		12.895	40.5673	8.39702		12.91	31.8206	14.1594		12.895	26.1365	9.1969		12.895	30.4564	9.26525		12.895	32.1395	10.7985		12.895	29.8667	9.78967		12.895	26.468	11.6763		12.9	33.7445	13.3009						12.915	23.0802	9.82519		12.905	38.7205
13.31	25.9114	8.27176		13.306	33.8822	9.53228		13.295	40.7875	8.76488		13.31	29.5766	14.5797		13.295	26.8083	9.23121		13.295	30.8257	9.20197		13.295	33.2185	10.5412		13.295	29.9595	10.0183		13.295	26.9368	12.3554		13.3	33.2265	13.3046						13.315	22.444	9.97744		13.305	39.2008
13.71	26.7467	8.25753		13.706	33.1767	8.6672		13.695	39.9109	9.35476		13.71	31.2135	13.4573		13.695	27.2857	9.60989		13.695	30.7242	8.45738		13.695	34.4273	10.3006		13.695	29.3737	9.56992		13.695	27.1876	12.303		13.7	32.404	13.1791						13.715	22.6284	9.85902		13.705	37.8567
14.11	26.8841	8.72238		14.106	34.2294	9.85079		14.095	38.389	8.46429		14.11	31.2999	12.9318		14.095	26.4413	9.46691		14.095	30.5783	8.80361		14.095	34.1169	10.3126		14.095	30.3116	9.86045		14.095	27.2306	12.2868		14.1	32.9323	13.0545						14.115	23.636	10.0956		14.105	37.858
14.51	26.6381	8.08426		14.506	33.5728	9.31481		14.495	39.1706	8.76101		14.51	29.7529	14.5542		14.495	26.0919	8.76144		14.495	29.6124	8.74197		14.495	34.3125	10.5425		14.495	28.7777	10.0408		14.495	25.8738	11.9225		14.5	34.0447	13.8078						14.515	22.6591	9.57863		14.505	38.9997
14.91	25.6793	8.2885		14.906	33.4486	9.52593		14.895	37.7612	8.99435		14.91	30.4116	14.4305		14.895	26.018	9.52859		14.895	30.7551	9.07311		14.895	34.551	10.6357		14.895	29.3861	9.9726		14.895	26.3192	12.6388		14.9	34.5932	13.4086						14.915	22.5923	9.62751		14.905	39.4472
15.31	26.8169	8.26507		15.306	33.2859	8.67407		15.295	37.6399	9.00714		15.31	30.6726	14.2022		15.295	26.8766	8.82353		15.295	29.9763	9.12131		15.295	33.4802	11.3631		15.295	29.0392	9.93579		15.295	26.449	12.6643		15.3	33.2014	13.0376						15.315	22.4569	9.59712		15.305	40.4983
15.71	25.941	8.12612		15.706	33.2076	9.25979		15.695	37.9607	8.8878		15.71	30.0464	14.4898		15.7	26.3418	9.42565		15.695	30.5126	9.1577		15.695	33.0838	10.8612		15.695	29.7963	9.81478		15.695	27.7109	12.2441		15.7	33.6713	12.9624						15.715	22.1306	9.95645		15.705	39.1934
16.11	27.0816	8.10798		16.106	32.5844	8.90847		16.095	38.2887	8.48125		16.11	30.3623	14.2787		16.1	26.4739	9.48039		16.095	30.1683	9.09738		16.095	33.618	10.1415		16.095	29.3189	9.85417		16.095	26.5041	12.4298		16.1	32.9551	13.5926						16.115	23.0997	10.1742		16.105	40.2626
16.51	26.8694	8.21763		16.506	32.573	9.64603		16.495	37.4168	8.75952		16.51	30.6238	13.8858		16.5	26.1479	9.25858		16.495	28.9378	8.95902		16.495	32.7949	10.5049		16.495	28.6969	9.79481		16.495	26.881	12.8413		16.5	33.8563	13.3165						16.515	22.8294	9.98904		16.505	40.0178
BACKGROUND CORRECTION
0	29.5666				42.3632				50.8586				30.6507				29.1358				33.4319				38.8517				30.1314				23.0539				32.5828							0	22.9728				35.8717
0.395	28.5708				41.0881				48.9998				29.8577				28.1083				32.3369				37.8297				29.0562				21.5361				32.4394							0.395	21.2001				34.1632
0.645	0				0				0				0				0				0				0				0				0				0							0.645	0				0
0.9	6.17038				10.0714				13.6692				5.90239				7.58803				10.3979				9.28098				9.62064				6.06249				7.91786							0.9	8.00783				9.55626
1.305	9.63567				12.8355				21.1397				9.56272				10.4125				15.5636				12.8547				12.7121				9.73066				12.5126							1.305	9.7083				15.3637
1.705	11.1898				17.4224				24.439				13.4089				13.159				17.0204				14.603				14.5115				10.418				14.8967							1.705	10.4067				17.0032
2.105	13.1799				19.3106				25.131				12.1745				15.3295				18.6194				18.081				15.7338				12.0908				15.5359							2.105	11.7385				18.6905
2.505	14.1194				21.2588				28.4234				13.9702				15.2786				18.5605				18.9294				17.2287				12.4568				16.1331							2.505	13.1478				18.5398
2.905	14.4855				21.3934				28.2877				15.9284				15.3227				20.5481				19.9216				19.1264				12.5034				16.0089							2.905	12.8218				19.8875
3.305	14.6354				23.2783				27.7554				16.965				17.8036				21.2098				20.4593				18.7744				12.1341				17.8536							3.305	12.3086				20.7269
3.705	15.0001				22.7115				30.3531				18.1255				17.6298				20.5385				21.5228				18.4128				13.9112				18.9408							3.705	13.1344				20.8684
4.105	16.3355				24.4753				32.5081				17.6674				17.5802				20.799				21.9735				18.8945				14.3052				18.7565							4.105	13.8376				21.8373
4.505	16.7677				25.0463				30.9978				16.6168				17.124				21.2159				21.636				19.9469				14.5264				19.135							4.505	12.7445				22.2498
4.905	17.9828				24.2118				32.0983				17.7515				18.851				21.5636				22.8632				19.8668				14.2723				20.3795							4.905	12.453				22.2275
5.305	17.3887				24.7924				31.1498				18.0328				17.4982				21.1774				23.4099				19.2532				15.7896				21.9776							5.305	12.2866				21.8504
5.705	17.6343				24.9743				31.3002				19.0122				17.8256				22.4759				22.7941				19.355				14.8038				20.1409							5.705	13.7229				22.1188
6.105	17.6268				26.285				31.8117				17.4506				18.2177				21.1172				23.1654				19.2998				15.2694				20.3443							6.105	13.4339				22.9601
6.51	18.2754				26.0644				32.0238				18.0123				18.6803				23.1864				24.1926				20.7007				15.6041				19.9479							6.51	13.2726				23.3664
6.91	16.303				25.6068				31.8222				17.3403				18.2495				22.6099				23.2739				20.265				15.7588				20.0156							6.91	12.9829				23.2028
7.31	16.5853				24.3929				31.5444				17.2232				18.3427				21.3653				24.139				19.7264				15.766				20.0866							7.31	12.8715				23.3996
7.71	16.8716				26.7626				32.7622				19.4395				18.3271				21.7891				23.093				20.7994				15.3033				20.3604							7.71	13.63				23.8533
8.11	17.5549				25.243				30.7838				19.1099				17.7642				20.7781				23.6044				20.8361				15.9231				20.9679							8.11	13.8496				22.8221
8.51	17.1318				25.1076				30.9531				18.7815				18.5082				21.7487				23.7644				20.4119				15.406				21.4939							8.51	12.9272				23.6233
8.91	17.7167				24.0593				31.6995				18.4566				16.9343				20.5083				23.537				20.5671				16.1535				21.1462							8.91	13.9704				22.7178
9.31	18.9158				25.0905				32.6148				19.5237				17.1531				21.3294				23.1596				20.3341				15.651				21.4333							9.31	13.7275				23.5377
9.71	19.2749				25.2321				31.378				19.6915				18.3963				21.4172				23.2904				19.3828				15.3694				21.0796							9.71	13.482				23.8418
10.11	18.5935				25.0619				29.7536				19.4008				17.2149				22.8514				23.6695				19.2129				15.1007				20.1863							10.11	13.7116				23.74
10.51	18.2806				25.0761				31.4553				17.7587				17.6707				22.2207				22.6007				18.7153				14.8515				22.1027							10.51	13.3507				23.9295
10.91	18.3971				24.3231				31.59				18.3479				16.7403				21.6658				23.2513				19.2384				14.3495				20.9036							10.91	13.0031				22.9232
11.31	18.167				23.4514				32.5062				17.8505				17.5965				21.7941				23.2855				19.1861				14.1837				21.0126							11.31	12.2224				23.6176
11.71	18.5418				24.6783				32.5268				18.1653				16.3853				20.921				24.5542				18.6981				13.4074				19.9145							11.71	13.522				22.8742
12.11	19.1576				23.3285				30.9392				17.0676				16.3709				21.0751				22.7042				19.469				15.237				20.3166							12.11	13.2409				24.169
12.51	18.7642				23.8264				31.4002				16.6426				16.8389				21.8857				22.3742				21.5597				14.9996				20.5565							12.51	13.3572				21.8267
12.91	18.1247				24.3412				32.1703				17.6611				16.9396				21.1912				21.341				20.077				14.7917				20.4436							12.91	13.255				21.4222
13.31	17.6396				24.3499				32.0226				14.9969				17.577				21.6237				22.6773				19.9412				14.5814				19.922							13.31	12.4665				23.5185
13.71	18.4892				24.5095				30.5561				17.7563				17.6758				22.2668				24.1267				19.8038				14.8846				19.2249							13.71	12.7694				21.6019
14.11	18.1617				24.3786				29.9247				18.3682				16.9744				21.7747				23.8043				20.4512				14.9438				19.8779							14.11	13.5404				20.562
14.51	18.5538				24.258				30.4096				15.1987				17.3304				20.8705				23.7701				18.7369				13.9513				20.2369							14.51	13.0805				22.257
14.91	17.3908				23.9227				28.7669				15.9811				16.4894				21.682				23.9153				19.4135				13.6804				21.1846							14.91	12.9648				21.9641
15.31	18.5519				24.6118				28.6328				16.4705				18.0531				20.855				22.1172				19.1034				13.7848				20.1637							15.31	12.8598				24.1386
15.71	17.8149				23.9478				29.0729				15.5566				16.9161				21.3549				22.2225				19.9815				15.4667				20.7089							15.71	12.1742				22.4886
16.11	18.9736				23.6759				29.8074				16.0836				16.9935				21.0709				23.4765				19.4647				14.0743				19.3625							16.11	12.9255				23.3586
16.51	18.6518				22.9269				28.6572				16.738				16.8894				19.9788				22.29				18.9021				14.0398				20.5398							16.51	12.8404				22.4621
NORMALIZATION
0	1.01713				1.01528				1.01861				1.0131				1.01795				1.01665				1.01333				1.01817				1.03404				1.00221							0	1.04013				1.02439
0.395	0.982872				0.98472				0.981385				0.986895				0.98205				0.983351				0.986672				0.981835				0.965961				0.997794							0.395	0.959869				0.975606
0.645																																												0.645
0.9	0.212269				0.241372				0.273771				0.195093				0.265112				0.316197				0.242066				0.32509				0.271922				0.243543							0.9	0.362567				0.2729
1.305	0.331479				0.307615				0.423393				0.316079				0.363795				0.473281				0.335276				0.429551				0.436451				0.384871							1.305	0.439559				0.438743
1.705	0.384944				0.417547				0.489474				0.443209				0.45975				0.517584				0.380875				0.490356				0.46728				0.458205							1.705	0.471179				0.485564
2.105	0.453404				0.4628				0.503333				0.402407				0.535584				0.566207				0.471589				0.53166				0.542309				0.477863							2.105	0.531478				0.533748
2.505	0.485726				0.509491				0.569274				0.461762				0.533807				0.564417				0.493716				0.582172				0.558728				0.496235							2.505	0.595286				0.529443
2.905	0.498319				0.512717				0.566557				0.526485				0.535347				0.624858				0.519593				0.646297				0.560817				0.492413							2.905	0.580528				0.567932
3.305	0.503477				0.557888				0.555895				0.560747				0.622024				0.644981				0.533619				0.634404				0.544255				0.549154							3.305	0.557292				0.591903
3.705	0.516021				0.544306				0.607923				0.599108				0.615953				0.624567				0.561356				0.622184				0.623959				0.582596							3.705	0.594681				0.595943
4.105	0.561963				0.586577				0.651083				0.583966				0.61422				0.632488				0.573113				0.638461				0.641633				0.576927							4.105	0.626519				0.623612
4.505	0.576828				0.60026				0.620835				0.549238				0.598281				0.645165				0.564308				0.674024				0.651555				0.588568							4.505	0.577028				0.635391
4.905	0.61863				0.580261				0.642877				0.586744				0.65862				0.655739				0.596318				0.671317				0.640156				0.626849							4.905	0.563831				0.634754
5.305	0.598192				0.594177				0.623879				0.596045				0.611353				0.643996				0.610576				0.650581				0.708214				0.676003							5.305	0.556295				0.623987
5.705	0.606643				0.598535				0.626892				0.628417				0.622794				0.683482				0.594514				0.654022				0.663998				0.619508							5.705	0.621327				0.631651
6.105	0.606383				0.629948				0.637135				0.576799				0.636494				0.642166				0.6042				0.652158				0.684879				0.625764							6.105	0.608243				0.655677
6.51	0.628697				0.624662				0.641383				0.595367				0.652655				0.705089				0.63099				0.699494				0.699893				0.613574							6.51	0.600939				0.667279
6.91	0.560844				0.613694				0.637346				0.573152				0.637604				0.687559				0.607029				0.684774				0.70683				0.615655							6.91	0.58782				0.662606
7.31	0.570556				0.584603				0.631782				0.569282				0.64086				0.64971				0.629593				0.666573				0.707154				0.617838							7.31	0.582777				0.668228
7.71	0.580402				0.641393				0.656173				0.64254				0.640314				0.662598				0.602311				0.70283				0.686403				0.626261							7.71	0.617121				0.681183
8.11	0.603909				0.604977				0.616549				0.631645				0.620647				0.631853				0.61565				0.704071				0.714202				0.644946							8.11	0.627061				0.651736
8.51	0.589354				0.601729				0.61994				0.620789				0.646644				0.661369				0.619822				0.689736				0.69101				0.661126							8.51	0.585299				0.674616
8.91	0.609477				0.576606				0.63489				0.610049				0.591652				0.62365				0.613892				0.694982				0.724535				0.650432							8.91	0.632531				0.648757
9.31	0.650725				0.60132				0.65322				0.645321				0.599296				0.648619				0.604047				0.687109				0.701995				0.659262							9.31	0.621533				0.672169
9.71	0.663079				0.604715				0.62845				0.65087				0.642733				0.651289				0.60746				0.654961				0.689367				0.648382							9.71	0.610419				0.680854
10.11	0.639638				0.600636				0.595917				0.641261				0.601456				0.694901				0.617347				0.649221				0.677314				0.620905							10.11	0.620815				0.677948
10.51	0.628877				0.600975				0.629998				0.586984				0.617381				0.675723				0.589472				0.632405				0.666134				0.67985							10.51	0.604473				0.683359
10.91	0.632882				0.582928				0.632696				0.606459				0.584875				0.658848				0.60644				0.650083				0.643622				0.64297							10.91	0.588738				0.654621
11.31	0.624968				0.562038				0.651045				0.590016				0.614787				0.66275				0.607331				0.648314				0.636185				0.646321							11.31	0.553387				0.674453
11.71	0.63786				0.591443				0.651459				0.600423				0.572471				0.636201				0.640423				0.631827				0.601364				0.612545							11.71	0.61223				0.653222
12.11	0.659044				0.559092				0.619662				0.564141				0.57197				0.640884				0.592169				0.657876				0.683426				0.624913							12.11	0.599505				0.6902
12.51	0.645513				0.571026				0.628895				0.550091				0.58832				0.665536				0.583562				0.728522				0.67278				0.632291							12.51	0.604768				0.623309
12.91	0.623512				0.583364				0.644318				0.583758				0.591839				0.644415				0.556616				0.67842				0.663455				0.62882							12.91	0.60014				0.611756
13.31	0.606825				0.583571				0.64136				0.495697				0.614109				0.657568				0.591468				0.673832				0.654024				0.612775							13.31	0.564441				0.671623
13.71	0.636051				0.587396				0.611989				0.586903				0.617561				0.677124				0.629272				0.669188				0.667619				0.591335							13.71	0.578154				0.61689
14.11	0.624786				0.584259				0.599343				0.607128				0.593052				0.66216				0.620863				0.691063				0.670275				0.611418							14.11	0.613064				0.587193
14.51	0.638274				0.581368				0.609054				0.502365				0.605492				0.634663				0.61997				0.633135				0.62576				0.622463							14.51	0.59224				0.635596
14.91	0.598266				0.573333				0.576153				0.528229				0.576109				0.659342				0.623757				0.655998				0.613609				0.651611							14.91	0.587004				0.627234
15.31	0.638207				0.589849				0.573467				0.544402				0.630741				0.634191				0.576859				0.645522				0.61829				0.620212							15.31	0.582246				0.689332
15.71	0.612854				0.573935				0.582283				0.514196				0.591019				0.649393				0.579608				0.675192				0.69373				0.63698							15.71	0.551204				0.642211
16.11	0.652717				0.567419				0.596994				0.531616				0.59372				0.640758				0.612312				0.657731				0.631277				0.595566							16.11	0.585221				0.667056
16.51	0.641644				0.549468				0.573958				0.553245				0.590083				0.607547				0.581366				0.638719				0.629727				0.631778							16.51	0.58137				0.641455
MEAN
time(s)	mean	sem	stdev
0	1.01595	0.00400871	0.0179275
0.395	0.984046	0.00400871	0.0179275
0.645
0.9	0.288315	0.010909	0.0487865
1.305	0.405231	0.0118768	0.0531147
1.705	0.477599	0.0116887	0.0522733
2.105	0.511589	0.00930024	0.0415919
2.505	0.546452	0.011375	0.0508704
2.905	0.570653	0.0103445	0.0462619
3.305	0.589308	0.00940701	0.0420694
3.705	0.593601	0.00743182	0.0332361
4.105	0.61258	0.00597055	0.0267011
4.505	0.606749	0.00859984	0.0384596
4.905	0.613853	0.00898553	0.0401845
5.305	0.626834	0.00967568	0.043271
5.705	0.628846	0.00740614	0.0331213
6.105	0.627998	0.0093571	0.0418462
6.51	0.638699	0.00844984	0.0377889
6.91	0.625902	0.0125518	0.0561335
7.31	0.6278	0.00857703	0.0383577
7.71	0.638808	0.00704986	0.0315279
8.11	0.636957	0.00837932	0.0374735
8.51	0.628749	0.0103035	0.0460786
8.91	0.629699	0.0100121	0.0447754
9.31	0.627399	0.00952951	0.0426173
9.71	0.635201	0.0102713	0.0459344
10.11	0.632744	0.0107769	0.0481958
10.51	0.631186	0.00836987	0.0374312
10.91	0.628897	0.00798957	0.0357304
11.31	0.625507	0.00979725	0.0438146
11.71	0.619073	0.00647188	0.0289431
12.11	0.618846	0.00902934	0.0403804
12.51	0.608182	0.0126471	0.0565595
12.91	0.615489	0.0096458	0.0431373
13.31	0.610373	0.0113035	0.0505509
13.71	0.616335	0.00868301	0.0388316
14.11	0.61729	0.0115465	0.0516373
14.51	0.607255	0.00928849	0.0415394
14.91	0.602009	0.00960362	0.0429487
15.31	0.612287	0.0107754	0.048189
15.71	0.603038	0.0107295	0.0479839
16.11	0.603242	0.00890805	0.039838
16.51	0.602317	0.00726233	0.0324781
min	0.212269				0.241372				0.273771				0.195093				0.265112				0.316197				0.242066				0.32509				0.271922				0.243543								0.362567				0.2729
rec	0.621857				0.590153				0.621513				0.583255				0.610239				0.655335				0.605655				0.668134				0.668531				0.630196								0.596931				0.655079
REC-MIN	0.409588				0.348781				0.347741				0.388162				0.345127				0.339138				0.363589				0.343044				0.396609				0.386653								0.234364				0.382179
MEAN(REC-MIN)	0.333118
IMM	-22.9558				-4.70201				-4.38982				-16.5238				-3.60497				-1.80728				-9.14717				-2.97974				-19.0596				-16.0709								29.6455				-14.7278
MEAN(IMM)	7.10543e-15
STDEV(IMM)	16.3354
SEM(IMM)	3.65271
MEAN FLUROSCENT		28.6284
STDEV		8.08011
SEM		1.80677
[truncated: 25 more columns]

## Sheet: wt 4J direct
cell1				cell2				cell3				cell4				cell5				cell6				cell7				cell8				cell9				cell10								cell1				cell2
Channel.001				Channel.001				Channel.001				Channel.001				Channel.001				Channel.001				Channel.001				Channel.001				Channel.001				Channel.001								Channel.001				Channel.001
Axis [s]	ROI1 []	ROI2 []		Axis [s]	ROI1 []	ROI2 []		Axis [s]	ROI1 []	ROI2 []		Axis [s]	ROI1 []	ROI2 []		Axis [s]	ROI1 []	ROI2 []		Axis [s]	ROI1 []	ROI2 []		Axis [s]	ROI1 []	ROI2 []		Axis [s]	ROI1 []	ROI2 []		Axis [s]	ROI1 []	ROI2 []		Axis [s]	ROI1 []	ROI2 []						Axis [s]	ROI1 []	ROI2 []		Axis [s]	ROI1 []
0	51.6998	17.9953		0	65.2524	16.799		0	51.2276	9.89953		0	51.494	10.801		0	55.9121	9.90578		0	57.2988	21.4226		0	55.3697	16.4503		0	60.0405	15.5224		0	53.2506	13.5619		0	59.464	18.5048						0	38.8133	15.5957		0	50.6508
0.395	50.2277	17.1221		0.395	62.3012	17.6089		0.4	52.2644	9.8241		0.395	49.473	10.6972		0.405	53.551	10.6525		0.405	57.946	20.9097		0.405	52.8243	15.2198		0.395	60.2752	15.1636		0.39	52.6337	13.4878		0.395	57.5728	18.1858						0.395	39.421	15.8369		0.405	49.1904
0.65				0.645				0.65				0.645				0.655				0.66				0.655				0.65				0.645				0.655								0.645				0.66
0.905	24.9255	17.4982		0.9	26.6509	14.8411		0.905	21.0805	9.85614		0.9	24.523	10.8861		0.91	23.142	10.0545		0.91	25.1578	16.5616		0.91	23.1757	14.444		0.9	26.2364	15.3502		0.9	23.4765	12.2442		0.915	27.4145	16.5959						0.895	20.0301	14.3551		0.915	22.1747
1.305	27.5903	17.9662		1.295	32.1278	15.7323		1.3	24.7015	9.43391		1.295	28.0578	11.0963		1.305	26.8648	9.79877		1.305	31.5768	17.8176		1.305	27.9544	15.0221		1.305	29.8441	15.5144		1.3	27.4934	13.3635		1.305	30.6092	16.9944						1.295	23.0045	15.4643		1.305	24.3283
1.715	30.4076	17.0935		1.705	35.8973	16.6026		1.7	26.7036	10.0738		1.705	28.7443	11.0847		1.705	28.7506	10.1889		1.715	34.7608	18.1401		1.705	29.9193	15.592		1.705	31.065	15.2745		1.7	28.9807	12.5093		1.715	33.342	16.9691						1.705	23.8043	14.5465		1.705	26.7972
2.115	31.6777	18.8764		2.105	36.368	15.8161		2.11	28.6165	9.69726		2.105	29.6907	11.1308		2.115	30.5298	10.4593		2.115	34.2364	19.2623		2.115	30.9085	14.8347		2.105	32.8866	16.0021		2.1	30.507	12.5724		2.115	35.8597	17.9666						2.105	25.8663	14.3046		2.115	27.4645
2.515	32.8229	17.5174		2.505	36.6666	15.4406		2.51	28.9042	9.3488		2.505	29.7988	10.8872		2.515	31.7119	10.4342		2.515	34.6636	18.2528		2.515	30.9764	15.8395		2.505	34.3422	16.1477		2.5	29.6608	13.0455		2.515	36.6553	16.2157						2.505	25.4749	14.6853		2.51	28.2576
2.915	32.8874	18.4842		2.905	37.8641	16.8344		2.91	28.531	9.42089		2.905	31.151	11.0742		2.915	32.7977	10.6321		2.915	36.6282	18.5994		2.915	31.7718	15.5799		2.905	33.0438	15.6967		2.9	32.481	12.7532		2.915	38.4617	17.8299						2.905	26.4002	15.2648		2.91	29.6462
3.315	33.8247	17.2758		3.305	38.0621	16.0818		3.31	28.9854	9.69526		3.305	31.8042	11.3002		3.315	32.3305	9.70218		3.315	35.0636	18.2444		3.315	32.9782	14.9923		3.305	35.1682	14.9973		3.3	32.386	13.3131		3.315	38.5322	17.9843						3.305	25.9702	14.9016		3.31	28.92
3.715	33.8838	17.4966		3.705	39.3489	15.9714		3.71	30.0487	9.67356		3.705	32.3475	10.7755		3.715	33.5545	10.1174		3.715	37.0455	17.9401		3.715	33.6623	15.8339		3.705	36.1039	15.6295		3.7	33.4503	13.175		3.715	38.5414	17.3554						3.705	26.3905	15.3794		3.71	28.7346
4.115	34.0723	17.2706		4.105	38.5184	15.3719		4.11	28.4343	9.46362		4.105	32.749	10.988		4.115	34.9723	10.7917		4.115	37.1841	18.1464		4.115	32.5701	15.3549		4.105	36.4252	15.6162		4.1	33.6641	11.9881		4.115	38.1278	17.2557						4.105	26.5733	14.9198		4.11	30.6331
4.515	35.0045	18.3662		4.505	38.6736	16.4401		4.51	29.0125	9.84346		4.505	32.3055	11.1023		4.515	34.0207	10.4583		4.515	37.9958	18.895		4.515	33.7632	14.817		4.505	36.2321	15.1722		4.5	33.943	13.0962		4.515	40.04	17.4739						4.505	26.8494	15.2931		4.51	29.6836
4.915	35.0193	17.681		4.905	39.2064	15.8344		4.91	29.1435	9.79706		4.905	31.3425	10.9726		4.915	34.5084	10.2737		4.915	37.5312	19.0665		4.915	34.1847	15.0968		4.905	35.9613	14.8897		4.9	33.9653	12.3987		4.915	39.0129	16.5914						4.905	25.4929	15.1294		4.91	30.927
5.315	35.1848	17.8561		5.305	39.3732	16.9292		5.31	29.8109	9.7213		5.305	32.7127	11.1282		5.315	35.445	10.4759		5.315	37.5756	17.8953		5.315	33.4204	16.771		5.305	35.7111	16.1914		5.3	35.1772	12.9859		5.315	40.3439	18.0805						5.305	24.7359	15.5		5.31	30.0478
5.715	35.1677	18.0873		5.705	40.1957	14.9151		5.71	30.8628	9.12984		5.705	32.3987	11.2391		5.715	34.4953	10.2486		5.715	36.3147	18.7475		5.715	33.9306	14.9149		5.705	37.3501	15.1823		5.7	35.251	13.9817		5.715	39.9146	17.7337						5.705	25.1903	15.1038		5.71	29.9835
6.115	34.9716	17.6878		6.105	41.4497	16.5677		6.11	30.1931	9.77837		6.105	33.6653	10.8572		6.115	34.9448	9.75568		6.115	36.5375	19.0035		6.115	35.0893	15.9168		6.105	37.2698	16.2351		6.1	33.7104	12.4583		6.105	39.7264	17.4532						6.105	26.3327	15.3679		6.11	30.1104
6.515	35.9002	17.7735		6.505	41.1357	15.2188		6.51	29.8868	9.82377		6.505	33.69	10.4505		6.505	35.0186	10.2869		6.515	38.572	19.1268		6.505	35.5243	15.2113		6.505	36.668	15.5288		6.5	34.4388	12.5994		6.505	40.4049	19.24						6.505	25.0964	15.3585		6.51	30.9293
6.915	35.0255	18.4649		6.905	39.8179	16.1094		6.91	29.7257	9.55841		6.905	31.5211	11.4329		6.905	33.9007	9.76468		6.915	38.2211	19.5812		6.905	35.7377	15.0884		6.895	37.2298	15.4941		6.9	34.9695	13.1234		6.905	38.9841	18.3053						6.905	25.2078	15.5074		6.91	30.1573
7.315	34.3697	18.6171		7.305	39.4627	15.1104		7.31	31.0349	9.42423		7.305	32.3093	10.6987		7.305	33.6762	10.3613		7.315	38.2067	18.1898		7.305	34.3022	14.7964		7.295	36.6397	15.9984		7.3	34.4319	12.8183		7.305	40.3228	19.1899						7.305	26.4285	14.8935		7.31	30.6442
7.715	34.6208	18.0156		7.705	40.8322	15.1604		7.71	30.9977	9.38184		7.705	32.021	11.0382		7.705	33.0711	10.2462		7.715	38.1609	18.5753		7.705	33.9522	14.3218		7.695	35.3167	15.1231		7.7	34.6086	13.3212		7.705	40.8901	17.4025						7.705	25.358	14.7817		7.71	30.3411
8.115	35.5238	17.4125		8.105	40.7563	16.1443		8.11	30.1751	9.45594		8.105	31.6782	11.211		8.105	32.5786	10.2708		8.115	37.2409	18.5424		8.105	33.6389	16.2979		8.096	36.6752	15.8683		8.1	34.3407	13.0394		8.105	39.5603	17.638						8.105	25.3758	14.591		8.11	31.1747
8.515	34.1463	17.3439		8.505	40.06	16.2604		8.51	30.3958	9.70728		8.51	31.6544	10.846		8.505	34.4291	9.93134		8.515	37.814	18.7742		8.505	33.8591	15.2552		8.495	35.6792	16.4781		8.5	35.0494	12.9625		8.505	39.9208	17.7463						8.505	25.7167	15.0236		8.51	30.1258
8.915	35.3154	18.4099		8.905	40.1699	14.9802		8.91	31.0722	9.33578		8.91	32.0342	10.919		8.905	35.4063	10.4697		8.915	37.4278	18.4664		8.905	34.4149	15.2378		8.896	35.6059	15.887		8.9	33.9699	13.5218		8.905	40.8405	18.5504						8.905	25.3782	14.8807		8.91	30.1119
9.315	34.86	18.1969		9.305	40.8555	16.5271		9.31	30.6577	9.54706		9.31	31.175	10.7136		9.305	33.9007	10.5275		9.315	38.1493	18.5161		9.305	34.6367	16.6112		9.295	35.974	16.7228		9.3	34.1455	13.2163		9.305	40.7474	18.6491						9.305	25.5182	15.3012		9.31	29.7273
9.715	34.8725	18.8556		9.705	39.8159	15.6365		9.71	30.3962	10.009		9.71	31.4803	10.8996		9.705	34.6473	10.1335		9.715	37.7382	18.6159		9.705	34.3876	14.9996		9.695	35.5679	15.395		9.7	34.2629	12.5526		9.705	40.3643	18.3149						9.705	26.0708	14.9003		9.71	29.7383
10.115	35.1437	17.9055		10.105	39.7563	15.5458		10.11	30.8119	9.85381		10.11	30.4234	11.0795		10.105	33.4695	9.99527		10.115	35.7834	18.895		10.105	34.4806	16.1193		10.095	36.8056	15.8113		10.1	34.1057	12.7859		10.105	40.7137	17.0157						10.105	25.6209	15.9434		10.11	29.8951
10.515	34.5558	18.2483		10.505	38.9546	15.9318		10.51	30.0362	9.56575		10.51	32.2965	11.413		10.505	33.6455	10.2481		10.515	36.7159	19.3354		10.505	34.0337	15.0578		10.495	35.8367	15.3188		10.5	34.7669	13.0468		10.505	40.02	18.0785						10.505	24.6974	14.3295		10.51	28.8421
10.915	34.0342	17.9553		10.905	40.2746	16.276		10.91	30.7897	9.39052		10.91	31.3326	10.672		10.905	33.4923	10.4735		10.915	37.4232	19.4657		10.905	34.5425	15.6333		10.896	36.1972	16.4984		10.895	34.3097	13.3237		10.905	40.8377	19.2486						10.905	24.178	14.8565		10.91	29.0127
11.315	34.4136	18.5844		11.305	39.4563	15.6276		11.3	29.7328	9.39286		11.31	31.574	11.5723		11.305	32.441	10.4271		11.315	36.4931	18.6978		11.305	35.0705	15.4024		11.295	36.693	15.5938		11.295	34.232	13.8279		11.305	39.9391	17.5195						11.305	25.0169	14.3416		11.31	29.6331
11.715	34.4143	18.5278		11.705	39.6072	16.1839		11.7	29.7245	9.47163		11.71	31.6969	11.2388		11.705	34.5184	9.92945		11.715	35.5007	19.4181		11.705	34.8697	16.3303		11.695	36.4762	14.9232		11.695	34.1334	12.8705		11.705	39.9722	17.8197						11.705	25.156	14.5573		11.71	29.2298
12.115	34.6409	18.0057		12.105	39.5672	15.963		12.1	30.3969	9.91656		12.11	31.1578	11.054		12.105	34.2063	10.1776		12.115	37.2194	19.2521		12.105	35.7319	15.5442		12.096	36.7911	15.3859		12.095	34.5473	13.0295		12.105	39.2845	18.2385						12.105	25.9816	15.0802		12.11	28.9328
12.515	33.8604	16.9927		12.505	39.6812	15.9708		12.5	28.9791	9.36015		12.51	30.749	11.0364		12.505	34.8699	10.4848		12.515	37.1552	19.5151		12.505	34.9112	14.401		12.496	36.1875	15.9483		12.495	34.1902	12.9147		12.505	39.5126	18.7084						12.505	24.9076	14.6462		12.51	29.7375
12.915	34.4113	18.4956		12.905	39.0078	16.3516		12.9	29.1161	9.6532		12.91	29.8219	10.3006		12.905	33.3671	9.96165		12.915	35.3639	19.0809		12.905	34.1396	14.7106		12.896	36.2431	16.4563		12.895	33.8516	12.542		12.905	40.5554	19.0203						12.905	24.9076	15.1119		12.91	30.9197
13.315	34.6182	18.9564		13.305	39.6136	15.2234		13.3	29.7157	9.70194		13.31	29.7499	11.3576		13.305	32.397	10.3996		13.315	36.3882	19.4755		13.305	33.3305	15.4212		13.296	34.7911	15.532		13.295	33.8341	12.9622		13.305	40.1862	17.643						13.305	24.8127	14.3053		13.31	29.5332
13.715	33.8595	19.1044		13.705	38.7115	16.3422		13.7	29.2695	9.81909		13.71	29.4987	10.7436		13.705	32.8424	9.83381		13.715	36.4696	18.1457		13.705	33.7163	14.8049		13.696	36.6754	15.702		13.695	33.8947	12.8506		13.705	40.532	17.3008						13.705	25.5778	14.2756		13.71	30.4141
14.115	35.1158	16.9662		14.105	39.1099	15.7531		14.1	29.06	9.56475		14.11	31.6362	11.096		14.105	32.5732	10.661		14.115	36.7586	18.9489		14.105	35.4478	16.1583		14.096	35.9169	16.0011		14.095	32.8659	12.5266		14.105	40.0006	18.1119						14.105	24.4143	15.3929		14.11	30.0365
14.515	34.4805	17.7683		14.505	38.1449	15.0979		14.5	29.9448	10.1936		14.51	30.7169	10.6121		14.505	32.9611	10.0848		14.515	36.5293	19.1033		14.505	35.05	14.7198		14.496	35.7934	15.3614		14.495	32.6719	13.3423		14.505	39.9461	18.0714						14.505	24.265	13.4899		14.51	30.326
14.915	33.9203	18.4468		14.905	39.2709	15.3911		14.9	30.1883	9.65688		14.91	29.9111	10.6158		14.905	32.0646	10.4261		14.915	37.1154	19.1383		14.905	34.6526	16.109		14.896	36.8887	15.9152		14.895	32.6212	13.2183		14.905	41.1695	18.3706						14.905	24.6098	14.093		14.91	29.9476
15.315	34.6156	17.373		15.305	38.2835	16.4943		15.3	30.3818	9.83578		15.31	29.2074	11.0067		15.305	31.9837	10.224		15.315	36.7529	18.8393		15.305	33.317	14.933		15.296	36.6349	14.8054		15.295	31.8822	12.7731		15.305	39.4115	18.3595						15.305	24.928	14.6799		15.31	30.3683
15.715	33.8788	17.3252		15.705	38.3134	15.7344		15.7	29.5511	9.91656		15.71	30.7287	10.7133		15.705	32.6825	10.1553		15.715	36.747	18.9342		15.705	34.2502	14.8594		15.696	36.5452	15.6093		15.695	32.9086	12.5872		15.705	41.1458	18.4182						15.705	23.8257	14.3228		15.71	29.1901
16.115	34.1515	17.5366		16.105	38.2602	15.8115		16.1	29.958	10.214		16.11	31.1696	10.6484		16.105	32.3103	9.87642		16.115	37.4939	19.7619		16.105	34.1219	15.5309		16.096	36.7944	16.839		16.095	33.4802	13.5212		16.105	39.5853	18.7078						16.105	23.7266	14.7439		16.11	29.8088
16.515	34.1113	17.9886		16.505	38.9315	16.9922		16.5	30.8994	10.0751		16.51	30.4541	11.2013		16.505	31.9853	10.3447		16.515	36.678	19.8501		16.505	33.2709	15.032		16.496	35.8153	15.1951		16.495	32.9877	13.1365		16.505	39.5477	17.6709						16.505	23.3999	14.8255		16.51	28.7525
BACKGROUND CORRECTION
0	33.7045				48.4534				41.3281				40.693				46.0063				35.8762				38.9194				44.5181				39.6887				40.9592							0	23.2176				36.6672
0.395	33.1056				44.6924				42.4403				38.7758				42.8986				37.0363				37.6045				45.1115				39.1459				39.387							0.395	23.584				35.4154
0.645	0				0				0				0				0				0				0				0				0				0							0.645	0				0
0.9	7.42736				11.8098				11.2243				13.6369				13.0875				8.59614				8.73167				10.8862				11.2323				10.8185							0.9	5.67499				9.52773
1.305	9.62403				16.3955				15.2676				16.9615				17.066				13.7592				12.9323				14.3297				14.1299				13.6148							1.305	7.54023				11.0788
1.705	13.3141				19.2947				16.6299				17.6596				18.5617				16.6208				14.3273				15.7904				16.4714				16.3728							1.705	9.25778				13.9287
2.105	12.8013				20.5519				18.9192				18.5599				20.0706				14.9741				16.0738				16.8845				17.9346				17.8931							2.105	11.5617				15.0253
2.505	15.3055				21.226				19.5554				18.9116				21.2777				16.4108				15.1369				18.1945				16.6153				20.4396							2.505	10.7895				14.1133
2.905	14.4033				21.0297				19.1101				20.0768				22.1656				18.0288				16.1919				17.3471				19.7278				20.6318							2.905	11.1354				15.9892
3.305	16.5488				21.9803				19.2902				20.504				22.6284				16.8192				17.9859				20.1708				19.0728				20.5479							3.305	11.0686				15.6759
3.705	16.3871				23.3775				20.3751				21.572				23.4371				19.1054				17.8283				20.4744				20.2753				21.186							3.705	11.0112				15.0513
4.105	16.8016				23.1465				18.9707				21.761				24.1806				19.0377				17.2152				20.809				21.6759				20.8721							4.105	11.6535				17.3918
4.505	16.6383				22.2335				19.169				21.2032				23.5624				19.1008				18.9462				21.0599				20.8469				22.5661							4.505	11.5563				15.6164
4.905	17.3382				23.372				19.3464				20.3699				24.2347				18.4647				19.0879				21.0716				21.5666				22.4215							4.905	10.3635				17.4996
5.305	17.3287				22.444				20.0896				21.5845				24.9691				19.6803				16.6494				19.5197				22.1913				22.2634							5.305	9.23592				16.1376
5.705	17.0805				25.2806				21.733				21.1595				24.2468				17.5671				19.0156				22.1678				21.2693				22.1809							5.705	10.0865				16.1196
6.105	17.2839				24.882				20.4147				22.8081				25.1891				17.534				19.1725				21.0347				21.2521				22.2733							6.105	10.9648				17.0433
6.51	18.1267				25.9169				20.063				23.2395				24.7317				19.4452				20.3129				21.1392				21.8395				21.1649							6.51	9.73787				17.6625
6.91	16.5606				23.7086				20.1673				20.0882				24.136				18.6399				20.6493				21.7357				21.8461				20.6788							6.91	9.70036				17.2617
7.31	15.7526				24.3523				21.6106				21.6106				23.315				20.0169				19.5059				20.6413				21.6136				21.1329							7.31	11.535				16.7603
7.71	16.6052				25.6717				21.6159				20.9828				22.8249				19.5856				19.6304				20.1936				21.2875				23.4875							7.71	10.5764				16.9445
8.11	18.1113				24.612				20.7192				20.4672				22.3077				18.6985				17.341				20.8068				21.3013				21.9223							8.11	10.7848				17.976
8.51	16.8024				23.7996				20.6885				20.8084				24.4978				19.0398				18.604				19.2011				22.0869				22.1745							8.51	10.6931				17.0659
8.91	16.9055				25.1897				21.7364				21.1152				24.9366				18.9614				19.1771				19.7189				20.4481				22.2901							8.91	10.4975				16.8287
9.31	16.6631				24.3284				21.1106				20.4614				23.3732				19.6332				18.0255				19.2512				20.9292				22.0983							9.31	10.217				15.8317
9.71	16.0169				24.1794				20.3872				20.5808				24.5138				19.1223				19.3879				20.1729				21.7104				22.0494							9.71	11.1705				16.3481
10.11	17.2383				24.2105				20.9581				19.344				23.4742				16.8885				18.3613				20.9943				21.3198				23.698							10.11	9.6775				17.0657
10.51	16.3075				23.0229				20.4705				20.8835				23.3973				17.3804				18.9759				20.5179				21.7202				21.9415							10.51	10.3679				16.5281
10.91	16.0789				23.9986				21.3991				20.6606				23.0188				17.9576				18.9093				19.6988				20.986				21.5891							10.91	9.32149				15.4293
11.31	15.8292				23.8287				20.3399				20.0016				22.0139				17.7952				19.6681				21.0992				20.4041				22.4196							11.31	10.6752				16.2203
11.71	15.8865				23.4234				20.2529				20.4581				24.589				16.0826				18.5394				21.5529				21.2629				22.1524							11.71	10.5987				16.5746
12.11	16.6352				23.6042				20.4804				20.1038				24.0287				17.9673				20.1877				21.4052				21.5178				21.0461							12.11	10.9014				15.4137
12.51	16.8677				23.7104				19.619				19.7126				24.3851				17.6402				20.5102				20.2392				21.2754				20.8043							12.51	10.2613				16.9063
12.91	15.9157				22.6563				19.4629				19.5213				23.4055				16.283				19.4289				19.7868				21.3096				21.5351							12.91	9.7957				17.2401
13.31	15.6618				24.3902				20.0138				18.3924				21.9973				16.9127				17.9093				19.2591				20.8719				22.5431							13.31	10.5075				15.9098
13.71	14.7551				22.3694				19.4504				18.7551				23.0086				18.3239				18.9114				20.9734				21.0441				23.2313							13.71	11.3022				17.709
14.11	18.1496				23.3568				19.4952				20.5403				21.9122				17.8097				19.2894				19.9159				20.3393				21.8887							14.11	9.02148				17.5783
14.51	16.7122				23.047				19.7512				20.1048				22.8763				17.426				20.3302				20.432				19.3296				21.8747							14.51	10.7751				17.5882
14.91	15.4736				23.8798				20.5314				19.2952				21.6384				17.977				18.5436				20.9734				19.4029				22.7989							14.91	10.5168				17.0392
15.31	17.2426				21.7892				20.546				18.2006				21.7597				17.9136				18.384				21.8295				19.1091				21.052							15.31	10.2481				17.2966
15.71	16.5536				22.579				19.6346				20.0154				22.5272				17.8128				19.3909				20.9359				20.3214				22.7276							15.71	9.50288				15.7409
16.11	16.6149				22.4487				19.7441				20.5212				22.4338				17.732				18.591				19.9554				19.959				20.8775							16.11	8.98265				16.3441
16.51	16.1227				21.9394				20.8243				19.2528				21.6406				16.8278				18.2389				20.6202				19.8511				21.8768							16.51	8.57441				15.2208
NORMALIZATION
0	1.00896				1.04038				0.986723				1.02412				1.03496				0.984089				1.01718				0.99338				1.00689				1.01957							0	0.992171				1.01737
0.395	0.991037				0.959622				1.01328				0.975875				0.965044				1.01591				0.982817				1.00662				0.993115				0.980432							0.395	1.00783				0.982635
0.645																																												0.645
0.9	0.222342				0.253576				0.267985				0.343202				0.294416				0.235793				0.228208				0.242916				0.284958				0.269297							0.9	0.242512				0.264356
1.305	0.288101				0.35204				0.36452				0.426871				0.383916				0.377416				0.337993				0.319753				0.35847				0.338904							1.305	0.322221				0.307391
1.705	0.398565				0.414291				0.397044				0.44444				0.417562				0.455909				0.374452				0.352349				0.417873				0.407557							1.705	0.395618				0.386466
2.105	0.383216				0.441284				0.451703				0.467099				0.451506				0.410741				0.4201				0.376761				0.454993				0.4454							2.105	0.494073				0.416891
2.505	0.458181				0.455758				0.466893				0.47595				0.478662				0.450149				0.395613				0.405993				0.421523				0.508788							2.505	0.461075				0.391588
2.905	0.431171				0.451545				0.456262				0.505274				0.498635				0.494531				0.423186				0.387085				0.500487				0.513573							2.905	0.475853				0.443636
3.305	0.495399				0.471955				0.46056				0.516025				0.509046				0.461353				0.470073				0.450093				0.483869				0.511485							3.305	0.472999				0.434943
3.705	0.490559				0.501955				0.486463				0.542905				0.52724				0.524063				0.465954				0.456867				0.514375				0.527368							3.705	0.470546				0.417612
4.105	0.502967				0.496995				0.452932				0.547661				0.543965				0.522206				0.449929				0.464333				0.549909				0.519553							4.105	0.497996				0.482551
4.505	0.498078				0.477391				0.457667				0.533622				0.530059				0.523937				0.495171				0.469932				0.528876				0.56172							4.505	0.493842				0.433292
4.905	0.51903				0.501837				0.461903				0.512651				0.545183				0.506489				0.498874				0.470193				0.547136				0.558123							4.905	0.442871				0.485542
5.305	0.518746				0.481912				0.479647				0.543219				0.561704				0.539834				0.435143				0.435564				0.562983				0.554187							5.305	0.394684				0.447754
5.705	0.511314				0.542817				0.518883				0.532524				0.545454				0.481868				0.496985				0.494652				0.539593				0.552133							5.705	0.431033				0.447254
6.105	0.517402				0.534259				0.487409				0.574012				0.566652				0.480959				0.501085				0.46937				0.539156				0.554432							6.105	0.468565				0.472881
6.51	0.542634				0.556481				0.479012				0.584871				0.556363				0.533384				0.530891				0.471702				0.554057				0.526842							6.51	0.416133				0.490063
6.91	0.495752				0.509064				0.481501				0.505562				0.542962				0.511294				0.539682				0.485011				0.554225				0.514743							6.91	0.414531				0.478942
7.31	0.471562				0.522885				0.515962				0.543877				0.524492				0.549066				0.509798				0.460592				0.548328				0.526045							7.31	0.492929				0.465031
7.71	0.497086				0.551216				0.516087				0.528075				0.513467				0.537235				0.513052				0.4506				0.540053				0.584658							7.71	0.451965				0.470142
8.11	0.542174				0.528462				0.494678				0.5151				0.501833				0.512902				0.453219				0.464284				0.540404				0.545696							8.11	0.460873				0.498761
8.51	0.502991				0.511018				0.493946				0.523688				0.551101				0.522264				0.486226				0.428454				0.560334				0.551974							8.51	0.456953				0.473509
8.91	0.506076				0.540866				0.518966				0.531407				0.560972				0.520113				0.501204				0.440008				0.518759				0.554851							8.91	0.448594				0.466929
9.31	0.498819				0.522372				0.504023				0.514954				0.525803				0.53854				0.471107				0.429572				0.530964				0.550077							9.31	0.436609				0.439265
9.71	0.479476				0.519174				0.486751				0.517958				0.551461				0.524527				0.506716				0.450139				0.550783				0.548859							9.71	0.477355				0.453595
10.11	0.516038				0.51984				0.500382				0.486832				0.528074				0.463253				0.479884				0.468468				0.540874				0.589897							10.11	0.413554				0.473504
10.51	0.488176				0.49434				0.48874				0.525577				0.526345				0.476747				0.495948				0.457838				0.551031				0.546174							10.51	0.443056				0.458588
10.91	0.481331				0.515291				0.510912				0.519967				0.51783				0.492578				0.494205				0.43956				0.532406				0.537403							10.91	0.39834				0.4281
11.31	0.473857				0.511643				0.485623				0.503383				0.495224				0.488126				0.514039				0.470808				0.517642				0.558074							11.31	0.45619				0.450047
11.71	0.475572				0.50294				0.483545				0.514871				0.553152				0.441149				0.48454				0.480933				0.53943				0.551424							11.71	0.45292				0.459879
12.11	0.497985				0.506823				0.488977				0.505955				0.540549				0.492845				0.527619				0.477636				0.545898				0.523884							12.11	0.465857				0.427668
12.51	0.504944				0.509103				0.46841				0.49611				0.548565				0.483872				0.536047				0.451619				0.539748				0.517866							12.51	0.438503				0.46908
12.91	0.476445				0.486469				0.464684				0.491294				0.526528				0.446644				0.507788				0.441523				0.540616				0.536058							12.91	0.418605				0.478342
13.31	0.468846				0.523699				0.477836				0.462883				0.494851				0.463917				0.46807				0.429748				0.529511				0.56115							13.31	0.449021				0.441432
13.71	0.441703				0.480309				0.464387				0.472011				0.5176				0.502628				0.494262				0.468001				0.533879				0.578279							13.71	0.482984				0.491353
14.11	0.543318				0.50151				0.465455				0.516939				0.492936				0.488521				0.504141				0.444404				0.516				0.544859							14.11	0.38552				0.487725
14.51	0.50029				0.494859				0.471568				0.505981				0.514624				0.477996				0.531343				0.45592				0.490382				0.544512							14.51	0.460458				0.488003
14.91	0.463211				0.51274				0.490196				0.485605				0.486777				0.493112				0.484648				0.468002				0.492243				0.567516							14.91	0.449419				0.472769
15.31	0.516167				0.467852				0.490544				0.458057				0.489505				0.491372				0.480478				0.487104				0.484789				0.524033							15.31	0.437938				0.479911
15.71	0.495542				0.48481				0.468783				0.503731				0.506771				0.488607				0.506792				0.467166				0.515545				0.565741							15.71	0.406092				0.436746
16.11	0.497377				0.482013				0.471398				0.516459				0.50467				0.486391				0.485887				0.445285				0.506352				0.519688							16.11	0.383861				0.453484
16.51	0.482642				0.471076				0.497189				0.484538				0.486826				0.46159				0.476685				0.46012				0.503614				0.544564							16.51	0.366415				0.422315
MEAN
time(s)	mean	sem	stdev
0	1.00972	0.00425047	0.0190087
0.395	0.99028	0.00425047	0.0190087
0.645
0.9	0.25236	0.00815828	0.0364849
1.305	0.340246	0.00893376	0.039953
1.705	0.393206	0.00809864	0.0362182
2.105	0.419691	0.00938929	0.0419902
2.505	0.436731	0.00890629	0.0398302
2.905	0.45466	0.00889087	0.0397612
3.305	0.463452	0.00729635	0.0326302
3.705	0.473198	0.0100326	0.044867
4.105	0.480177	0.00941276	0.0420951
4.505	0.479016	0.00960635	0.0429609
4.905	0.483618	0.00888359	0.0397286
5.305	0.480124	0.0120055	0.0536902
5.705	0.490585	0.0103882	0.0464576
6.105	0.496356	0.0104759	0.0468495
6.51	0.503647	0.0116114	0.0519279
6.91	0.488213	0.0099318	0.0444163
7.31	0.498061	0.00767907	0.0343419
7.71	0.488697	0.0110748	0.0495281
8.11	0.484713	0.0109194	0.0488329
8.51	0.485252	0.0107582	0.0481122
8.91	0.489498	0.0116308	0.0520146
9.31	0.48181	0.0107973	0.0482871
9.71	0.486973	0.00980288	0.0438398
10.11	0.485349	0.0109418	0.048933
10.51	0.475683	0.00934892	0.0418097
10.91	0.467928	0.0113801	0.0508933
11.31	0.468126	0.0102431	0.0458087
11.71	0.474351	0.00957282	0.0428109
12.11	0.47676	0.0100154	0.0447901
12.51	0.473123	0.00987322	0.0441544
12.91	0.468204	0.0105699	0.0472698
13.31	0.464048	0.00962893	0.0430619
13.71	0.470871	0.010228	0.0457408
14.11	0.462449	0.0128621	0.057521
14.51	0.471197	0.00982616	0.0439439
14.91	0.461447	0.00985396	0.0440682
15.31	0.465988	0.00946028	0.0423077
15.71	0.460915	0.0113042	0.0505537
16.11	0.460067	0.0104855	0.0468927
16.51	0.448004	0.0118696	0.0530826
min	0.222342				0.253576				0.267985				0.343202				0.294416				0.235793				0.228208				0.242916				0.284958				0.269297								0.242512				0.264356
rec	0.496026				0.510855				0.48878				0.511508				0.523978				0.494696				0.499369				0.459233				0.530593				0.547194								0.43801				0.463404
REC-MIN	0.273684				0.257278				0.220795				0.168306				0.229562				0.258903				0.271162				0.216317				0.245636				0.277897								0.195497				0.199048
MEAN(REC-MIN)	0.224365
IMM	17.8419				22.7666				33.7186				49.4757				31.0868				22.2788				18.5989				35.0629				26.2617				16.5772								41.3129				40.2469
MEAN(IMM)	32.647
STDEV(IMM)	13.8046
SEM(IMM)	3.0868
MEAN FLUROSCENT		37.5072
STDEV		6.19928
SEM		1.3862
[truncated: 25 more columns]

## Sheet: NAE1 0J
cell1				cell2				cell3				cell4				cell5				cell6				cell7				cell8				cell9				cell10								cell1				cell2
Channel.001				Channel.001				Channel.001				Channel.001				Channel.001				Channel.001				Channel.001				Channel.001				Channel.001				Channel.001								Channel.001				Channel.001
Axis [s]	ROI1 []	ROI2 []		Axis [s]	ROI1 []	ROI2 []		Axis [s]	ROI1 []	ROI2 []		Axis [s]	ROI1 []	ROI2 []		Axis [s]	ROI1 []	ROI2 []		Axis [s]	ROI1 []	ROI2 []		Axis [s]	ROI1 []	ROI2 []		Axis [s]	ROI1 []	ROI2 []		Axis [s]	ROI1 []	ROI2 []		Axis [s]	ROI1 []	ROI2 []						Axis [s]	ROI1 []	ROI2 []		Axis [s]	ROI1 []
0	50.7034	8.47024		0	49.2581	9.53115		0	61.746	10.0793		0	53.6695	10.1597		0	52.2495	9.3		0	52.5905	9.28777		0	59.3696	9.29285		0	48.3083	10.4538		0	84.1841	12.9845		0	72.2811	12.5489						0	59.7441	18.204		0	44.9635
0.41	48.6346	8.2989		0.395	47.6864	10.2535		0.395	61.5305	9.74501		0.4	52.6667	10.1141		0.395	51.9864	9.86496		0.395	51.1188	9.03846		0.405	58.2809	9.30425		0.39	48.4752	10.5896		0.405	83.3477	12.5782		0.405	70.5899	12.5082						0.4	60.1668	17.6231		0.4	45.3381
0.665				0.645				0.645				0.65				0.645				0.645				0.655				0.64				0.66				0.66								0.65				0.65
0.92	18.7639	8.38362		0.9	17.7158	9.39264		0.9	21.5496	9.19943		0.905	20.5182	9.48035		0.9	18.1763	8.76282		0.895	18.4077	9.36504		0.905	21.044	9.43632		0.895	18.1783	10.4101		0.91	25.7837	10.67		0.915	23.7656	10.8509						0.905	25.6614	13.582		0.95	21.031
1.32	23.6071	8.20472		1.305	22.8042	9.694		1.295	26.679	8.87987		1.3	25.4208	9.926		1.295	22.2251	8.72949		1.295	22.7097	9.61676		1.295	25.8999	9.02752		1.29	22.5835	10.0462		1.305	33.8136	11.3855		1.305	31.0068	10.9626						1.305	31.5465	13.8005		1.35	23.5563
1.72	27.6657	8.50961		1.705	25.1202	9.79484		1.705	29.6969	8.94824		1.71	30.0915	10.2103		1.695	24.7519	8.91453		1.705	25.2925	8.99657		1.695	28.7913	9.50118		1.69	25.1416	10.4921		1.705	37.3135	13.3418		1.705	34.9485	10.986						1.705	34.6903	14.1945		1.75	26.5735
2.13	28.8016	8.6778		2.105	25.9636	9.36859		2.105	30.9787	9.26116		2.11	31.9107	9.53763		2.105	26.1046	9.16538		2.105	28.3932	9.29087		2.105	33.8911	9.3125		2.1	27.3716	10.1467		2.115	41.6586	11.7409		2.115	37.5598	11.5484						2.105	36.4043	15.5388		2.15	28.1137
2.53	29.9137	8.45606		2.505	25.9347	9.43234		2.505	32.6638	9.29677		2.51	34.5045	9.62166		2.505	26.6637	9.04402		2.505	29.2202	9.08173		2.505	33.4151	9.63443		2.5	27.996	9.61038		2.515	42.6691	11.7564		2.515	39.0813	11.0496						2.505	37.4827	14.9318		2.55	28.3731
2.93	31.0046	8.61984		2.905	27.5584	9.75369		2.905	34.7368	9.34378		2.91	35.5664	9.83612		2.905	27.8758	9.27949		2.905	29.762	9.16106		2.905	34.6769	9.43947		2.9	30.426	10.3795		2.915	43.222	12.3182		2.915	42.6159	11.0524						2.905	38.1878	14.7444		2.95	30.1447
3.32	31.3284	8.78268		3.305	28.9946	10.0307		3.305	34.6335	9.7925		3.31	35.3716	10.2513		3.305	28.0426	9.54402		3.305	33.0189	9.37191		3.305	34.1852	9.10456		3.3	29.4202	9.84426		3.315	44.7903	12.6345		3.315	41.9984	11.5755						3.305	39.54	14.7915		3.35	30.2319
3.72	32.3386	8.45039		3.705	29.1897	9.58737		3.705	35.3897	9.40931		3.71	36.3894	10.0088		3.705	29.7927	9.27222		3.705	33.2656	8.72115		3.705	35.1243	10.0735		3.7	31.1976	10.3044		3.715	46.9117	12.94		3.715	42.555	11.7027						3.705	40.0638	14.3599		3.75	30.035
4.12	30.6968	8.53512		4.105	28.9851	9.6033		4.105	35.9008	9.40313		4.11	36.0277	10.388		4.105	29.4084	8.59188		4.105	33.0992	9.61367		4.105	37.4606	9.67571		4.1	31.8492	10.2101		4.115	47.7105	12.3891		4.115	44.459	12.1057						4.105	40.4994	14.6612		4.15	31.3183
4.52	31.7007	8.65575		4.505	28.5835	9.23095		4.505	36.5987	8.88414		4.51	36.9069	9.67768		4.505	29.5673	9.28761		4.505	33.0905	8.8987		4.505	36.1243	9.57547		4.5	32.1339	10.2014		4.515	49.485	12.47		4.515	44.883	11.8532						4.505	41.1751	14.9198		4.55	30.6228
4.92	31.5433	8.50772		4.905	29.0247	9.92524		4.905	35.8413	9.46011		4.91	38.0974	10.0765		4.905	29.7954	9.25171		4.905	32.8412	9.21394		4.905	36.9333	9.60928		4.9	32.0193	10.6385		4.915	48.1807	11.7527		4.915	44.4161	11.7583						4.905	41.2449	14.6401		4.95	30.5244
5.32	31.9818	8.62205		5.305	29.5544	9.57085		5.305	35.9794	9.83238		5.31	38.9776	9.06187		5.305	30.591	9.25556		5.305	34.2551	9.32727		5.305	38.1056	9.06525		5.3	32.7795	10.215		5.315	48.9869	11.5618		5.315	44.6025	11.0687						5.305	41.8571	14.6		5.35	31.7345
5.72	33.2173	8.25512		5.705	28.4796	9.41003		5.705	36.6691	9.44539		5.71	37.8802	10.0134		5.705	31.6591	8.86453		5.705	34.2685	9.28709		5.705	40.842	9.46069		5.7	32.441	10.456		5.715	49.7572	12.2491		5.715	45.7904	11.856						5.705	41.2339	15.9053		5.75	31.6338
6.12	32.9623	8.60409		6.105	29.6886	9.67024		6.105	36.9526	9.33001		6.11	37.812	9.75209		6.105	31.1763	9.48077		6.105	34.4041	9.03194		6.105	40.3715	9.62697		6.1	32.7239	10.0445		6.115	49.4753	12.3073		6.115	44.7297	11.5311						6.105	41.7876	16.3083		6.15	31.8103
6.52	32.8839	8.80913		6.505	29.7445	9.67256		6.505	37.7107	9.0755		6.51	37.6243	9.52132		6.505	30.6879	9.35983		6.505	36.0265	9.42995		6.505	39.5567	9.51808		6.5	31.963	10.4806		6.515	48.9122	13.2491		6.515	45.199	11.1304						6.505	41.7687	15.5614		6.55	31.1731
6.92	32.6204	8.27307		6.905	30.153	9.38076		6.905	36.6955	9.02374		6.91	37.7432	9.43729		6.905	29.6927	8.84744		6.905	35.1926	9.51339		6.9	39.8365	9.38836		6.9	30.7835	10.4727		6.915	51.4352	12.2482		6.915	44.6842	11.7064						6.905	41.2399	15.9454		6.95	33.5169
7.32	32.9309	8.26394		7.305	29.1646	9.49551		7.305	37.4059	9.68946		7.31	39.3473	9.36246		7.295	30.5114	9.33376		7.305	35.6533	8.77885		7.3	39.6443	9.47995		7.3	32.4865	10.1391		7.315	51.279	11.6391		7.315	45.4065	11.4741						7.305	42.0836	15.5514		7.35	32.558
7.72	31.3403	8.7137		7.705	30.1186	9.24051		7.705	36.7963	9.80009		7.7	39.1002	9.81898		7.695	30.0855	9.4		7.705	36.1065	9.55495		7.7	41.6212	10.0389		7.7	31.745	10.1451		7.715	50.1941	12.1064		7.715	45.3955	11.3417						7.705	40.876	15.1699		7.75	32.8482
8.12	31.7216	8.20787		8.105	29.6754	9.62417		8.105	37.7908	9.29677		8.1	39.3436	10.0556		8.095	29.2692	9.56239		8.105	36.5102	9.3125		8.1	39.6879	9.30425		8.1	32.2673	10.3866		8.115	51.0561	12.0255		8.115	46.3989	11.7349						8.105	41.0067	15.7133		8.15	32.9911
8.52	32.0863	8.70362		8.505	30.765	10.0064		8.505	37.1744	9.24596		8.5	39.4401	10.1388		8.495	30.6851	9.00641		8.505	36.3568	9.05907		8.5	40.5603	9.84788		8.5	32.3615	10.4691		8.515	49.2089	11.5127		8.515	45.662	11.5386						8.505	41.1742	15.788		8.55	32.4966
8.92	31.5	8.59244		8.905	29.47	9.74181		8.905	38.5578	9.55888		8.9	40.3604	9.84239		8.895	29.9844	8.94444		8.905	37.5763	9.0649		8.9	40.0836	9.46973		8.9	33.1361	9.98634		8.915	50.6657	12.3		8.915	47.1531	11.597						8.905	40.9051	15.8521		8.95	32.2816
9.32	32.1994	8.39811		9.305	29.4354	9.68183		9.305	37.3217	9.50475		9.3	39.4535	9.57274		9.295	30.8279	9.14658		9.305	34.6846	9.5831		9.3	39.593	9.49646		9.3	31.7095	10.2768		9.315	51.3118	12.2618		9.315	46.7646	12.0622						9.305	40.4726	15.0762		9.35	32.5657
9.72	32.129	8.44283		9.705	30.7996	9.32194		9.705	36.2545	9.76923		9.7	39.0327	9.78763		9.695	30.2842	9.51795		9.705	34.4975	8.89423		9.7	40.707	9.44458		9.7	33.155	10.6068		9.715	51.0707	13.1755		9.715	46.5326	11.5633						9.705	39.93	15.0165		9.75	31.7675
10.12	31.9306	8.26047		10.105	28.0422	9.93364		10.105	37.3474	8.69136		10.1	39.8105	9.90092		10.095	30.0202	9.60769		10.105	37.0436	9.27541		10.1	40.121	9.27319		10.1	31.8092	10.2852		10.115	51.7162	11.7655		10.115	45.6329	11.0309						10.105	39.6289	15.5674		10.15	32.397
10.52	32.4785	8.50898		10.505	28.8665	9.68067		10.505	36.5685	9.21652		10.5	37.639	10.1572		10.495	30.6149	9.30726		10.505	36.6377	9.341		10.5	40.2989	9.3919		10.5	31.6422	9.90874		10.515	51.5483	12.9118		10.515	45.5971	11.6424						10.505	40.0977	15.587		10.55	31.9739
10.92	32.9974	8.74079		10.905	28.8824	9.39119		10.905	36.0975	9.39174		10.9	37.2278	9.92977		10.895	28.9624	9.30043		10.895	37.819	9.13771		10.9	41.8089	9.55228		10.9	30.8685	10.0973		10.915	53.1297	11.5309		10.915	44.6233	11.5227						10.905	40.0239	15.6326		10.95	33.097
11.32	34.0103	8.46016		11.305	28.3391	9.08172		11.305	37.0022	9.42688		11.3	36.9695	9.75125		11.295	30.5026	9.00043		11.295	35.0236	9.28434		11.3	40.0605	9.77516		11.3	32.033	10.2156		11.315	50.8276	11.3882		11.315	43.5586	12.1814						11.305	40.0358	15.6692		11.35	31.7882
11.72	34.4745	8.15465		11.705	29.5234	9.66502		11.7	37.7327	10.0651		11.7	37.1155	9.5439		11.695	30.2334	9.04915		11.695	35.0349	9.17308		11.7	40.5545	9.17256		11.7	30.8927	9.85601		11.715	50.9162	12.9545		11.715	43.4015	11.8209						11.705	40.9247	14.8476		11.75	31.4745
12.12	33.6915	8.31339		12.105	28.8306	9.33874		12.1	37.6838	9.91595		12.1	36.4665	9.61831		12.095	29.5938	8.68248		12.095	34.2344	9.04121		12.1	40.2633	9.47406		12.1	31.3862	10.1686		12.115	50.0103	12.1009		12.115	44.579	11.7419						12.105	39.8808	15.0065		12.15	33.07
12.52	33.7801	8.51969		12.505	28.6993	9.41524		12.5	37.5138	9.69278		12.5	37.5998	10.0573		12.495	29.7387	8.9859		12.495	34.181	9.34856		12.5	39.8042	9.54442		12.5	31.9324	10.0896		12.515	51.6546	11.8036		12.515	44.3232	11.4334						12.505	40.9575	15.8787		12.55	31.9102
12.92	33.7361	8.53008		12.905	29.041	9.81426		12.9	36.6887	10.0399		12.9	38.0171	9.57818		12.895	29.8303	9.03547		12.895	33.9142	9.71635		12.9	40.9725	9.39583		12.9	31.9028	10.3596		12.915	51.6825	11.96		12.915	45.2559	11.6676						12.905	39.8136	16.1774		12.95	30.7368
13.32	32.6905	8.28094		13.305	29.2201	9.41321		13.3	36.9988	9.66144		13.3	37.5412	10.1016		13.295	28.9989	9.04872		13.295	35.1592	8.57005		13.3	41.3231	9.8239		13.3	31.5979	10.3656		13.315	51.8757	11.6482		13.315	44.8888	11.3703						13.305	39.2858	15.992		13.35	31.5055
13.72	33.669	8.73039		13.705	29.0143	9.69545		13.7	36.2298	9.37512		13.7	37.2636	9.7199		13.695	29.6631	8.88205		13.695	35.544	9.13874		13.7	40.7899	9.26258		13.7	31.2489	10.6164		13.715	52.8689	12.3309		13.715	45.4548	11.2693						13.705	39.9536	15.6947		13.75	32.1533
14.12	34.8899	8.52976		14.105	29.5853	9.66445		14.1	36.7634	9.72507		14.1	38.5459	9.97283		14.095	29.8446	9.06709		14.095	35.3601	9.45913		14.1	41.5479	9.48231		14.1	31.2951	10.2036		14.115	51.7689	12.0509		14.115	44.2468	11.3829						14.105	39.9771	15.4381		14.15	32.072
14.52	32.204	8.41071		14.505	29.4515	9.2805		14.5	36.0448	9.65337		14.5	36.699	9.65761		14.495	30.0211	8.89316		14.495	35.468	9.40694		14.5	39.6582	9.28695		14.5	31.6575	10.156		14.515	53.375	11.8882		14.515	43.5061	11.3703						14.505	39.946	15.1965		14.55	31.8528
14.92	32.9897	8.21795		14.905	28.9463	9.64619		14.9	35.9736	9.11254		14.9	35.2804	9.81313		14.895	29.1064	9.3906		14.895	34.4746	9.73901		14.9	41.1331	9.29953		14.9	33.1514	10.4085		14.915	51.4206	12.5109		14.915	42.8986	11.3441						14.905	38.8908	15.6366		14.95	32.1183
15.32	32.7113	8.13764		15.305	28.1397	9.50333		15.3	35.9523	9.66429		15.3	35.8279	9.62834		15.295	28.8163	9.06239		15.295	34.7307	8.9399		15.3	39.0312	9.68082		15.3	30.9832	10.2544		15.315	52.049	12.4282		15.315	44.4192	11.3548						15.305	39.0416	15.017		15.35	31.8892
15.72	32.4563	8.73071		15.705	27.7676	9.31817		15.7	36.4715	9.85043		15.7	35.4164	9.50836		15.695	28.1607	9.31496		15.695	35.5563	9.27301		15.7	40.9949	9.69497		15.7	33.1694	10.271		15.715	51.4981	12.4255		15.715	44.5726	11.1594						15.705	38.7438	15.1619		15.75	30.006
16.12	33.0499	7.96094		16.105	28.4295	9.27963		16.1	35.1737	9.20418		16.1	36.2512	9.84657		16.095	28.1237	9.03675		16.095	35.3136	9.36607		16.1	39.8797	9.68121		16.1	32.6645	10.3954		16.115	53.3545	12.3809		16.115	44.2036	11.3268						16.105	37.79	15.5509		16.15	30.153
16.52	32.6197	8.33701		16.505	28.5355	9.43234		16.5	35.6132	9.29772		16.5	35.9094	9.82149		16.495	27.8029	8.61667		16.495	34.875	9.05598		16.5	39.9619	9.52712		16.505	30.9465	10.2519		16.515	51.2952	12.6809		16.515	41.9309	11.4338						16.505	38.4523	15.1293		16.55	29.6028
BACKGROUND CORRECTION
0	42.2331				39.727				51.6667				43.5098				42.9495				43.3027				50.0768				37.8544				71.1996				59.7323							0	41.5401				32.6844
0.395	40.3357				37.4328				51.7855				42.5525				42.1214				42.0804				48.9766				37.8856				70.7695				58.0817							0.395	42.5437				32.8581
0.645	0				0				0				0				0				0				0				0				0				0							0.645	0				0
0.9	10.3803				8.32318				12.3502				11.0379				9.41344				9.04266				11.6077				7.76818				15.1137				12.9147							0.9	12.0795				9.38017
1.305	15.4024				13.1102				17.7991				15.4948				13.4956				13.0929				16.8724				12.5373				22.4282				20.0442							1.305	17.746				11.7196
1.705	19.1561				15.3254				20.7487				19.8812				15.8373				16.2959				19.2902				14.6495				23.9717				23.9625							1.705	20.4958				15.191
2.105	20.1238				16.595				21.7176				22.373				16.9392				19.1023				24.5786				17.2248				29.9177				26.0114							2.105	20.8655				15.8703
2.505	21.4576				16.5024				23.367				24.8829				17.6197				20.1385				23.7807				18.3856				30.9128				28.0318							2.505	22.5508				16.8281
2.905	22.3848				17.8047				25.393				25.7303				18.5963				20.6009				25.2375				20.0465				30.9038				31.5635							2.905	23.4435				18.703
3.305	22.5457				18.9639				24.841				25.1204				18.4986				23.647				25.0806				19.5759				32.1557				30.4229							3.305	24.7485				18.7369
3.705	23.8882				19.6023				25.9804				26.3806				20.5205				24.5445				25.0508				20.8932				33.9717				30.8523							3.705	25.7039				19.0317
4.105	22.1616				19.3818				26.4977				25.6397				20.8165				23.4855				27.7849				21.6391				35.3214				32.3534							4.105	25.8382				20.02
4.505	23.045				19.3525				27.7146				27.2293				20.2796				24.1918				26.5488				21.9326				37.015				33.0298							4.505	26.2553				18.9528
4.905	23.0356				19.0994				26.3812				28.0209				20.5437				23.6273				27.324				21.3807				36.428				32.6579							4.905	26.6048				19.0902
5.305	23.3598				19.9836				26.1471				29.9157				21.3354				24.9278				29.0404				22.5645				37.4251				33.5338							5.305	27.2571				19.8445
5.705	24.9621				19.0696				27.2237				27.8668				22.7946				24.9814				31.3813				21.985				37.5081				33.9344							5.705	25.3287				20.6354
6.105	24.3582				20.0183				27.6226				28.0599				21.6955				25.3721				30.7445				22.6793				37.1681				33.1986							6.105	25.4793				20.2986
6.51	24.0748				20.0719				28.6352				28.103				21.3281				26.5966				30.0386				21.4824				35.6631				34.0685							6.51	26.2073				19.6381
6.91	24.3473				20.7723				27.6717				28.3059				20.8453				25.6792				30.4481				20.3108				39.187				32.9778							6.91	25.2945				22.5286
7.31	24.6669				19.6691				27.7164				29.9849				21.1777				26.8745				30.1643				22.3475				39.6399				33.9325							7.31	26.5323				20.4705
7.71	22.6266				20.8781				26.9962				29.2812				20.6855				26.5515				31.5823				21.5999				38.0877				34.0538							7.71	25.7061				21.0715
8.11	23.5137				20.0513				28.494				29.288				19.7068				27.1977				30.3837				21.8807				39.0307				34.664							8.11	25.2934				22.0478
8.51	23.3827				20.7586				27.9284				29.3013				21.6786				27.2978				30.7124				21.8923				37.6962				34.1234							8.51	25.3862				21.1741
8.91	22.9076				19.7282				28.9989				30.518				21.04				28.5114				30.6139				23.1497				38.3657				35.5561							8.91	25.053				20.6641
9.31	23.8013				19.7536				27.817				29.8807				21.6813				25.1015				30.0965				21.4327				39.05				34.7024							9.31	25.3964				21.2774
9.71	23.6861				21.4777				26.4852				29.2451				20.7662				25.6032				31.2624				22.5482				37.8952				34.9692							9.71	24.9134				20.4242
10.11	23.6701				18.1085				28.656				29.9095				20.4125				27.7682				30.8478				21.5239				39.9507				34.6021							10.11	24.0615				21.1245
10.51	23.9695				19.1858				27.3519				27.4818				21.3077				27.2967				30.907				21.7335				38.6365				33.9547							10.51	24.5108				20.8347
10.91	24.2566				19.4912				26.7057				27.2981				19.662				28.6813				32.2567				20.7712				41.5988				33.1006							10.91	24.3913				20.9495
11.31	25.5501				19.2574				27.5753				27.2182				21.5022				25.7393				30.2853				21.8175				39.4394				31.3772							11.31	24.3667				20.3157
11.71	26.3199				19.8584				27.6677				27.5716				21.1843				25.8618				31.3819				21.0366				37.9617				31.5806							11.71	26.0771				19.937
12.11	25.3781				19.4919				27.7679				26.8482				20.9114				25.1932				30.7892				21.2177				37.9094				32.8371							12.11	24.8742				21.2084
12.51	25.2604				19.2841				27.821				27.5425				20.7528				24.8324				30.2598				21.8428				39.851				32.8898							12.51	25.0788				20.2677
12.91	25.206				19.2267				26.6488				28.4389				20.7949				24.1979				31.5767				21.5432				39.7225				33.5883							12.91	23.6362				19.201
13.31	24.4095				19.8069				27.3373				27.4397				19.9502				26.5891				31.4992				21.2323				40.2276				33.5185							13.31	23.2938				19.2763
13.71	24.9386				19.3189				26.8547				27.5437				20.781				26.4052				31.5273				20.6325				40.538				34.1855							13.71	24.2589				20.5758
14.11	26.3601				19.9208				27.0384				28.5731				20.7775				25.901				32.0655				21.0916				39.718				32.864							14.11	24.539				20.7845
14.51	23.7933				20.171				26.3914				27.0414				21.1279				26.0611				30.3713				21.5015				41.4869				32.1358							14.51	24.7495				20.2311
14.91	24.7718				19.3001				26.8611				25.4673				19.7158				24.7356				31.8336				22.7429				38.9097				31.5545							14.91	23.2542				21.0449
15.31	24.5737				18.6364				26.2881				26.1995				19.7539				25.7908				29.3504				20.7288				39.6208				33.0643							15.31	24.0245				20.4492
15.71	23.7256				18.4494				26.621				25.9081				18.8457				26.2833				31.2999				22.8984				39.0727				33.4132							15.71	23.5819				18.6194
16.11	25.089				19.1498				25.9695				26.4046				19.087				25.9475				30.1985				22.2692				40.9736				32.8768							16.11	22.2391				18.7605
16.51	24.2827				19.1032				26.3155				26.0879				19.1862				25.819				30.4347				20.6946				38.6143				30.497							16.51	23.323				18.6486
NORMALIZATION
0	1.02298				1.02973				0.998852				1.01112				1.00973				1.01432				1.01111				0.999588				1.00303				1.01401							0	0.988064				0.997349
0.395	0.97702				0.970268				1.00115				0.988877				0.990267				0.985684				0.988893				1.00041				0.996971				0.98599							0.395	1.01194				1.00265
0.645																																												0.645
0.9	0.251433				0.215739				0.238761				0.256508				0.221308				0.211814				0.234372				0.205127				0.212915				0.219239							0.9	0.287319				0.286232
1.305	0.373081				0.339819				0.344104				0.360083				0.317278				0.306686				0.340672				0.331062				0.315959				0.340269							1.305	0.422102				0.357618
1.705	0.464002				0.397237				0.401126				0.462019				0.372333				0.381714				0.38949				0.386837				0.337703				0.406786							1.705	0.48751				0.463546
2.105	0.487443				0.430146				0.419857				0.519927				0.398238				0.447449				0.496269				0.454841				0.421468				0.441568							2.105	0.496301				0.484276
2.505	0.519751				0.427746				0.451745				0.578252				0.414236				0.471721				0.480158				0.485493				0.435486				0.475865							2.505	0.53639				0.513503
2.905	0.542209				0.461502				0.490914				0.597947				0.437196				0.482553				0.509573				0.52935				0.43536				0.53582							2.905	0.557621				0.570714
3.305	0.546107				0.491549				0.480242				0.583772				0.434899				0.553903				0.506406				0.516924				0.452996				0.516457							3.305	0.588664				0.571749
3.705	0.578626				0.508096				0.502269				0.613058				0.482434				0.574926				0.505804				0.551708				0.478578				0.523747							3.705	0.611388				0.580743
4.105	0.536804				0.50238				0.512269				0.595841				0.489391				0.550122				0.561008				0.571405				0.497593				0.549228							4.105	0.614583				0.610901
4.505	0.5582				0.501622				0.535794				0.63278				0.476771				0.566665				0.536051				0.579154				0.521452				0.560711							4.505	0.624504				0.578338
4.905	0.557973				0.495062				0.510017				0.651177				0.482978				0.553441				0.551702				0.564582				0.513182				0.554397							4.905	0.632817				0.58253
5.305	0.565825				0.517979				0.505491				0.695211				0.501592				0.583905				0.586357				0.59584				0.527229				0.569266							5.305	0.648332				0.605546
5.705	0.604638				0.494288				0.526305				0.647596				0.535897				0.585162				0.633623				0.580537				0.528398				0.576068							5.705	0.602462				0.629681
6.105	0.59001				0.51888				0.534016				0.652084				0.510057				0.594313				0.620766				0.598873				0.523608				0.563577							6.105	0.606045				0.619403
6.51	0.583145				0.520269				0.553593				0.653085				0.501419				0.622994				0.606512				0.567267				0.502407				0.578345							6.51	0.623361				0.599247
6.91	0.589746				0.538422				0.534966				0.657801				0.490069				0.601506				0.614781				0.536329				0.55205				0.559829							6.91	0.601651				0.68745
7.31	0.597488				0.509827				0.535831				0.696818				0.497883				0.629504				0.609052				0.59011				0.55843				0.576035							7.31	0.631091				0.624648
7.71	0.548066				0.541165				0.521907				0.680466				0.486312				0.621939				0.637682				0.570369				0.536564				0.578094							7.71	0.611439				0.642987
8.11	0.569554				0.519733				0.550863				0.680623				0.463304				0.637074				0.613481				0.577783				0.549848				0.588453							8.11	0.601624				0.672778
8.51	0.566381				0.538068				0.53993				0.680932				0.509661				0.639419				0.620119				0.578092				0.531048				0.579277							8.51	0.603831				0.646117
8.91	0.554872				0.511361				0.560625				0.709208				0.494645				0.667847				0.618128				0.611295				0.54048				0.603597							8.91	0.595906				0.630555
9.31	0.57652				0.512018				0.537775				0.694398				0.509724				0.587973				0.607682				0.565954				0.550119				0.589105							9.31	0.604075				0.64927
9.71	0.573731				0.556706				0.512029				0.679625				0.48821				0.599726				0.631223				0.595411				0.533852				0.593635							9.71	0.592586				0.623235
10.11	0.573342				0.469378				0.553995				0.695067				0.479895				0.650438				0.622852				0.568363				0.562809				0.587402							10.11	0.572322				0.644603
10.51	0.580595				0.4973				0.528784				0.638648				0.50094				0.639394				0.624046				0.573896				0.544295				0.576413							10.51	0.583008				0.635762
10.91	0.587548				0.505217				0.516292				0.634379				0.46225				0.671827				0.651298				0.548488				0.586026				0.561914							10.91	0.580167				0.639265
11.31	0.61888				0.499156				0.533102				0.632524				0.505513				0.602913				0.611495				0.576114				0.555606				0.532657							11.31	0.579581				0.619924
11.71	0.637526				0.514733				0.534888				0.640735				0.498038				0.605783				0.633636				0.555496				0.534788				0.536109							11.71	0.620265				0.608367
12.11	0.614713				0.505235				0.536826				0.623925				0.491622				0.590121				0.621669				0.560276				0.534051				0.55744							12.11	0.591654				0.647164
12.51	0.611863				0.499848				0.537852				0.640059				0.487894				0.58167				0.610979				0.576783				0.561404				0.558335							12.51	0.596518				0.618459
12.91	0.610546				0.498362				0.515191				0.660892				0.488883				0.566808				0.637568				0.568872				0.559594				0.570192							12.91	0.562205				0.585909
13.31	0.591253				0.513399				0.528502				0.637669				0.469025				0.622819				0.636003				0.560662				0.566709				0.569008							13.31	0.554062				0.588207
13.71	0.604068				0.50075				0.519171				0.640088				0.488558				0.618512				0.636572				0.544825				0.571082				0.580331							13.71	0.577017				0.62786
14.11	0.6385				0.516353				0.522722				0.664009				0.488476				0.6067				0.647439				0.556946				0.55953				0.557896							14.11	0.583679				0.634231
14.51	0.576327				0.522838				0.510214				0.628415				0.496714				0.610451				0.61323				0.567771				0.584449				0.545536							14.51	0.588687				0.617343
14.91	0.600028				0.500263				0.519295				0.591834				0.463514				0.579402				0.642756				0.600552				0.548144				0.535667							14.91	0.55312				0.642176
15.31	0.595229				0.483059				0.508217				0.608851				0.46441				0.604121				0.592617				0.547367				0.558162				0.561297							15.31	0.571443				0.623998
15.71	0.574688				0.478213				0.514654				0.602077				0.443059				0.615656				0.63198				0.604657				0.55044				0.56722							15.71	0.560915				0.568161
16.11	0.607711				0.496368				0.502058				0.613616				0.448731				0.607791				0.609742				0.588042				0.577219				0.558114							16.11	0.528974				0.572468
16.51	0.588181				0.495159				0.508747				0.606257				0.451064				0.604781				0.614512				0.546463				0.543982				0.517715							16.51	0.554756				0.569053
MEAN
time(s)	mean	sem	stdev
0	1.01207	0.00218001	0.00974932
0.395	0.987927	0.00218001	0.00974932
0.645
0.9	0.252587	0.0039345	0.0175956
1.305	0.357921	0.00453566	0.0202841
1.705	0.427067	0.00858362	0.0383871
2.105	0.472015	0.00859592	0.0384421
2.505	0.500726	0.0107575	0.0481088
2.905	0.527671	0.0114389	0.0511562
3.305	0.537702	0.0102371	0.0457815
3.705	0.555251	0.0101368	0.045333
4.105	0.562217	0.00787833	0.0352329
4.505	0.570082	0.00971301	0.0434379
4.905	0.572139	0.0106934	0.0478222
5.305	0.579453	0.0128966	0.0576751
5.705	0.585722	0.0110971	0.0496277
6.105	0.578389	0.0107577	0.0481098
6.51	0.583666	0.0113767	0.050878
6.91	0.582103	0.010855	0.0485451
7.31	0.589853	0.0132179	0.0591123
7.71	0.582958	0.0131747	0.058919
8.11	0.587068	0.0136329	0.0609683
8.51	0.589087	0.0120637	0.0539503
8.91	0.592468	0.0151745	0.0678625
9.31	0.590477	0.0120122	0.0537202
9.71	0.584285	0.0126908	0.0567549
10.11	0.578687	0.0155224	0.0694182
10.51	0.580685	0.0117922	0.0527362
10.91	0.579121	0.0150635	0.0673661
11.31	0.570376	0.0108471	0.0485099
11.71	0.578017	0.0122363	0.0547225
12.11	0.573641	0.0106858	0.0477882
12.51	0.574788	0.0108826	0.0486683
12.91	0.570473	0.0127483	0.057012
13.31	0.567415	0.0123368	0.0551718
13.71	0.570631	0.0123851	0.0553877
14.11	0.574834	0.0134818	0.0602926
14.51	0.568568	0.0102049	0.0456376
14.91	0.56206	0.0121834	0.0544857
15.31	0.559499	0.0115358	0.0515899
15.71	0.563675	0.0139031	0.0621765
16.11	0.557317	0.0130754	0.0584748
16.51	0.554183	0.0123199	0.0550964
min	0.251433				0.215739				0.238761				0.256508				0.221308				0.211814				0.234372				0.205127				0.212915				0.219239								0.287319				0.286232
rec	0.591612				0.509156				0.528512				0.649703				0.486277				0.613094				0.623266				0.572057				0.550182				0.566402								0.586873				0.623869
REC-MIN	0.340179				0.293417				0.289752				0.393194				0.264969				0.40128				0.388894				0.366929				0.337266				0.347163								0.299554				0.337637
MEAN(REC-MIN)	0.323486
IMM	-5.1606				9.29513				10.4282				-21.5493				18.0894				-24.049				-20.2198				-13.43				-4.26013				-7.31948								7.39816				-4.37471
MEAN(IMM)	-5.50671e-15	TO CTRL
STDEV(IMM)	14.5838
SEM(IMM)	3.18244
MEAN FLUROSCENT		45.9334
STDEV		10.9505
SEM		2.44861
[truncated: 25 more columns]

## Sheet: NAE1 4J direct
cell1				cell2				cell3				cell4				cell5				cell6				cell7				cell8				cell9				cell10								cell1				cell2
Channel.001				Channel.001				Channel.001				Channel.001				Channel.001				Channel.001				Channel.001				Channel.001				Channel.001				Channel.001								Channel.001				Channel.001
Axis [s]	ROI1 []	ROI2 []		Axis [s]	ROI1 []	ROI2 []		Axis [s]	ROI1 []	ROI2 []		Axis [s]	ROI1 []	ROI2 []		Axis [s]	ROI1 []	ROI2 []		Axis [s]	ROI1 []	ROI2 []		Axis [s]	ROI1 []	ROI2 []		Axis [s]	ROI1 []	ROI2 []		Axis [s]	ROI1 []	ROI2 []		Axis [s]	ROI1 []	ROI2 []						Axis [s]	ROI1 []	ROI2 []		Axis [s]	ROI1 []
0	49.3684	5.69428		0	102.239	9.79476		0	77.3723	10.1151		0	73.5556	9.61548		0	73.5556	9.61548		0	66.1987	16.3605		0	51.5545	9.0381		0	51.314	9.55286		0	59.0039	15.9789		0	62.1927	9.09229						0	39.2448	15.9679		0	47.7556
0.41	47.7278	5.73734		0.41	99.0706	9.48939		0.41	76.5856	10.6252		0.41	71.3401	9.85387		0.41	71.3401	9.85387		0.41	64.7382	15.149		0.41	50.0012	9.4658		0.41	49.5317	9.02714		0.41	58.62	16.0438		0.41	61.4271	8.64428						0.41	39.1154	15.8874		0.395	46.5871
0.665				0.665				0.665				0.665				0.665				0.665				0.665				0.665				0.665				0.665								0.665				0.65
0.97	14.7353	5.31262		0.97	28.5848	9.1618		0.97	22.8951	9.06963		0.97	18.2796	8.62548		0.97	18.2796	8.62548		0.97	23.1735	15.339		0.97	17.3455	8.58182		0.97	18.2778	9.28048		0.97	21.3915	13.6786		0.97	24.2567	8.94353						0.97	19.1122	14.4478		0.905	23.7754
1.38	19.9665	5.49211		1.38	36.1519	9.15053		1.38	27.0947	9.6563		1.38	22.7781	8.78161		1.38	22.7781	8.78161		1.38	27.6977	15.3538		1.38	21.4729	8.97229		1.38	21.2709	9.18429		1.38	23.9142	14.6575		1.38	28.1984	8.77204						1.38	20.5452	13.5137		1.315	25.3985
1.78	21.6921	5.23208		1.78	38.6844	9.5063		1.78	28.3708	9.47111		1.78	25.4213	9.0229		1.78	25.4213	9.0229		1.78	29.297	15.6038		1.78	22.6019	9.14286		1.78	22.6549	9.04524		1.78	26.2508	14.947		1.78	30.0814	8.79098						1.78	21.4245	13.2289		1.715	27.3521
2.18	22.6044	5.25345		2.18	39.9233	9.19562		2.18	32.476	9.20593		2.18	27.5004	9.25871		2.18	27.5004	9.25871		2.18	31.5989	15.3052		2.18	23.9366	9.52208		2.18	23.9811	8.72238		2.18	27.1355	15.151		2.18	31.5887	8.79993						2.18	22.6792	13.7784		2.115	27.08
2.58	23.6703	5.31624		2.58	41.1937	9.25829		2.58	33.0117	9.55654		2.58	29.9195	9.28323		2.58	29.9195	9.28323		2.58	32.664	15.4505		2.58	24.2002	9.32035		2.58	24.8108	8.88571		2.58	28.2771	15.1602		2.58	32.2831	8.7104						2.58	22.7311	13.1099		2.515	26.7277
2.98	23.8776	5.15779		2.98	41.0927	9.47712		2.98	35.2253	9.28395		2.98	29.6988	8.92839		2.98	29.6988	8.92839		2.98	32.7298	16.1586		2.98	25.0196	8.38442		2.98	25.6356	8.73714		2.98	27.607	14.362		2.98	32.1854	8.9449						2.98	23.653	14.0018		2.915	28.1985
3.38	25.3774	5.18014		3.38	43.1959	9.54078		3.38	35.2706	9.09877		3.38	30.9932	9.65226		3.38	30.9932	9.65226		3.38	33.5011	15.9171		3.38	25.7347	10.1255		3.38	26.4248	8.84619		3.38	28.0837	15.1028		3.38	33.0226	8.97142						3.38	22.7276	14.033		3.315	28.3214
3.78	25.7245	5.31591		3.78	43.7788	9.50099		3.78	37.2807	9.28988		3.78	32.4493	8.82774		3.78	32.4493	8.82774		3.78	33.651	15.6252		3.78	25.7781	10.09		3.78	25.3102	9.02238		3.78	28.3615	15.4053		3.78	33.5895	9.07472						3.78	23.6136	14.2033		3.715	28.054
4.18	25.2618	5.26364		4.18	43.5464	9.47878		4.18	36.6335	9.61778		4.18	32.9357	9.25		4.18	32.9357	9.25		4.18	34.8204	16.2262		4.18	26.8955	10.4381		4.18	25.7855	9.26571		4.18	28.4078	15.2706		4.18	34.6639	8.69835						4.18	22.9452	14.3022		4.115	28.6741
4.58	25.4024	5.25214		4.58	43.9643	9.68037		4.58	36.9349	9.80395		4.58	33.5249	9.32419		4.58	33.5249	9.32419		4.58	35.4054	16.0329		4.58	26.6043	9.03983		4.58	27.149	9.26905		4.58	28.7005	15.2597		4.58	33.1943	8.78065						4.58	23.1104	13.4451		4.515	28.2486
4.98	26.0598	5.3284		4.98	44.8505	9.56631		4.98	37.8534	9.35506		4.98	33.4796	9.12774		4.98	33.4796	9.12774		4.98	34.5035	15.2095		4.98	26.9176	9.32381		4.98	27.9901	8.93619		4.98	28.7084	15.5303		4.98	34.4126	8.62672						4.98	23.1882	13.6419		4.915	28.1431
5.38	26.2618	5.19494		5.38	45.0704	9.61041		5.38	37.878	9.3116		5.38	34.0093	9.00129		5.38	34.0093	9.00129		5.38	34.1809	15.8233		5.38	27.0849	9.729		5.38	27.9004	8.89952		5.38	29.3435	15.829		5.38	34.7286	9.00758						5.38	23.808	13.9203		5.315	26.9218
5.78	25.946	5.13609		5.78	44.3402	9.23176		5.78	37.3895	9.45432		5.78	33.3164	8.92968		5.78	33.3164	8.92968		5.78	35.6843	15.3333		5.78	26.9975	8.88052		5.78	27.855	9.21333		5.78	29.5363	15.0346		5.78	35.0882	8.90737						5.78	23.701	13.8022		5.715	28.388
6.18	26.4215	5.22551		6.18	45.6418	9.39556		6.18	36.7828	9.70963		6.18	33.6143	9.05516		6.18	33.6143	9.05516		6.18	34.7694	15.2329		6.18	28.2839	9.55411		6.18	27.3608	9.06286		6.18	29.9621	15.8636		6.18	36.178	8.88877						6.18	22.8712	13.8288		6.115	28.8242
6.58	25.9265	5.07725		6.58	44.2619	9.76459		6.58	37.7614	9.62765		6.58	34.5544	9.11		6.58	34.5544	9.11		6.58	34.0354	14.9062		6.58	27.6967	8.89004		6.58	26.7336	9.38238		6.58	29.9082	15.5996		6.58	34.6595	8.74415						6.58	22.5233	13.8452		6.515	28.2481
6.98	26.0517	5.17883		6.98	46.8099	9.5368		6.98	36.7493	9.17136		6.98	34.9203	9.1929		6.98	34.9203	9.1929		6.98	35.4414	15.5995		6.98	27.393	9.63117		6.98	26.3155	9.06333		6.98	30.6785	15.2727		6.98	35.288	8.95351						6.98	23.6853	14.2088		6.915	28.3214
7.38	26.2164	5.23734		7.38	45.8096	9.62168		7.38	38.3279	9.48346		7.38	34.7287	9.55871		7.38	34.7287	9.55871		7.38	35.1005	15.7224		7.38	27.6783	9.34459		7.38	27.9159	8.85571		7.38	29.7962	15.5942		7.38	34.8332	9.1491						7.38	22.0682	13.5778		7.315	27.9708
7.78	26.6347	5.25049		7.78	44.7913	9.40451		7.78	40.6943	9.13235		7.78	35.3199	8.93484		7.78	35.3199	8.93484		7.78	35.7123	16.0143		7.78	28.3626	9.25195		7.78	27.506	9.15667		7.78	30.4356	14.8739		7.78	34.4701	9.09952						7.78	24.044	14.0256		7.715	28.8281
8.18	26.5094	5.25707		8.18	47.0603	9.66114		8.18	40.0663	9.71556		8.18	34.987	9.3371		8.18	34.987	9.3371		8.18	35.529	15.5429		8.18	27.8339	9.31602		8.18	27.2269	9.05714		8.18	30.1721	16.0709		8.18	35.2096	8.99552						8.18	23.3581	14.0549		8.115	28.0532
8.58	26.2285	5.10618		8.58	45.6517	9.56134		8.58	39.0632	9.51852		8.58	35.9289	9.41903		8.58	35.9289	9.41903		8.58	35.4371	14.9219		8.58	28.5746	9.85455		8.58	27.1925	9.23857		8.58	29.8362	15.671		8.58	33.2624	8.69421						8.58	22.6305	14.0458		8.515	28.0786
8.98	26.8468	5.51545		8.98	44.3448	9.46585		8.98	41.4164	9.43605		8.98	35.4159	9.44645		8.98	35.4159	9.44645		8.98	34.9793	15.8548		8.98	28.2145	8.8026		8.98	27.8804	8.78571		8.98	30.0014	15.355		8.98	34.1726	9.00585						8.98	22.2535	14.0687		8.915	28.1425
9.38	25.6325	5.20316		9.38	45.6178	9.99536		9.38	40.2807	10.0242		9.38	35.1974	9.31839		9.38	35.1974	9.31839		9.38	35.2378	15.6095		9.38	27.9172	9.68918		9.38	28.2453	9.17286		9.38	29.3712	15.0974		9.38	34.4559	8.64153						9.38	23.2707	13.8196		9.315	28.3279
9.78	25.9953	5.35832		9.78	45.3336	9.38263		9.78	39.3232	9.53728		9.78	36.076	9.08194		9.78	36.076	9.08194		9.78	35.1771	15.28		9.78	28.413	9.37403		9.78	27.4641	9.05524		9.78	30.0559	15.6023		9.78	34.9883	9.35193						9.78	22.6967	13.3745		9.715	28.1917
10.18	25.0589	5.28501		10.18	44.2818	9.77984		10.18	39.8121	9.66222		10.18	36.3416	9.2829		10.18	36.3416	9.2829		10.18	34.1778	16.0148		10.18	29.0703	8.88831		10.18	26.9684	9.27857		10.18	28.9681	16.3658		10.18	34.1745	9.3688						10.18	23.0128	14.4103		10.115	27.4425
10.58	25.5301	5.31229		10.58	45.4089	9.62434		10.58	40.4316	9.41778		10.58	35.3257	9.59516		10.58	35.3257	9.59516		10.58	35.5008	16.0148		10.58	28.8603	10.355		10.58	27.1789	8.81429		10.58	29.72	15.6239		10.58	33.5582	9.28512						10.58	22.9551	14.6886		10.515	26.8745
10.98	26.3916	5.11111		10.98	45.305	9.38859		10.98	40.9583	9.52148		10.98	34.9664	9.47226		10.98	34.9664	9.47226		10.98	35.7629	15.0014		10.98	28.6593	10.0208		10.98	27.2738	8.87143		10.98	30.0009	15.3436		10.98	34.0838	9.11777						10.98	22.618	13.706		10.915	27.3429
11.38	25.2508	5.25181		11.38	44.7155	9.47215		11.38	41.6932	9.77877		11.38	35.7977	9.49194		11.38	35.7977	9.49194		11.38	35.2756	15.6381		11.38	28.9126	9.20866		11.38	26.7906	9.17048		11.38	30.2273	15.3766		11.38	35.199	8.93629						11.38	22.5219	13.6905		11.315	27.6444
11.78	25.7449	5.18442		11.78	45.4272	9.29078		11.78	40.1637	8.83506		11.78	36.0255	9.96903		11.78	36.0255	9.96903		11.78	35.1716	15.4224		11.78	29.3843	9.21212		11.78	26.4877	8.73905		11.78	29.8619	16.0363		11.78	34.8462	8.45696						11.78	22.5664	14.3223		11.715	27.9451
12.18	25.361	5.41979		12.18	45.1053	9.9055		12.18	39.0943	9.68395		12.18	36.4572	9.22871		12.18	36.4572	9.22871		12.18	34.6928	15.76		12.18	28.8045	8.77662		12.18	27.2505	8.88524		12.18	28.8007	15.993		12.18	33.8917	8.91598						12.18	23.4918	13.3077		12.115	28.0057
12.58	24.9674	5.12525		12.58	44.3808	9.22248		12.58	40.4269	9.08642		12.58	36.2363	9.38774		12.58	36.2363	9.38774		12.58	34.4978	15.6914		12.58	28.411	8.71775		12.58	26.6347	9.10333		12.58	29.0944	16.2689		12.58	33.8876	8.69318						12.58	23.1323	13.1777		12.515	27.7397
12.98	24.5832	5.33136		12.98	45.0074	9.27653		12.98	38.7704	9.4163		12.98	35.6382	9.84452		12.98	35.6382	9.84452		12.98	35.0509	16.2376		12.98	28.7921	9.07792		12.98	27.2424	8.88143		12.98	29.3632	16.2803		12.98	33.9643	9.04167						12.98	22.56	13.6877		12.915	26.5344
13.38	24.7474	5.33169		13.38	44.1555	9.72115		13.38	40.3314	9.85827		13.38	35.3988	9.29065		13.38	35.3988	9.29065		13.38	34.2341	15.6114		13.38	29.4905	9.07359		13.38	26.9839	9.07048		13.38	29.4009	16.4221		13.38	34.7774	9.40737						13.38	22.6693	13.2344		13.315	27.6181
13.78	25.3066	5.21137		13.78	45.3462	9.27255		13.78	39.3076	9.41235		13.78	35.2322	9.52		13.78	35.2322	9.52		13.78	34.7456	15.4757		13.78	29.5502	9.89784		13.78	26.719	8.57571		13.78	28.9767	16.1039		13.78	33.5591	8.46178						13.78	23.3403	13.554		13.715	26.9081
14.18	24.0004	5.12196		14.18	44.5093	9.39058		14.18	39.1454	9.5437		14.18	34.575	9.7871		14.18	34.575	9.7871		14.18	34.1038	15.9905		14.18	29.5527	9.12987		14.18	26.6892	8.9281		14.18	28.51	15.5687		14.18	33.4355	8.85675						14.18	22.1498	13.1694		14.115	27.2033
14.58	24.5758	5.02696		14.58	44.138	9.42241		14.58	39.3649	9.45383		14.58	34.9168	9.05742		14.58	34.9168	9.05742		14.58	34.4027	15.0638		14.58	28.3221	10.116		14.58	26.476	8.88095		14.58	29.4267	16.3939		14.58	33.4064	9.28375						14.58	22.1198	13.4908		14.515	27.388
14.98	24.8806	5.36029		14.98	44.2327	9.46054		14.98	40.3692	9.67802		14.98	34.5993	9.34226		14.98	34.5993	9.34226		14.98	34.27	15.8314		14.98	28.826	9.68312		14.98	26.0703	8.96524		14.98	28.5268	16.1304		14.98	33.8974	9.34504						14.98	22.3744	13.7216		14.915	27.0993
15.38	23.8648	5.18968		15.38	44.1457	9.53117		15.38	39.1092	9.1037		15.38	35.0974	9.34516		15.38	35.0974	9.34516		15.38	34.1643	15.7419		15.38	28.9653	9.39827		15.38	26.1952	8.76048		15.38	29.5068	15.8209		15.38	34.0972	8.45799						15.38	22.4382	13.3727		15.315	26.9575
15.78	24.9123	5.07068		15.78	42.2122	9.57062		15.78	39.4807	9.50568		15.78	34.6978	9.7329		15.78	34.6978	9.7329		15.78	34.3241	15.8338		15.78	30.3514	8.56277		15.78	26.3418	8.8119		15.78	28.9444	15.9161		15.78	33.5506	8.56164						15.78	22.322	12.5897		15.715	26.8057
16.18	24.8345	5.30671		16.18	44.2002	9.31532		16.18	39.8257	8.99111		16.18	34.8647	9.36935		16.18	34.8647	9.36935		16.18	33.4354	16.0395		16.18	27.8857	9.38009		16.18	26.5987	9.16952		16.18	28.8399	15.9713		16.18	33.2599	8.82576						16.18	22.477	13.5687		16.115	26.517
16.58	23.843	5.36522		16.58	43.9452	9.24171		16.58	40.4674	9.80198		16.58	34.2382	9.20839		16.58	34.2382	9.20839		16.58	34.6004	15.861		16.58	28.1475	9.26926		16.58	26.476	8.9019		16.58	29.4774	15.6845		16.58	33.2311	8.73726						16.58	23.0326	14.011		16.515	26.3832
BACKGROUND CORRECTION
0	43.6741				92.4445				67.2573				63.9401				63.9401				49.8382				42.5164				41.7612				43.025				53.1004							0	23.2768				29.173
0.395	41.9905				89.5813				65.9604				61.4862				61.4862				49.5892				40.5354				40.5046				42.5762				52.7828							0.395	23.228				28.4566
0.645	0				0				0				0				0				0				0				0				0				0							0.645	0				0
0.9	9.42264				19.423				13.8255				9.65415				9.65415				7.83449				8.76372				8.9973				7.71292				15.3131							0.9	4.66438				7.05906
1.305	14.4744				27.0014				17.4384				13.9965				13.9965				12.3439				12.5006				12.0866				9.25675				19.4264							1.305	7.03143				9.54744
1.705	16.46				29.1781				18.8996				16.3984				16.3984				13.6932				13.4591				13.6097				11.3038				21.2904							1.705	8.1956				10.902
2.105	17.3509				30.7277				23.2701				18.2417				18.2417				16.2936				14.4145				15.2587				11.9846				22.7888							2.105	8.90081				11.0478
2.505	18.354				31.9354				23.4552				20.6363				20.6363				17.2135				14.8798				15.9251				13.1169				23.5727							2.505	9.62117				10.0224
2.905	18.7199				31.6156				25.9414				20.7704				20.7704				16.5712				16.6352				16.8985				13.245				23.2405							2.905	9.65114				11.0964
3.305	20.1973				33.6551				26.1718				21.3409				21.3409				17.584				15.6091				17.5786				12.9809				24.0512							3.305	8.6946				12.1099
3.705	20.4086				34.2778				27.9908				23.6215				23.6215				18.0258				15.6881				16.2879				12.9562				24.5148							3.705	9.41034				11.4269
4.105	19.9982				34.0676				27.0158				23.6857				23.6857				18.5942				16.4574				16.5198				13.1372				25.9655							4.105	8.64302				12.3444
4.505	20.1502				34.2839				27.1309				24.2007				24.2007				19.3726				17.5644				17.8799				13.4407				24.4137							4.505	9.66538				11.753
4.905	20.7314				35.2842				28.4983				24.3519				24.3519				19.2939				17.5938				19.0539				13.1781				25.7859							4.905	9.54629				11.7735
5.305	21.0669				35.46				28.5664				25.008				25.008				18.3575				17.3559				19.0009				13.5145				25.7211							5.305	9.88765				10.2289
5.705	20.8099				35.1084				27.9352				24.3867				24.3867				20.351				18.117				18.6416				14.5017				26.1808							5.705	9.89885				11.6597
6.105	21.196				36.2463				27.0732				24.5591				24.5591				19.5365				18.7298				18.2979				14.0984				27.2892							6.105	9.04246				12.0959
6.51	20.8492				34.4973				28.1337				25.4444				25.4444				19.1292				18.8067				17.3512				14.3087				25.9154							6.51	8.67807				11.8408
6.91	20.8729				37.2731				27.578				25.7274				25.7274				19.8418				17.7619				17.2521				15.4058				26.3345							6.91	9.47652				12.0455
7.31	20.979				36.1879				28.8444				25.17				25.17				19.3781				18.3337				19.0602				14.202				25.684							7.31	8.49034				10.0651
7.71	21.3842				35.3868				31.562				26.385				26.385				19.698				19.1106				18.3493				15.5617				25.3705							7.71	10.0184				12.7371
8.11	21.2524				37.3991				30.3507				25.6499				25.6499				19.9862				18.5179				18.1698				14.1012				26.2141							8.11	9.30316				11.8702
8.51	21.1223				36.0903				29.5446				26.5098				26.5098				20.5152				18.7201				17.9539				14.1652				24.5682							8.51	8.58475				11.538
8.91	21.3314				34.8789				31.9803				25.9694				25.9694				19.1245				19.4119				19.0947				14.6464				25.1667							8.91	8.18482				11.4813
9.31	20.4293				35.6225				30.2565				25.879				25.879				19.6283				18.2281				19.0725				14.2738				25.8144							9.31	9.45109				11.4056
9.71	20.637				35.951				29.7859				26.994				26.994				19.8971				19.039				18.4089				14.4537				25.6364							9.71	9.32214				11.7393
10.11	19.7739				34.5019				30.1499				27.0587				27.0587				18.1631				20.182				17.6899				12.6023				24.8057							10.11	8.60256				10.7648
10.51	20.2178				35.7846				31.0138				25.7305				25.7305				19.4861				18.5053				18.3646				14.0961				24.2731							10.51	8.26648				10.3416
10.91	21.2805				35.9164				31.4368				25.4941				25.4941				20.7614				18.6385				18.4024				14.6572				24.9661							10.91	8.91196				11.0169
11.31	19.999				35.2433				31.9144				26.3058				26.3058				19.6375				19.7039				17.6201				14.8507				26.2627							11.31	8.83138				11.3975
11.71	20.5605				36.1364				31.3287				26.0564				26.0564				19.7492				20.1722				17.7487				13.8256				26.3893							11.71	8.24409				11.9115
12.11	19.9412				35.1998				29.4104				27.2285				27.2285				18.9328				20.0278				18.3653				12.8077				24.9757							12.11	10.1841				11.7114
12.51	19.8421				35.1583				31.3405				26.8486				26.8486				18.8064				19.6933				17.5314				12.8254				25.1944							12.51	9.95463				11.0583
12.91	19.2519				35.7308				29.3541				25.7936				25.7936				18.8133				19.7141				18.361				13.0829				24.9227							12.91	8.87229				10.0733
13.31	19.4157				34.4343				30.4731				26.1081				26.1081				18.6227				20.4169				17.9135				12.9788				25.37							13.31	9.43486				11.8075
13.71	20.0952				36.0736				29.8953				25.7122				25.7122				19.2699				19.6524				18.1433				12.8728				25.0973							13.71	9.7863				10.332
14.11	18.8785				35.1187				29.6017				24.7879				24.7879				18.1134				20.4228				17.7611				12.9413				24.5787							14.11	8.98035				10.6787
14.51	19.5488				34.7156				29.9111				25.8594				25.8594				19.3388				18.2061				17.5951				13.0327				24.1226							14.51	8.62891				10.3108
14.91	19.5203				34.7721				30.6912				25.257				25.257				18.4386				19.1429				17.1051				12.3964				24.5523							14.91	8.65281				10.6373
15.31	18.6751				34.6145				30.0055				25.7522				25.7522				18.4224				19.567				17.4347				13.6859				25.6392							15.31	9.06552				10.0702
15.71	19.8416				32.6416				29.975				24.9649				24.9649				18.4903				21.7886				17.5299				13.0283				24.989							15.71	9.73223				10.539
16.11	19.5278				34.8849				30.8346				25.4954				25.4954				17.3959				18.5056				17.4291				12.8686				24.4342							16.11	8.9083				10.1781
16.51	18.4778				34.7035				30.6655				25.0299				25.0299				18.7394				18.8782				17.5741				13.7929				24.4938							16.51	9.02165				10.3152
NORMALIZATION
0	1.01965				1.01573				1.00973				1.01956				1.01956				1.0025				1.02385				1.01527				1.00524				1.003							0	1.00105				1.01243
0.395	0.980346				0.98427				0.990265				0.980436				0.980436				0.997495				0.976147				0.984725				0.994756				0.997							0.395	0.998951				0.987568
0.645																																												0.645
0.9	0.219989				0.21341				0.207563				0.153941				0.153941				0.157592				0.211043				0.218737				0.180206				0.289246							0.9	0.200598				0.24498
1.305	0.337931				0.296677				0.261804				0.223182				0.223182				0.2483				0.301031				0.293844				0.216276				0.36694							1.305	0.302396				0.331338
1.705	0.384289				0.320593				0.283741				0.261483				0.261483				0.275441				0.324113				0.330872				0.264105				0.402149							1.705	0.352462				0.378346
2.105	0.405089				0.33762				0.349355				0.290875				0.290875				0.327749				0.347122				0.370961				0.280009				0.430452							2.105	0.382791				0.383406
2.505	0.428509				0.350889				0.352133				0.329059				0.329059				0.346253				0.358327				0.387162				0.306465				0.445258							2.505	0.413771				0.347821
2.905	0.43705				0.347375				0.389459				0.331197				0.331197				0.333333				0.400598				0.410827				0.309457				0.438983							2.905	0.41506				0.385094
3.305	0.471543				0.369784				0.392918				0.340295				0.340295				0.353704				0.37589				0.427361				0.303288				0.454296							3.305	0.373922				0.420265
3.705	0.476476				0.376626				0.420227				0.37666				0.37666				0.362591				0.37779				0.395982				0.30271				0.463054							3.705	0.404704				0.396564
4.105	0.466894				0.374316				0.405588				0.377683				0.377683				0.374025				0.396318				0.401621				0.30694				0.490456							4.105	0.371704				0.428406
4.505	0.470445				0.376693				0.407318				0.385895				0.385895				0.389682				0.422976				0.434687				0.314031				0.461144							4.505	0.415672				0.407879
4.905	0.484014				0.387684				0.427846				0.388305				0.388305				0.388101				0.423684				0.463228				0.307894				0.487063							4.905	0.41055				0.408592
5.305	0.491845				0.389615				0.428868				0.398769				0.398769				0.369265				0.417954				0.46194				0.315754				0.485838							5.305	0.425231				0.354988
5.705	0.485846				0.385752				0.419391				0.388861				0.388861				0.409364				0.436281				0.453205				0.338819				0.494523							5.705	0.425713				0.404644
6.105	0.49486				0.398255				0.406451				0.39161				0.39161				0.39298				0.451039				0.444848				0.329398				0.515459							6.105	0.388883				0.419781
6.51	0.486763				0.379037				0.422373				0.405727				0.405727				0.384787				0.45289				0.421833				0.334309				0.489508							6.51	0.373212				0.410927
6.91	0.487317				0.409536				0.414029				0.41024				0.41024				0.399122				0.42773				0.419425				0.359943				0.497425							6.91	0.40755				0.418031
7.31	0.489794				0.397613				0.433042				0.401351				0.401351				0.389795				0.441501				0.463382				0.331819				0.485139							7.31	0.365138				0.349302
7.71	0.499255				0.388811				0.473841				0.420726				0.420726				0.396228				0.460211				0.446098				0.363585				0.479218							7.71	0.430852				0.442032
8.11	0.496176				0.410922				0.455656				0.409003				0.409003				0.402026				0.445936				0.441733				0.329462				0.495151							8.11	0.400094				0.411947
8.51	0.49314				0.396541				0.443554				0.422716				0.422716				0.412666				0.450805				0.436485				0.330957				0.464062							8.51	0.369198				0.400418
8.91	0.498021				0.383231				0.480121				0.414098				0.414098				0.384693				0.467466				0.46422				0.342201				0.475367							8.91	0.351999				0.398453
9.31	0.47696				0.391401				0.454242				0.412657				0.412657				0.394827				0.438957				0.463679				0.333496				0.487601							9.31	0.406456				0.395824
9.71	0.481808				0.39501				0.447177				0.430437				0.430437				0.400234				0.458484				0.447546				0.337697				0.484239							9.71	0.40091				0.407405
10.11	0.461659				0.379089				0.452641				0.431468				0.431468				0.365353				0.486011				0.430066				0.294442				0.468548							10.11	0.369964				0.373585
10.51	0.472023				0.393181				0.465611				0.410289				0.410289				0.391966				0.445633				0.446471				0.329343				0.458489							10.51	0.355511				0.3589
10.91	0.496832				0.39463				0.471962				0.40652				0.40652				0.41762				0.448841				0.447388				0.342454				0.471577							10.91	0.38327				0.382336
11.31	0.466913				0.387235				0.479132				0.419462				0.419462				0.395011				0.474498				0.42837				0.346974				0.496069							11.31	0.379805				0.395545
11.71	0.480024				0.397047				0.470338				0.415486				0.415486				0.397259				0.485774				0.431496				0.323024				0.49846							11.71	0.354548				0.413383
12.11	0.465565				0.386756				0.441539				0.434176				0.434176				0.380836				0.482298				0.446487				0.299241				0.471759							12.11	0.437982				0.406437
12.51	0.463252				0.386301				0.470515				0.428117				0.428117				0.378293				0.474242				0.426214				0.299655				0.475891							12.51	0.428112				0.383771
12.91	0.44947				0.392591				0.440693				0.411296				0.411296				0.378432				0.474743				0.446382				0.30567				0.470758							12.91	0.381564				0.349587
13.31	0.453296				0.378346				0.457494				0.41631				0.41631				0.374598				0.491667				0.435502				0.30324				0.479207							13.31	0.405758				0.409772
13.71	0.46916				0.396357				0.448818				0.409997				0.409997				0.387617				0.473256				0.441089				0.300761				0.474056							13.71	0.420872				0.358565
14.11	0.440753				0.385865				0.444411				0.395259				0.395259				0.364354				0.49181				0.431798				0.302363				0.464261							14.11	0.386212				0.370597
14.51	0.456404				0.381436				0.449056				0.412344				0.412344				0.389004				0.438427				0.427761				0.304498				0.455646							14.51	0.371097				0.357829
14.91	0.455737				0.382057				0.460767				0.402739				0.402739				0.370896				0.460986				0.41585				0.289632				0.463763							14.91	0.372125				0.36916
15.31	0.436006				0.380325				0.450473				0.410635				0.410635				0.370569				0.471201				0.423863				0.319759				0.484292							15.31	0.389874				0.349479
15.71	0.463239				0.358648				0.450016				0.398081				0.398081				0.371936				0.524699				0.426177				0.304395				0.47201							15.71	0.418547				0.365749
16.11	0.455912				0.383296				0.462921				0.40654				0.40654				0.349922				0.44564				0.423728				0.300664				0.461531							16.11	0.383113				0.353226
16.51	0.431398				0.381303				0.460382				0.399117				0.399117				0.376947				0.454613				0.427252				0.32226				0.462657							16.51	0.387987				0.357982
MEAN
time(s)	mean	sem	stdev
0	1.01551	0.003431	0.0153439
0.395	0.984493	0.003431	0.0153439
0.645
0.9	0.210434	0.00754446	0.0337398
1.305	0.285998	0.0107425	0.0480421
1.705	0.330073	0.00994578	0.0444789
2.105	0.360013	0.0100997	0.045167
2.505	0.374138	0.00990084	0.0442779
2.905	0.385094	0.0095534	0.0427241
3.305	0.390699	0.0104906	0.0469152
3.705	0.397758	0.00966762	0.0432349
4.105	0.404761	0.0100835	0.0450949
4.505	0.412622	0.00920658	0.0411731
4.905	0.415691	0.0110654	0.049486
5.305	0.416996	0.0103685	0.0463693
5.705	0.420748	0.0104642	0.0467972
6.105	0.420926	0.0100411	0.0449051
6.51	0.420818	0.00919382	0.041116
6.91	0.421013	0.00805592	0.0360272
7.31	0.414491	0.0107808	0.0482131
7.71	0.433088	0.00863419	0.0386133
8.11	0.428573	0.0101396	0.0453457
8.51	0.42907	0.00935172	0.0418222
8.91	0.420666	0.0111626	0.0499208
9.31	0.421957	0.00925997	0.0414118
9.71	0.426595	0.00856608	0.0383087
10.11	0.418995	0.0125768	0.0562451
10.51	0.41211	0.0105724	0.047281
10.91	0.414586	0.0105525	0.0471924
11.31	0.416174	0.00930256	0.0416023
11.71	0.416554	0.0118618	0.0530475
12.11	0.420055	0.0109183	0.0488279
12.51	0.413928	0.0103167	0.0461378
12.91	0.412848	0.00900967	0.0402925
13.31	0.417385	0.0093716	0.0419111
13.71	0.413925	0.0102427	0.0458067
14.11	0.415329	0.0104199	0.0465992
14.51	0.406094	0.0092599	0.0414115
14.91	0.406913	0.010168	0.0454728
15.31	0.405417	0.0102091	0.0456566
15.71	0.413363	0.0112235	0.050193
16.11	0.398924	0.010523	0.0470603
16.51	0.406782	0.00937657	0.0419333
min	0.219989				0.21341				0.207563				0.153941				0.153941				0.157592				0.211043				0.218737				0.180206				0.289246								0.200598				0.24498
rec	0.471699				0.388592				0.450952				0.411259				0.411259				0.386691				0.462702				0.437798				0.322145				0.478452								0.390941				0.386238
REC-MIN	0.25171				0.175182				0.243389				0.257318				0.257318				0.229098				0.251659				0.219061				0.141939				0.189206								0.190343				0.141258
MEAN(REC-MIN)	0.206256
IMM	24.4381				47.4114				26.9361				22.7548				22.7548				31.2261				24.4535				34.2393				57.3907				43.2014								42.8601				57.5953
MEAN(IMM)	38.0832	TO CTRL
STDEV(IMM)	11.2602
SEM(IMM)	2.51785
MEAN FLUROSCENT		43.5094
STDEV		16.7589
SEM		3.74741
[truncated: 25 more columns]

## Sheet: COMBINE
	siCTRL 0J	siCTRL 4J direct	NAE1 0J	NAE1 4J direct
0	1.01595	1.00972	1.01207	1.01551
0.395	0.984046	0.99028	0.987927	0.984493
0.645
0.9	0.288315	0.25236	0.252587	0.210434
1.305	0.405231	0.340246	0.357921	0.285998
1.705	0.477599	0.393206	0.427067	0.330073
2.105	0.511589	0.419691	0.472015	0.360013
2.505	0.546452	0.436731	0.500726	0.374138
2.905	0.570653	0.45466	0.527671	0.385094
3.305	0.589308	0.463452	0.537702	0.390699
3.705	0.593601	0.473198	0.555251	0.397758
4.105	0.61258	0.480177	0.562217	0.404761
4.505	0.606749	0.479016	0.570082	0.412622
4.905	0.613853	0.483618	0.572139	0.415691
5.305	0.626834	0.480124	0.579453	0.416996
5.705	0.628846	0.490585	0.585722	0.420748
6.105	0.627998	0.496356	0.578389	0.420926
6.51	0.638699	0.503647	0.583666	0.420818
6.91	0.625902	0.488213	0.582103	0.421013
7.31	0.6278	0.498061	0.589853	0.414491
7.71	0.638808	0.488697	0.582958	0.433088
8.11	0.636957	0.484713	0.587068	0.428573
8.51	0.628749	0.485252	0.589087	0.42907
8.91	0.629699	0.489498	0.592468	0.420666
9.31	0.627399	0.48181	0.590477	0.421957
9.71	0.635201	0.486973	0.584285	0.426595
10.11	0.632744	0.485349	0.578687	0.418995
10.51	0.631186	0.475683	0.580685	0.41211
10.91	0.628897	0.467928	0.579121	0.414586
11.31	0.625507	0.468126	0.570376	0.416174
11.71	0.619073	0.474351	0.578017	0.416554
12.11	0.618846	0.47676	0.573641	0.420055
12.51	0.608182	0.473123	0.574788	0.413928
12.91	0.615489	0.468204	0.570473	0.412848
13.31	0.610373	0.464048	0.567415	0.417385
13.71	0.616335	0.470871	0.570631	0.413925
14.11	0.61729	0.462449	0.574834	0.415329
14.51	0.607255	0.471197	0.568568	0.406094
14.91	0.602009	0.461447	0.56206	0.406913
15.31	0.612287	0.465988	0.559499	0.405417
15.71	0.603038	0.460915	0.563675	0.413363
16.11	0.603242	0.460067	0.557317	0.398924
16.51	0.602317	0.448004	0.554183	0.406782
		mean fluroscent	SEM
	siCTRL#5 no UV	28.6284	1.80677
	siCTRL#5 4J direct	37.5072	1.3862
	siCTRL#5 4J 5hr	#REF!	#REF!
	NAE1 0J	45.9334	2.44861
	NAE1 4J direct	43.5094	3.74741
	#REF!	#REF!	#REF!
		immobile fractions(%)	SEM
	siCTRL#5 no UV	7.10543e-15	3.65271
	siCTRL#5 4J direct	32.647	3.0868
	siCTRL#5 4J 5hr	#REF!	#REF!
	NAE1 0J	-5.50671e-15	3.18244
	NAE1 4J direct	38.0832	2.51785
	#REF!	#REF!	#REF!
