# Supplementary material for: Live-cell imaging of endogenous CSB-mScarletI as a sensitive marker for DNA-damage-induced transcription stress
Source: Cell Rep Methods. 2024 Jan 3;4(1):100674. doi: 10.1016/j.crmeth.2023.100674 (PMC10831951; doi:10.1016/j.crmeth.2023.100674)
Supplement: Data S1. Single-cell fluorescence source data of FRAP experiments, related to Figures 2, 4, 6, and 7 [file mmc4.zip › re.Fig.7C_pool CSB KI siUSP7.xlsx]

## Sheet: siCTRL 0J
cell1				cell2				cell3				cell4				cell5				cell6				cell7				cell8				cell9				cell10								cell1				cell2
Channel.001				Channel.001				Channel.001				Channel.001				Channel.001				Channel.001				Channel.001				Channel.001				Channel.001				Channel.001								Channel.001				Channel.001
Axis [s]	ROI1 []	ROI2 []		Axis [s]	ROI1 []	ROI2 []		Axis [s]	ROI1 []	ROI2 []		Axis [s]	ROI1 []	ROI2 []		Axis [s]	ROI1 []	ROI2 []		Axis [s]	ROI1 []	ROI2 []		Axis [s]	ROI1 []	ROI2 []		Axis [s]	ROI1 []	ROI2 []		Axis [s]	ROI1 []	ROI2 []		Axis [s]	ROI1 []	ROI2 []						Axis [s]	ROI1 []	ROI2 []		Axis [s]	ROI1 []
0	75.7022	13.2477		0	65.9304	12.3666		0	61.8982	13.6395		0	71.8583	15.212		0	79.7773	11.6653		0	72.1236	14.2925		0	69.3732	13.0661		0	66.0565	13.9145		0	66.3606	13.3902		0	69.3671	13.95						0	34.0935	12.3371		0	36.0789
0.395	74.0319	13.7447		0.395	64.6458	12.6384		0.405	60.8632	13.6774		0.39	69.8005	15.394		0.39	80.2187	11.6018		0.395	70.0773	14.4448		0.395	70.6459	12.8348		0.405	67.2086	13.4046		0.395	66.0961	12.7983		0.395	69.8712	13.538						0.395	33.4176	12.8879		0.405	35.1789
0.645				0.645				0.655				0.64				0.645				0.645				0.645				0.66				0.645				0.645								0.65				0.66
0.9	32.4911	12.855		0.9	21.9703	11.834		0.91	25.2844	12.8191		0.895	25.6169	15.1764		0.9	28.4382	11.5781		0.9	25.3985	12.9421		0.9	25.8411	12.1686		0.91	24.9385	13.0214		0.9	26.9174	12.786		0.9	24.0456	13.3792						0.9	15.7812	11.62		0.915	18.6235
1.305	41.0252	13.1154		1.305	26.891	11.9534		1.305	29.5802	12.554		1.29	32.0743	15.1065		1.3	35.7656	11.2233		1.295	32.8291	13.4266		1.295	33.0106	12.5567		1.305	30.586	13.2029		1.305	34.5722	12.8895		1.305	30.5159	13.7946						1.305	19.542	11.3642		1.315	22.0256
1.705	44.3906	13.8229		1.705	29.997	12.2022		1.705	33.1864	13.2052		1.7	35.1659	14.9306		1.7	39.0654	11.0454		1.705	37.9386	13.1187		1.705	35.3032	12.3481		1.705	35.1143	13.3718		1.705	37.6179	13.4066		1.705	34.9766	13.7575						1.705	21.4059	11.7329		1.715	23.5151
2.105	45.6499	13.615		2.105	33.173	11.6285		2.115	34.9832	12.9817		2.1	38.5631	15.2739		2.1	42.8372	11.0665		2.105	39.9473	13.556		2.105	37.3629	12.0484		2.105	37.057	13.3004		2.105	40.2821	13.1616		2.105	37.2311	13.95						2.105	21.3618	11.7192		2.125	24.8815
2.505	47.4874	13.874		2.505	35.1316	11.6367		2.515	36.1251	13.0173		2.5	38.9255	14.6777		2.5	44.915	10.8826		2.505	40.5696	13.1004		2.505	40.5995	12.0612		2.505	37.5485	13.3109		2.505	41.1638	12.9145		2.505	38.9344	13.6308						2.505	22.5141	11.4971		2.525	25.144
2.905	47.663	13.2549		2.905	35.4211	12.1337		2.915	36.903	13.5444		2.9	40.1783	15.3036		2.9	44.9374	11.0494		2.905	42.4078	13.1067		2.905	42.7977	12.1825		2.905	38.321	13.8457		2.905	41.4356	13.0679		2.905	39.7322	13.2356						2.905	22.8927	11.7933		2.925	25.3587
3.305	49.541	13.0076		3.305	36.2121	12.1901		3.315	38.1602	13.447		3.3	41.4431	14.8902		3.3	47.7818	11.3921		3.305	43.982	13.5663		3.305	42	12.4112		3.305	38.2377	13.0073		3.305	43.9158	13.0335		3.305	40.8076	13.7037						3.305	23.4786	11.5608		3.325	26.8177
3.705	49.3691	13.4032		3.705	37.5296	11.8384		3.715	39.0602	12.8364		3.7	41.8654	14.8254		3.7	48.3259	11.0197		3.705	44.7117	13.5385		3.705	44.0881	12.5019		3.705	40.3919	13.5486		3.705	44.6472	12.9062		3.705	41.1916	13.8095						3.705	23.2448	11.6687		3.725	26.0308
4.105	49.7336	12.784		4.105	37.3899	11.5699		4.115	39.9924	12.8104		4.1	42.0751	15.1884		4.1	48.171	11.0423		4.105	45.9969	13.1647		4.105	44.096	12.7373		4.105	41.0089	13.4128		4.105	44.8726	12.9681		4.105	43.6143	13.5265						4.105	23.7745	11.6496		4.125	26.4104
4.505	49.8064	13.2764		4.505	38.2173	11.6762		4.515	40.874	13.0791		4.5	43.3789	14.8541		4.5	48.3987	10.8785		4.505	46.2849	13.1925		4.505	46.3176	12.7823		4.505	41.0954	13.6593		4.505	44.9462	13.041		4.505	42.2344	13.8064						4.505	24.3677	11.6337		4.525	26.9962
4.905	49.2679	13.5697		4.905	37.3978	11.7107		4.915	40.0802	13.0073		4.9	43.6997	15.1006		4.9	49.2699	11.005		4.905	47.0283	13.7099		4.905	47.1186	12.1202		4.905	41.7828	13.2945		4.905	45.6122	13.3804		4.905	43.5562	12.9454						4.905	24.4396	11.205		4.925	27.0403
5.305	48.6595	13.0169		5.305	38.5986	12.3649		5.315	41.5508	12.71		5.3	43.0794	15.4826		5.3	50.8847	10.8775		5.305	47	13.3643		5.305	44.9471	12.554		5.305	41.544	13.0562		5.305	45.4683	12.7771		5.305	43.6571	13.6968						5.305	23.8901	11.8808		5.325	26.629
5.705	49.1306	13.1272		5.705	38.2316	11.6225		5.715	40.5814	13.3648		5.7	44.4758	15.1406		5.7	50.5188	11.5161		5.705	48.2986	13.6944		5.705	45.0196	12.3995		5.705	42.5535	12.966		5.705	45.0101	13.2096		5.705	43.9057	13.7889						5.705	25.1721	11.3304		5.725	26.7453
6.105	50.8188	13.3525		6.105	37.8857	11.3819		6.115	40.534	13.2035		6.1	42.5948	15.0763		6.1	49.8571	11.692		6.105	47.0863	13.4734		6.105	46.0943	12.6871		6.105	41.9167	13.5187		6.105	46.4409	12.6474		6.105	45.3571	13.3597						6.095	25.6547	11.6175		6.125	27.5214
6.51	49.3464	13.2025		6.505	37.9165	11.486		6.515	41.188	13.7516		6.5	43.3208	14.883		6.5	51.0502	10.8654		6.505	48.314	13.3579		6.505	47.0218	12.7143		6.505	43.1468	13.0032		6.505	44.8085	13.268		6.505	45.1771	13.4712						6.495	25.7343	11.4696		6.525	27.6896
6.91	48.8202	13.5689		6.905	37.7721	11.7485		6.915	42.2444	13.4496		6.9	43.2014	14.5297		6.9	51.0927	11.1436		6.905	48.1336	13.2917		6.905	46.1968	12.4267		6.905	42.4484	13.1759		6.905	45.1977	13.1411		6.905	45.181	13.6102						6.895	25.4604	11.54		6.925	27.6408
7.31	50.7267	13.8872		7.305	38.4155	12.1868		7.315	41.1211	13.9421		7.3	44.2333	14.7604		7.305	51.0529	11.3004		7.305	48.768	13.9567		7.305	45.0932	12.2717		7.305	41.6457	13.2617		7.305	45.9554	12.9789		7.305	45.8635	13.3811						7.295	25.5689	11.2183		7.325	26.9456
7.71	50.0195	13.2929		7.705	38.483	12.0066		7.715	41.726	12.8503		7.7	43.3827	14.8477		7.7	49.7825	11.4219		7.705	49.982	13.977		7.705	45.9024	12.4588		7.705	42.1321	13.2125		7.705	46.1345	13.0253		7.705	47.2828	13.8282						7.695	24.7507	11.355		7.725	26.8803
8.11	47.7842	13.4129		8.105	38.4559	11.7836		8.115	42.5708	13.3475		8.1	43.6659	14.5881		8.1	49.6398	11.2349		8.105	49.7048	12.9048		8.105	46.2429	12.8197		8.105	42.9574	13.2008		8.105	44.0137	12.4255		8.105	46.4727	13.6449						8.1	25.7527	11.8083		8.125	27.5789
8.51	49.3943	12.9383		8.505	39.0983	11.8685		8.515	43.0807	13.6382		8.5	44.5991	14.808		8.505	48.1524	11.3367		8.505	50.6256	12.7369		8.505	46.6213	12.5828		8.505	42.4623	13.0937		8.505	45.4377	13.2311		8.505	45.3751	13.6346						8.5	25.4113	11.3333		8.525	27.3924
8.91	48.1296	12.8753		8.905	39.815	12.1074		8.915	43.7692	13.2564		8.9	42.7051	14.9652		8.905	50.0413	11.1709		8.905	51.0334	13.0282		8.905	47.7522	12.2646		8.905	41.7917	13.2266		8.905	45.841	13.2648		8.905	45.8829	13.6079						8.9	25.2321	11.36		8.925	28.3801
9.31	50.1741	13.1678		9.305	40.2781	11.8575		9.315	43.9039	13.2883		9.3	43.6077	14.8116		9.305	48.5175	10.8538		9.305	50.3294	14.0841		9.305	46.693	11.8424		9.305	44.5319	13.2799		9.305	44.2841	13.4413		9.305	45.0464	13.4857						9.3	25.8669	11.7296		9.325	28.0042
9.71	47.8751	13.5604		9.705	40.5046	12.4247		9.715	46.4149	13.1872		9.7	41.6304	15.0187		9.705	46.7897	11.5091		9.705	49.6215	13.4889		9.705	47.3694	12.4902		9.705	42.8986	13.1423		9.705	43.5996	13.5887		9.705	45.6254	13.4971						9.7	26.0077	11.93		9.725	27.9722
10.11	48.3044	12.9505		10.105	40.0261	11.7337		10.115	44.5844	13.4766		10.1	42.7551	14.7729		10.105	48.5737	10.8085		10.105	49.5853	13.5476		10.105	45.2541	11.9633		10.105	41.8022	14.0665		10.105	45.8611	13.1765		10.105	45.2853	13.3341						10.1	26.5921	11.2688		10.125	27.6682
10.51	47.182	13.492		10.505	41.6736	11.8066		10.515	44.86	12.8637		10.5	42.2391	14.6795		10.505	48.351	10.7344		10.505	49.8425	13.1984		10.505	47.1096	11.9195		10.505	43.2963	13.4297		10.505	45.8378	12.8977		10.505	47.7013	13.8625						10.5	26.2483	12.2658		10.525	27.684
10.91	47.7017	13.1784		10.905	40.3476	12.0795		10.915	43.8722	13.2727		10.9	42.147	15.0113		10.905	48.7768	11.3236		10.905	50.6056	13.1075		10.905	46.7762	12.5809		10.905	42.7092	13.4962		10.905	45.9044	13.4047		10.905	47.0484	13.4131						10.9	25.657	11.5988		10.925	27.5345
11.31	46.7422	13.2434		11.305	40.6584	12.1025		11.315	42.9326	13.3675		11.305	42.0901	14.7322		11.305	49.7917	11.1411		11.305	49.5005	13.3516		11.305	44.9419	12.3692		11.305	43.2926	12.894		11.305	45.0567	13.1954		11.305	46.5072	13.7194						11.3	25.5117	11.8654		11.325	28.7357
11.71	46.598	13.3136		11.705	40.1346	12.0641		11.715	43.0763	12.7446		11.705	41.6991	14.5847		11.705	48.0773	10.8926		11.705	50.1382	13.4718		11.705	45.3048	12.3394		11.705	40.906	13.8528		11.705	44.7495	13.0281		11.705	45.9577	14.1359						11.7	25.8659	11.6804		11.725	28.4401
12.11	47.4514	13.104		12.105	40.1801	12.1841		12.115	42.7023	12.8487		12.105	42.9052	14.9452		12.105	48.5864	11.1719		12.105	48.7446	13.1476		12.105	44.672	12.5983		12.105	41.9779	13.4201		12.105	44.952	13.1856		12.105	45.9892	13.63						12.1	25.576	11.0917		12.125	27.5063
12.51	47.8504	13.161		12.505	40.2444	12.1666		12.515	43.8995	13.1201		12.505	41.3465	15.0645		12.505	47.8039	11.124		12.505	50.7562	13.1032		12.505	47.2173	12.9221		12.505	41.9837	13.4713		12.505	44.6207	13.2323		12.505	45.6557	13.5872						12.5	25.7612	11.5104		12.525	28.3714
12.91	46.9859	13.4281		12.905	39.0201	11.8066		12.915	44.5405	12.9588		12.905	42.5533	14.9616		12.905	48.612	11.0877		12.905	49.6169	13.0464		12.905	45.057	12.212		12.905	43.5579	13.2444		12.905	43.6431	13.304		12.905	45.1313	13.7174						12.9	25.5905	11.4908		12.925	28.422
13.31	47.8383	13.5486		13.305	39.7646	11.8778		13.315	43.9552	12.8916		13.305	41.6115	14.4567		13.305	48.2409	11.0484		13.305	50.1734	13.5389		13.305	45.949	12.3949		13.305	44.0336	13.0249		13.305	44.5882	13.1938		13.305	44.6243	13.3162						13.3	25.5491	11.6471		13.325	27.9659
13.71	45.3691	12.5997		13.705	38.7663	12.2986		13.715	43.9648	13.2956		13.705	42.14	15.0179		13.705	49.2632	10.88		13.705	49.5596	13.0571		13.705	44.5526	12.647		13.705	44.1613	13.058		13.705	43.3686	12.7737		13.705	45.7016	13.4002						13.7	26.0954	11.53		13.725	28.1566
14.11	46.1612	13.6999		14.105	40.4038	11.6537		14.115	43.8786	12.9874		14.105	41.5235	14.9291		14.105	48.3038	10.9889		14.105	50.0761	13.7813		14.105	43.386	12.3246		14.105	42.8857	13.5697		14.105	44.2846	12.8223		14.105	45.7442	13.6632						14.1	25.5749	11.3558		14.125	27.7645
14.51	45.822	13.3994		14.505	39.9716	11.8855		14.515	44.9071	13.0053		14.505	42.975	15.0829		14.505	48.6617	11.0897		14.505	49.7965	13.1151		14.505	45.3462	12.7105		14.505	42.0084	13.5105		14.505	44.2764	12.8621		14.505	45.8401	14.1103						14.5	24.64	11.7017		14.525	28.2119
14.91	46.844	13.3474		14.905	40.1019	11.9233		14.915	43.7993	13.413		14.905	42.3804	15.1431		14.905	46.6622	10.682		14.905	48.7215	13.1123		14.905	46.0453	11.9671		14.905	42.4718	13.2556		14.905	42.3953	13.2178		14.905	47.7533	14.1787						14.9	26.1343	11.6758		14.925	28.582
15.31	46.3536	13.1522		15.305	39.0113	12.0937		15.315	44.3152	12.5939		15.305	42.1211	14.6807		15.305	46.4037	11.6094		15.305	50.4039	13.5024		15.305	45.2465	12.8401		15.305	42.0297	13.3882		15.305	44.2949	12.9211		15.305	46.9555	14.0355						15.3	25.6018	11.38		15.325	27.8875
15.71	45.659	13.0241		15.705	38.8026	11.5003		15.715	43.0136	13.0116		15.705	41.9452	14.9452		15.705	47.4174	11.2283		15.705	48.8695	13.694		15.705	43.8481	12.7593		15.705	42.5569	13.2441		15.705	43.7682	12.9501		15.705	45.5284	13.7969						15.7	25.3265	11.2142		15.725	27.7451
16.11	46.2323	13.3656		16.105	39.1683	11.9167		16.115	44.3172	13.581		16.105	41.1027	14.5899		16.105	46.4422	11.7636		16.105	49.7572	13.3798		16.105	44.5766	12.0208		16.105	42.3191	13.1598		16.105	43.3757	13.0492		16.105	45.0259	13.8893						16.1	25.3448	11.4921		16.125	28.0415
16.51	46.8267	13.1822		16.505	38.1032	12.2586		16.515	42.2536	12.8188		16.505	41.1896	15.0904		16.505	46.3972	10.8715		16.505	49.0098	13.7976		16.505	44.774	12.401		16.505	41.9328	13.1516		16.505	44.784	12.8239		16.505	44.3676	13.6835						16.5	25.3053	11.1542		16.525	28.4697
BACKGROUND CORRECTION
0	62.4545				53.5638				48.2587				56.6463				68.112				57.8311				56.3071				52.142				52.9704				55.4171								21.7565				23.4703
0.395	60.2871				52.0074				47.1858				54.4065				68.6169				55.6325				57.811				53.804				53.2978				56.3333								20.5297				22.4391
0.645	0				0				0				0				0				0				0				0				0				0								0				0
0.9	19.6361				10.1363				12.4653				10.4405				16.8601				12.4564				13.6725				11.9172				14.1314				10.6665								4.16121				7.1255
1.305	27.9098				14.9376				17.0262				16.9678				24.5423				19.4025				20.4539				17.3832				21.6827				16.7213								8.17785				10.2949
1.705	30.5677				17.7948				19.9812				20.2353				28.02				24.8199				22.9551				21.7425				24.2114				21.2191								9.67294				11.357
2.105	32.0349				21.5445				22.0015				23.2892				31.7707				26.3914				25.3145				23.7566				27.1205				23.2811								9.64265				12.5484
2.505	33.6134				23.4949				23.1078				24.2478				34.0324				27.4692				28.5383				24.2376				28.2493				25.3036								11.0171				13.2468
2.905	34.4081				23.2874				23.3586				24.8747				33.888				29.301				30.6152				24.4753				28.3677				26.4966								11.0994				13.2608
3.305	36.5334				24.022				24.7133				26.5529				36.3896				30.4157				29.5888				25.2304				30.8823				27.1039								11.9178				14.6388
3.705	35.9659				25.6912				26.2238				27.04				37.3062				31.1732				31.5862				26.8433				31.741				27.3821								11.5761				13.7856
4.105	36.9496				25.82				27.182				26.8867				37.1287				32.8322				31.3586				27.5962				31.9045				30.0878								12.125				14.4501
4.505	36.53				26.5411				27.7949				28.5248				37.5202				33.0925				33.5353				27.4361				31.9052				28.428								12.7339				14.5661
4.905	35.6982				25.6871				27.0729				28.5991				38.2649				33.3183				34.9984				28.4883				32.2319				30.6108								13.2346				14.5386
5.305	35.6426				26.2337				28.8408				27.5968				40.0071				33.6357				32.3931				28.4878				32.6912				29.9603								12.0093				14.6209
5.705	36.0034				26.6091				27.2166				29.3353				39.0026				34.6041				32.6202				29.5874				31.8005				30.1169								13.8417				14.6187
6.105	37.4663				26.5038				27.3305				27.5185				38.165				33.6129				33.4073				28.398				33.7934				31.9974								14.0372				15.1063
6.51	36.144				26.4304				27.4365				28.4378				40.1848				34.956				34.3075				30.1436				31.5405				31.706								14.2648				15.5393
6.91	35.2514				26.0236				28.7948				28.6717				39.9491				34.8419				33.7702				29.2724				32.0566				31.5709								13.9204				15.0897
7.31	36.8395				26.2287				27.179				29.4729				39.7525				34.8112				32.8215				28.3839				32.9765				32.4824								14.3506				14.3542
7.71	36.7266				26.4764				28.8756				28.535				38.3606				36.005				33.4436				28.9196				33.1093				33.4546								13.3957				14.3054
8.11	34.3713				26.6723				29.2233				29.0778				38.4049				36.8				33.4232				29.7566				31.5882				32.8278								13.9444				14.8118
8.51	36.456				27.2298				29.4425				29.7911				36.8157				37.8887				34.0386				29.3686				32.2066				31.7405								14.078				14.9542
8.91	35.2543				27.7076				30.5128				27.7399				38.8704				38.0052				35.4876				28.5651				32.5762				32.2751								13.8721				15.9874
9.31	37.0063				28.4206				30.6156				28.7961				37.6637				36.2453				34.8506				31.2521				30.8429				31.5608								14.1373				15.4931
9.71	34.3146				28.0799				33.2277				26.6117				35.2806				36.1326				34.8792				29.7563				30.0109				32.1283								14.0777				15.2289
10.11	35.3539				28.2924				31.1078				27.9822				37.7652				36.0377				33.2907				27.7358				32.6847				31.9512								15.3234				15.1991
10.51	33.69				29.867				31.9963				27.5596				37.6166				36.6441				35.1901				29.8666				32.9401				33.8388								13.9824				15.0213
10.91	34.5234				28.2681				30.5995				27.1358				37.4532				37.4981				34.1953				29.213				32.4997				33.6353								14.0582				14.7902
11.31	33.4988				28.5559				29.5652				27.3579				38.6506				36.1489				32.5727				30.3986				31.8613				32.7879								13.6463				15.8111
11.71	33.2844				28.0705				30.3317				27.1143				37.1847				36.6664				32.9654				27.0532				31.7214				31.8218								14.1854				15.7915
12.11	34.3474				27.996				29.8536				27.96				37.4145				35.597				32.0738				28.5579				31.7664				32.3591								14.4843				15.0268
12.51	34.6893				28.0778				30.7795				26.282				36.6799				37.653				34.2951				28.5124				31.3884				32.0685								14.2508				15.9293
12.91	33.5578				27.2135				31.5817				27.5917				37.5243				36.5705				32.845				30.3135				30.3391				31.4138								14.0997				15.8332
13.31	34.2897				27.8868				31.0636				27.1548				37.1925				36.6345				33.5541				31.0087				31.3944				31.3082								13.902				15.3745
13.71	32.7694				26.4677				30.6692				27.1221				38.3832				36.5025				31.9056				31.1033				30.5949				32.3015								14.5654				15.4334
14.11	32.4613				28.7501				30.8913				26.5945				37.3148				36.2947				31.0614				29.3161				31.4623				32.0809								14.2191				15.6354
14.51	32.4226				28.0861				31.9018				27.892				37.572				36.6814				32.6357				28.4979				31.4143				31.7298								12.9383				15.4787
14.91	33.4965				28.1786				30.3863				27.2372				35.9802				35.6092				34.0781				29.2162				29.1775				33.5746								14.4585				15.4493
15.31	33.2014				26.9176				31.7212				27.4404				34.7943				36.9015				32.4063				28.6415				31.3738				32.92								14.2218				15.2366
15.71	32.6349				27.3023				30.0019				27				36.189				35.1754				31.0889				29.3127				30.8181				31.7315								14.1123				14.8892
16.11	32.8667				27.2516				30.7363				26.5129				34.6786				36.3774				32.5558				29.1593				30.3264				31.1366								13.8528				15.4228
16.51	33.6445				25.8446				29.4348				26.0993				35.5257				35.2121				32.373				28.7811				31.9602				30.6842								14.1511				16.0601
NORMALIZATION
0	1.01766				1.01474				1.01124				1.02017				0.996307				1.01938				0.986821				0.984312				0.996919				0.991802								1.02901				1.02246
0.395	0.982342				0.985258				0.988759				0.979831				1.00369				0.980623				1.01318				1.01569				1.00308				1.0082								0.970988				0.97754
0.645
0.9	0.319958				0.192028				0.261205				0.188027				0.246621				0.219567				0.23962				0.224967				0.265958				0.190898								0.196812				0.310416
1.305	0.454773				0.282987				0.356777				0.30558				0.358992				0.342005				0.35847				0.328151				0.408074				0.299261								0.386787				0.448489
1.705	0.498082				0.337115				0.418699				0.364426				0.409862				0.437496				0.402304				0.410445				0.455665				0.379759								0.4575				0.494755
2.105	0.521989				0.408152				0.461033				0.419426				0.464725				0.465195				0.443654				0.448467				0.510416				0.416663								0.456067				0.54666
2.505	0.547709				0.4451				0.484214				0.43669				0.497809				0.484195				0.500154				0.457546				0.531661				0.452859								0.521072				0.577087
2.905	0.560659				0.441169				0.48947				0.447979				0.495696				0.516483				0.536552				0.462033				0.533889				0.474211								0.524966				0.577692
3.305	0.595289				0.455086				0.517857				0.478203				0.532289				0.536132				0.518565				0.476288				0.581215				0.485079								0.563672				0.637724
3.705	0.586043				0.486709				0.54951				0.486975				0.545696				0.549484				0.55357				0.506736				0.597375				0.490059								0.547513				0.600555
4.105	0.60207				0.489149				0.569587				0.484215				0.543099				0.578727				0.549582				0.520948				0.600452				0.538482								0.573473				0.629504
4.505	0.595234				0.502809				0.58243				0.513716				0.548826				0.583314				0.58773				0.517926				0.600466				0.508777								0.602275				0.63456
4.905	0.58168				0.486631				0.567302				0.515054				0.559719				0.587296				0.613372				0.537789				0.606613				0.547842								0.625955				0.633363
5.305	0.580774				0.496985				0.604347				0.497003				0.585204				0.59289				0.567711				0.53778				0.615258				0.5362								0.568001				0.636944
5.705	0.586653				0.504098				0.570312				0.528312				0.570511				0.60996				0.571691				0.558538				0.598495				0.539003								0.654669				0.636852
6.105	0.61049				0.502103				0.5727				0.495593				0.558259				0.592488				0.585486				0.536085				0.636003				0.572658								0.663918				0.658092
6.51	0.588944				0.500713				0.57492				0.51215				0.587802				0.616163				0.601264				0.569038				0.593602				0.567443								0.674678				0.676955
6.91	0.574399				0.493005				0.603382				0.516362				0.584354				0.614152				0.591846				0.552592				0.603314				0.565025								0.658391				0.657369
7.31	0.600277				0.49689				0.569525				0.530791				0.58148				0.613611				0.57522				0.535819				0.620629				0.581339								0.678736				0.625326
7.71	0.598437				0.501584				0.605077				0.5139				0.56112				0.634653				0.586122				0.545931				0.623127				0.598739								0.633575				0.623203
8.11	0.560059				0.505295				0.612362				0.523675				0.561768				0.648666				0.585765				0.561732				0.5945				0.587521								0.659526				0.645264
8.51	0.594028				0.515856				0.616956				0.536521				0.538521				0.667857				0.59655				0.554408				0.606138				0.568062								0.665844				0.651467
8.91	0.574447				0.524908				0.639383				0.49958				0.568576				0.66991				0.621946				0.539239				0.613093				0.577628								0.656108				0.696478
9.31	0.602995				0.538416				0.641537				0.518602				0.550925				0.638888				0.610782				0.589962				0.580472				0.564844								0.668649				0.674943
9.71	0.559136				0.531962				0.696273				0.479261				0.516067				0.636903				0.611283				0.561727				0.564815				0.575001								0.66583				0.663433
10.11	0.57607				0.535986				0.651852				0.503944				0.55241				0.635229				0.583444				0.523583				0.615136				0.571832								0.724747				0.662134
10.51	0.548958				0.565817				0.670471				0.496333				0.550236				0.645918				0.616731				0.563807				0.619942				0.605614								0.661326				0.654389
10.91	0.562537				0.535527				0.6412				0.4887				0.547846				0.660971				0.599297				0.55147				0.611654				0.601971								0.66491				0.64432
11.31	0.545842				0.54098				0.619526				0.492701				0.565361				0.63719				0.570859				0.573851				0.59964				0.586806								0.645427				0.688798
11.71	0.542349				0.531783				0.635589				0.488314				0.543918				0.646311				0.577742				0.510698				0.597006				0.569516								0.670927				0.68794
12.11	0.559669				0.530371				0.62557				0.503544				0.54728				0.627461				0.562115				0.539102				0.597852				0.579133								0.685061				0.65463
12.51	0.565241				0.531922				0.644972				0.473325				0.536535				0.663702				0.601046				0.538244				0.590739				0.573931								0.674018				0.693944
12.91	0.546803				0.515548				0.661782				0.496911				0.548886				0.64462				0.575631				0.572244				0.570992				0.562214								0.66687				0.689758
13.31	0.558729				0.528303				0.650925				0.489043				0.544032				0.64575				0.588059				0.585369				0.590852				0.560323								0.657521				0.669775
13.71	0.533957				0.501418				0.64266				0.488453				0.56145				0.643421				0.559168				0.587154				0.575805				0.5781								0.688895				0.672342
14.11	0.528937				0.544657				0.647314				0.478952				0.545822				0.639759				0.544373				0.553415				0.59213				0.574154								0.672519				0.68114
14.51	0.528306				0.532079				0.668489				0.50232				0.549584				0.646576				0.571964				0.53797				0.591227				0.567869								0.611942				0.674313
14.91	0.545805				0.533831				0.636732				0.490528				0.5263				0.627676				0.597243				0.55153				0.54913				0.600887								0.683842				0.673033
15.31	0.540997				0.509942				0.664705				0.494186				0.508953				0.650456				0.567944				0.540682				0.590465				0.58917								0.672647				0.663767
15.71	0.531766				0.517231				0.628678				0.486255				0.529354				0.62003				0.544855				0.553352				0.580006				0.5679								0.667467				0.648635
16.11	0.535543				0.51627				0.644066				0.477482				0.507261				0.641218				0.570564				0.550456				0.570752				0.557253								0.655192				0.67188
16.51	0.548216				0.489614				0.616795				0.470033				0.519652				0.620677				0.56736				0.543317				0.6015				0.549156								0.669302				0.699645
MEAN
time(s)	mean	sem	stdev
0	1.00745	0.00389709	0.0186898
0.395	0.992555	0.00389709	0.0186898
0.645
0.9	0.25366	0.0107321	0.0514694
1.305	0.377236	0.0119274	0.057202
1.705	0.441783	0.0111715	0.0535766
2.105	0.487785	0.0110765	0.0531209
2.505	0.520304	0.0121456	0.0582483
2.905	0.537187	0.0123374	0.059168
3.305	0.566782	0.0135361	0.064917
3.705	0.574354	0.0112512	0.0539588
4.105	0.585502	0.0120463	0.0577721
4.505	0.598736	0.0129712	0.0622077
4.905	0.601069	0.0117022	0.056122
5.305	0.600876	0.0120112	0.0576038
5.705	0.610005	0.0120498	0.057789
6.105	0.607708	0.0112375	0.0538933
6.51	0.615243	0.0122703	0.0588464
6.91	0.615766	0.011352	0.0544422
7.31	0.62289	0.0126078	0.0604648
7.71	0.626368	0.0131286	0.0629626
8.11	0.622186	0.0122521	0.0587591
8.51	0.626544	0.0122542	0.0587692
8.91	0.626837	0.0121691	0.0583609
9.31	0.632253	0.0127443	0.0611193
9.71	0.620229	0.0145858	0.0699512
10.11	0.629701	0.0144202	0.0691569
10.51	0.631663	0.0139171	0.0667442
10.91	0.623963	0.0135146	0.0648136
11.31	0.62195	0.0130103	0.0623951
11.71	0.623865	0.0144191	0.0691517
12.11	0.627096	0.0146628	0.0703202
12.51	0.627036	0.0138794	0.0665634
12.91	0.62401	0.013074	0.0627005
13.31	0.619132	0.012111	0.0580824
13.71	0.618634	0.0133497	0.0640228
14.11	0.619782	0.0137895	0.066132
14.51	0.617548	0.0128361	0.0615597
14.91	0.615917	0.0126492	0.0606636
15.31	0.61772	0.01374	0.0658946
15.71	0.61415	0.0136007	0.0652265
16.11	0.615104	0.01495	0.0716976
16.51	0.610084	0.0153949	0.0738316
min	0.319958				0.192028				0.261205				0.188027				0.246621				0.219567				0.23962				0.224967				0.265958				0.190898								0.196812				0.310416
rec	0.562485				0.520575				0.630491				0.499135				0.548724				0.63715				0.583441				0.552904				0.595679				0.574753								0.666162				0.665708
REC-MIN	0.242528				0.328547				0.369286				0.311108				0.302103				0.417583				0.343821				0.327937				0.329721				0.383855								0.46935				0.355292
MEAN(REC-MIN)	0.367176
IMM	33.9478				10.5205				-0.574869				15.2701				17.7225				-13.7285				6.36065				10.6865				10.2006				-4.54271								-27.8271				3.23641
MEAN(IMM)	-3.08932e-15
STDEV(IMM)	14.4444
SEM(IMM)	3.01186
1st exp MEAN intensity																																												2nd exp MEAN intensity
56.1543																																												27.4174
[truncated: 34 more columns]

## Sheet: siCTRL 4J direct
cell1				cell2				cell3				cell4				cell5				cell6				cell7				cell8				cell9				cell10								cell1				cell2
Channel.001				Channel.001				Channel.001				Channel.001				Channel.001				Channel.001				Channel.001				Channel.001				Channel.001				Channel.001								Channel.001				Channel.001
Axis [s]	ROI1 []	ROI2 []		Axis [s]	ROI1 []	ROI2 []		Axis [s]	ROI1 []	ROI2 []		Axis [s]	ROI1 []	ROI2 []		Axis [s]	ROI1 []	ROI2 []		Axis [s]	ROI1 []	ROI2 []		Axis [s]	ROI1 []	ROI2 []		Axis [s]	ROI1 []	ROI2 []		Axis [s]	ROI1 []	ROI2 []		Axis [s]	ROI1 []	ROI2 []						Axis [s]	ROI1 []	ROI2 []		Axis [s]	ROI1 []
0	75.6386	12.3106		0	61.8082	11.3642		0	64.7261	12.6434		0	75.0529	11.3089		0	71.893	11.637		0	55.8087	10.9443		0	71.6219	11.2144		0	58.2405	10.9927		0	68.3303	10.8396		0	58.9593	11.0592						0	36.624	12.6362		0	49.8705
0.395	71.0605	11.9753		0.4	60.9496	11.5743		0.395	61.8884	12.9076		0.395	74.9458	11.6084		0.39	69.609	11.3516		0.395	54.6524	11.2842		0.395	69.8133	11.3692		0.4	56.3427	10.9477		0.405	67.9542	10.6846		0.395	57.6282	11.1383						0.395	35.5596	12.9157		0.39	47.8301
0.65				0.65				0.645				0.65				0.645				0.645				0.645				0.655				0.655				0.645								0.645				0.645
0.9	27.4914	12.4335		0.905	20.1939	11.3749		0.9	21.2546	11.0179		0.905	28.4829	11.8583		0.9	25.1926	11.1468		0.9	19.9716	10.8943		0.895	23.2337	10.7373		0.91	19.5027	10.3492		0.91	21.7718	10.6434		0.915	20.261	11.3321						0.9	17.0155	11.4802		0.9	20.3685
1.305	33.7457	12.3606		1.31	24.4045	11.6442		1.295	25.278	11.1282		1.315	36.3558	12.0029		1.29	29.9711	11.4362		1.305	24.7181	10.7942		1.285	27.5274	10.5184		1.3	21.6627	10.5078		1.305	26.6721	10.6714		1.315	23.5716	11.3956						1.305	19.4305	12.0061		1.3	24.5469
1.705	39.2385	12.6682		1.71	26.006	11.5367		1.705	28.6031	11.4706		1.715	38.1306	11.7412		1.7	31.4026	11.1773		1.705	26.6499	11.0432		1.695	29.7473	11.1499		1.71	25.2467	10.5532		1.705	29.5773	10.5858		1.725	25.5633	11.4022						1.705	20.2294	12.279		1.7	26.3309
2.105	40.553	12.0271		2.11	27.2639	11.9893		2.105	31.434	11.1334		2.115	41.399	11.7076		2.1	34.3264	11.3538		2.105	29.3799	10.7787		2.095	32.7703	10.6233		2.11	25.6744	10.5721		2.115	31.7151	10.6657		2.125	28.3391	11.2548						2.105	21.2412	12.0523		2.1	26.9309
2.505	41.6495	11.8682		2.51	27.711	11.9791		2.505	31.9757	11.1759		2.515	42.6436	11.91		2.5	35.148	11.281		2.505	29.652	11.0947		2.495	33.3654	10.6889		2.51	28.7603	10.4581		2.515	33.3178	10.8588		2.525	28.6743	11.1579						2.505	22.3527	12.1311		2.5	28.3489
2.905	43.0323	12.3124		2.91	29.0595	11.6501		2.905	33.4275	11.7027		2.915	46.0219	11.7173		2.905	35.2482	11.095		2.905	30.858	11.2092		2.895	34.6064	10.952		2.91	28.4123	10.11		2.915	35.0452	10.8987		2.925	29.0932	11.3985						2.905	22.3969	11.8638		2.9	29.0006
3.305	42.3715	12.1124		3.31	29.7205	11.483		3.305	35.7047	11.4921		3.315	45.5017	11.5367		3.305	35.7724	11.1015		3.305	31.7737	11.1569		3.295	35.4969	10.9445		3.31	29.4085	10.416		3.315	35.8769	10.5116		3.325	30.6781	11.4338						3.305	22.3011	12.783		3.3	29.3109
3.705	43.37	12.0841		3.71	30.3062	11.3224		3.705	35.016	11.5998		3.715	45.6442	11.5585		3.705	36.6414	11.1682		3.705	33.2383	11.1944		3.695	35.1881	11.1042		3.71	29.5461	10.2018		3.715	34.7508	10.9887		3.725	30.8391	10.9114						3.705	21.8581	12.656		3.7	29.8994
4.105	44.8227	11.9624		4.11	30.5723	11.3093		4.105	35.4172	11.5998		4.115	47.2593	11.8165		4.105	38.3057	11.2636		4.105	33.2732	11.0133		4.095	35.5027	10.9981		4.11	31.3275	10.7078		4.115	35.3971	10.4893		4.125	31.1351	11.0377						4.105	22.472	12.6072		4.1	30.3263
4.505	44.6119	11.9671		4.51	31.2679	11.4161		4.505	35.0705	11.4212		4.515	47.6956	11.7323		4.505	38.4397	11.4135		4.505	33.4885	10.5669		4.495	36.1369	10.5776		4.51	30.9099	10.6617		4.515	36.8263	10.7198		4.525	31.9492	11.3488						4.505	22.1646	12.4192		4.5	29.8323
4.905	45.3103	12.2618		4.91	31.684	10.7666		4.905	35.6415	11.677		4.915	47.5719	11.5444		4.905	38.1436	11.5163		4.905	33.3094	10.9102		4.895	35.5209	10.8932		4.91	31.7568	10.7034		4.915	36.869	10.8204		4.925	32.5108	11.3677						4.905	22.421	12.7886		4.9	29.217
5.305	46.3877	11.9135		5.31	30.854	11.2687		5.305	35.0788	11.3971		5.315	47.528	11.2399		5.305	39.2056	11.0937		5.305	34.0901	11.5286		5.295	35.4536	10.9546		5.31	30.6349	10.4374		5.315	37.2775	10.9286		5.325	34.8219	11.4287						5.305	22.2344	12.7967		5.3	28.9186
5.705	46.4497	12.0047		5.71	31.1103	11.6728		5.705	35.4165	11.2946		5.715	49.5011	11.9034		5.705	39.8198	11.2802		5.705	34.3756	10.6412		5.695	36.319	11.0292		5.71	31.9085	10.6218		5.715	36.1449	10.7912		5.725	35.0383	11.3201						5.705	23.37	12.7957		5.7	29.7612
6.105	45.8745	12.0953		6.11	30.9347	11.5104		6.105	36.146	11.3151		6.115	49.6261	11.7462		6.105	39.3927	11.0915		6.105	34.6161	10.3467		6.095	36.2437	10.7654		6.11	30.9469	10.767		6.115	36.527	11.3013		6.115	33.6713	11.3256						6.105	22.6952	12.1606		6.1	29.117
6.505	46.4598	11.5318		6.5	31.2581	11.2454		6.495	35.7553	11.3377		6.515	48.586	11.405		6.505	38.8423	11.2492		6.505	34.5415	11.2842		6.495	37.2061	10.8396		6.51	31.9683	10.4534		6.515	38.4455	11.0755		6.515	34.2225	11.2392						6.505	22.7334	12.1225		6.5	29.1806
6.905	46.6668	11.6218		6.91	31.3176	11.1678		6.895	36.5327	11.0515		6.915	49.3639	11.2921		6.905	39.1731	11.1246		6.905	35.1303	10.5854		6.895	36.4799	11.1709		6.905	31.8672	10.7198		6.915	36.2495	10.5884		6.915	34.892	11.7111						6.905	22.5051	12.4304		6.9	30.0598
7.305	47.2866	11.7371		7.31	31.3892	11.0466		7.3	36.0261	11.4044		7.315	49.6771	11.5929		7.305	39.7488	11.6627		7.305	34.3081	10.9155		7.295	36.8008	10.428		7.305	32.8147	10.3829		7.315	37.497	10.7648		7.315	34.253	11.6102						7.305	23.0341	12.6413		7.3	28.5693
7.705	46.8527	11.5653		7.71	30.6255	10.8119		7.7	35.5749	11.4154		7.705	49.1162	11.6055		7.705	38.8503	11.4776		7.705	33.3877	10.6889		7.695	36.1283	10.4768		7.705	32.7587	10.4661		7.715	36.4216	10.9211		7.715	34.2651	11.4076						7.705	23.0256	12.2861		7.7	29.322
8.105	47.8911	11.4065		8.11	32.6421	11.7212		8.1	36.2125	10.7637		8.105	48.6289	11.7226		8.105	39.2485	11.2336		8.105	34.4817	10.7363		8.095	36.5075	10.8561		8.105	32.8048	10.5064		8.115	38.0741	10.4349		8.115	33.8094	11.0635						8.105	22.7762	12.7403		8.1	29.5234
8.505	46.0428	12.0676		8.51	31.278	11.2334		8.5	34.7549	11.1355		8.505	49.3567	11.4853		8.505	39.4662	11.3194		8.505	35.5363	10.6476		8.495	35.7903	11.3699		8.505	31.8589	10.4936		8.515	37.4744	10.5025		8.515	34.2102	11.3307						8.505	23.2748	12.7998		8.5	29.6733
8.905	45.4981	11.6724		8.91	30.7721	11.4615		8.9	34.7767	11.2169		8.905	48.5619	11.4871		8.905	39.727	11.3852		8.905	35.0729	11.1		8.895	36.0316	10.9588		8.905	32.8661	10.0842		8.915	36.6198	10.9575		8.915	34.071	11.3808						8.905	22.7239	12.5889		8.9	29.817
9.295	46.0131	11.1841		9.31	31.4553	11.2275		9.3	35.4787	11.7474		9.305	45.7448	11.7357		9.305	39.2719	10.8989		9.305	34.8801	10.5854		9.295	35.3265	10.7642		9.305	32.8019	10.6145		9.315	36.7497	10.9104		9.315	34.3384	10.8621						9.305	23.0518	12.3831		9.3	28.4986
9.695	45.8956	11.8153		9.71	31.349	11.2579		9.7	35.1478	11.5126		9.705	47.4168	11.4087		9.705	39.8162	11.1826		9.705	34.8577	11.8518		9.695	35.532	10.9516		9.705	32.808	10.4824		9.715	36.2241	10.4387		9.715	34.7603	11.2258						9.705	22.8001	12.4914		9.7	28.6291
10.095	45.9343	11.7659		10.11	31.8408	11.4484		10.1	35.6683	11.4569		10.105	48.1071	11.3874		10.105	38.4439	11.1416		10.105	33.7843	11.7397		10.095	35.4503	10.9449		10.105	31.4811	10.4345		10.105	36.7519	10.7195		10.115	35.2978	11.4766						10.105	23.0506	12.5605		10.1	28.2612
10.495	46.3422	12.0494		10.51	31.3436	11.5003		10.5	35.0608	11.2489		10.505	46.1253	11.2567		10.505	40.0226	11.5076		10.505	34.0443	11.1637		10.495	35.1923	10.7556		10.505	30.9971	10.2791		10.505	36.4534	10.5381		10.515	34.816	11.0592						10.505	22.7208	12.5655		10.5	28.8784
10.895	44.1713	11.9247		10.91	30.9973	11.3218		10.9	36.0044	11.5457		10.905	47.7939	12.021		10.905	38.7755	11.1804		10.905	34.5858	11.2141		10.895	35.9806	10.8568		10.905	32.0008	10.5728		10.905	35.4638	10.7497		10.915	34.0968	11.4156						10.905	22.1018	12.373		10.9	27.9327
11.295	46.1243	11.9112		11.31	31.2677	11.68		11.3	36.4277	11.5882		11.305	47.2158	11.7362		11.305	38.4983	11.0924		11.305	33.7186	10.8871		11.295	35.2525	11		11.305	31.2915	10.004		11.305	36.9139	10.689		11.315	34.5846	11.3666						11.305	22.0921	12.5		11.3	28.1535
11.695	45.3373	12.3188		11.71	30.9538	11.0328		11.7	35.8831	11.6255		11.705	48.7886	11.3669		11.705	38.708	11.058		11.705	34.4137	10.5483		11.695	35.7101	10.804		11.705	30.9421	10.3975		11.705	36.5515	10.3431		11.715	34.2014	10.8686						11.705	22.2323	12.7607		11.7	28.4572
12.095	46.5203	11.6024		12.11	30.8376	11.4155		12.1	35.78	11.4443		12.105	47.4075	11.5045		12.105	39.1816	11.3904		12.105	34.9368	11.2262		12.095	35.1131	11.0199		12.105	32.9536	10.4795		12.105	36.6383	10.7132		12.115	33.6883	10.8897						12.105	21.9897	12.3237		12.1	28.2552
12.495	46.9542	11.4835		12.51	30.8648	11.3809		12.5	35.1968	11.4097		12.505	47.642	11.8556		12.505	38.5006	11.4893		12.505	34.1253	11.2092		12.49	34.5491	10.9145		12.505	31.7501	10.4207		12.505	37.0656	10.55		12.515	34.0054	11.0004						12.505	22.185	12.1748		12.5	28.4745
12.895	45.707	12.15		12.91	31.0411	11.3307		12.9	35.3964	11.2033		12.905	46.0908	11.7929		12.905	37.8971	11.3708		12.905	34.0249	10.9163		12.89	35.2053	11.1162		12.905	31.1931	10.7927		12.905	38.5109	10.9126		12.915	33.8705	11.2457						12.905	21.8342	12.6001		12.9	28.9689
13.295	46.6521	11.9353		13.31	30.984	11.1152		13.3	34.7309	10.9905		13.305	47.2465	11.6105		13.305	37.1403	11.3917		13.305	34.0682	10.9977		13.29	34.231	10.8887		13.305	32.0421	10.3739		13.305	37.1623	10.6308		13.315	33.2304	11.0381						13.305	22.4974	12.3633		13.3	28.3012
13.695	45.6724	11.6429		13.71	30.9291	11.7266		13.7	34.4362	11.5987		13.705	47.8205	11.89		13.705	39.9772	11.373		13.705	33.3564	11.1292		13.69	35.4176	10.6492		13.705	32.0539	10.6991		13.705	36.6334	10.873		13.715	33.4877	11.2664						13.705	23.1881	12.53		13.7	28.1212
14.095	43.9895	11.7435		14.11	30.2631	11.7087		14.1	35.2872	11.2101		14.105	47.1281	11.4068		14.105	38.2867	11.1534		14.105	34.7665	10.7435		14.09	34.4348	10.6436		14.105	31.6373	10.3608		14.105	36.1914	10.6877		14.115	33.2132	11.0421						14.095	22.0999	12.0767		14.1	28.7465
14.495	43.3693	11.9635		14.51	30.2689	11.7087		14.5	34.976	11.5488		14.505	49.4817	11.1974		14.505	36.8159	11.6675		14.505	33.2408	11.1114		14.49	34.6568	11.1372		14.505	31.7299	10.5452		14.505	36.7075	10.5978		14.515	34.3472	11.6505						14.495	21.8493	12.6174		14.5	28.5364
14.895	44.2645	11.6841		14.91	29.9413	11.7887		14.9	35.1238	11.8146		14.905	47.7695	11.7076		14.905	37.7752	11.2222		14.905	33.8108	10.8473		14.89	35.1733	10.7777		14.905	32.1677	10.4403		14.905	36.2345	10.3745		14.915	33.6751	11.11						14.895	22.5059	12.1712		14.9	29.0121
15.295	43.5293	11.4988		15.31	29.7354	11.6257		15.3	35.2855	11.4196		15.305	48.0288	11.9071		15.305	37.1767	11.7015		15.305	33.1587	10.8609		15.29	34.0128	10.6803		15.305	30.3688	10.7554		15.305	34.4137	11.2362		15.315	33.7044	11.0784						15.295	23.1098	11.7358		15.3	27.8966
15.695	44.6657	11.3765		15.71	30.4673	11.1642		15.7	34.8122	11.2495		15.705	48.6533	11.5383		15.705	36.9959	11.0383		15.705	33.0057	10.7723		15.69	34.0696	10.5172		15.705	31.9629	10.6018		15.705	34.5444	10.916		15.715	33.7932	11.3078						15.695	22.007	12.2063		15.7	27.8693
16.095	43.4741	11.8088		16.11	29.9274	12.0358		16.1	35.7931	11.281		16.105	46.9624	11.4123		16.105	37.9386	11.2675		16.105	33.2243	10.7992		16.09	33.9918	10.9074		16.105	31.3784	10.4653		16.105	34.195	10.455		16.115	34.1506	11.4022						16.095	21.9913	11.749		16.1	27.7618
16.495	44.7119	11.9341		16.51	29.6552	11.6185		16.5	35.2894	11.6497		16.505	45.3921	11.2856		16.505	37.7477	11.4327		16.505	33.5088	10.9254		16.49	34.1306	11.2245		16.505	31.168	10.6958		16.505	33.9387	10.6371		16.515	33.301	11.3281						16.495	21.4413	12.1535		16.5	28.2541
BACKGROUND CORRECTION
0	63.328				50.444				52.0827				63.744				60.2559				44.8644				60.4075				47.2478				57.4907				47.9002								23.9878				37.4446
0.395	59.0852				49.3753				48.9808				63.3374				58.2573				43.3682				58.4441				45.3949				57.2697				46.4899								22.6439				34.847
0.645	0				0				0				0				0				0				0				0				0				0								0				0
0.9	15.0578				8.81901				10.2367				16.6247				14.0458				9.07737				12.4964				9.15348				11.1284				8.92885								5.5353				8.0809
1.305	21.3851				12.7603				14.1498				24.3529				18.5349				13.9238				17.009				11.1549				16.0007				12.176								7.42442				12.5796
1.705	26.5703				14.4693				17.1325				26.3894				20.2252				15.6067				18.5974				14.6935				18.9915				14.1611								7.95044				14.0019
2.105	28.5259				15.2746				20.3006				29.6914				22.9725				18.6012				22.147				15.1023				21.0494				17.0843								9.18884				14.6768
2.505	29.7813				15.7319				20.7997				30.7336				23.867				18.5573				22.6765				18.3022				22.459				17.5164								10.2216				16.0103
2.905	30.72				17.4093				21.7247				34.3046				24.1532				19.6489				23.6544				18.3023				24.1465				17.6946								10.533				16.5585
3.305	30.2592				18.2375				24.2125				33.965				24.6709				20.6168				24.5523				18.9926				25.3653				19.2444								9.51802				17.1326
3.705	31.2859				18.9838				23.4162				34.0857				25.4733				22.0439				24.0839				19.3443				23.7621				19.9276								9.20215				17.3318
4.105	32.8603				19.2631				23.8174				35.4428				27.0421				22.2599				24.5046				20.6197				24.9078				20.0974								9.86481				17.8407
4.505	32.6449				19.8518				23.6493				35.9633				27.0262				22.9216				25.5593				20.2482				26.1064				20.6004								9.74536				17.3265
4.905	33.0485				20.9174				23.9645				36.0275				26.6273				22.3992				24.6277				21.0534				26.0486				21.1431								9.6324				16.8387
5.305	34.4741				19.5853				23.6818				36.2881				28.1119				22.5615				24.4989				20.1975				26.3489				23.3932								9.43761				16.362
5.705	34.445				19.4375				24.1218				37.5977				28.5396				23.7345				25.2897				21.2868				25.3537				23.7182								10.5743				17.1367
6.105	33.7792				19.4243				24.8309				37.8799				28.3012				24.2694				25.4784				20.18				25.2257				22.3457								10.5347				16.5977
6.51	34.928				20.0127				24.4176				37.181				27.5931				23.2573				26.3665				21.5149				27.3701				22.9833								10.611				16.933
6.91	35.045				20.1498				25.4813				38.0718				28.0485				24.5448				25.309				21.1474				25.6611				23.1809								10.0747				17.7781
7.31	35.5496				20.3427				24.6217				38.0842				28.086				23.3926				26.3728				22.4317				26.7322				22.6428								10.3928				16.6389
7.71	35.2874				19.8135				24.1594				37.5107				27.3727				22.6988				25.6516				22.2926				25.5005				22.8574								10.7395				17.1696
8.11	36.4846				20.9209				25.4488				36.9063				28.0149				23.7454				25.6515				22.2984				27.6392				22.7459								10.0358				17.3521
8.51	33.9752				20.0445				23.6194				37.8714				28.1468				24.8887				24.4204				21.3653				26.9719				22.8795								10.475				17.3816
8.91	33.8258				19.3106				23.5598				37.0747				28.3418				23.9728				25.0728				22.7819				25.6623				22.6902								10.135				17.5783
9.31	34.829				20.2278				23.7313				34.0091				28.373				24.2947				24.5623				22.1873				25.8394				23.4764								10.6687				16.1124
9.71	34.0803				20.0911				23.6352				36.0082				28.6336				23.0058				24.5803				22.3256				25.7854				23.5346								10.3088				16.3208
10.11	34.1684				20.3925				24.2114				36.7197				27.3023				22.0446				24.5053				21.0466				26.0324				23.8212								10.4901				15.9536
10.51	34.2928				19.8433				23.8119				34.8686				28.5149				22.8806				24.4367				20.7179				25.9154				23.7569								10.1553				16.1284
10.91	32.2466				19.6755				24.4587				35.7729				27.5951				23.3717				25.1237				21.428				24.7141				22.6812								9.72883				15.6376
11.31	34.2132				19.5877				24.8394				35.4796				27.406				22.8315				24.2525				21.2875				26.2249				23.2179								9.59209				15.3432
11.71	33.0185				19.921				24.2576				37.4217				27.6501				23.8654				24.9061				20.5447				26.2084				23.3328								9.47162				16.1779
12.11	34.9179				19.422				24.3357				35.903				27.7912				23.7106				24.0932				22.4741				25.9251				22.7986								9.666				15.9079
12.51	35.4706				19.4839				23.7872				35.7864				27.0112				22.9161				23.6346				21.3294				26.5156				23.005								10.0102				15.7639
12.91	33.557				19.7104				24.1931				34.2979				26.5263				23.1087				24.0891				20.4003				27.5983				22.6247								9.23409				16.9065
13.31	34.7168				19.8687				23.7404				35.636				25.7486				23.0705				23.3423				21.6683				26.5315				22.1923								10.1341				15.794
13.71	34.0295				19.2025				22.8374				35.9305				28.6042				22.2272				24.7685				21.3548				25.7605				22.2213								10.6581				15.1798
14.11	32.246				18.5544				24.0771				35.7213				27.1334				24.023				23.7912				21.2765				25.5037				22.1711								10.0232				16.4761
14.51	31.4057				18.5602				23.4272				38.2843				25.1484				22.1294				23.5196				21.1847				26.1097				22.6968								9.23189				15.9491
14.91	32.5803				18.1526				23.3092				36.0619				26.553				22.9635				24.3955				21.7274				25.8599				22.5651								10.3346				16.5563
15.31	32.0305				18.1097				23.8659				36.1217				25.4751				22.2977				23.3325				19.6134				23.1775				22.626								11.3741				15.3724
15.71	33.2892				19.3031				23.5628				37.115				25.9575				22.2335				23.5524				21.3611				23.6284				22.4854								9.80072				15.7345
16.11	31.6653				17.8916				24.5121				35.5501				26.6711				22.4252				23.0844				20.9131				23.74				22.7484								10.2423				15.7822
16.51	32.7778				18.0367				23.6397				34.1065				26.315				22.5834				22.9061				20.4722				23.3016				21.9729								9.2878				15.7317
NORMALIZATION
0	1.03466				1.01071				1.03069				1.0032				1.01686				1.01696				1.01652				1.02				1.00193				1.01494								1.02882				1.03593
0.395	0.96534				0.989293				0.969307				0.996801				0.983136				0.983042				0.983481				0.98				0.998074				0.985059								0.971181				0.964067
0.645
0.9	0.246016				0.1767				0.20258				0.261638				0.237033				0.20576				0.210286				0.197608				0.193941				0.18919								0.237405				0.223564
1.305	0.349392				0.255668				0.280018				0.383264				0.312791				0.315616				0.286223				0.240815				0.278855				0.257993								0.318428				0.348024
1.705	0.434108				0.289909				0.339044				0.415315				0.341316				0.353762				0.312951				0.317208				0.330976				0.300054								0.340988				0.387374
2.105	0.466059				0.306045				0.40174				0.467281				0.387679				0.421641				0.372683				0.326034				0.366841				0.361993								0.394102				0.406043
2.505	0.48657				0.315208				0.411617				0.483684				0.402774				0.420645				0.381593				0.395113				0.391407				0.371149								0.438396				0.442936
2.905	0.501906				0.348817				0.429922				0.539884				0.407604				0.445388				0.398049				0.395115				0.420815				0.374925								0.451754				0.458104
3.305	0.494378				0.365411				0.479155				0.534539				0.41634				0.467329				0.413159				0.410017				0.442056				0.407763								0.408221				0.473987
3.705	0.511152				0.380363				0.463397				0.536439				0.42988				0.499678				0.405277				0.417611				0.414117				0.42224								0.394673				0.479497
4.105	0.536876				0.385959				0.471336				0.557796				0.456356				0.504573				0.412356				0.445144				0.434083				0.425836								0.423094				0.493577
4.505	0.533356				0.397755				0.468008				0.565988				0.456088				0.519573				0.430105				0.437124				0.454973				0.436495								0.417971				0.479349
4.905	0.53995				0.419106				0.474246				0.566999				0.449356				0.507731				0.414428				0.454506				0.453965				0.447993								0.413126				0.465855
5.305	0.563242				0.392415				0.468651				0.571101				0.474409				0.511409				0.412261				0.436031				0.459198				0.49567								0.404772				0.452667
5.705	0.562765				0.389453				0.47736				0.59171				0.481627				0.537998				0.425568				0.459545				0.441854				0.502556								0.453523				0.4741
6.105	0.551889				0.389189				0.491392				0.596151				0.477604				0.550123				0.428742				0.435651				0.439624				0.473475								0.451824				0.459186
6.51	0.570658				0.400979				0.483212				0.585152				0.465654				0.527181				0.443688				0.464471				0.476995				0.486985								0.455097				0.468464
6.91	0.572569				0.403726				0.504263				0.599172				0.473339				0.556367				0.425893				0.456537				0.447212				0.491173								0.432095				0.491843
7.31	0.580813				0.40759				0.487251				0.599367				0.473973				0.53025				0.443793				0.484263				0.465879				0.479772								0.44574				0.460328
7.71	0.57653				0.396988				0.478104				0.590341				0.461936				0.514521				0.431657				0.48126				0.444413				0.484319								0.46061				0.475009
8.11	0.596089				0.419175				0.50362				0.580829				0.472773				0.538246				0.431655				0.481386				0.481685				0.481954								0.430429				0.480057
8.51	0.55509				0.401616				0.467416				0.596018				0.474998				0.56416				0.410939				0.46124				0.470056				0.484787								0.449266				0.480875
8.91	0.552649				0.386911				0.466237				0.58348				0.47829				0.543401				0.421918				0.491823				0.447232				0.480776								0.434683				0.486318
9.31	0.56904				0.405289				0.469631				0.535233				0.478815				0.550696				0.413327				0.478987				0.450318				0.497433								0.457572				0.445761
9.71	0.556807				0.40255				0.467729				0.566695				0.483214				0.521482				0.413631				0.481972				0.449379				0.498666								0.442135				0.451527
10.11	0.558247				0.408588				0.479133				0.577893				0.460746				0.499693				0.412369				0.45436				0.453683				0.504739								0.449913				0.441368
10.51	0.56028				0.397585				0.471226				0.54876				0.481211				0.518644				0.411213				0.447265				0.451643				0.503377								0.435553				0.446203
10.91	0.526848				0.394223				0.484027				0.562992				0.465687				0.529775				0.422775				0.462595				0.430708				0.480584								0.417262				0.432624
11.31	0.558978				0.392464				0.491561				0.558375				0.462496				0.51753				0.408114				0.459561				0.457038				0.491957								0.411398				0.42448
11.71	0.53946				0.399141				0.480047				0.58894				0.466616				0.540965				0.419113				0.443525				0.45675				0.49439								0.406231				0.447572
12.11	0.570493				0.389144				0.481591				0.565039				0.468997				0.537457				0.405434				0.485178				0.451813				0.483072								0.414567				0.440104
12.51	0.579523				0.390383				0.470737				0.563204				0.455835				0.519448				0.397716				0.460467				0.462104				0.487445								0.42933				0.436118
12.91	0.548258				0.394922				0.478771				0.539778				0.447651				0.523813				0.405364				0.440409				0.480973				0.479388								0.396043				0.46773
13.31	0.567208				0.398094				0.469811				0.560837				0.434527				0.522947				0.392797				0.467781				0.462381				0.470225								0.434644				0.436952
13.71	0.555977				0.384746				0.451942				0.565472				0.482717				0.503832				0.416796				0.461013				0.448944				0.47084								0.457119				0.419961
14.11	0.526838				0.37176				0.476476				0.562179				0.457896				0.544539				0.400352				0.459324				0.444469				0.469776								0.429888				0.455824
14.51	0.51311				0.371877				0.463614				0.602516				0.424398				0.501616				0.395781				0.457341				0.45503				0.480915								0.395949				0.441244
14.91	0.532301				0.36371				0.461279				0.56754				0.448101				0.520523				0.410521				0.469059				0.450677				0.478125								0.443245				0.458041
15.31	0.523317				0.36285				0.472294				0.568482				0.429912				0.505431				0.392632				0.423421				0.403929				0.479414								0.487826				0.425289
15.71	0.543882				0.386761				0.466296				0.584113				0.438053				0.503975				0.396332				0.46115				0.411786				0.476436								0.420345				0.435305
16.11	0.51735				0.358479				0.485084				0.559485				0.450095				0.50832				0.388458				0.451478				0.413731				0.482009								0.439286				0.436625
16.51	0.535526				0.361387				0.467818				0.536767				0.444085				0.511907				0.385458				0.44196				0.406092				0.465575								0.398347				0.43523
MEAN
time(s)	mean	sem	stdev
0	1.01668	0.00264171	0.0118141
0.395	0.983317	0.00264171	0.0118141
0.645
0.9	0.222477	0.0076866	0.0343755
1.305	0.308372	0.0110998	0.0496398
1.705	0.3546	0.0102834	0.0459888
2.105	0.386492	0.0110552	0.0494403
2.505	0.408919	0.0104879	0.0469031
2.905	0.434917	0.0110339	0.0493452
3.305	0.442923	0.0101194	0.0452555
3.705	0.447846	0.00999441	0.0446963
4.105	0.461603	0.0102402	0.0457957
4.505	0.464061	0.0103174	0.0461408
4.905	0.470564	0.0115828	0.0517998
5.305	0.470809	0.0110156	0.0492631
5.705	0.474788	0.0117616	0.0525994
6.105	0.47028	0.0121228	0.0542147
6.51	0.485593	0.0107657	0.0481457
6.91	0.484121	0.0119139	0.0532805
7.31	0.48732	0.0121653	0.0544047
7.71	0.485309	0.011082	0.0495601
8.11	0.485669	0.0115654	0.0517222
8.51	0.484783	0.0118737	0.0531006
8.91	0.479812	0.0119106	0.0532657
9.31	0.48435	0.0114368	0.051147
9.71	0.484629	0.0115227	0.0515311
10.11	0.478802	0.0109063	0.0487742
10.51	0.475666	0.0114136	0.0510431
10.91	0.469809	0.011244	0.0502845
11.31	0.470513	0.0107797	0.0482084
11.71	0.475831	0.0113794	0.0508902
12.11	0.473648	0.012113	0.054171
12.51	0.469895	0.0108661	0.0485949
12.91	0.470936	0.0100001	0.0447217
13.31	0.476573	0.0109245	0.0488557
13.71	0.473763	0.0108267	0.0484183
14.11	0.469606	0.0110487	0.0494114
14.51	0.471093	0.0134823	0.0602949
14.91	0.467579	0.0108236	0.0484044
15.31	0.465894	0.0118105	0.0528183
15.71	0.463983	0.0114797	0.0513388
16.11	0.458539	0.0107739	0.0481825
16.51	0.459492	0.0129754	0.0580277
min	0.246016				0.1767				0.20258				0.261638				0.237033				0.20576				0.210286				0.197608				0.193941				0.18919								0.237405				0.223564
rec	0.553661				0.390342				0.476712				0.572733				0.462187				0.526601				0.412573				0.461537				0.448443				0.484291								0.434997				0.451933
REC-MIN	0.307644				0.213643				0.274131				0.311095				0.225154				0.320841				0.202286				0.263928				0.254501				0.295101								0.197592				0.22837
MEAN(REC-MIN)	0.252462
IMM	16.2133				41.8146				25.3405				15.2735				38.6794				12.6191				44.9075				28.1193				30.6867				19.6294								46.1859				37.8037
MEAN(IMM)	31.2423
STDEV(IMM)	11.1027
SEM(IMM)	2.48264
1st exp MEAN intensity																																												2nd exp MEAN intensity
53.8884																																												31.9709
[truncated: 25 more columns]

## Sheet: siCTRL 4J 5hr
cell1				cell2				cell3				cell4				cell5				cell6				cell7				cell8				cell9				cell10								cell1				cell2
Channel.001				Channel.001				Channel.001				Channel.001				Channel.001				Channel.001				Channel.001				Channel.001				Channel.001				Channel.001								Channel.001				Channel.001
Axis [s]	ROI1 []	ROI2 []		Axis [s]	ROI1 []	ROI2 []		Axis [s]	ROI1 []	ROI2 []		Axis [s]	ROI1 []	ROI2 []		Axis [s]	ROI1 []	ROI2 []		Axis [s]	ROI1 []	ROI2 []		Axis [s]	ROI1 []	ROI2 []		Axis [s]	ROI1 []	ROI2 []		Axis [s]	ROI1 []	ROI2 []		Axis [s]	ROI1 []	ROI2 []						Axis [s]	ROI1 []	ROI2 []		Axis [s]	ROI1 []
0	84.0879	13.7946		0	40.982	11.1179		0	61.095	11.2866		0	80.1403	11.7439		0	76.4533	11.883		0	61.8448	11.978		0	83.429	13.8417		0	69.2007	11.8455		0	53.2265	13.0298		0	58.554	13.2395						0	35.5395	10.3817		0	27.8812
0.395	81.3275	13.424		0.395	40.4916	11.2668		0.405	62.178	10.6469		0.39	79.9565	11.4658		0.395	74.8201	11.9019		0.39	59.9229	12.3064		0.405	78.769	13.84		0.395	66.4761	11.862		0.395	52.331	13.2605		0.395	55.4108	13.6451						0.395	34.7865	10.4186		0.405	28.1471
0.645				0.65				0.655				0.64				0.645				0.645				0.655				0.645				0.65				0.645								0.645				0.655
0.9	28.5975	11.6409		0.9	17.8585	10.4538		0.91	22.2331	10.8446		0.895	23.3077	10.7671		0.9	28.6458	11.3483		0.9	24.6213	10.3604		0.91	29.3997	13.5379		0.9	21.5858	11.1843		0.905	19.9441	12.5188		0.9	24.3484	12.5231						0.9	14.5137	9.18497		0.91	13.5002
1.295	34.7259	12.0771		1.295	21.944	11.0832		1.305	27.0941	10.6246		1.29	30.2721	10.7218		1.295	37.2651	11.9046		1.29	31.6566	10.519		1.305	38	12.8155		1.295	28.3075	10.9004		1.305	23.9384	12.7486		1.295	31.1326	12.5533						1.295	16.9547	9.0199		1.305	15.7678
1.705	38.7365	12.1821		1.705	23.9346	10.1636		1.705	29.0854	10.9522		1.7	34.6914	10.5469		1.705	41.3486	11.2255		1.69	35.9151	10.443		1.705	41.4757	12.9816		1.705	31.9592	10.9302		1.715	26.4061	12.8878		1.695	33.0745	12.7682						1.695	19.0132	9.56374		1.715	17.4992
2.105	41.8503	11.8726		2.105	25.6674	10.4777		2.115	31.4923	10.4116		2.1	37.9112	10.7734		2.105	43.3888	11.7201		2.1	39.452	10.2213		2.115	44.1016	13.0836		2.105	33.4057	11.5741		2.115	29.67	12.5783		2.105	35.9859	12.5364						2.105	20.4254	9.40236		2.115	18.4705
2.505	43.78	11.5584		2.495	25.5721	10.8821		2.515	34.4558	10.9272		2.5	40.0468	10.7418		2.505	46.4786	11.2345		2.5	40.0224	10.4987		2.515	47.9907	13.6862		2.505	37.0445	11.1192		2.515	29.7275	12.6424		2.505	36.1421	12.9149						2.505	21.8345	9.46131		2.515	19.0971
2.905	44.6637	11.8591		2.895	26.2613	10.8168		2.915	35.6541	10.7638		2.9	42.3409	10.8272		2.905	47.5942	11.4977		2.9	38.9879	10.1768		2.915	48.4861	13.0496		2.905	37.2399	11.1004		2.915	30.7612	12.5279		2.905	37.2543	12.6631						2.905	22.0099	8.95357		2.915	20.1588
3.305	46.4246	11.8936		3.295	26.29	10.7957		3.315	36.0696	10.7545		3.3	42.0259	10.7244		3.305	48.9869	11.7583		3.3	39.0728	10.478		3.315	49.2835	12.9214		3.305	37.5853	11.5247		3.315	30.4633	12.8819		3.305	37.7668	12.8021						3.305	22.9529	9.3552		3.315	19.5752
3.705	48.1224	12.0149		3.695	26.6825	10.7935		3.715	36.8476	10.658		3.7	43.5602	11.1855		3.705	48.6358	11.3884		3.7	40.6785	10.6262		3.715	49.5077	13.267		3.705	38.9357	10.9004		3.715	31.2144	12.446		3.705	36.8639	12.6174						3.705	23.6655	9.82461		3.715	19.8625
4.105	47.5053	11.78		4.095	27.603	10.8103		4.115	37.4872	10.6951		4.105	44.451	10.7766		4.105	49.2055	11.3411		4.1	40.3182	10.4105		4.115	51.3036	13.4643		4.105	41.4509	10.9506		4.115	31.6861	12.4858		4.105	38.4038	12.9374						4.105	23.9901	9.22329		4.115	21.2569
4.505	47.6313	11.8688		4.495	26.7052	11.3788		4.515	37.9689	10.8911		4.505	45.3682	11.1112		4.505	51.9379	11.2826		4.5	39.9189	10.2226		4.515	50.8807	13.024		4.505	40.9226	11.8251		4.515	32.4398	12.5472		4.505	37.0737	12.4918						4.505	23.9178	9.59469		4.515	21.5989
4.905	49.8224	11.8349		4.895	27.3645	10.6011		4.915	38.3771	10.5223		4.905	44.8516	11.1122		4.905	50.5477	11.626		4.895	40.481	10.6828		4.915	50.8918	13.49		4.905	41.834	11.2486		4.915	32.2796	12.5531		4.905	37.3313	12.6744						4.905	24.0708	9.72144		4.915	22.0938
5.305	48.5729	12.0593		5.295	27.4313	11.0033		5.315	38.0694	10.8205		5.305	46.7154	11.0084		5.305	51.7943	11.432		5.295	41.6133	10.6703		5.315	51.7813	13.5173		5.305	41.8768	11.3137		5.315	33.7913	12.9812		5.305	37.5318	12.9697						5.305	23.6754	9.52542		5.315	21.3864
5.705	48.8235	12.0193		5.695	28.3997	10.9951		5.715	38.3717	11.0924		5.705	46.7771	10.8161		5.705	51.2887	11.5738		5.695	41.6455	10.277		5.715	54.6468	13.8673		5.705	41.695	11.458		5.715	35.1048	12.4579		5.695	37.8976	12.839						5.705	25.243	9.24392		5.715	21.9907
6.105	49.1309	11.4059		6.095	27.6477	10.469		6.115	38.3119	11.1388		6.105	46.4706	11.2698		6.105	51.4396	11.7678		6.095	42.393	10.5121		6.115	51.534	12.5942		6.105	42.6377	10.9427		6.115	34.2699	12.4638		6.095	37.473	12.5256						6.105	25.4272	9.3773		6.115	21.8382
6.505	48.8634	11.6975		6.495	27.8922	11.0071		6.515	39.5887	11.0732		6.505	46.6147	10.9452		6.505	51.887	11.7858		6.495	41.7211	10.5194		6.515	53.0869	12.8133		6.505	42.2294	11.4204		6.515	33.0369	12.6136		6.495	36.7107	12.6303						6.505	24.0526	9.20781		6.515	21.5038
6.905	49.3978	11.9851		6.895	27.6585	10.5636		6.915	38.3938	10.9585		6.905	46.334	10.7829		6.905	50.7278	11.2633		6.895	42.4082	10.1737		6.915	53.0121	13.1187		6.905	43.2347	11.3671		6.915	34.3918	12.6612		6.895	37.7809	13.0133						6.905	24.9757	9.46868		6.915	22.5412
7.305	50.5529	11.9641		7.295	27.8554	10.8038		7.315	37.5949	10.7272		7.305	46.9201	11.7028		7.305	50.741	11.5855		7.295	41.7821	10.7779		7.315	53.1889	13.3551		7.305	42.4358	11.4149		7.315	33.8448	12.9794		7.295	37.7321	13.1549						7.305	25.2509	9.34488		7.315	21.6907
7.705	49.7597	11.9471		7.695	28.1125	10.6022		7.715	40.21	10.679		7.705	47.4894	11.7835		7.705	49.5531	11.8722		7.695	44.7208	10.6335		7.715	53.287	13.3958		7.705	42.0728	11.2494		7.715	34.0636	12.581		7.695	37.7781	12.7236						7.705	25.7532	9.79366		7.715	20.7694
8.105	50.4965	11.431		8.095	28.2134	10.9038		8.115	39.2652	11.2679		8.105	47.6128	11.1897		8.105	48.5312	11.5374		8.095	41.8113	10.4041		8.115	53.4317	13.393		8.105	41.2303	10.9592		8.115	33.996	12.7157		8.095	38.8496	13.0379						8.105	26.248	9.23434		8.115	22.2336
8.505	51.4481	11.6058		8.495	28.2459	10.6962		8.515	38.2527	10.9888		8.505	47.4588	11.5074		8.505	50	11.3785		8.495	41.3825	10.392		8.515	51.7317	13.1867		8.505	42.3199	11.1145		8.515	33.7695	12.5087		8.495	38.6294	12.361						8.505	24.6047	9.38762		8.515	22.4374
8.905	50.8434	11.9258		8.895	27.7735	10.9005		8.915	38.287	10.517		8.905	47.7473	10.7761		8.905	50.5409	11.4437		8.895	43.3059	10.7459		8.915	52.9037	13.4705		8.905	41.3656	11.109		8.915	34.3371	12.6584		8.895	39.366	12.8928						8.905	25.3395	9.38983		8.915	22.986
9.305	51.4122	11.9509		9.295	27.7917	10.8761		9.315	38.6703	10.6817		9.305	45.952	10.981		9.305	50.4584	11.7088		9.295	41.4449	10.8976		9.315	51.5351	13.3423		9.305	41.311	10.9404		9.315	34.6946	12.4858		9.295	38.116	12.4687						9.305	26.1342	9.55048		9.315	22.2986
9.705	52.9382	11.9001		9.695	28.1164	10.7054		9.715	37.7497	10.6018		9.705	47.8247	11.1254		9.705	51.5981	11.2943		9.695	41.7067	10.2463		9.715	51.0035	13.8166		9.705	40.7853	11.12		9.715	34.179	12.6461		9.695	38.4013	12.5554						9.705	25.3023	9.507		9.715	21.2853
10.105	52.9288	12.1251		10.095	27.927	11.0185		10.115	38.4249	11.2018		10.095	46.8181	11.2893		10.105	49.5333	11.2102		10.095	40.2401	10.885		10.115	51.8049	12.9175		10.105	41.5498	11.0416		10.115	34.5384	12.4034		10.095	37.8335	13.0021						10.105	25.3611	10.112		10.115	22.0317
10.505	51.0392	11.8819		10.495	27.4543	10.9842		10.515	39.6418	10.4085		10.495	47.0983	11.0216		10.505	50.2439	11.5126		10.495	42.2172	10.583		10.515	51.8305	13.2297		10.505	41.8257	10.9208		10.515	33.7862	12.6383		10.495	37.9389	12.6518						10.505	25.2784	9.6507		10.515	21.7427
10.905	51.8247	11.9959		10.895	28.1564	11.1304		10.915	38.9653	10.4973		10.895	46.4619	10.8567		10.905	49.2724	11.4806		10.895	42.577	10.6694		10.915	52.5615	13.2564		10.905	41.0599	11.2337		10.905	33.7566	12.4922		10.895	38.196	12.5862						10.905	24.9389	9.66618		10.915	21.8425
11.305	50.6051	11.7899		11.295	27.9523	10.263		11.315	38.1092	11.1183		11.295	46.0828	10.4484		11.305	50.8269	11.4973		11.295	42.9219	10.3755		11.315	51.985	12.7363		11.305	41.6822	10.7475		11.305	34.2338	12.5527		11.295	37.8181	11.8149						11.305	25.238	9.36993		11.315	21.7768
11.705	50.5382	11.7276		11.695	27.414	10.9761		11.715	37.6518	10.9973		11.695	45.6308	10.8567		11.705	50.2096	11.1017		11.695	43.038	10.8673		11.715	53.8338	13.0964		11.705	41.4417	10.5647		11.705	33.4939	12.4382		11.695	38.8048	12.4641						11.705	25.3339	9.26013		11.715	22.2956
12.105	50.7595	11.8653		12.095	27.4722	10.6837		12.115	37.8939	10.6991		12.095	46.0884	11.5005		12.105	50.038	11.0423		12.095	42.0436	10.6724		12.115	51.9162	13.0725		12.105	41.3015	11.0188		12.105	33.9725	13		12.095	37.3507	12.4221						12.105	25.3126	9.73397		12.115	21.9152
12.505	51.0575	12.1096		12.495	26.6379	10.5777		12.515	38.4752	10.3888		12.495	45.2767	10.6222		12.505	48.953	11.5396		12.495	43.1066	10.9633		12.515	50.5816	13.558		12.505	41.3971	11.4047		12.505	33.4988	12.3919		12.495	38.4405	12.6405						12.505	25.2684	9.71481		12.515	22.1695
12.905	49.9881	12.0541		12.895	25.796	10.8951		12.915	36.719	10.6598		12.895	45.7144	11.2155		12.905	50.4516	11.7156		12.895	40.8748	10.72		12.915	51.1104	13.0808		12.905	41.3072	10.7875		12.905	34.0822	12.7408		12.895	36.2669	12.7015						12.905	25.0351	9.73471		12.915	20.7554
13.305	50.1744	11.8179		13.295	26.9552	10.3636		13.315	38.2185	10.821		13.295	45.7895	11.3488		13.305	49.2296	11.5387		13.295	40.6276	10.656		13.315	52.272	13.1026		13.305	41.0706	10.8416		13.305	34.2204	12.5705		13.295	38.566	12.3118						13.305	25.283	9.88283		13.315	21.0631
13.705	50.7627	11.6444		13.695	27.683	10.9761		13.715	36.9895	10.7188		13.695	45.3181	11.2197		13.705	50.8177	10.8938		13.695	40.8655	10.7282		13.715	50.7771	12.9365		13.705	41.7914	11.2745		13.705	33.7091	12.5353		13.695	36.9592	12.4154						13.705	26.0833	10.1525		13.715	21.1555
14.105	50.95	11.652		14.095	26.8779	10.8918		14.115	37.3462	10.2647		14.095	45.1389	10.9752		14.105	49.0815	11.3884		14.095	40.7576	10.6936		14.115	51.9081	13.6644		14.105	40.5217	10.8988		14.105	34.0157	12.3942		14.095	37.5479	12.5272						14.105	25.833	9.05895		14.115	21.0224
14.505	51.1573	11.5415		14.495	26.3697	11.0511		14.515	38.0062	10.7969		14.495	46.0306	10.686		14.505	48.5	11.6589		14.495	39.9279	10.7299		14.515	50.3172	13.3272		14.505	40.8346	10.7271		14.505	33.7428	12.6603		14.495	36.8906	12.2446						14.505	24.7968	10.381		14.515	20.994
14.905	50.9098	11.7341		14.895	27.324	10.7283		14.915	36.8805	10.9808		14.895	46.0888	11.2313		14.905	49.0102	11.4599		14.895	40.3936	10.6482		14.915	50.1373	12.6516		14.905	39.9721	11.3396		14.905	34.0388	12.5554		14.895	38.6465	11.9954						14.905	24.3643	9.98084		14.915	21.9079
15.306	50.618	11.6958		15.295	26.5481	10.5886		15.315	36.5012	10.9406		15.295	45.9766	11.0759		15.305	48.6611	11.2322		15.295	41.3316	10.5052		15.315	50.3499	13.4348		15.305	40.5732	11.4643		15.305	32.7848	12.2674		15.295	36.5638	12.6262						15.305	25.5091	9.5829		15.315	21.9606
15.706	51.1575	11.8206		15.695	27.4133	10.5451		15.715	36.673	10.7924		15.695	46.4073	11.4752		15.705	47.7213	11.4662		15.695	40.3981	10.3358		15.715	50.2754	13.6616		15.705	40.0511	11.1153		15.705	32.439	12.2166		15.695	36.8302	12.7503						15.705	25.152	9.67207		15.715	21.0063
16.106	50.9804	11.7551		16.095	27.353	10.363		16.115	36.1095	10.8058		16.095	45.0511	11.1728		16.105	48.0818	11.3231		16.095	40.5616	10.8371		16.115	50.4486	12.8751		16.105	39.7739	11.7773		16.105	32.6229	12.6181		16.095	37.5902	12.0846						16.105	26.0038	9.63301		16.115	21.7724
16.506	51.0854	12.0532		16.495	27.1073	11.1929		16.515	37.2303	10.7496		16.495	45.4193	10.7561		16.505	47.4056	11.7255		16.495	39.322	10.621		16.515	51.5833	13.1377		16.505	38.1118	11.1043		16.505	33.3062	12.8274		16.495	36.4787	11.481						16.505	25.3731	9.5608		16.515	21.0047
BACKGROUND CORRECTION
0	70.2933				29.8641				49.8084				68.3964				64.5703				49.8668				69.5873				57.3552				40.1968				45.3145								25.1577				16.8793
0.395	67.9035				29.2248				51.5311				68.4908				62.9182				47.6165				64.9289				54.6141				39.0704				41.7657								24.368				17.6559
0.645	0				0				0				0				0				0				0				0				0				0								0				0
0.9	16.9566				7.40467				11.3885				12.5406				17.2975				14.2609				15.8618				10.4015				7.42534				11.8254								5.32878				3.968
1.305	22.6488				10.8608				16.4696				19.5503				25.3605				21.1376				25.1845				17.4071				11.1897				18.5792								7.93478				5.96855
1.705	26.5545				13.771				18.1332				24.1445				30.1231				25.4721				28.4941				21.029				13.5182				20.3063								9.44941				6.91632
2.105	29.9778				15.1897				21.0807				27.1378				31.6687				29.2307				31.018				21.8316				17.0917				23.4495								11.0231				9.2307
2.505	32.2216				14.69				23.5286				29.3049				35.2441				29.5237				34.3046				25.9253				17.0851				23.2273								12.3732				9.63511
2.905	32.8046				15.4444				24.8902				31.5137				36.0965				28.8112				35.4365				26.1395				18.2333				24.5913								13.0564				10.6579
3.305	34.531				15.4943				25.3152				31.3014				37.2285				28.5949				36.3621				26.0606				17.5815				24.9647								13.5977				9.546
3.705	36.1075				15.889				26.1896				32.3748				37.2474				30.0523				36.2407				28.0353				18.7685				24.2465								13.8409				9.65395
4.105	35.7253				16.7926				26.7921				33.6743				37.8643				29.9077				37.8392				30.5003				19.2003				25.4663								14.7668				12.3427
4.505	35.7625				15.3264				27.0778				34.257				40.6553				29.6963				37.8568				29.0975				19.8926				24.5819								14.3231				11.2987
4.905	37.9875				16.7634				27.8548				33.7394				38.9217				29.7982				37.4018				30.5854				19.7265				24.657								14.3493				12.8852
5.305	36.5136				16.428				27.2489				35.707				40.3623				30.943				38.264				30.5631				20.8101				24.5621								14.15				11.5618
5.705	36.8042				17.4046				27.2793				35.961				39.7149				31.3685				40.7795				30.237				22.647				25.0586								15.9991				11.8445
6.105	37.725				17.1787				27.1731				35.2009				39.6719				31.8809				38.9397				31.6949				21.8061				24.9473								16.0499				11.7621
6.51	37.1659				16.8852				28.5154				35.6694				40.1013				31.2016				40.2736				30.809				20.4233				24.0804								14.8448				12.0107
6.91	37.4127				17.0949				27.4353				35.5511				39.4646				32.2344				39.8934				31.8677				21.7306				24.7675								15.5071				12.1942
7.31	38.5888				17.0516				26.8677				35.2173				39.1555				31.0042				39.8339				31.0209				20.8654				24.5772								15.906				11.8915
7.71	37.8126				17.5104				29.531				35.706				37.6809				34.0873				39.8913				30.8234				21.4826				25.0545								15.9596				10.1885
8.11	39.0655				17.3096				27.9973				36.4231				36.9938				31.4072				40.0387				30.2711				21.2804				25.8116								17.0136				12.5942
8.51	39.8423				17.5497				27.2639				35.9514				38.6215				30.9905				38.545				31.2053				21.2608				26.2684								15.2171				12.991
8.91	38.9176				16.8729				27.77				36.9712				39.0972				32.56				39.4332				30.2566				21.6787				26.4732								15.9496				13.4109
9.31	39.4613				16.9156				27.9886				34.971				38.7496				30.5474				38.1928				30.3706				22.2088				25.6473								16.5837				12.4273
9.71	41.0382				17.4109				27.1479				36.6993				40.3038				31.4604				37.1869				29.6653				21.5329				25.8459								15.7953				10.9383
10.11	40.8037				16.9085				27.2231				35.5288				38.3232				29.3551				38.8874				30.5082				22.1351				24.8314								15.2491				12.3572
10.51	39.1573				16.47				29.2333				36.0767				38.7313				31.6342				38.6008				30.905				21.1479				25.2871								15.6277				12.2515
10.91	39.8287				17.0259				28.468				35.6052				37.7917				31.9076				39.3051				29.8262				21.2644				25.6098								15.2727				11.6105
11.31	38.8152				17.6893				26.9909				35.6344				39.3296				32.5464				39.2487				30.9347				21.6812				26.0032								15.8681				12.6286
11.71	38.8106				16.4379				26.6545				34.7741				39.1079				32.1707				40.7373				30.877				21.0557				26.3407								16.0738				11.7615
12.11	38.8942				16.7885				27.1948				34.5878				38.9957				31.3712				38.8438				30.2826				20.9725				24.9286								15.5786				11.4883
12.51	38.9479				16.0602				28.0864				34.6545				37.4134				32.1433				37.0236				29.9924				21.1069				25.8								15.5536				11.7036
12.91	37.934				14.9009				26.0592				34.4989				38.736				30.1548				38.0296				30.5197				21.3414				23.5654								15.3004				11.35
13.31	38.3565				16.5916				27.3975				34.4407				37.6908				29.9716				39.1695				30.229				21.6499				26.2542								15.4002				11.5562
13.71	39.1183				16.7069				26.2708				34.0984				39.9239				30.1373				37.8407				30.5169				21.1738				24.5439								15.9308				11.8397
14.11	39.298				15.986				27.0814				34.1636				37.6932				30.064				38.2436				29.6229				21.6214				25.0207								16.7741				11.7787
14.51	39.6158				15.3186				27.2094				35.3446				36.8411				29.198				36.99				30.1075				21.0825				24.646								14.4158				10.7796
14.91	39.1758				16.5957				25.8997				34.8575				37.5503				29.7453				37.4857				28.6325				21.4834				26.6512								14.3835				12.6038
15.31	38.9222				15.9595				25.5606				34.9007				37.4289				30.8264				36.9151				29.1088				20.5174				23.9376								15.9262				12.1458
15.71	39.337				16.8682				25.8806				34.932				36.255				30.0623				36.6137				28.9358				20.2224				24.0799								15.48				11.4235
16.11	39.2253				16.9899				25.3037				33.8783				36.7587				29.7245				37.5735				27.9966				20.0047				25.5056								16.3708				12.7471
16.51	39.0322				15.9143				26.4807				34.6632				35.6801				28.701				38.4457				27.0075				20.4788				24.9977								15.8123				11.8097
NORMALIZATION
0	1.01729				1.01082				0.983001				0.99931				1.01296				1.02308				1.03463				1.02448				1.01421				1.04075								1.01595				0.977511
0.395	0.982707				0.98918				1.017				1.00069				0.987042				0.976916				0.965369				0.975519				0.985791				0.959247								0.984053				1.02249
0.645
0.9	0.245398				0.250628				0.224759				0.183226				0.271357				0.292581				0.235835				0.185792				0.18735				0.271597								0.215192				0.229795
1.305	0.327776				0.367609				0.325037				0.285642				0.397848				0.433665				0.374446				0.310927				0.28233				0.426716								0.320431				0.34565
1.705	0.384299				0.466113				0.35787				0.352766				0.472562				0.522595				0.423654				0.37562				0.34108				0.466381								0.381596				0.400538
2.105	0.433842				0.51413				0.416042				0.396498				0.496808				0.599707				0.461179				0.389956				0.431244				0.538573								0.445146				0.534568
2.505	0.466315				0.497218				0.464352				0.428162				0.552899				0.605718				0.510043				0.463078				0.431076				0.533469								0.499667				0.557988
2.905	0.474752				0.522752				0.491225				0.460433				0.56627				0.591099				0.526873				0.466904				0.460046				0.564796								0.527256				0.617217
3.305	0.499736				0.524442				0.499611				0.457332				0.58403				0.586661				0.540635				0.465495				0.4436				0.573374								0.549118				0.552828
3.705	0.522552				0.5378				0.516868				0.473014				0.584326				0.616563				0.53883				0.500767				0.473549				0.556877								0.558937				0.559079
4.105	0.517021				0.568386				0.52876				0.492002				0.594004				0.613596				0.562597				0.544798				0.484445				0.584894								0.596327				0.71479
4.505	0.517559				0.518758				0.534397				0.500514				0.637788				0.609259				0.562858				0.51974				0.501912				0.564581								0.578412				0.654332
4.905	0.54976				0.567395				0.549732				0.492952				0.610592				0.611349				0.556093				0.546317				0.497722				0.566305								0.579469				0.746206
5.305	0.528429				0.556044				0.537774				0.5217				0.633191				0.634836				0.568913				0.545919				0.525062				0.564126								0.571421				0.669568
5.705	0.532635				0.589098				0.538375				0.525411				0.623035				0.643566				0.606313				0.540094				0.571408				0.57553								0.646091				0.685936
6.105	0.545961				0.581454				0.536278				0.514305				0.62236				0.65408				0.57896				0.566136				0.550192				0.572974								0.648144				0.681169
6.51	0.537869				0.571518				0.562771				0.521151				0.629096				0.640143				0.598791				0.550311				0.515303				0.553064								0.599479				0.695561
6.91	0.541441				0.578618				0.541453				0.519422				0.619108				0.661332				0.593139				0.569221				0.548288				0.568845								0.626222				0.706192
7.31	0.558462				0.57715				0.53025				0.514545				0.614259				0.636092				0.592253				0.554097				0.526458				0.564473								0.642333				0.688658
7.71	0.547229				0.592679				0.582813				0.521685				0.591126				0.699346				0.593107				0.550568				0.542029				0.575436								0.644495				0.590038
8.11	0.56536				0.585882				0.552545				0.532163				0.580347				0.644361				0.595299				0.540703				0.536928				0.592824								0.687062				0.729354
8.51	0.576602				0.594011				0.53807				0.525271				0.605882				0.635811				0.57309				0.557391				0.536434				0.603316								0.614511				0.752337
8.91	0.56322				0.571103				0.548059				0.540171				0.613344				0.668011				0.586296				0.540444				0.546977				0.608019								0.644095				0.776654
9.31	0.571089				0.572547				0.552373				0.510946				0.607891				0.62672				0.567854				0.542481				0.560353				0.589049								0.669702				0.719688
9.71	0.593909				0.589314				0.535782				0.536198				0.632273				0.645452				0.552898				0.529882				0.543299				0.593611								0.637864				0.633459
10.11	0.590516				0.572307				0.537266				0.519097				0.601202				0.602258				0.578181				0.544939				0.558492				0.570311								0.615805				0.715632
10.51	0.566689				0.557466				0.576939				0.527101				0.607605				0.649018				0.57392				0.552025				0.533585				0.580777								0.631093				0.709509
10.91	0.576406				0.576282				0.561834				0.520213				0.592865				0.654626				0.584392				0.532756				0.536525				0.58819								0.616759				0.672389
11.31	0.561739				0.598735				0.532683				0.520639				0.616991				0.667732				0.583553				0.552557				0.547041				0.597225								0.640801				0.731349
11.71	0.561671				0.55638				0.526044				0.50807				0.613512				0.660025				0.605687				0.551526				0.531258				0.604975								0.649108				0.681132
12.11	0.562882				0.568247				0.536706				0.505348				0.611752				0.643621				0.577533				0.540909				0.529159				0.572545								0.629111				0.665313
12.51	0.563658				0.543595				0.554302				0.506322				0.58693				0.659463				0.55047				0.535724				0.53255				0.592557								0.628102				0.677779
12.91	0.548985				0.504354				0.514295				0.504049				0.607678				0.618666				0.565428				0.545144				0.538468				0.541234								0.617876				0.657299
13.31	0.5551				0.561582				0.540707				0.503199				0.591282				0.614907				0.582375				0.539952				0.54625				0.60299								0.621908				0.669244
13.71	0.566125				0.565483				0.518471				0.498197				0.626314				0.618306				0.562618				0.545093				0.534239				0.563707								0.643334				0.68566
14.11	0.568725				0.541084				0.534469				0.49915				0.591319				0.616803				0.56861				0.529124				0.545533				0.57466								0.677389				0.682127
14.51	0.573325				0.518495				0.536994				0.516406				0.577952				0.599036				0.549971				0.537781				0.531935				0.566052								0.582154				0.624266
14.91	0.566956				0.561721				0.511148				0.509288				0.589077				0.610265				0.557341				0.511434				0.542051				0.612106								0.580849				0.729912
15.31	0.563287				0.540188				0.504455				0.50992				0.587173				0.632444				0.548857				0.519943				0.517677				0.549784								0.643147				0.703388
15.71	0.569289				0.570944				0.510769				0.510377				0.568758				0.616768				0.544376				0.516852				0.510234				0.553052								0.625129				0.661557
16.11	0.567673				0.575063				0.499384				0.494981				0.576658				0.609838				0.558646				0.500077				0.504742				0.585795								0.661102				0.738209
16.51	0.564879				0.538658				0.522614				0.50645				0.559738				0.588839				0.571613				0.482408				0.516703				0.574131								0.638549				0.683925
MEAN
time(s)	mean	sem	stdev
0	1.01731	0.00535281	0.0239385
0.395	0.982691	0.00535281	0.0239385
0.645
0.9	0.231956	0.0101658	0.0454627
1.305	0.354219	0.0106756	0.0477429
1.705	0.421574	0.0112767	0.0504307
2.105	0.4802	0.0124888	0.0558517
2.505	0.505311	0.00958661	0.0428726
2.905	0.51832	0.0116042	0.0518957
3.305	0.52709	0.00940076	0.0420415
3.705	0.545824	0.00864305	0.0386529
4.105	0.564446	0.0118712	0.0530897
4.505	0.570981	0.0126474	0.0565608
4.905	0.578876	0.013009	0.0581779
5.305	0.580762	0.0104337	0.0466611
5.705	0.593951	0.0106087	0.0474437
6.105	0.592296	0.0110244	0.0493026
6.51	0.596118	0.0119281	0.0533443
6.91	0.591487	0.0106457	0.0476091
7.31	0.589694	0.0105416	0.0471434
7.71	0.589302	0.0106057	0.0474302
8.11	0.597433	0.0123004	0.0550091
8.51	0.604482	0.0127679	0.0570998
8.91	0.602306	0.0135222	0.0604732
9.31	0.601054	0.011807	0.0528025
9.71	0.590722	0.010663	0.0476862
10.11	0.590192	0.0106269	0.0475251
10.51	0.594433	0.0109542	0.0489888
10.91	0.593105	0.0104938	0.0469295
11.31	0.606718	0.0124308	0.0555923
11.71	0.600495	0.01104	0.0493724
12.11	0.588847	0.0104311	0.0466495
12.51	0.580951	0.00995104	0.0445024
12.91	0.584672	0.0123962	0.0554374
13.31	0.592471	0.00974411	0.043577
13.71	0.586323	0.0110153	0.049262
14.11	0.583442	0.0103892	0.0464618
14.51	0.574355	0.0085637	0.038298
14.91	0.584428	0.0118572	0.053027
15.31	0.576491	0.0126519	0.0565809
15.71	0.57686	0.0114032	0.0509965
16.11	0.576571	0.013384	0.0598549
16.51	0.565849	0.0120761	0.0540058
min	0.245398				0.250628				0.224759				0.183226				0.271357				0.292581				0.235835				0.185792				0.18735				0.271597								0.215192				0.229795
rec	0.562917				0.566213				0.537066				0.515003				0.601626				0.63634				0.575056				0.538556				0.536933				0.579544								0.634365				0.690991
REC-MIN	0.317519				0.315584				0.312307				0.331777				0.330269				0.343759				0.339222				0.352764				0.349583				0.307947								0.419173				0.461196
MEAN(REC-MIN)	0.35751
IMM	13.5239				14.0508				14.9435				9.64078				10.0516				6.37747				7.61321				3.92505				4.79135				16.1308								-14.1613				-25.6063
MEAN(IMM)	2.6323
STDEV(IMM)	14.5914
SEM(IMM)	3.26274
1st exp MEAN intensity																																												2nd exp MEAN intensity
49.8896																																												20.4934
[truncated: 25 more columns]

## Sheet: siUSP7 0J
cell1				cell2				cell3				cell4				cell5				cell6				cell7				cell8				cell9				cell10								cell1				cell2
Channel.001				Channel.001				Channel.001				Channel.001				Channel.001				Channel.001				Channel.001				Channel.001				Channel.001				Channel.001								Channel.001				Channel.001
Axis [s]	ROI1 []	ROI2 []		Axis [s]	ROI1 []	ROI2 []		Axis [s]	ROI1 []	ROI2 []		Axis [s]	ROI1 []	ROI2 []		Axis [s]	ROI1 []	ROI2 []		Axis [s]	ROI1 []	ROI2 []		Axis [s]	ROI1 []	ROI2 []		Axis [s]	ROI1 []	ROI2 []		Axis [s]	ROI1 []	ROI2 []		Axis [s]	ROI1 []	ROI2 []						Axis [s]	ROI1 []	ROI2 []		Axis [s]	ROI1 []
0	73.6555	11.6003		0	57.8823	12.7592		0	66.2348	12.6475		0	73.5461	11.1526		0	90.8034	11.3476		0	55.9524	13.411		0	85.0134	13.1278		0	84.358	11.7664		0	66.9311	11.694		0	78.1466	11.6798						0	43.4794	12.4546		0	39.6904
0.4	71.519	11.5747		0.405	57.3222	12.7188		0.405	63.7524	12.4141		0.39	71.6964	11.0634		0.395	91.0209	12.0855		0.4	54.2897	13.6467		0.405	82.0765	12.7571		0.39	84.5503	11.6657		0.4	64.4014	12.0624		0.405	75.9664	12.0054						0.395	41.6197	12.1573		0.395	39.349
0.65				0.655				0.655				0.64				0.645				0.65				0.66				0.64				0.65				0.66								0.645				0.65
0.905	23.2608	10.5542		0.91	21.3546	12.4734		0.91	25.8429	12.0386		0.89	26.4937	10.7419		0.9	29.695	11.3761		0.905	22.9187	12.7876		0.91	30.3151	12.6686		0.89	29.494	11.2877		0.905	24.2432	11.4051		0.915	24.2705	11.5448						0.9	20.136	11.6313		0.905	18.1745
1.3	29.284	10.6096		1.305	28.0569	12.1814		1.305	32.3053	12.1906		1.29	33.8154	10.574		1.295	37.9131	11.363		1.3	28.7557	12.6247		1.305	37.4798	12.201		1.29	38.1494	11.3522		1.3	31.026	11.4835		1.315	30.7709	11.5669						1.305	23.3931	11.728		1.305	21.7774
1.7	33.7662	10.878		1.715	30.2	12.3713		1.705	33.8561	12.2065		1.69	37.9679	10.3992		1.705	43.4717	11.3097		1.7	32.771	13.4015		1.705	43.3886	11.9928		1.69	41.7143	11.134		1.71	36.5025	11.0832		1.715	33.9139	11.4803						1.705	25.3266	11.8895		1.715	22.7505
2.11	35.4221	11.2939		2.115	31.5674	12.4668		2.115	37.3254	11.9003		2.09	40.2085	10.8848		2.105	46.5309	11.2597		2.11	33.3391	12.9286		2.115	45.3423	12.465		2.09	45.9029	11.1954		2.11	37.2566	11.5268		2.115	36.0723	11.8389						2.105	26.0197	12.1344		2.115	24.8306
2.51	37.4268	11.1338		2.515	32.8542	12.1833		2.515	39.1389	12.3945		2.49	41.7489	10.8121		2.505	48.7896	11.2348		2.51	34.4598	12.9145		2.515	45.9712	12.5304		2.49	47.7633	11.3336		2.51	38.6594	11.4513		2.515	39.438	12.3522						2.505	27.7666	12.1668		2.515	24.2207
2.91	38.4934	11.0493		2.915	34.3303	12.2008		2.915	40.4373	12.2877		2.89	44.2111	10.9855		2.905	49.6496	11.5973		2.91	35.5798	12.9209		2.915	49.394	12.1527		2.89	49.2013	11.3052		2.91	38.6108	11.2689		2.915	39.9775	11.6673						2.905	28.3854	12.195		2.915	25.5108
3.31	40.2783	11.1982		3.315	34.507	11.7821		3.315	42.2859	12.4981		3.29	45.1026	10.4987		3.305	50.3121	11.2758		3.31	35.1526	12.7028		3.315	50.2193	12.1669		3.29	48.798	11.213		3.31	41.9645	11.4142		3.315	41.3344	11.6332						3.305	29.5317	12.2353		3.315	26.4161
3.71	41.2628	11.1671		3.715	35.4254	12.1685		3.715	43.1357	12.2023		3.69	44.96	10.7075		3.705	50.7024	11.6979		3.71	36.4744	13.0392		3.715	51.7922	12.5873		3.69	50.7087	11.3704		3.71	41.7918	11.1775		3.715	42.5041	11.7272						3.705	29.3543	11.9443		3.715	25.7883
4.11	42.2008	11.2822		4.115	35.9032	12.2839		4.115	42.9408	12.0568		4.085	44.4046	10.8741		4.105	51.2021	11.9567		4.11	37.8598	13.0791		4.12	51.7846	12.694		4.09	52.5878	11.5037		4.11	41.0318	11.5963		4.115	42.7951	11.7772						4.105	30.484	11.9092		4.115	26.6663
4.51	43.0065	11.4175		4.515	36.6389	12.1029		4.515	45.4423	12.3728		4.485	45.4515	10.9698		4.495	53.6528	11.6891		4.51	36.7007	12.7248		4.52	50.3095	12.6319		4.49	51.7455	11.3778		4.51	41.3561	11.5385		4.515	44.6997	11.8486						4.505	30.3111	11.9502		4.515	26.3374
4.91	43.7956	11.0448		4.915	36.231	12.2334		4.915	43.6828	12.565		4.885	45.6865	10.7343		4.895	51.5084	11.6855		4.91	36.4643	13.5236		4.92	51.1043	12.3563		4.89	51.6209	11.2191		4.91	40.9051	11.4764		4.915	43.9408	11.7418						4.905	30.9011	12.2189		4.915	26.3732
5.31	43.9757	11.2955		5.315	36.8941	12.1689		5.315	45.6821	12.119		5.285	46.2152	10.7491		5.295	53.3604	11.5309		5.31	37.7528	13.0083		5.32	52.1338	12.3884		5.29	52.5787	11.3772		5.31	42.2824	11.3618		5.315	43.7726	11.9488						5.305	31.5354	12.098		5.315	27.3706
5.71	43.5234	10.9968		5.715	36.7234	12.4478		5.715	44.6332	12.6486		5.685	47.8527	10.8933		5.695	52.9891	11.4639		5.71	38.4521	12.9407		5.72	51.8504	12.1752		5.69	54.415	11.1034		5.71	40.8243	11.606		5.715	45.574	11.8056						5.705	30.7691	11.9548		5.715	26.638
6.11	44.7396	11.2489		6.115	36.7962	12.3584		6.115	43.8066	12.3564		6.085	46.4121	11.1054		6.095	54.0869	11.3982		6.11	37.3551	12.89		6.12	50.4747	12.3404		6.09	53.543	11.3435		6.11	41.8263	11.5456		6.115	45.0111	11.6181						6.105	31.9714	11.9617		6.115	27.3124
6.51	43.7005	11.0634		6.515	36.8944	11.7483		6.515	43.8636	12.2078		6.485	46.0016	11.1531		6.495	54.0219	11.3285		6.51	37.0598	12.8428		6.52	52.0356	12.2328		6.49	52.7924	11.4744		6.51	41.0048	11.3034		6.515	44.974	11.7715						6.505	30.5531	12.3707		6.515	26.9118
6.91	44.725	10.963		6.915	37.3117	12.3118		6.915	43.8643	12.4461		6.885	46.1362	10.79		6.895	55.3961	11.4412		6.91	37.8317	13.0494		6.92	51.538	12.3357		6.89	52.1708	11.4046		6.91	41.8586	11.735		6.915	45.0521	12.0827						6.905	31.7863	12.1327		6.915	27.3683
7.31	44.4866	10.9654		7.315	36.6041	12.2085		7.315	44.3937	12.1883		7.285	44.9442	10.7406		7.295	55.0621	11.397		7.31	38.2072	12.8565		7.32	51.0019	12.7322		7.295	53.1417	11.4614		7.31	40.4608	11.3937		7.315	46.3264	11.6071						7.305	31.4917	12.1914		7.315	28.0856
7.71	45.0114	10.8598		7.715	37.0791	12.6408		7.715	43.2925	12.6327		7.685	43.8798	10.9337		7.695	53.9186	11.29		7.71	37.1569	12.83		7.72	50.6094	12.2843		7.695	53.0272	11.4241		7.71	42.2962	11.2672		7.715	44.7969	11.8066						7.705	31.0694	12.0125		7.715	27.7893
8.11	44.6063	11.1756		8.115	38.0409	12.565		8.115	44.9652	12.0045		8.085	44.3034	10.7406		8.095	55.2719	11.4818		8.11	37.156	13.176		8.12	53.0468	12.2169		8.095	51.8325	11.462		8.11	41.0907	11.6436		8.115	45.8781	11.9885						8.105	30.8843	11.47		8.115	26.9243
8.51	45.7008	10.9334		8.515	36.6187	12.5852		8.515	44.9464	12.6758		8.485	43.3422	10.7815		8.495	55.1162	11.5127		8.515	36.367	12.7669		8.52	51.672	12.2932		8.495	51.7476	11.4275		8.51	42.0601	11.4877		8.515	45.8796	11.7733						8.505	31.2694	12.294		8.515	28.0012
8.91	45.848	11.4455		8.915	36.5308	12.6004		8.915	45.6624	12.3437		8.885	44.5634	10.8759		8.895	54.8858	11.3967		8.915	36.3391	13.0957		8.92	51.6048	12.3846		8.895	51.4877	11.4562		8.91	40.8478	11.4165		8.915	45.0794	11.9559						8.905	31.3949	12.1501		8.915	27.6855
9.31	44.748	11.3216		9.315	36.5798	12.3468		9.315	45.2571	12.399		9.285	45.4808	10.804		9.295	54.9118	11.4927		9.315	36.6854	13.1993		9.32	50.5702	12.5717		9.295	51.5829	11.1935		9.31	42.091	11.2427		9.315	46.0013	12.0707						9.305	31.3686	12.1999		9.315	27.8299
9.71	44.1285	11.0264		9.715	37.0171	12.3775		9.715	44.837	12.3554		9.685	44.4218	11.0459		9.695	54.5441	11.6121		9.715	36.7908	13.3473		9.72	50.9773	12.5425		9.695	51.5036	11.8988		9.71	40.1479	11.6835		9.715	47.0387	11.9844						9.705	32.1986	12.2675		9.715	28.4753
10.11	44.3423	10.9355		10.115	36.3659	12.6427		10.115	45.2326	12.5851		10.085	44.6782	10.9957		10.095	53.4382	11.5085		10.115	36.4951	13.3827		10.12	52.8087	12.474		10.095	51.6242	11.6423		10.11	40.6278	11.139		10.115	46.1248	11.7336						10.105	31.7014	11.8915		10.115	29.0599
10.51	45.8297	10.9307		10.515	36.5119	12.3099		10.515	44.2987	12.5214		10.485	44.9715	10.9154		10.495	52.5039	11.4291		10.515	35.9908	13.1821		10.52	51.1477	12.4023		10.495	53.1478	11.566		10.51	39.45	11.3689		10.515	45.4705	11.7052						10.495	32.1531	12.1645		10.515	28.8025
10.91	46.1976	11.1002		10.915	35.4769	12.1476		10.915	43.2918	12.3041		10.885	45.379	10.872		10.895	52.4073	11.9758		10.915	34.8683	12.9496		10.92	51.6153	12.3846		10.895	52.2517	11.7759		10.91	39.3031	11.3464		10.915	45.8643	11.7915						10.895	32.3746	11.9059		10.915	28.0678
11.31	45.6599	11.3397		11.315	36.8151	12.285		11.315	45.3025	12.3102		11.285	44.6477	10.9494		11.295	52.5393	11.4594		11.315	35.7915	12.8788		11.32	51.98	12.5379		11.295	52.1616	11.3127		11.31	41.1357	11.6798		11.315	45.0514	11.7195						11.295	31.4649	12.1593		11.315	28.6602
11.71	45.8285	11.0344		11.715	36.2697	12.1647		11.715	43.9727	12.0627		11.685	45.4582	10.9949		11.695	53.4916	11.5036		11.715	36.8079	12.9098		11.72	49.1231	12.5104		11.695	51.0453	11.3756		11.71	41.342	11.5843		11.715	45.0053	11.54						11.695	32.4951	11.9489		11.715	28.171
12.11	45.9151	11.3325		12.115	34.9946	12.2649		12.115	43.8188	12.5204		12.085	44.6661	10.9962		12.095	52.7992	11.8436		12.115	35.1647	13.2047		12.12	51.2956	12.3462		12.095	51.7825	11.513		12.11	41.0166	11.194		12.115	45.685	11.6967						12.095	32.8643	11.9305		12.115	28.1179
12.51	45.3236	11.1111		12.515	34.6236	11.8513		12.515	43.6865	12.1571		12.485	44.6622	11.0408		12.495	51.4282	11.0818		12.515	35.4578	13.0622		12.52	50.5843	12.1362		12.495	51.9005	11.0296		12.51	40.0322	11.4057		12.515	44.7264	11.7036						12.495	32.5691	12.1245		12.515	28.6045
12.91	45.4533	11.4031		12.915	35.5337	12.3402		12.915	45.2273	12.0825		12.885	44.8265	10.8342		12.895	51.4385	11.0721		12.915	36.4901	13.3096		12.92	50.5151	12.5442		12.895	50.7211	11.5556		12.9	40.8911	11.4168		12.915	44.1179	11.8852						12.895	30.0383	12.2602		12.915	28.0021
13.31	45.3508	11.2409		13.315	35.6344	12.4151		13.315	44.3818	12.2634		13.285	44.8293	11.0944		13.295	51.8922	11.3045		13.315	34.5126	13.3412		13.32	51.0317	12.3722		13.295	51.4255	11.6852		13.3	40.2927	11.9721		13.315	42.9404	11.614						13.295	31.8306	11.7404		13.315	28.6517
13.71	43.7503	11.2771		13.715	33.7249	12.6241		13.715	43.8342	12.1973		13.685	44.8586	10.9035		13.695	51.279	11.1139		13.715	35.9124	12.7889		13.72	52.9574	12.2348		13.695	50.6627	11.5679		13.7	40.8187	11.5245		13.715	43.2992	11.7761						13.695	30.59	11.7843		13.715	28.0543
14.11	43.9925	10.9097		14.115	35.5159	11.9984		14.115	43.7125	12.2602		14.085	43.7859	11.0272		14.095	51.1416	11.2561		14.115	34.6355	13.1531		14.12	52.1633	12.2695		14.095	52.3542	11.471		14.1	39.9883	11.7479		14.115	44.2418	11.6919						14.095	31.6963	11.9344		14.115	28.7429
14.51	44.4423	11.3317		14.515	34.4723	12.0936		14.515	43.8928	12.2557		14.485	43.0966	10.7946		14.495	51.6596	11.3148		14.515	35.333	13.2634		14.52	50.8738	12.2007		14.495	51.3406	11.5864		14.5	40.6704	11.6279		14.515	43.9388	11.3996						14.495	31.8326	12.0088		14.515	27.8104
14.91	44.6294	10.9944		14.915	33.9854	11.9918		14.915	44.0545	12.0119		14.885	42.884	10.9116		14.895	51.2529	11.2118		14.915	34.6497	13.0915		14.92	51.4834	12.4315		14.895	49.9336	11.5235		14.9	39.8913	11.365		14.915	43.7313	11.8007						14.895	31.0046	12.0043		14.915	28.2483
15.31	45.0924	11.1087		15.315	34.8265	12.8369		15.315	43.031	12.0024		15.285	42.301	10.4821		15.295	51.009	11.4555		15.315	35.0926	13.0931		15.32	51.7929	12.5876		15.295	51.2784	11.3194		15.3	38.058	11.504		15.315	43.7126	11.761						15.295	30.9691	12.3173		15.315	28.6718
15.71	45.0436	10.9811		15.715	34.1557	11.8377		15.715	45.5605	12.3636		15.685	43.1543	11.2462		15.695	49.388	11.397		15.715	35.4133	13.2969		15.72	50.6966	12.2756		15.695	49.924	11.4802		15.7	39.4042	11.3028		15.715	42.9648	11.5694						15.695	30.8237	11.863		15.715	28.3541
16.11	44.8767	11.0437		16.115	36.1086	12.454		16.115	43.8207	12.3049		16.085	43.0665	10.4949		16.095	49.3414	11.6439		16.115	35.3957	12.9085		16.12	51.4459	12.4555		16.095	51.2536	11.4068		16.1	37.8118	11.4433		16.115	42.7493	11.8071						16.095	31.2186	12.0397		16.115	28.0961
16.51	46.3998	11.1833		16.515	35.6505	12.1953		16.515	44.8307	12.3842		16.485	42.5507	10.9668		16.495	49.0444	11.1021		16.515	35.4256	13.045		16.52	49.6559	12.2519		16.495	48.8058	11.2096		16.5	40.1928	11.3974		16.515	42.3386	11.644						16.495	30.8997	12.0613		16.515	28.3019
BACKGROUND CORRECTION
0	62.0552				45.1231				53.5873				62.3934				79.4558				42.5413				71.8856				72.5916				55.2371				66.4668								31.0248				28.0397
0.395	59.9443				44.6033				51.3383				60.633				78.9355				40.643				69.3194				72.8846				52.339				63.961								29.4624				28.0397
0.645	0				0				0				0				0				0				0				0				0				0								0				0
0.9	12.7066				8.8812				13.8043				15.7518				18.3189				10.131				17.6465				18.2064				12.8381				12.7257								8.50473				7.17016
1.305	18.6744				15.8756				20.1147				23.2414				26.5501				16.131				25.2788				26.7973				19.5425				19.204								11.6652				10.5093
1.705	22.8882				17.8287				21.6496				27.5686				32.162				19.3695				31.3959				30.5803				25.4193				22.4336								13.437				11.7153
2.105	24.1282				19.1006				25.4251				29.3237				35.2712				20.4105				32.8773				34.7075				25.7298				24.2334								13.8853				13.6694
2.505	26.2931				20.6709				26.7444				30.9368				37.5547				21.5452				33.4409				36.4297				27.2081				27.0858								15.5997				13.2944
2.905	27.4441				22.1295				28.1496				33.2256				38.0523				22.6589				37.2413				37.896				27.3418				28.3103								16.1904				14.4367
3.305	29.08				22.7249				29.7877				34.6039				39.0363				22.4498				38.0524				37.5851				30.5503				29.7012								17.2964				15.1349
3.705	30.0958				23.2569				30.9335				34.2525				39.0045				23.4352				39.2048				39.3383				30.6143				30.7769								17.41				14.4256
4.105	30.9187				23.6194				30.8839				33.5305				39.2454				24.7807				39.0906				41.0841				29.4355				31.018								18.5748				15.49
4.505	31.5889				24.536				33.0695				34.4817				41.9637				23.9759				37.6776				40.3677				29.8176				32.851								18.361				14.8048
4.905	32.7508				23.9976				31.1177				34.9522				39.8229				22.9407				38.748				40.4018				29.4288				32.199								18.6822				15.2338
5.305	32.6802				24.7251				33.5631				35.466				41.8295				24.7445				39.7454				41.2015				30.9205				31.8239								19.4374				16.0475
5.705	32.5266				24.2757				31.9846				36.9594				41.5251				25.5114				39.6751				43.3116				29.2183				33.7684								18.8144				15.0483
6.105	33.4907				24.4378				31.4502				35.3067				42.6887				24.4651				38.1343				42.1995				30.2808				33.393								20.0098				15.3151
6.51	32.6371				25.1461				31.6558				34.8486				42.6934				24.217				39.8028				41.318				29.7014				33.2025								18.1824				15.5997
6.91	33.762				24.9999				31.4182				35.3462				43.9549				24.7823				39.2023				40.7661				30.1235				32.9693								19.6535				16.1469
7.31	33.5212				24.3956				32.2055				34.2036				43.6651				25.3507				38.2697				41.6803				29.0671				34.7193								19.3003				16.7957
7.71	34.1515				24.4383				30.6597				32.9461				42.6286				24.3268				38.3251				41.6031				31.0289				32.9903								19.057				16.0942
8.11	33.4307				25.4759				32.9607				33.5628				43.7901				23.9799				40.8299				40.3705				29.4472				33.8896								19.4143				15.474
8.51	34.7675				24.0335				32.2706				32.5608				43.6034				23.6001				39.3788				40.3201				30.5724				34.1063								18.9754				16.9053
8.91	34.4025				23.9304				33.3186				33.6876				43.4891				23.2434				39.2202				40.0315				29.4312				33.1235								19.2447				16.6689
9.31	33.4264				24.233				32.8581				34.6768				43.4191				23.4861				37.9985				40.3894				30.8482				33.9306								19.1686				16.9253
9.71	33.1021				24.6396				32.4816				33.3759				42.932				23.4435				38.4348				39.6049				28.4644				35.0543								19.9311				17.0333
10.11	33.4068				23.7232				32.6475				33.6824				41.9297				23.1124				40.3347				39.9819				29.4888				34.3912								19.8099				17.5688
10.51	34.899				24.202				31.7773				34.0561				41.0748				22.8087				38.7454				41.5817				28.0811				33.7653								19.9886				17.492
10.91	35.0974				23.3294				30.9878				34.507				40.4316				21.9187				39.2306				40.4758				27.9566				34.0728								20.4686				16.7149
11.31	34.3202				24.5301				32.9924				33.6983				41.0799				22.9126				39.4421				40.849				29.4559				33.3319								19.3056				17.3212
11.71	34.7942				24.1051				31.9101				34.4633				41.988				23.8981				36.6126				39.6697				29.7577				33.4654								20.5463				16.514
12.11	34.5826				22.7297				31.2984				33.6699				40.9556				21.96				38.9494				40.2696				29.8226				33.9883								20.9338				17.2656
12.51	34.2125				22.7723				31.5295				33.6214				40.3464				22.3956				38.4481				40.8709				28.6265				33.0227								20.4446				16.8774
12.91	34.0502				23.1935				33.1448				33.9923				40.3664				23.1805				37.9709				39.1655				29.4743				32.2327								17.778				16.9942
13.31	34.1099				23.2193				32.1185				33.7349				40.5877				21.1714				38.6595				39.7403				28.3206				31.3264								20.0902				17.0948
13.71	32.4731				21.1008				31.6369				33.9551				40.165				23.1235				40.7225				39.0948				29.2942				31.5231								18.8057				16.4769
14.11	33.0829				23.5174				31.4524				32.7586				39.8855				21.4824				39.8937				40.8832				28.2404				32.55								19.7618				17.773
14.51	33.1105				22.3787				31.6371				32.3019				40.3447				22.0696				38.6731				39.7542				29.0425				32.5392								19.8237				16.7993
14.91	33.635				21.9936				32.0426				31.9725				40.0411				21.5581				39.052				38.4102				28.5263				31.9305								19.0003				16.9271
15.31	33.9836				21.9896				31.0287				31.8189				39.5536				21.9995				39.2053				39.959				26.554				31.9516								18.6519				17.3431
15.71	34.0626				22.318				33.1969				31.9082				37.9911				22.1164				38.421				38.4438				28.1013				31.3954								18.9607				17.2991
16.11	33.833				23.6547				31.5158				32.5716				37.6974				22.4872				38.9904				39.8468				26.3685				30.9422								19.1789				17.38
16.51	35.2165				23.4551				32.4465				31.5839				37.9423				22.3807				37.4041				37.5962				28.7953				30.6946								18.8384				17.2588
NORMALIZATION
0	1.0173				1.00579				1.02143				1.01431				1.00329				1.02282				1.01817				0.997986				1.02694				1.01921								1.02583				1
0.395	0.982697				0.994207				0.978566				0.985691				0.996715				0.977179				0.981827				1.00201				0.97306				0.980788								0.974169				1
0.645
0.9	0.208305				0.197962				0.263126				0.256072				0.231312				0.24358				0.249941				0.2503				0.238679				0.195138								0.281208				0.255714
1.305	0.306139				0.353866				0.383409				0.377827				0.335247				0.387839				0.358044				0.368408				0.363325				0.294477								0.385707				0.374801
1.705	0.375219				0.397402				0.412666				0.448174				0.406108				0.465702				0.444685				0.420417				0.472583				0.344001								0.444293				0.41781
2.105	0.395546				0.425752				0.484631				0.476706				0.445368				0.49073				0.465668				0.477157				0.478355				0.371599								0.459116				0.487501
2.505	0.431036				0.460755				0.509778				0.50293				0.474202				0.518012				0.47365				0.500833				0.505839				0.415338								0.515803				0.474126
2.905	0.449905				0.493266				0.536564				0.540137				0.480485				0.544787				0.527479				0.520993				0.508325				0.434114								0.535333				0.514867
3.305	0.476724				0.506537				0.567788				0.562544				0.49291				0.53976				0.538967				0.516718				0.567975				0.455442								0.571902				0.539767
3.705	0.493375				0.518395				0.589627				0.556832				0.492508				0.563451				0.555289				0.540821				0.569165				0.471938								0.575659				0.514469
4.105	0.506866				0.526475				0.588682				0.545094				0.49555				0.595802				0.553671				0.564823				0.547249				0.475634								0.614172				0.552432
4.505	0.517853				0.546907				0.630342				0.560558				0.529874				0.576452				0.533658				0.554973				0.554353				0.503743								0.607102				0.527992
4.905	0.536901				0.534906				0.593139				0.568206				0.502842				0.551563				0.548819				0.555442				0.547124				0.493745								0.617724				0.543292
5.305	0.535744				0.551122				0.639752				0.576559				0.528179				0.594932				0.562946				0.566437				0.574859				0.487992								0.642695				0.572311
5.705	0.533226				0.541104				0.609663				0.600837				0.524336				0.613372				0.561951				0.595446				0.543211				0.51781								0.622094				0.536677
6.105	0.54903				0.544717				0.599476				0.573969				0.539028				0.588214				0.540127				0.580157				0.562964				0.512054								0.66162				0.546194
6.51	0.535037				0.560505				0.603396				0.566521				0.539088				0.582249				0.563759				0.568038				0.552193				0.509131								0.6012				0.556344
6.91	0.553478				0.557246				0.598867				0.574611				0.555016				0.59584				0.555253				0.560451				0.560041				0.505557								0.649841				0.575858
7.31	0.549531				0.543777				0.613873				0.556037				0.551358				0.609506				0.542045				0.573018				0.540401				0.532391								0.638161				0.598998
7.71	0.559864				0.54473				0.58441				0.535594				0.538269				0.58489				0.54283				0.571958				0.576874				0.505878								0.630116				0.57398
8.11	0.548046				0.567856				0.628269				0.545619				0.552935				0.576549				0.578307				0.555011				0.547466				0.519668								0.64193				0.551862
8.51	0.569961				0.535706				0.615114				0.529329				0.550579				0.567416				0.557754				0.554319				0.568385				0.522992								0.627419				0.602906
8.91	0.563978				0.533408				0.635091				0.547648				0.549135				0.558842				0.555507				0.550351				0.54717				0.50792								0.636324				0.594475
9.31	0.547977				0.540153				0.626312				0.563729				0.548251				0.564676				0.538203				0.555272				0.573514				0.520298								0.633808				0.60362
9.71	0.54266				0.549217				0.619137				0.542581				0.5421				0.563653				0.544383				0.544486				0.529195				0.537528								0.659019				0.60747
10.11	0.547654				0.52879				0.622298				0.547564				0.529445				0.555691				0.571293				0.54967				0.54824				0.52736								0.655012				0.626568
10.51	0.572117				0.539462				0.605712				0.553639				0.518649				0.54839				0.548782				0.571664				0.522069				0.517763								0.66092				0.62383
10.91	0.57537				0.520011				0.590662				0.560968				0.510528				0.526991				0.555655				0.556459				0.519755				0.522477								0.676792				0.596115
11.31	0.562629				0.546775				0.628872				0.547822				0.518714				0.550888				0.558651				0.56159				0.547628				0.511116								0.638335				0.617739
11.71	0.570398				0.537301				0.608242				0.560258				0.530181				0.574582				0.518574				0.545377				0.553239				0.513163								0.679359				0.58895
12.11	0.56693				0.506645				0.596584				0.54736				0.517144				0.527984				0.551672				0.553624				0.554446				0.521181								0.692172				0.615755
12.51	0.560863				0.507595				0.600987				0.546572				0.509453				0.538457				0.544571				0.561891				0.53221				0.506375								0.675997				0.601911
12.91	0.558202				0.516982				0.631777				0.552601				0.509705				0.557328				0.537812				0.538446				0.54797				0.494261								0.587828				0.606075
13.31	0.559181				0.517557				0.612214				0.548417				0.512499				0.509024				0.547566				0.546348				0.526523				0.480364								0.664278				0.609665
13.71	0.532349				0.470336				0.603036				0.551997				0.507162				0.555957				0.576786				0.537473				0.544623				0.48338								0.621806				0.587626
14.11	0.542344				0.524202				0.599518				0.532546				0.503633				0.516502				0.565047				0.562061				0.525031				0.499126								0.653422				0.633849
14.51	0.542798				0.49882				0.603039				0.525122				0.509431				0.53062				0.547758				0.546539				0.539943				0.498962								0.655468				0.599125
14.91	0.551395				0.490236				0.610769				0.519766				0.505597				0.518322				0.553124				0.528061				0.530347				0.489628								0.628242				0.603684
15.31	0.557111				0.490147				0.591441				0.517269				0.499441				0.528933				0.555296				0.549355				0.493679				0.48995								0.616721				0.61852
15.71	0.558405				0.497468				0.632771				0.518721				0.479711				0.531744				0.544188				0.528523				0.522446				0.481422								0.626933				0.616949
16.11	0.554642				0.527262				0.600727				0.529505				0.476004				0.540661				0.552253				0.547812				0.49023				0.474472								0.634148				0.619836
16.51	0.577322				0.522814				0.618468				0.513449				0.479096				0.538098				0.529784				0.516871				0.535348				0.470676								0.622889				0.615511
MEAN
time(s)	mean	sem	stdev
0	1.01087	0.00326766	0.0146134
0.395	0.98913	0.00326766	0.0146134
0.645
0.9	0.250154	0.00597001	0.0266987
1.305	0.368965	0.00697578	0.0311966
1.705	0.433638	0.00851942	0.0381
2.105	0.475739	0.00980141	0.0438332
2.505	0.504911	0.00980326	0.0438415
2.905	0.526243	0.0107802	0.0482106
3.305	0.540015	0.00995559	0.0445227
3.705	0.558399	0.0102745	0.045949
4.105	0.56986	0.010645	0.047606
4.505	0.576236	0.0102072	0.0456479
4.905	0.571312	0.00878931	0.039307
5.305	0.586036	0.00940729	0.0420707
5.705	0.59156	0.0104548	0.0467552
6.105	0.59097	0.0105076	0.0469914
6.51	0.589665	0.010566	0.0472525
6.91	0.5921	0.00970077	0.0433832
7.31	0.595679	0.0109275	0.0488691
7.71	0.591331	0.0102442	0.0458133
8.11	0.595023	0.0107153	0.0479202
8.51	0.595286	0.00998335	0.0446469
8.91	0.594292	0.0116491	0.0520964
9.31	0.592968	0.00998668	0.0446618
9.71	0.591455	0.010568	0.0472614
10.11	0.596138	0.011093	0.0496094
10.51	0.591333	0.0115266	0.0515486
10.91	0.588209	0.0123538	0.0552478
11.31	0.600023	0.0117859	0.0527083
11.71	0.594819	0.0124652	0.0557462
12.11	0.588649	0.0120354	0.0538238
12.51	0.588101	0.0124665	0.0557518
12.91	0.583956	0.0117558	0.0525734
13.31	0.582942	0.013248	0.0592469
13.71	0.57927	0.0120751	0.0540015
14.11	0.582507	0.0127174	0.0568741
14.51	0.575064	0.0118415	0.0529569
14.91	0.575124	0.0123602	0.0552763
15.31	0.572422	0.0125536	0.0561415
15.71	0.574251	0.0132886	0.0594283
16.11	0.572385	0.0130108	0.0581859
16.51	0.572177	0.012736	0.0569569
min	0.208305				0.197962				0.263126				0.256072				0.231312				0.24358				0.249941				0.2503				0.238679				0.195138								0.281208				0.255714
rec	0.555089				0.527172				0.610383				0.546788				0.52166				0.555549				0.55139				0.553938				0.540541				0.506175								0.642566				0.597503
REC-MIN	0.346784				0.329211				0.347257				0.290716				0.290348				0.311969				0.301449				0.303638				0.301862				0.311037								0.361359				0.341789
MEAN(REC-MIN)	0.336907
IMM	5.55359				10.3397				5.42493				20.8238				20.9239				15.0354				17.9005				17.3044				17.7881				15.2892								1.58421				6.91405
MEAN(IMM)	8.24367	TO CTRL
STDEV(IMM)	8.52472
SEM(IMM)	1.86025
IMM	-2.93176				2.28437				-3.07198				13.7104				13.8195				7.40196				10.5244				9.87479				10.4019				7.67853								-7.25776				-1.44908
MEAN(IMM)	1.26883e-14	TO siUSP7 0J
STDEV(IMM)	9.29061
SEM(IMM)	2.02738
1st exp MEAN intensity																																												2nd exp MEAN intensity
60.2969																																												35.8857
[truncated: 28 more columns]

## Sheet: siUSP7 4J direct
cell1				cell2				cell3				cell4				cell5				cell6				cell7				cell8				cell9				cell10								cell1				cell2
Channel.001				Channel.001				Channel.001				Channel.001				Channel.001				Channel.001				Channel.001				Channel.001				Channel.001				Channel.001								Channel.001				Channel.001
Axis [s]	ROI1 []	ROI2 []		Axis [s]	ROI1 []	ROI2 []		Axis [s]	ROI1 []	ROI2 []		Axis [s]	ROI1 []	ROI2 []		Axis [s]	ROI1 []	ROI2 []		Axis [s]	ROI1 []	ROI2 []		Axis [s]	ROI1 []	ROI2 []		Axis [s]	ROI1 []	ROI2 []		Axis [s]	ROI1 []	ROI2 []		Axis [s]	ROI1 []	ROI2 []						Axis [s]	ROI1 []	ROI2 []		Axis [s]	ROI1 []
0	86.6431	11.8145		0	62.2557	11.391		0	65.4781	11.8113		0	71.2148	11.5865		0	65.9073	11.3635		0	59.4145	12.2162		0	58.355	15.3819		0	70.461	12.0843		0	71.1267	11.5596		0	73.7087	11.096						0	26.0498	10.6278		0	30.819
0.405	86.4941	11.6667		0.395	61.7948	10.8811		0.395	64.5467	11.0732		0.405	69.2583	11.4103		0.395	63.1154	11.4285		0.4	58.4234	12.2309		0.395	57.3447	15.3012		0.395	70.0673	11.6379		0.39	68.7504	11.2984		0.395	73.5072	11.4327						0.405	25.6723	11.0136		0.405	30.6927
0.66				0.655				0.65				0.66				0.645				0.65				0.645				0.645				0.645				0.645								0.66				0.655
0.915	26.9378	11.4388		0.91	20.3162	10.6061		0.905	24.0643	11.2336		0.915	24.8944	11.4256		0.9	22.8293	10.6121		0.905	21.7406	11.468		0.9	21.3894	13.6136		0.9	22.5453	11.5278		0.9	22.8871	12.0062		0.895	26.7159	11.6162						0.92	14.0433	10.7776		0.91	14.5051
1.305	33.2563	11.4583		1.315	24.54	10.9467		1.305	29.073	11.1879		1.305	31.5104	10.9885		1.305	27.5081	10.7862		1.31	26.1756	11.7291		1.295	25.4517	13.3781		1.295	28.0511	11.7299		1.29	26.9831	11.8233		1.295	33.4987	11.5682						1.315	15.1158	10.9491		1.305	16.8608
1.715	37.866	11.2295		1.715	27.343	11.129		1.705	31.6591	11.4408		1.705	33.7205	11.1718		1.705	29.9727	10.4963		1.71	29.0555	11.6434		1.705	27.457	14.0846		1.705	29.2937	11.5437		1.7	29.7532	11.7972		1.705	37.5577	11.1911						1.715	15.872	10.8233		1.705	17.6355
2.115	40.8791	11.3674		2.115	29.6788	10.4897		2.105	32.8349	11.5268		2.115	36.6233	11.1577		2.105	32.4106	10.6203		2.11	30.5282	11.7911		2.105	29.4174	13.7034		2.105	30.8874	11.4132		2.1	32.2445	11.8929		2.095	38.1399	11.8308						2.125	16.7197	10.4231		2.115	18.1862
2.515	43.4511	11.6075		2.515	30.6154	11.0166		2.505	34.4596	11.837		2.515	38.3438	11.4641		2.505	34.5169	11.1402		2.51	31.3668	12.0576		2.505	30.1575	13.688		2.505	31.5409	11.6833		2.5	33.8994	11.4568		2.495	38.9211	10.867						2.525	17.1983	10.5697		2.515	19.0846
2.915	43.9413	11.0169		2.915	31.623	10.5445		2.905	35.0956	11.0762		2.915	38.7654	11.2462		2.905	35.7646	10.7196		2.91	32.3852	11.659		2.905	30.7093	14.0164		2.905	32.5931	12.1478		2.9	34.8879	11.7857		2.895	39.9471	11.1145						2.925	17.5262	10.5116		2.915	19.8658
3.315	45.8095	11.2897		3.315	33.3777	10.8079		3.305	35.271	11.5743		3.315	41.3047	11.9744		3.305	36.1263	10.8594		3.31	32.7922	11.9208		3.305	30.7449	14.0507		3.305	33.5332	11.8676		3.3	35.3766	11.7696		3.295	39.3411	11.3064						3.325	17.8567	10.369		3.315	19.6182
3.715	44.0494	11.5724		3.715	34.6166	11.0382		3.705	35.7282	11.266		3.715	42.0618	11.7647		3.705	36.5	10.6319		3.71	32.9902	11.647		3.705	32.5158	13.8096		3.705	32.772	11.3554		3.7	35.3111	11.5882		3.695	41.3167	11.5429						3.725	17.5488	10.9776		3.715	20.1172
4.115	45.3182	11.3935		4.115	34.3001	10.8241		4.105	35.4687	11.4155		4.115	41.8233	11.6333		4.105	35.3207	10.8503		4.11	32.5967	11.8646		4.105	32.063	13.87		4.105	34.2841	11.3978		4.1	36.2181	11.7932		4.095	41.5271	11.3409						4.125	17.6417	10.5437		4.115	20.3239
4.515	47.0178	10.6868		4.515	34.0293	10.635		4.505	36.2731	11.3857		4.515	41.7354	11.5891		4.505	36.2611	10.5575		4.51	34.3499	12.0799		4.505	32.4823	14.2303		4.505	33.994	11.8963		4.5	37.0361	11.7348		4.495	40.5854	11.3316						4.525	18.2423	10.8229		4.515	20.109
4.915	47.2993	11.3194		4.915	35.2327	10.3831		4.905	37.0128	10.8804		4.915	41.9851	11.2872		4.905	36.9801	10.9065		4.91	34.6271	11.8464		4.905	31.9188	13.7914		4.905	34.6931	11.7145		4.9	36.0397	11.9432		4.895	41.321	11.6793						4.925	18.3194	10.4796		4.915	20.8038
5.315	48.0256	11.1339		5.315	33.5139	10.8638		5.305	35.7949	11.1626		5.315	42.0719	11.7051		5.305	37.322	10.4901		5.31	34.8086	11.9805		5.305	32.3888	13.5091		5.305	35.6742	11.5903		5.3	35.935	11.2401		5.295	42.0269	11.0244						5.325	18.5498	10.5701		5.315	20.9875
5.715	46.1657	10.9676		5.715	35.8077	10.3553		5.695	35.6439	11.5336		5.715	43.9974	11.4596		5.705	36.8449	10.5707		5.71	33.992	11.733		5.705	32.1953	14.7013		5.705	35.9407	12.0149		5.7	36.268	11.4099		5.695	43.1584	11.4057						5.725	18.5617	10.6791		5.715	20.5421
6.115	46.3189	11.1167		6.115	34.7317	11.0868		6.095	35.445	11.5608		6.115	42.9799	11.4558		6.105	38.7098	10.3619		6.11	34.4065	11.5399		6.105	32.3434	14.0374		6.105	36.2456	11.3172		6.1	36.6167	11.6056		6.095	42.2688	11.0412						6.125	18.3254	10.3393		6.115	20.9417
6.515	45.8365	10.876		6.515	34.5555	11.2681		6.495	35.9048	11.4853		6.515	43.3819	11.0679		6.505	38.2896	10.6067		6.51	33.8737	11.7759		6.505	31.6419	13.9696		6.505	35.0874	11.3748		6.5	36.9913	11.8298		6.495	41.7622	11.5665						6.525	18.3395	10.4836		6.515	20.868
6.915	46.6943	11.0536		6.915	34.238	10.7524		6.895	36.1664	11.4808		6.915	43.4015	11.1917		6.905	38.6475	10.672		6.91	34.3683	11.6858		6.905	31.3547	13.9361		6.905	34.5357	11.494		6.89	36.6349	11.4503		6.895	42.6346	11.0581						6.925	18.8248	11.1362		6.915	20.6722
7.315	47.508	11.0334		7.315	33.1277	11.0551		7.295	35.6945	11.1181		7.315	43.938	10.7878		7.305	36.779	10.8189		7.31	34.2544	11.8262		7.305	31.2562	13.6356		7.305	35.6005	11.5129		7.29	37.2051	11.7804		7.295	41.6831	11.0842						7.325	18.3537	10.7684		7.315	21.0244
7.715	47.0238	11.0559		7.715	35.1267	10.9301		7.695	36.3173	11.1702		7.715	43.5647	11.2692		7.705	37.6109	10.3156		7.71	34.1197	11.3711		7.705	31.4096	14.2593		7.705	35.203	11.474		7.69	36.0412	11.7562		7.695	41.4945	10.4882						7.725	18.3727	10.2825		7.715	21.126
8.115	48.2766	10.8413		8.115	36.8398	10.8951		8.095	35.0639	11.2694		8.115	42.3783	11.016		8.105	37.6942	10.304		8.11	34.9603	11.5458		8.105	31.5714	14.4361		8.105	34.9843	11.6344		8.09	37.6308	11.6609		8.095	40.9379	11.3796						8.125	18.5748	10.1438		8.115	20.6209
8.515	47.5809	10.9471		8.515	35.8534	10.7492		8.495	36.1764	11.2623		8.515	42.2899	11.2628		8.505	37.6068	10.6907		8.51	34.2	11.8362		8.505	31.8635	14.7736		8.505	34.8904	11.5764		8.49	36.9836	11.8571		8.495	39.7775	11.266						8.525	17.8579	10.2544		8.515	20.9138
8.915	47.4284	10.8234		8.915	35.4455	10.853		8.895	35.3416	11.4626		8.915	42.676	11.1936		8.905	37.9442	10.416		8.91	33.016	11.365		8.905	30.8656	14.4759		8.905	36.1777	11.7855		8.89	36.9567	11.5196		8.895	41.8226	11.5286						8.925	17.9413	10.6466		8.915	20.6595
9.315	48.8247	11.3922		9.315	35.8726	10.7838		9.295	35.4607	11.4257		9.315	42.5347	11.0583		9.305	37.1485	10.6303		9.31	33.1537	11.4873		9.305	31.9551	14.2254		9.305	35.0832	11.6925		9.29	37	11.763		9.295	41.9104	11.2323						9.325	17.5928	10.2732		9.315	20.8625
9.715	48.8315	11.7103		9.715	35.7024	10.6955		9.695	36.4439	10.8845		9.715	42.1413	11.3096		9.705	36.7013	10.7754		9.71	34.8758	11.6897		9.705	32.3907	13.7959		9.705	34.5843	11.7066		9.69	37.7309	11.0609		9.695	39.9753	11.2121						9.725	17.956	10.5785		9.715	21.0074
10.115	47.7561	10.8621		10.115	34.5019	10.6007		10.095	35.219	10.8219		10.115	41.7333	11.0276		10.105	37.2487	9.97974		10.11	32.8264	11.7418		10.105	32.066	14.3201		10.105	35.5879	11.8438		10.09	37.0525	11.7814		10.095	40.8278	11.4276						10.125	18.1246	10.7576		10.115	21.3758
10.515	49.1596	10.8287		10.515	34.4574	10.7254		10.495	35.5795	11.2479		10.515	42.0078	11.234		10.505	37.5644	10.0091		10.51	33.4526	11.6951		10.505	31.5919	14.6363		10.505	35.6481	11.5766		10.49	38.2104	11.6826		10.495	40.1766	11.3704						10.525	18.1241	10.526		10.515	20.8335
10.91	49.1322	10.8284		10.915	33.6535	11.3841		10.895	34.5265	11.2811		10.915	42.0003	11.3763		10.905	37.1101	10.6332		10.91	33.9303	11.485		10.905	31.3237	14.7089		10.905	35.2165	11.9611		10.89	37.3408	11.7255		10.895	40.1005	11.1641						10.915	17.8054	10.2376		10.915	21.7147
11.31	47.7163	10.7976		11.315	33.9584	11.1557		11.295	35.6582	11.6302		11.315	43.4343	10.8551		11.305	37.6795	10.8304		11.31	34.3654	11.8158		11.305	32.4221	14.2788		11.305	34.5687	11.7624		11.29	38.2445	11.5335		11.295	40.2454	11.4184						11.315	18.0935	10.5917		11.315	21.6597
11.71	45.9712	11.0985		11.715	35.1318	10.9607		11.695	35.455	11.2472		11.715	43.6025	10.7269		11.705	35.8434	10.6299		11.71	35.4935	11.7861		11.705	32.1397	14.3263		11.705	35.8827	11.9469		11.69	38.427	11.5866		11.695	41.0795	11.7904						11.715	17.8595	10.5236		11.715	21.374
12.11	47.8695	10.8115		12.115	33.587	11.0216		12.095	34.9635	11.6589		12.115	43.9638	11.0231		12.105	35.9308	10.4607		12.11	34.7897	12.1382		12.105	31.9427	14.3449		12.105	33.5953	11.537		12.09	38.3804	11.5919		12.095	41.7126	11.2677						12.115	17.5889	10.641		12.115	21.4158
12.51	46.7053	11.1108		12.515	34.6242	10.7474		12.495	35.8016	11.4875		12.515	42.7826	11.5769		12.505	36.4359	10.4586		12.51	33.5926	11.738		12.505	32.8082	13.8246		12.505	34.3404	11.2227		12.49	38.7478	11.204		12.495	41.5741	12.1919						12.515	17.403	10.6506		12.515	20.5497
12.91	46.117	10.8614		12.915	35.2579	10.4613		12.895	33.9237	11.4615		12.915	42.7805	11.2756		12.905	37.2215	10.4533		12.91	33.6383	12.0594		12.905	31.8695	14.471		12.905	34.1742	11.7584		12.89	38.0051	11.4658		12.895	40.1152	11.0497						12.915	17.9526	10.3762		12.915	20.6238
13.31	46.6889	10.6524		13.315	36.0763	11.1229		13.295	34.505	10.6921		13.315	43.3266	11.341		13.305	37.7727	10.7552		13.31	32.6248	11.6481		13.305	32.1284	14.6108		13.305	34.8852	11.1205		13.29	37.3853	11.3289		13.295	41.4211	11.697						13.315	18.3544	10.5028		13.315	21.1583
13.71	46.8631	11.0539		13.715	34.6371	11.0378		13.695	34.3864	11.3381		13.715	43.0146	11.3064		13.705	34.9321	10.1183		13.71	31.8424	11.738		13.705	31.7859	14.0143		13.705	33.5962	11.3294		13.695	36.3367	11.9814		13.695	40.5701	11.6608						13.72	18.3164	10.365		13.715	20.5277
14.11	47.0437	10.9911		14.115	34.7409	11.2512		14.095	34.8509	11.0328		14.115	41.3668	11.2128		14.105	36.9298	10.2432		14.11	32.6511	11.8462		14.105	31.8218	13.8819		14.105	33.6904	11.6553		14.095	37.363	11.7065		14.095	41.8033	11.2921						14.12	17.9233	10.7224		14.115	21.2309
14.51	46.7078	11.1402		14.515	33.8648	10.7741		14.495	34.2642	11.0491		14.515	42.0193	11.5474		14.505	36.2957	10.9595		14.51	32.4056	12.0504		14.505	32.1675	14.1614		14.505	33.7261	11.3728		14.495	36.8738	11.5165		14.495	39.8372	11.1625						14.52	17.9134	10.4127		14.515	21.0464
14.91	46.7974	10.8829		14.915	32.9026	11.1088		14.895	34.3462	11.2619		14.915	42.835	11.2994		14.905	35.4192	10.2242		14.91	33.4599	11.8176		14.905	31.4705	13.8662		14.905	33.911	11.6622		14.895	37.086	11.3661		14.895	40.361	11.3089						14.92	18.0749	10.617		14.915	21.32
15.31	48.7711	10.8654		15.315	35.1025	11.311		15.295	33.6063	11.603		15.315	41.7878	11.0327		15.305	35.5225	10.5571		15.31	32.5727	11.7071		15.305	32.1815	14.608		15.305	33.2286	11.373		15.295	37.5256	11.946		15.295	39.3722	11.4209						15.32	17.5407	10.8442		15.315	21.6749
15.71	48.3047	10.3598		15.715	35.5016	11.1723		15.695	33.2338	11.4117		15.715	42.446	11.2654		15.705	35.847	10.4487		15.71	32.609	11.8135		15.705	31.7488	13.9602		15.705	32.4143	11.5221		15.695	36.8899	11.5466		15.695	39.6965	11.0152						15.72	17.1914	10.5064		15.715	20.7354
16.11	47.9495	11.0688		16.115	34.2317	10.8263		16.095	33.6691	11.1925		16.115	42.3316	11.3878		16.105	35.5278	10.8023		16.11	32.0856	12.0079		16.105	32.7848	13.9294		16.105	31.7077	11.3785		16.095	36.233	11.7165		16.095	40.0896	10.9857						16.12	17.1474	10.2989		16.115	20.7718
16.51	47.887	10.4246		16.515	34.7759	10.9031		16.495	33.1478	11.243		16.515	42.0459	11.4295		16.505	35.1311	10.5215		16.51	32.9214	11.3857		16.505	31.7213	14.0999		16.505	31.897	11.4893		16.495	37.3794	11.8376		16.495	38.8374	11.3274						16.52	17.5647	10.2812		16.515	20.9957
BACKGROUND CORRECTION
0	74.8286				50.8647				53.6667				59.6283				54.5438				47.1983				42.9731				58.3767				59.5671				62.6127								15.422				19.1052
0.395	74.8275				50.9137				53.4735				57.8481				51.687				46.1924				42.0435				58.4294				57.4519				62.0746								14.6587				19.1727
0.645	0				0				0				0				0				0				0				0				0				0								0				0
0.9	15.499				9.71008				12.8307				13.4688				12.2172				10.2726				7.77586				11.0176				10.8809				15.0997								3.26566				3.69816
1.305	21.798				13.5934				17.8851				20.522				16.7219				14.4465				12.0736				16.3212				15.1598				21.9305								4.16665				5.75295
1.705	26.6365				16.214				20.2183				22.5487				19.4764				17.4121				13.3725				17.75				17.956				26.3666								5.04872				6.51327
2.105	29.5117				19.189				21.3081				25.4656				21.7903				18.7371				15.714				19.4742				20.3516				26.3091								6.29661				7.09002
2.505	31.8436				19.5988				22.6226				26.8797				23.3767				19.3091				16.4695				19.8577				22.4426				28.0541								6.62859				7.83869
2.905	32.9245				21.0784				24.0194				27.5192				25.045				20.7262				16.6929				20.4453				23.1022				28.8326								7.01454				8.35127
3.305	34.5198				22.5698				23.6966				29.3304				25.2669				20.8714				16.6942				21.6657				23.607				28.0347								7.48767				8.43621
3.705	32.477				23.5784				24.4621				30.297				25.8681				21.3432				18.7062				21.4166				23.7229				29.7737								6.57122				8.93445
4.105	33.9246				23.476				24.0532				30.1899				24.4704				20.7321				18.193				22.8862				24.425				30.1862								7.09808				9.25307
4.505	36.3309				23.3944				24.8875				30.1463				25.7036				22.27				18.252				22.0976				25.3013				29.2538								7.4194				9.07816
4.905	35.9799				24.8496				26.1324				30.698				26.0735				22.7807				18.1274				22.9786				24.0965				29.6417								7.8398				9.33956
5.305	36.8917				22.6501				24.6322				30.3668				26.8319				22.8281				18.8797				24.0839				24.6949				31.0025								7.97973				10.2231
5.705	35.1981				25.4524				24.1103				32.5378				26.2742				22.259				17.494				23.9258				24.8581				31.7527								7.8826				9.46098
6.105	35.2021				23.6449				23.8843				31.5242				28.348				22.8666				18.3061				24.9284				25.0112				31.2275								7.98604				9.89694
6.51	34.9605				23.2874				24.4195				32.314				27.6829				22.0979				17.6723				23.7126				25.1615				30.1957								7.85595				9.51536
6.91	35.6407				23.4856				24.6857				32.2098				27.9754				22.6826				17.4186				23.0417				25.1846				31.5765								7.68863				9.72175
7.31	36.4746				22.0725				24.5764				33.1501				25.9602				22.4282				17.6207				24.0877				25.4246				30.599								7.58523				9.90039
7.71	35.9679				24.1966				25.1471				32.2954				27.2953				22.7485				17.1504				23.7291				24.285				31.0063								8.09029				10.2468
8.11	37.4353				25.9447				23.7945				31.3622				27.3902				23.4144				17.1353				23.3499				25.97				29.5583								8.43093				9.53612
8.51	36.6338				25.1042				24.9142				31.0271				26.9162				22.3638				17.0899				23.314				25.1265				28.5115								7.60349				10.1076
8.91	36.605				24.5925				23.8789				31.4824				27.5281				21.651				16.3897				24.3923				25.4372				30.2939								7.29469				9.50499
9.31	37.4325				25.0889				24.035				31.4763				26.5182				21.6664				17.7298				23.3908				25.237				30.6781								7.31955				9.78175
9.71	37.1212				25.0069				25.5594				30.8317				25.9258				23.1861				18.5947				22.8777				26.6701				28.7632								7.37747				10.1678
10.11	36.894				23.9012				24.3971				30.7058				27.269				21.0846				17.746				23.7442				25.2711				29.4002								7.36699				10.2874
10.51	38.3309				23.732				24.3316				30.7738				27.5553				21.7575				16.9557				24.0714				26.5278				28.8062								7.59803				9.72271
10.91	38.3039				22.2694				23.2454				30.624				26.4769				22.4453				16.6148				23.2554				25.6153				28.9364								7.56783				10.4332
11.31	36.9187				22.8027				24.028				32.5792				26.8491				22.5496				18.1433				22.8063				26.711				28.8271								7.50175				10.3929
11.71	34.8727				24.1711				24.2078				32.8755				25.2136				23.7074				17.8133				23.9358				26.8404				29.2891								7.33585				10.44
12.11	37.058				22.5654				23.3046				32.9407				25.4701				22.6515				17.5978				22.0584				26.7885				30.445								6.94788				10.6327
12.51	35.5945				23.8768				24.3141				31.2057				25.9772				21.8546				18.9836				23.1177				27.5438				29.3822								6.75233				9.78453
12.91	35.2555				24.7966				22.4622				31.5049				26.7682				21.5788				17.3985				22.4157				26.5393				29.0655								7.57643				9.4601
13.31	36.0365				24.9534				23.8129				31.9856				27.0176				20.9767				17.5177				23.7646				26.0564				29.7241								7.85156				10.9436
13.71	35.8092				23.5993				23.0482				31.7082				24.8138				20.1045				17.7716				22.2668				24.3553				28.9094								7.95138				9.87964
14.11	36.0527				23.4897				23.8181				30.154				26.6866				20.8049				17.9399				22.0351				25.6565				30.5112								7.20094				10.1065
14.51	35.5676				23.0907				23.2152				30.4719				25.3362				20.3552				18.006				22.3533				25.3573				28.6747								7.50074				10.1587
14.91	35.9144				21.7938				23.0843				31.5356				25.195				21.6423				17.6043				22.2488				25.7199				29.0521								7.45795				10.7512
15.31	37.9057				23.7915				22.0032				30.7551				24.9654				20.8656				17.5736				21.8556				25.5796				27.9513								6.6965				10.2642
15.71	37.9449				24.3293				21.8221				31.1807				25.3983				20.7955				17.7886				20.8922				25.3433				28.6813								6.685				9.45836
16.11	36.8807				23.4054				22.4766				30.9438				24.7255				20.0777				18.8554				20.3292				24.5165				29.1039								6.84852				9.79378
16.51	37.4624				23.8728				21.9047				30.6164				24.6096				21.5358				17.6214				20.4076				25.5418				27.51								7.28344				9.86138
NORMALIZATION
0	1.00001				0.999519				1.0018				1.01515				1.02689				1.01077				1.01093				0.999548				1.01808				1.00432								1.02538				0.998236
0.395	0.999992				1.00048				0.998197				0.984846				0.973107				0.98923				0.989066				1.00045				0.981925				0.995684								0.974624				1.00176
0.645
0.9	0.207128				0.190808				0.239513				0.229302				0.230013				0.219991				0.182926				0.188647				0.185968				0.242202								0.217126				0.193227
1.305	0.291308				0.267117				0.333863				0.34938				0.314822				0.309377				0.284029				0.279458				0.2591				0.351768								0.277031				0.300588
1.705	0.355969				0.318614				0.377418				0.383886				0.366682				0.372888				0.314585				0.303923				0.30689				0.422924								0.335678				0.340314
2.105	0.394394				0.377075				0.39776				0.433544				0.410244				0.401263				0.36967				0.333444				0.347835				0.422001								0.418647				0.370449
2.505	0.425558				0.385127				0.422299				0.45762				0.440112				0.413513				0.387443				0.340011				0.383571				0.449991								0.44072				0.409567
2.905	0.440002				0.414203				0.448373				0.468507				0.471522				0.44386				0.392697				0.350073				0.394844				0.462479								0.466381				0.436349
3.305	0.461321				0.443508				0.442348				0.499341				0.475698				0.446969				0.392728				0.370968				0.403473				0.449681								0.497838				0.440787
3.705	0.434022				0.463329				0.456637				0.515798				0.487017				0.457073				0.440061				0.366703				0.405453				0.477574								0.436905				0.46682
4.105	0.453368				0.461316				0.449005				0.513974				0.460703				0.443987				0.427987				0.391867				0.417453				0.48419								0.471935				0.483467
4.505	0.485526				0.459712				0.464578				0.513232				0.483921				0.476921				0.429376				0.378364				0.432431				0.469235								0.493299				0.474329
4.905	0.480834				0.488308				0.487818				0.522624				0.490885				0.487857				0.426444				0.393449				0.411839				0.475457								0.521251				0.487986
5.305	0.493019				0.445086				0.459813				0.516986				0.505162				0.488874				0.444141				0.412374				0.422067				0.497284								0.530554				0.53415
5.705	0.470386				0.500153				0.450069				0.553946				0.494663				0.476686				0.411543				0.409667				0.424856				0.509318								0.524096				0.494331
6.105	0.470441				0.464634				0.445851				0.536689				0.533706				0.489697				0.430647				0.426834				0.427472				0.500894								0.530973				0.517109
6.51	0.467211				0.45761				0.455843				0.550136				0.521185				0.473234				0.415737				0.406017				0.430041				0.484344								0.522324				0.497172
6.91	0.476302				0.461505				0.460811				0.548362				0.526692				0.485756				0.409769				0.394529				0.430436				0.506492								0.5112				0.507956
7.31	0.487446				0.433737				0.45877				0.564371				0.488751				0.480308				0.414523				0.412438				0.434538				0.490811								0.504325				0.51729
7.71	0.480675				0.475477				0.469423				0.54982				0.513887				0.487169				0.40346				0.406298				0.415061				0.497345								0.537905				0.535387
8.11	0.500284				0.509828				0.444174				0.533933				0.515674				0.50143				0.403106				0.399807				0.443859				0.474119								0.560554				0.498257
8.51	0.489573				0.493311				0.465076				0.528227				0.506749				0.478931				0.402037				0.399191				0.429442				0.457329								0.505539				0.528114
8.91	0.489188				0.483256				0.445751				0.535978				0.518271				0.463664				0.385564				0.417654				0.434753				0.485919								0.485007				0.49663
9.31	0.500248				0.49301				0.448664				0.535875				0.499257				0.463995				0.41709				0.400506				0.431331				0.49208								0.48666				0.511091
9.71	0.496087				0.491399				0.477121				0.5249				0.488104				0.49654				0.437438				0.391722				0.455824				0.461365								0.490511				0.531259
10.11	0.493051				0.469671				0.455425				0.522756				0.513392				0.451535				0.417471				0.406557				0.431915				0.471583								0.489814				0.53751
10.51	0.512253				0.466347				0.454201				0.523916				0.518782				0.465946				0.398879				0.412161				0.453394				0.462055								0.505176				0.508006
10.91	0.511892				0.437605				0.433924				0.521364				0.49848				0.480676				0.390859				0.398189				0.437797				0.464143								0.503168				0.54513
11.31	0.493381				0.448086				0.448534				0.554651				0.505487				0.482909				0.426818				0.390498				0.456523				0.46239								0.498774				0.543023
11.71	0.466037				0.474974				0.451891				0.559696				0.474694				0.507704				0.419055				0.409838				0.458735				0.469802								0.487744				0.545485
12.11	0.495243				0.443422				0.43503				0.560805				0.479524				0.485091				0.413985				0.377692				0.457849				0.488341								0.461948				0.555554
12.51	0.475684				0.469193				0.453874				0.531267				0.489071				0.468026				0.446586				0.39583				0.470757				0.471294								0.448947				0.511236
12.91	0.471154				0.487267				0.419305				0.536361				0.503963				0.462119				0.409297				0.383811				0.453589				0.466214								0.50374				0.494285
13.31	0.481591				0.490348				0.444519				0.544546				0.508658				0.449224				0.4121				0.406907				0.445336				0.476779								0.522032				0.571795
13.71	0.478554				0.463739				0.430244				0.539822				0.467168				0.430545				0.418074				0.381261				0.416262				0.46371								0.528669				0.516205
14.11	0.481807				0.461585				0.444615				0.513362				0.502427				0.445545				0.422033				0.377294				0.438501				0.489404								0.478774				0.528059
14.51	0.475324				0.453745				0.433361				0.518774				0.477004				0.435915				0.423589				0.382743				0.433388				0.459946								0.498707				0.530785
14.91	0.47996				0.428259				0.430917				0.536885				0.474346				0.463479				0.414138				0.380953				0.439584				0.465999								0.495862				0.561743
15.31	0.50657				0.467515				0.410737				0.523597				0.470022				0.446845				0.413415				0.37422				0.437188				0.448342								0.445235				0.5363
15.71	0.507094				0.478084				0.407356				0.530841				0.478171				0.445345				0.418475				0.357725				0.433149				0.460052								0.444471				0.494194
16.11	0.492873				0.459929				0.419574				0.526809				0.465505				0.429972				0.44357				0.348085				0.419018				0.46683								0.455343				0.511719
16.51	0.500646				0.469113				0.408899				0.521235				0.463323				0.461197				0.41454				0.349428				0.436542				0.441263								0.484259				0.515251
MEAN
time(s)	mean	sem	stdev
0	1.01471	0.00319244	0.014277
0.395	0.985287	0.00319244	0.014277
0.645
0.9	0.221674	0.00974667	0.0435884
1.305	0.311589	0.00788617	0.035268
1.705	0.351501	0.00782382	0.0349892
2.105	0.391411	0.00762432	0.034097
2.505	0.410494	0.00696627	0.0311541
2.905	0.425712	0.00764841	0.0342047
3.305	0.436555	0.00872145	0.0390035
3.705	0.445265	0.00834473	0.0373188
4.105	0.452373	0.00783479	0.0350382
4.505	0.460916	0.00930502	0.0416133
4.905	0.464285	0.00932671	0.0417103
5.305	0.471563	0.00947365	0.0423674
5.705	0.466529	0.00870254	0.0389189
6.105	0.472055	0.00902292	0.0403517
6.51	0.466616	0.0104452	0.0467123
6.91	0.469454	0.0099082	0.0443108
7.31	0.471946	0.00861596	0.0385318
7.71	0.476301	0.0112283	0.0502146
8.11	0.474431	0.010386	0.0464475
8.51	0.467243	0.0100635	0.0450055
8.91	0.468697	0.00878087	0.0392693
9.31	0.466565	0.010358	0.0463224
9.71	0.470683	0.00877159	0.0392277
10.11	0.473453	0.0093484	0.0418073
10.51	0.465106	0.00933613	0.0417524
10.91	0.466642	0.00986242	0.0441061
11.31	0.468396	0.00986773	0.0441298
11.71	0.465714	0.0103326	0.0462089
12.11	0.467075	0.0109173	0.0488238
12.51	0.463087	0.00948061	0.0423986
12.91	0.463145	0.00916764	0.0409989
13.31	0.474198	0.0101359	0.0453289
13.71	0.455588	0.0100581	0.0449813
14.11	0.461705	0.00975833	0.0436406
14.51	0.459508	0.00872121	0.0390024
14.91	0.457247	0.0108475	0.0485113
15.31	0.456016	0.00982706	0.0439479
15.71	0.450806	0.0108839	0.0486742
16.11	0.447459	0.00914377	0.0408922
16.51	0.452986	0.0107083	0.0478889
min	0.207128				0.190808				0.239513				0.229302				0.230013				0.219991				0.182926				0.188647				0.185968				0.242202								0.217126				0.193227
rec	0.487534				0.469029				0.442998				0.536747				0.49632				0.468196				0.415493				0.39278				0.438469				0.474577								0.496849				0.522888
REC-MIN	0.280406				0.27822				0.203486				0.307445				0.266307				0.248205				0.232567				0.204134				0.252501				0.232375								0.279722				0.329662
MEAN(REC-MIN)	0.243278
IMM	23.6316				24.2269				44.5808				16.2675				27.4715				32.4017				36.6605				44.4044				31.2314				36.7127								23.8178				10.2168
MEAN(IMM)	33.7434	TO CTRL
STDEV(IMM)	13.6759
SEM(IMM)	2.98432
IMM	16.7704				17.4192				39.6018				8.74471				20.9553				26.3284				30.9699				39.4095				25.053				31.0268								16.9734				2.15046
MEAN(IMM)	27.7907	TO siUSP7 0J
STDEV(IMM)	14.9045
SEM(IMM)	3.25244
1st exp MEAN intensity																																												2nd exp MEAN intensity
55.9601																																												23.4858
[truncated: 28 more columns]

## Sheet: siUSP7 4J 5hr
cell1				cell2				cell3				cell4				cell5				cell6				cell7				cell8				cell9				cell10								cell1				cell2
Channel.001				Channel.001				Channel.001				Channel.001				Channel.001				Channel.001				Channel.001				Channel.001				Channel.001				Channel.001								Channel.001				Channel.001
Axis [s]	ROI1 []	ROI2 []		Axis [s]	ROI1 []	ROI2 []		Axis [s]	ROI1 []	ROI2 []		Axis [s]	ROI1 []	ROI2 []		Axis [s]	ROI1 []	ROI2 []		Axis [s]	ROI1 []	ROI2 []		Axis [s]	ROI1 []	ROI2 []		Axis [s]	ROI1 []	ROI2 []		Axis [s]	ROI1 []	ROI2 []		Axis [s]	ROI1 []	ROI2 []						Axis [s]	ROI1 []	ROI2 []		Axis [s]	ROI1 []
0	77.2315	14.1024		0	71.7934	14.8604		0	76.1117	14.8084		0	57.4469	11.1701		0	65.3399	11.6796		0	54.3169	11.5487		0	72.8862	13.6218		0	63.2545	14.2727		0	65.3926	13.4939		0	87.4672	14.0892						0	17.1238	8.1704		0	15.6266
0.4	75.6921	13.4914		0.405	70.7628	14.7733		0.395	75.7859	14.375		0.395	57.2729	11.373		0.405	62.2361	11.4282		0.395	51.4591	11.0663		0.405	70.2908	13.4267		0.395	62.8061	14.4698		0.4	66.4395	12.4732		0.405	84.9483	14.0277						0.395	15.976	8.39087		0.4	15.9057
0.65				0.66				0.65				0.645				0.66				0.645				0.66				0.645				0.65				0.655								0.65				0.65
0.905	25.4698	12.3933		0.91	27.8696	14.5456		0.9	33.1582	13.3131		0.9	20.756	10.7144		0.915	22.8902	10.7823		0.9	21.1502	10.4438		0.91	27.728	13.1167		0.895	24.0828	13.3625		0.905	25.6657	12.7439		0.91	31.2314	12.2838						0.9	9.91282	8.14844		0.905	10.1822
1.305	32.9825	12.2328		1.305	32.7765	14.4167		1.295	38.9461	13.3466		1.295	26.4752	11.0996		1.305	28.796	10.6935		1.295	25.0793	10.5852		1.305	35.0048	13.5502		1.295	30.514	13.6448		1.3	32.513	12.7529		1.305	38.9869	12.6639						1.305	10.8431	8.17874		1.31	10.6731
1.705	37.3815	12.1821		1.705	36.9274	14.683		1.705	41.1803	13.6394		1.705	29.4599	10.8133		1.715	31.6547	10.8468		1.705	27.3263	10.8275		1.705	40.017	13.4039		1.695	34.7057	13.2846		1.71	34.2966	13.2168		1.715	42.4881	12.9224						1.705	11.4382	8.29205		1.71	11.3584
2.115	40.9175	11.5032		2.115	38.8193	14.1378		2.105	42.4169	13.572		2.105	31.0419	11.0496		2.115	34.7465	10.5652		2.105	27.8913	10.7308		2.115	40.3599	12.6499		2.105	35.6362	13.5124		2.11	36.9296	12.9746		2.115	47.0845	12.9518						2.105	11.9157	8.51954		2.11	11.3885
2.515	41.4825	11.9289		2.515	39.9551	14.7441		2.505	42.3611	14.0561		2.505	32.4103	11.2079		2.515	35.1038	10.8043		2.505	30.3015	10.579		2.515	43.138	13.1394		2.505	38.771	13.8437		2.51	38.6704	12.5036		2.515	48.2631	12.7296						2.505	12.2493	8.30654		2.51	11.6292
2.915	43.514	12.0894		2.915	40.7024	14.5011		2.905	43.9621	13.5584		2.905	34.1327	11.0647		2.915	36.8791	11.1686		2.905	31.211	10.5983		2.915	44.718	13.0849		2.905	39.0921	13.6947		2.91	38.9835	12.6646		2.915	47.7131	12.8903						2.905	12.2189	8.22003		2.91	11.6058
3.315	44.2544	12.0108		3.315	42.3145	14.517		3.305	44.1786	14.0148		3.305	34.9566	10.9067		3.315	37.6795	10.7639		3.305	31.6785	11.118		3.315	45.3522	13.3031		3.305	41.6946	13.6941		3.31	41.3516	12.7243		3.315	50.0653	12.7716						3.305	12.7925	8.09442		3.31	11.9272
3.715	45.7506	12.7543		3.715	43.1892	14.3622		3.705	46.0079	13.794		3.705	35.428	11.3232		3.715	39.1394	10.5191		3.705	31.0182	11.1691		3.715	46.1275	13.2304		3.705	41.4136	14.0122		3.71	41.988	12.8707		3.715	50.9977	13.2516						3.705	12.5054	8.20378		3.71	11.6294
4.115	45.9279	12.9526		4.115	45.0519	14.1926		4.105	46.683	13.5713		4.105	35.3392	11.3648		4.115	39.3539	11.1987		4.105	31.9885	10.8916		4.115	48.9259	13.1986		4.105	39.9713	13.8854		4.11	43.3266	13.0846		4.115	51.5186	12.748						4.105	12.7024	8.32587		4.11	11.8729
4.515	47.4131	12.6595		4.515	46.8832	14.2311		4.505	45.4937	13.5977		4.505	36.7496	11.2777		4.515	40.8098	10.6789		4.505	31.8036	10.6832		4.515	47.5636	13.0508		4.505	42.0978	13.9332		4.51	44.1989	13.0136		4.515	53.3525	12.3463						4.505	13.1127	8.4036		4.51	11.705
4.915	46.0704	12.833		4.915	45.0074	14.4407		4.905	45.9785	13.5522		4.905	37.2534	11.1279		4.915	39.1481	10.2918		4.905	32.3229	10.6335		4.915	49.2847	13.0531		4.905	42.671	13.9049		4.91	43.3013	12.7011		4.915	53.1504	12.8985						4.905	13.1315	8.148		4.91	12.1346
5.315	48.3419	13.1088		5.315	45.7395	14.5667		5.305	46.9602	13.3411		5.305	37.3752	11.2646		5.315	40.9291	11.3658		5.305	31.4469	10.8206		5.305	49.8712	13.2914		5.305	41.7935	14.0484		5.31	43.5233	12.8943		5.315	54.306	12.7056						5.305	12.8057	8.13175		5.31	12.0255
5.715	49.2706	12.9095		5.715	45.8948	14.5922		5.705	47.6081	13.9225		5.705	37.3678	11.0805		5.715	39.6836	10.8372		5.705	31.7778	11.1477		5.705	48.8067	13.4191		5.705	43.0384	13.7037		5.71	43.4068	12.5193		5.715	54.6754	12.6232						5.705	12.9277	8.02284		5.71	12.362
6.115	49.4015	13.2392		6.115	46.4021	14.6956		6.105	47.1002	13.4755		6.105	37.8041	10.9893		6.115	40.39	10.684		6.105	31.6352	10.3913		6.105	49.1395	13.2895		6.105	41.3778	13.8171		6.11	45.9403	13.0696		6.115	52.9074	13.0451						6.105	13.4624	8.41941		6.11	12.2812
6.515	49.0642	13.2134		6.515	45.676	14.4578		6.505	48.1337	13.8143		6.505	36.8673	11.0618		6.515	39.4116	11.4208		6.505	32.1653	11.0021		6.505	46.8442	13.5582		6.505	43.2208	13.8676		6.51	43.4596	12.97		6.515	52.7152	12.7703						6.505	13.3667	8.55731		6.51	12.1988
6.915	49.1815	13.319		6.915	46.4493	14.9819		6.905	47.6277	13.2009		6.905	37.19	11.0115		6.915	39.9213	10.6752		6.905	32.166	11.1946		6.905	47.566	13.1057		6.905	43.0717	13.8982		6.91	43.2797	13.1589		6.915	54.8296	12.9901						6.905	13.4072	8.33597		6.91	12.4454
7.315	50.3252	13.2123		7.315	45.6199	14.1967		7.305	47.4937	14.2126		7.305	36.2673	10.9534		7.315	41.3896	11.2214		7.3	32.9434	11.5245		7.305	48.8224	13.1588		7.305	44.853	13.86		7.31	44.5905	12.6771		7.315	52.973	12.9303						7.305	12.8009	8.39087		7.31	12.4992
7.715	49.9435	12.4192		7.715	45.6688	14.4863		7.705	45.4801	13.6044		7.7	36.1389	11.0004		7.715	40.8018	11.4384		7.7	32.2708	10.9972		7.705	49.1279	13.3376		7.705	42.3229	14.1616		7.71	44.5406	12.5775		7.715	53.8255	12.8468						7.705	13.1003	8.40097		7.71	11.6832
8.115	49.6098	12.6897		8.115	44.8237	14.4689		8.105	48.2821	13.1889		8.1	36.4286	11.2081		8.115	41.0437	10.9626		8.1	32.79	11.4072		8.105	48.67	12.8617		8.105	43.9523	14.2117		8.11	44.1341	13.19		8.115	55.115	12.7306						8.105	12.9645	8.1379		8.11	11.8586
8.515	49.3354	13.1681		8.515	44.0332	14.4115		8.505	47.329	13.9914		8.5	36.8324	11.3625		8.515	40.9329	10.9516		8.5	32.4958	10.5031		8.505	49.6234	13.3516		8.505	43.9229	13.7577		8.51	44.627	12.9314		8.515	52.7334	13.0964						8.505	12.6352	8.27492		8.51	11.7152
8.915	47.7419	12.5226		8.915	45.0032	15.237		8.905	48.4041	13.5876		8.9	37.0257	10.9557		8.915	41.2522	10.8878		8.9	32.1579	11.207		8.905	49.9623	13.4604		8.905	44.0344	13.6783		8.91	45.3349	13.2704		8.915	54.583	12.7368						8.895	13.1904	8.12604		8.91	12.2414
9.315	49.7452	12.4752		9.315	46.8013	14.37		9.305	47.2971	13.5946		9.3	36.6463	11.0958		9.32	40.8222	10.7661		9.3	32.1576	10.9255		9.305	49.5514	14.2524		9.305	42.0366	13.6792		9.31	43.7842	12.8343		9.315	54.0607	12.8089						9.295	12.7102	8.03338		9.31	11.9537
9.715	47.5056	12.7522		9.715	44.9109	14.5278		9.705	47.5784	14.171		9.7	36.8265	10.9849		9.72	40.7899	11.1041		9.7	32.8263	10.9579		9.705	49.5663	13.9341		9.705	43.4473	13.9367		9.71	42.9989	12.7036		9.715	53.0589	12.8147						9.695	13.2042	8.02152		9.71	12.2674
10.115	47.0629	13.069		10.115	45.4063	14.4633		10.105	46.2606	13.8045		10.1	36.6864	10.9317		10.12	39.7578	11.1496		10.1	32.6904	11.2712		10.105	49.4194	13.9814		10.105	42.3434	14.0779		10.11	43.3236	13.3179		10.115	53.9286	12.8188						10.095	13.0496	8.03821		10.11	12.5065
10.515	47.5896	12.6778		10.515	45.7511	14.9381		10.505	47.9706	13.9377		10.5	36.3103	10.9968		10.52	40.2517	10.8226		10.5	32.6502	11.354		10.505	49.046	13.9053		10.505	44.1864	13.6267		10.51	42.1711	13.03		10.515	53.7956	13.3183						10.495	12.8262	8.0426		10.51	12.2284
10.915	46.2429	12.9472		10.915	44.7435	14.8067		10.905	46.5765	13.8376		10.9	37.0976	11.2665		10.92	40.1874	11.8959		10.9	32.5678	10.991		10.905	49.333	14.0822		10.905	42.824	13.9463		10.91	41.9343	12.4782		10.915	53.8258	13.1942						10.895	13.1573	8.25253		10.91	12.205
11.315	47.204	12.5172		11.315	45.4902	14.4504		11.305	46.5114	13.2998		11.3	36.5501	11.2896		11.32	39.4321	10.9611		11.3	31.1716	11.8999		11.305	50.2742	12.6381		11.305	44.0455	13.3683		11.31	42.3415	12.9343		11.315	52.3208	12.8287						11.295	13.1056	8.3004		11.31	12.8217
11.715	46.684	13.4698		11.715	43.8099	14.5815		11.705	45.8851	13.6133		11.7	36.0658	11.2016		11.72	40.5489	11.739		11.7	31.7229	11.53		11.705	48.6423	13.4703		11.705	44.2387	13.6865		11.71	42.7064	13.0704		11.715	54.1307	13.1474						11.695	13.0279	8.10057		11.71	12.2947
12.115	47.6677	12.1659		12.115	43.6783	14.1996		12.105	46.3908	13.9513		12.1	36.2847	10.9414		12.12	40.6178	11.4831		12.1	31.8693	11.588		12.105	48.5944	13.1804		12.105	42.2233	14.1925		12.11	42.1841	12.3371		12.115	53.8441	12.9173						12.095	12.826	7.78788		12.11	12.3157
12.515	49.0823	12.444		12.515	42.5213	14.8922		12.505	47.0632	13.7227		12.5	35.4785	11.0725		12.52	40.1522	11.0828		12.5	33.4245	11.6763		12.505	48.604	13.2861		12.505	42.6029	14.0857		12.51	43.5905	12.775		12.515	52.6112	13.0783						12.495	12.8423	8.12253		12.51	12.4984
12.915	51.0658	12.8276		12.915	42.8954	13.8378		12.905	46.8603	13.5086		12.9	36.4737	10.9763		12.92	40.1966	10.6041		12.9	31.615	10.8785		12.905	47.9407	13.5839		12.905	42.7541	13.5914		12.91	43.9335	12.7918		12.915	51.6716	13.0219						12.895	13.1858	8.2007		12.91	12.5733
13.315	49.0613	12.4795		13.315	43.2495	14.6189		13.305	46.1691	13.5366		13.3	35.9702	11.1848		13.32	39.6064	11.1503		13.3	32.0052	11.2215		13.305	48.6942	13.2562		13.305	42.0656	13.8239		13.31	43.3385	13.3225		13.315	52.3316	12.8916						13.295	13.1002	8.12033		13.31	12.1253
13.715	47.5002	11.7468		13.71	44.2163	14.04		13.705	45.7677	13.4276		13.7	35.5463	10.9813		13.72	39.9112	11.1085		13.7	31.8242	11.3071		13.705	49.422	13.6446		13.705	42.0538	14.133		13.71	42.9341	12.6175		13.715	53.124	12.6462						13.695	13.0391	8.37066		13.71	11.8833
14.115	46.0806	12.3039		14.11	43.2459	14.973		14.105	45.9273	13.6125		14.1	34.5206	11.2609		14.12	38.533	11.3644		14.1	30.0737	11.1525		14.105	48.5174	13.6412		14.105	44.0176	14.0895		14.11	42.2462	12.8436		14.115	52.7213	12.9032						14.095	12.8373	8.01537		14.11	12.3345
14.515	46.0556	11.7554		14.51	43.1805	14.5407		14.505	46.3821	13.3166		14.5	34.7516	11.058		14.52	39.5066	11.1386		14.5	30.9235	11.3741		14.505	46.9686	13.3835		14.505	43.529	13.6518		14.51	41.9527	12.7193		14.515	52.7488	13.0444						14.495	12.9	8.1155		14.51	12.2484
14.915	45.8117	13.18		14.91	41.7558	14.5181		14.905	47.2383	13.8762		14.9	35.2622	11.0168		14.92	39.1665	10.6635		14.9	31.4291	11.4555		14.905	47.8485	13.5222		14.905	43.6993	13.676		14.91	41.9989	12.7829		14.915	51.6815	13.0814						14.895	12.8241	8.22354		14.91	11.8737
15.315	45.0463	12.7683		15.31	44.1031	14.8063		15.305	45.6155	13.412		15.3	35.8183	11.0002		15.32	38.3718	10.9831		15.3	31.1317	11.7964		15.305	48.3391	13.4521		15.305	42.729	14.3138		15.31	41.5205	12.6086		15.315	50.5488	12.5908						15.295	13.2214	8.09618		15.31	12.4504
15.715	45.7737	12.8157		15.71	42.0988	14.2467		15.705	44.5531	14.2111		15.7	36.0242	11.197		15.72	37.5943	10.2229		15.7	30.8187	11.3451		15.705	46.84	13.0928		15.705	44.0946	13.7603		15.71	40.9897	13.0068		15.715	51.91	12.8212						15.695	12.9522	8.2758		15.71	12.0159
16.115	45.944	12.3071		16.11	41.6099	14.0296		16.105	44.6697	13.6503		16.1	34.3628	10.9992		16.12	38.9178	10.75		16.1	29.7194	11.4886		16.105	47.8533	13.1891		16.105	42.7577	13.9697		16.11	40.7325	12.8514		16.115	49.9637	12.428						16.095	12.9611	8.02855		16.11	11.9524
16.515	46.3806	13.0453		16.51	42.535	14.843		16.505	43.6634	13.7204		16.5	34.7844	11.2411		16.52	38.8929	10.7478		16.5	31.7697	11.2188		16.505	47.0384	13.4346		16.505	43.0208	13.7416		16.51	40.5749	12.3029		16.515	52.0633	12.7357						16.495	12.3555	8.27229		16.51	12.2864
BACKGROUND CORRECTION
0	63.1291				56.9331				61.3032				46.2768				53.6603				42.7683				59.2644				48.9818				51.8987				73.378								8.95339				7.66536
0.395	62.2007				55.9894				61.4109				45.8999				50.808				40.3929				56.8641				48.3363				53.9663				70.9206								7.58511				7.65875
0.645	0				0				0				0				0				0				0				0				0				0								0				0
0.9	13.0765				13.3241				19.8451				10.0416				12.1079				10.7065				14.6113				10.7203				12.9218				18.9477								1.76438				2.62529
1.305	20.7497				18.3598				25.5995				15.3756				18.1024				14.4941				21.4546				16.8692				19.7602				26.323								2.66434				2.69733
1.705	25.1993				22.2444				27.5409				18.6466				20.8079				16.4989				26.6131				21.4211				21.0798				29.5657								3.14615				3.75916
2.105	29.4143				24.6815				28.8449				19.9923				24.1813				17.1605				27.71				22.1238				23.955				34.1327								3.39619				3.47097
2.505	29.5536				25.2111				28.305				21.2025				24.2995				19.7225				29.9985				24.9273				26.1669				35.5335								3.94278				3.31743
2.905	31.4245				26.2013				30.4037				23.068				25.7105				20.6127				31.6331				25.3975				26.3189				34.8229								3.99888				3.7279
3.305	32.2436				27.7975				30.1639				24.05				26.9156				20.5605				32.0491				28.0005				28.6273				37.2937								4.6981				4.07582
3.705	32.9963				28.827				32.2139				24.1049				28.6203				19.8491				32.8971				27.4014				29.1173				37.7461								4.30165				3.90058
4.105	32.9753				30.8593				33.1117				23.9745				28.1552				21.0968				35.7273				26.0859				30.2419				38.7705								4.37657				4.16172
4.505	34.7536				32.6521				31.896				25.4718				30.1309				21.1204				34.5129				28.1646				31.1853				41.0062								4.70915				3.8188
4.905	33.2374				30.5667				32.4263				26.1255				28.8563				21.6893				36.2316				28.766				30.6003				40.2519								4.98354				4.20913
5.305	35.233				31.1728				33.6191				26.1107				29.5633				20.6263				36.5798				27.7451				30.629				41.6004								4.67394				4.26797
5.705	36.3611				31.3026				33.6856				26.2873				28.8464				20.6301				35.3876				29.3346				30.8875				42.0521								4.9049				4.71077
6.105	36.1622				31.7066				33.6248				26.8148				29.7059				21.2439				35.85				27.5606				32.8707				39.8622								5.04301				4.44653
6.51	35.8508				31.2182				34.3195				25.8054				27.9907				21.1632				33.286				29.3532				30.4896				39.9449								4.80941				4.34475
6.91	35.8625				31.4675				34.4268				26.1785				29.2461				20.9714				34.4603				29.1735				30.1208				41.8395								5.07124				4.69807
7.31	37.1129				31.4232				33.2811				25.3138				30.1682				21.4189				35.6636				30.993				31.9133				40.0427								4.40999				4.72453
7.71	37.5244				31.1825				31.8758				25.1386				29.3634				21.2736				35.7903				28.1614				31.9631				40.9787								4.69938				3.89265
8.11	36.9201				30.3548				35.0933				25.2206				30.0811				21.3828				35.8083				29.7406				30.9441				42.3844								4.82665				4.11789
8.51	36.1673				29.6217				33.3375				25.47				29.9813				21.9927				36.2717				30.1653				31.6956				39.637								4.3603				3.94842
8.91	35.2192				29.7661				34.8165				26.0699				30.3644				20.9509				36.5019				30.3561				32.0645				41.8463								5.06439				4.45174
9.31	37.27				32.4313				33.7025				25.5505				30.0561				21.2321				35.2991				28.3574				30.9499				41.2518								4.67681				4.33866
9.71	34.7535				30.3831				33.4075				25.8416				29.6858				21.8684				35.6322				29.5106				30.2954				40.2442								5.18266				4.61265
10.11	33.994				30.943				32.4561				25.7548				28.6083				21.4192				35.4379				28.2655				30.0057				41.1098								5.01139				4.7027
10.51	34.9118				30.813				34.0329				25.3136				29.4291				21.2962				35.1407				30.5597				29.1411				40.4773								4.78363				4.38055
10.91	33.2957				29.9368				32.7389				25.8312				28.2915				21.5768				35.2508				28.8777				29.4561				40.6316								4.90478				4.18961
11.31	34.6867				31.0398				33.2116				25.2606				28.4709				19.2716				37.6361				30.6772				29.4072				39.4921								4.80518				5.10479
11.71	33.2141				29.2285				32.2718				24.8642				28.8099				20.1929				35.1721				30.5522				29.636				40.9833								4.92733				4.34496
12.11	35.5018				29.4787				32.4395				25.3433				29.1347				20.2813				35.414				28.0308				29.847				40.9268								5.03816				4.52166
12.51	36.6383				27.629				33.3404				24.4059				29.0694				21.7482				35.3179				28.5171				30.8155				39.5329								4.71978				4.45347
12.91	38.2382				29.0577				33.3517				25.4974				29.5925				20.7364				34.3568				29.1627				31.1417				38.6497								4.98508				4.38237
13.31	36.5817				28.6306				32.6325				24.7854				28.4561				20.7837				35.438				28.2417				30.016				39.44								4.97982				4.10101
13.71	35.7534				30.1763				32.3401				24.565				28.8027				20.5171				35.7774				27.9208				30.3166				40.4778								4.66847				3.90272
14.11	33.7767				28.273				32.3147				23.2597				27.1686				18.9212				34.8763				29.928				29.4026				39.818								4.8219				4.58975
14.51	34.3002				28.6398				33.0655				23.6936				28.368				19.5494				33.5851				29.8772				29.2335				39.7044								4.78454				4.64394
14.91	32.6317				27.2376				33.3621				24.2454				28.503				19.9736				34.3264				30.0233				29.2161				38.6001								4.60056				3.61576
15.31	32.2779				29.2968				32.2035				24.8181				27.3887				19.3353				34.8871				28.4152				28.912				37.958								5.12525				4.47241
15.71	32.958				27.8522				30.342				24.8272				27.3714				19.4736				33.7472				30.3343				27.9829				39.0888								4.67635				4.40518
16.11	33.6368				27.5803				31.0194				23.3636				28.1678				18.2308				34.6642				28.788				27.881				37.5357								4.93252				4.08075
16.51	33.3354				27.6921				29.943				23.5433				28.1451				20.551				33.6037				29.2792				28.272				39.3276								4.08319				4.46584
NORMALIZATION
0	1.00741				1.00836				0.999122				1.00409				1.0273				1.02856				1.02067				1.00663				0.98047				1.01703								1.08273				1.00043
0.395	0.992592				0.991643				1.00088				0.995911				0.972697				0.971436				0.979331				0.993367				1.01953				0.98297								0.917267				0.999569
0.645
0.9	0.208673				0.235986				0.323437				0.217877				0.231801				0.257488				0.25164				0.220315				0.244119				0.262617								0.213367				0.342636
1.305	0.331122				0.325176				0.417222				0.333611				0.346563				0.348578				0.369497				0.346681				0.373309				0.364841								0.322198				0.352037
1.705	0.402129				0.393977				0.448862				0.404583				0.398359				0.396793				0.458338				0.440229				0.39824				0.409785								0.380464				0.49062
2.105	0.46939				0.43714				0.470115				0.433781				0.46294				0.412705				0.47723				0.45467				0.452558				0.473084								0.410701				0.453007
2.505	0.471614				0.44652				0.461316				0.460039				0.465204				0.474321				0.516644				0.512285				0.494344				0.4925								0.4768				0.432969
2.905	0.501469				0.464059				0.495521				0.500518				0.492216				0.495729				0.544795				0.521947				0.497216				0.48265								0.483584				0.486541
3.305	0.51454				0.492328				0.491611				0.521823				0.515287				0.494475				0.551959				0.575444				0.540827				0.516896								0.568141				0.531949
3.705	0.526552				0.510562				0.525023				0.523014				0.547923				0.477365				0.566564				0.56313				0.550084				0.523166								0.520198				0.509078
4.105	0.526217				0.546556				0.539656				0.520185				0.539019				0.507372				0.615307				0.536096				0.57133				0.537366								0.529259				0.54316
4.505	0.554595				0.578309				0.519842				0.552674				0.576843				0.507939				0.594391				0.578816				0.589153				0.568352								0.569477				0.498404
4.905	0.5304				0.541374				0.528485				0.566857				0.552442				0.521621				0.623992				0.591176				0.5781				0.557898								0.602659				0.549347
5.305	0.562245				0.55211				0.547926				0.566535				0.565977				0.496057				0.629988				0.570195				0.578643				0.576588								0.56522				0.557027
5.705	0.580247				0.554408				0.549009				0.570367				0.552251				0.496147				0.609456				0.602861				0.583526				0.582849								0.59315				0.614818
6.105	0.577073				0.561563				0.548017				0.581813				0.568707				0.51091				0.617419				0.566403				0.620993				0.552497								0.60985				0.580331
6.51	0.572103				0.552914				0.55934				0.559912				0.535871				0.508969				0.573261				0.603242				0.576009				0.553642								0.581601				0.567047
6.91	0.57229				0.557329				0.561089				0.568007				0.559904				0.504355				0.593486				0.599549				0.569042				0.579901								0.613264				0.613161
7.31	0.592244				0.556545				0.542417				0.549246				0.577558				0.515118				0.614209				0.636943				0.602906				0.554998								0.533299				0.616614
7.71	0.59881				0.552281				0.519512				0.545443				0.56215				0.511622				0.616392				0.578749				0.603847				0.56797								0.568296				0.508042
8.11	0.589168				0.537622				0.571951				0.547222				0.57589				0.514251				0.616702				0.611204				0.584595				0.587454								0.583686				0.537439
8.51	0.577154				0.524639				0.543336				0.552634				0.57398				0.528918				0.624683				0.619932				0.598793				0.549375								0.52729				0.515321
8.91	0.562025				0.527196				0.567441				0.565651				0.581313				0.503863				0.628647				0.623853				0.605763				0.579996								0.612436				0.581011
9.31	0.594751				0.574399				0.549284				0.554381				0.57541				0.510626				0.607931				0.582777				0.584706				0.571756								0.565567				0.566253
9.71	0.554592				0.538123				0.544476				0.560697				0.568322				0.525929				0.613668				0.606477				0.57234				0.557791								0.626739				0.602012
10.11	0.542472				0.54804				0.528971				0.558813				0.547693				0.515125				0.610323				0.580889				0.566868				0.569788								0.606026				0.613765
10.51	0.557119				0.545737				0.554669				0.54924				0.563408				0.512167				0.605204				0.628037				0.550533				0.561021								0.578484				0.57172
10.91	0.53133				0.530219				0.53358				0.560471				0.541628				0.518914				0.6071				0.59347				0.556485				0.56316								0.593134				0.5468
11.31	0.553527				0.549754				0.541284				0.54809				0.545064				0.463477				0.64818				0.630452				0.555561				0.547367								0.581091				0.666243
11.71	0.530028				0.517673				0.525966				0.53949				0.551552				0.485633				0.605744				0.627884				0.559883				0.568035								0.595861				0.567075
12.11	0.566533				0.522105				0.5287				0.549884				0.557771				0.48776				0.609911				0.576066				0.563869				0.567252								0.609264				0.590136
12.51	0.584671				0.489345				0.543384				0.529547				0.556521				0.523038				0.608255				0.58606				0.582165				0.547932								0.570763				0.581237
12.91	0.610202				0.514648				0.543568				0.553229				0.566535				0.498705				0.591703				0.599327				0.588329				0.535691								0.602845				0.571957
13.31	0.583767				0.507085				0.531846				0.537781				0.54478				0.499842				0.610325				0.580401				0.567063				0.546644								0.602209				0.535236
13.71	0.57055				0.53446				0.527081				0.532998				0.551415				0.493431				0.616169				0.573805				0.572741				0.561029								0.564558				0.509356
14.11	0.539006				0.50075				0.526667				0.504677				0.520131				0.455049				0.60065				0.615056				0.555473				0.551884								0.583112				0.599023
14.51	0.54736				0.507247				0.538902				0.514091				0.543094				0.470158				0.578413				0.614012				0.552278				0.550309								0.578594				0.606096
14.91	0.520733				0.482413				0.543737				0.526064				0.545679				0.480359				0.591179				0.617013				0.55195				0.535003								0.556345				0.471905
15.31	0.515088				0.518883				0.524853				0.538489				0.524345				0.465009				0.600836				0.583966				0.546204				0.526104								0.619796				0.583709
15.71	0.525941				0.493297				0.494516				0.538687				0.524014				0.468334				0.581204				0.623406				0.528654				0.541777								0.565511				0.574935
16.11	0.536773				0.488482				0.505554				0.50693				0.539261				0.438446				0.596998				0.591628				0.526728				0.52025								0.596489				0.532592
16.51	0.531962				0.490461				0.488012				0.510829				0.538826				0.494245				0.578734				0.601721				0.534114				0.545086								0.49378				0.582851
MEAN
time(s)	mean	sem	stdev
0	1.01658	0.0058201	0.0260283
0.395	0.983419	0.0058201	0.0260283
0.645
0.9	0.248309	0.00932765	0.0417145
1.305	0.364593	0.00866967	0.038772
1.705	0.413669	0.00939567	0.0420187
2.105	0.46977	0.00940084	0.0420419
2.505	0.490417	0.0100865	0.0451084
2.905	0.507658	0.00863197	0.0386034
3.305	0.537485	0.008296	0.0371008
3.705	0.533905	0.0072363	0.0323617
4.105	0.564329	0.0114456	0.0511864
4.505	0.56227	0.00739347	0.0330646
4.905	0.57363	0.0111999	0.0500877
5.305	0.570054	0.00845602	0.0378165
5.705	0.574852	0.0129741	0.0580219
6.105	0.58452	0.0098171	0.0439034
6.51	0.574468	0.0113956	0.0509629
6.91	0.57941	0.00731127	0.032697
7.31	0.587475	0.0146493	0.0655137
7.71	0.587485	0.013722	0.0613668
8.11	0.578705	0.00848976	0.0379674
8.51	0.577953	0.00891837	0.0398842
8.91	0.586807	0.00801006	0.0358221
9.31	0.583442	0.00959059	0.0428904
9.71	0.587002	0.0101334	0.045318
10.11	0.580287	0.0103238	0.0461692
10.51	0.581818	0.0117026	0.0523356
10.91	0.571841	0.0096923	0.0433453
11.31	0.582144	0.0129337	0.0578415
11.71	0.562869	0.0097276	0.0435032
12.11	0.572831	0.0110846	0.0495716
12.51	0.568394	0.0101716	0.0454889
12.91	0.569316	0.0100197	0.0448096
13.31	0.565299	0.0100441	0.0449184
13.71	0.552221	0.00826902	0.0369802
14.11	0.557432	0.0132399	0.0592106
14.51	0.550531	0.0110267	0.0493129
14.91	0.54486	0.0122695	0.054871
15.31	0.556054	0.0105721	0.0472801
15.71	0.55047	0.0131077	0.0586192
16.11	0.54863	0.0122288	0.0546888
16.51	0.538442	0.00855616	0.0382643
min	0.208673				0.235986				0.323437				0.217877				0.231801				0.257488				0.25164				0.220315				0.244119				0.262617								0.213367				0.342636
rec	0.56134				0.527772				0.537041				0.54481				0.553324				0.496443				0.605599				0.601971				0.570051				0.556306								0.582609				0.571667
REC-MIN	0.352667				0.291786				0.213605				0.326933				0.321523				0.238955				0.35396				0.381656				0.325932				0.293688								0.369242				0.229032
MEAN(REC-MIN)	0.321532
IMM	3.9514				20.5323				41.8249				10.96				12.4335				34.9208				3.59937				-3.94378				11.2327				20.0142								-0.562751				37.6234
MEAN(IMM)	12.431	TO CTRL
STDEV(IMM)	16.8169
SEM(IMM)	3.76036
IMM	-4.6779				13.3927				36.5983				2.9604				4.56627				29.0739				-5.06155				-13.2824				3.25755				12.828								-9.59761				32.0193
MEAN(IMM)	4.56348	TO siUSP7 0J
STDEV(IMM)	18.3277
SEM(IMM)	4.0982
1st exp MEAN intensity																																												2nd exp MEAN intensity
55.2191																																												13.8401
[truncated: 25 more columns]

## Sheet: COMBINE
	siCTRL 0J	siCTRL 4J direct	siCTRL 4J 5hr	siUSP7 0J	siUSP7 4J direct	siUSP7 4J 5hr
0	1.00745	1.01668	1.01731	1.01087	1.01471	1.01658
0.395	0.992555	0.983317	0.982691	0.98913	0.985287	0.983419
0.645
0.9	0.25366	0.222477	0.231956	0.250154	0.221674	0.248309
1.305	0.377236	0.308372	0.354219	0.368965	0.311589	0.364593
1.705	0.441783	0.3546	0.421574	0.433638	0.351501	0.413669
2.105	0.487785	0.386492	0.4802	0.475739	0.391411	0.46977
2.505	0.520304	0.408919	0.505311	0.504911	0.410494	0.490417
2.905	0.537187	0.434917	0.51832	0.526243	0.425712	0.507658
3.305	0.566782	0.442923	0.52709	0.540015	0.436555	0.537485
3.705	0.574354	0.447846	0.545824	0.558399	0.445265	0.533905
4.105	0.585502	0.461603	0.564446	0.56986	0.452373	0.564329
4.505	0.598736	0.464061	0.570981	0.576236	0.460916	0.56227
4.905	0.601069	0.470564	0.578876	0.571312	0.464285	0.57363
5.305	0.600876	0.470809	0.580762	0.586036	0.471563	0.570054
5.705	0.610005	0.474788	0.593951	0.59156	0.466529	0.574852
6.105	0.607708	0.47028	0.592296	0.59097	0.472055	0.58452
6.51	0.615243	0.485593	0.596118	0.589665	0.466616	0.574468
6.91	0.615766	0.484121	0.591487	0.5921	0.469454	0.57941
7.31	0.62289	0.48732	0.589694	0.595679	0.471946	0.587475
7.71	0.626368	0.485309	0.589302	0.591331	0.476301	0.587485
8.11	0.622186	0.485669	0.597433	0.595023	0.474431	0.578705
8.51	0.626544	0.484783	0.604482	0.595286	0.467243	0.577953
8.91	0.626837	0.479812	0.602306	0.594292	0.468697	0.586807
9.31	0.632253	0.48435	0.601054	0.592968	0.466565	0.583442
9.71	0.620229	0.484629	0.590722	0.591455	0.470683	0.587002
10.11	0.629701	0.478802	0.590192	0.596138	0.473453	0.580287
10.51	0.631663	0.475666	0.594433	0.591333	0.465106	0.581818
10.91	0.623963	0.469809	0.593105	0.588209	0.466642	0.571841
11.31	0.62195	0.470513	0.606718	0.600023	0.468396	0.582144
11.71	0.623865	0.475831	0.600495	0.594819	0.465714	0.562869
12.11	0.627096	0.473648	0.588847	0.588649	0.467075	0.572831
12.51	0.627036	0.469895	0.580951	0.588101	0.463087	0.568394
12.91	0.62401	0.470936	0.584672	0.583956	0.463145	0.569316
13.31	0.619132	0.476573	0.592471	0.582942	0.474198	0.565299
13.71	0.618634	0.473763	0.586323	0.57927	0.455588	0.552221
14.11	0.619782	0.469606	0.583442	0.582507	0.461705	0.557432
14.51	0.617548	0.471093	0.574355	0.575064	0.459508	0.550531
14.91	0.615917	0.467579	0.584428	0.575124	0.457247	0.54486
15.31	0.61772	0.465894	0.576491	0.572422	0.456016	0.556054
15.71	0.61415	0.463983	0.57686	0.574251	0.450806	0.55047
16.11	0.615104	0.458539	0.576571	0.572385	0.447459	0.54863
16.51	0.610084	0.459492	0.565849	0.572177	0.452986	0.538442
