# Supplementary material for: Live-cell imaging of endogenous CSB-mScarletI as a sensitive marker for DNA-damage-induced transcription stress
Source: Cell Rep Methods. 2024 Jan 3;4(1):100674. doi: 10.1016/j.crmeth.2023.100674 (PMC10831951; doi:10.1016/j.crmeth.2023.100674)
Supplement: Data S1. Single-cell fluorescence source data of FRAP experiments, related to Figures 2, 4, 6, and 7 [file mmc4.zip › re.Fig.7G HCT CSB spironolactone.xlsx]

## Sheet: 0j
cell1				cell2				cell3				cell4				cell5				cell6				cell7				cell8				cell9				cell10								cell1				cell2
Channel.001				Channel.001				Channel.001				Channel.001				Channel.001				Channel.001				Channel.001				Channel.001				Channel.001				Channel.001								Channel.001				Channel.001
Axis [s]	ROI1 []	ROI2 []		Axis [s]	ROI1 []	ROI2 []		Axis [s]	ROI1 []	ROI2 []		Axis [s]	ROI1 []	ROI2 []		Axis [s]	ROI1 []	ROI2 []		Axis [s]	ROI1 []	ROI2 []		Axis [s]	ROI1 []	ROI2 []		Axis [s]	ROI1 []	ROI2 []		Axis [s]	ROI1 []	ROI2 []		Axis [s]	ROI1 []	ROI2 []						Axis [s]	ROI1 []	ROI2 []		Axis [s]	ROI1 []
0	63.9903	13.3595		0	55.8624	15.8833		0	66.992	19.8427		0	59.6154	14.6117		0	69.9416	13.1808		0	59.7016	15.0296		0	56.5619	14.3551		0	60.1787	14.6832		0	58.9139	14.3021		0	67.7082	13.4169						0	33.8265	10.8537		0	55.1693
0.395	61.1856	13.6958		0.395	54.5509	14.9587		0.395	64.9902	20.4278		0.405	57.7326	14.4433		0.4	68.6522	12.9848		0.405	59.1897	14.8095		0.395	54.5276	14.091		0.405	58.492	15.9757		0.39	58.3527	14.0695		0.395	66.7491	12.9952						0.405	32.1121	10.912		0.395	52.3294
0.65				0.645				0.645				0.665				0.65				0.66				0.645				0.655				0.645				0.65								0.66				0.645
0.905	25.2605	12.5372		0.895	23.8899	14.882		0.9	29.2475	17.1263		0.925	25.0321	13.3123		0.905	30.0569	12.5967		0.915	25.5836	14.449		0.9	25.0524	13.1732		0.905	27.0275	13.2864		0.9	24.9977	13.3489		0.905	27.4143	12.2966						0.915	17.4189	9.41103		0.895	24.5305
1.315	33.1331	13.1498		1.295	29.1706	14.9288		1.295	34.891	17.6452		1.315	31.0933	13.2449		1.31	37.3063	12.7127		1.305	30.5106	14.5029		1.305	30.6934	13.5779		1.305	33.2043	14.1994		1.3	30.611	12.8298		1.315	34.8935	12.6069						1.305	19.067	9.35871		1.295	31.3903
1.715	36.7682	13.0883		1.705	32.0222	15.3026		1.705	39.143	17.4926		1.715	34.4333	14.1368		1.71	42.0937	12.3425		1.705	33.4693	14.342		1.705	33.5397	14.0447		1.705	36.9025	14.1711		1.7	33.9483	13.3864		1.715	37.3667	12.8571						1.705	20.229	9.82237		1.705	33.0661
2.115	36.7247	13.0522		2.105	34.7587	15.158		2.105	41.7897	17.3904		2.125	36.2979	13.8852		2.11	44.279	13.563		2.115	34.8793	14.6428		2.105	35.3434	13.6002		2.115	38.1381	14.0536		2.1	35.3015	13.4383		2.115	39.7654	12.4318						2.115	21.4866	9.74812		2.105	34.2421
2.515	39.3943	13.0713		2.505	35.655	15.3173		2.505	43.1542	17.624		2.525	38.6023	13.8685		2.51	46.4643	12.8486		2.515	37.8008	14.5823		2.505	36.4421	13.6552		2.515	40.4834	13.8998		2.5	38.8283	13.8828		2.515	43.0507	12.5456						2.515	22.7361	9.58835		2.505	34.3817
2.915	41.1632	12.9664		2.905	35.6099	14.5866		2.905	45.2714	17.2683		2.925	39.6936	14.2731		2.91	46.963	13.0549		2.915	37.6107	14.3074		2.905	38.9045	14.4346		2.915	40.893	14.336		2.9	38.963	13.4981		2.915	44.555	13.1394						2.915	22.8221	10.0003		2.905	36.8779
3.315	42.4495	12.5868		3.305	38.0971	15.1766		3.305	44.9593	17.957		3.325	39.9041	13.88		3.31	48.2348	13.043		3.315	38.8583	14.8819		3.305	38.0768	13.4766		3.315	40.8855	14.0435		3.3	39.1876	13.9246		3.315	45.1086	12.5301						3.315	22.3628	10.0542		3.305	37.5568
3.715	42.5732	12.8838		3.705	38.739	15.1812		3.705	47.462	17.7993		3.725	40.3133	13.7183		3.71	49.1642	13.2674		3.715	40.5228	14.4272		3.705	38.6468	13.5098		3.715	42.1799	13.7156		3.7	41.5043	13.5107		3.715	46.5866	13.1739						3.715	23.1798	10.0454		3.705	37.8797
4.115	43.1217	12.6229		4.105	39.5689	15.1589		4.105	46.3456	18.0685		4.125	42.369	13.483		4.11	48.2092	12.878		4.115	41.5175	15.044		4.105	40.5329	13.4837		4.115	42.7123	14.2298		4.1	42.3478	12.9153		4.115	46.2725	13.1715						4.115	23.8141	9.9765		4.105	38.2687
4.515	43.7217	13.0424		4.505	39.0083	14.6616		4.505	47.3153	18.6748		4.525	42.0364	13.8393		4.51	48.5908	13.0304		4.515	40.9808	14.8424		4.505	40.2208	13.4063		4.515	42.7496	13.8391		4.5	41.3392	13.2668		4.515	47.5566	12.8005						4.515	23.039	10.2945		4.505	39.4949
4.915	43.2736	12.8993		4.905	39.9676	15.1858		4.905	46.7065	18.3349		4.925	41.6846	14.2736		4.91	48.7851	13.122		4.915	41.4366	14.856		4.905	40.2984	14.0801		4.915	44.626	14.4494		4.9	40.8458	13.7568		4.915	48.0728	13.3943						4.915	22.2729	9.81986		4.905	39.4662
5.315	44.8441	12.4804		5.305	40.4231	15.3519		5.305	48.453	17.6785		5.325	41.2885	14.2745		5.31	50.5036	13.1299		5.315	42.4423	14.6366		5.305	40.9803	13.8715		5.315	42.9453	15.0587		5.3	41.0753	13.9039		5.315	48.6412	12.5164						5.315	22.3051	10.0185		5.305	38.7432
5.715	45.113	13.1916		5.705	41.2267	15.1989		5.705	50.1404	18.8302		5.725	43.3579	13.8422		5.71	51.4852	12.8099		5.715	42.7493	14.4679		5.7	41.2936	14.2865		5.715	42.7474	14.4119		5.7	42.5436	13.2566		5.715	48.6231	12.9428						5.715	23.6145	9.8916		5.705	39.022
6.115	45.0435	13.0532		6.105	42.0971	15.1854		6.105	47.9418	18.5046		6.125	43.1267	14.0421		6.11	49.7898	12.8813		6.11	42.6057	14.8844		6.1	40.978	14.1678		6.115	44.2225	13.7864		6.1	41.7296	13.1643		6.115	49.0174	13.2728						6.115	23.8519	10.4179		6.105	40.0456
6.515	45.1589	13.0821		6.505	41.6927	14.9848		6.505	50.0351	18.2937		6.52	42.8615	13.5404		6.51	49.5384	13.1088		6.51	42.4255	15.0247		6.5	40.3904	13.335		6.505	43.9885	14.0223		6.5	42.6098	13.2107		6.515	46.3785	12.7957						6.515	22.9866	9.71397		6.505	40.4108
6.915	44.5508	13.0134		6.895	41.672	15.2002		6.905	49.9258	18.3094		6.92	42.8544	13.7097		6.91	51.4422	12.8919		6.91	42.1779	14.6761		6.9	40.3325	13.6748		6.905	44.8941	14.0061		6.9	41.9499	13.7998		6.915	48.9442	13.0328						6.915	23.4656	10.4828		6.905	39.9036
7.315	46.0505	12.8735		7.295	40.3325	15.5756		7.305	50.29	17.7586		7.32	43.8346	14.0234		7.31	50.7791	12.764		7.31	42.746	14.4325		7.3	40.8824	14.2734		7.305	43.178	13.6913		7.3	42.3689	13.6224		7.315	48.2216	12.972						7.315	23.0024	10.131		7.305	39.3061
7.715	44.5421	12.7283		7.695	41.3003	15.5592		7.705	50.3894	18.2303		7.72	43.6318	14.4017		7.71	49.7545	13.1567		7.71	43.0119	14.5029		7.7	41.4053	14.2522		7.705	44.3128	15.2743		7.7	42.1474	13.5019		7.715	47.9793	12.9369						7.715	23.818	10.188		7.705	40.1662
8.115	43.2311	12.5604		8.095	40.3735	15.1268		8.105	48.0354	17.6799		8.12	43.539	13.889		8.11	48.9523	12.4436		8.11	42.3271	14.6556		8.1	41.3199	13.3442		8.105	43.7013	14.419		8.1	42.8	13.4922		8.115	49.1442	13.539						8.115	23.3906	9.54104		8.105	39.2657
8.515	43.2304	12.9514		8.5	40.4675	14.9975		8.505	49.9009	18.2183		8.52	43.0044	14.1884		8.5	50.9501	12.6992		8.51	42.6994	14.5761		8.5	40.5987	14.2996		8.505	42.5446	14.251		8.5	43.0629	13.1559		8.515	48.6066	13.3526						8.515	22.5071	9.57989		8.505	40.375
8.915	45.5261	12.7515		8.9	39.865	15.8142		8.905	50.0789	19.0453		8.92	42.3382	13.9785		8.9	49.2487	12.4681		8.91	42.8714	14.9955		8.9	42.5067	14.043		8.905	42.9171	14.8978		8.9	43.0765	14.0459		8.915	47.1186	12.7326						8.915	23.5149	9.54449		8.905	39.8396
9.315	45.3261	13.1575		9.3	40.6279	15.338		9.305	49.185	18.735		9.32	43.1808	13.7202		9.3	51.1004	12.8003		9.31	42.7871	14.621		9.3	42.162	14.0931		9.305	42.8146	15.3006		9.3	43.0152	13.3257		9.315	47.3508	12.9762						9.315	23.4681	9.7406		9.305	39.3159
9.715	45.3873	13.2583		9.7	40.0028	15.2288		9.705	49.7802	18.2974		9.72	43.7951	13.6246		9.7	50.2619	12.7805		9.71	43.2989	14.6881		9.7	40.6111	14.098		9.705	43.6975	14.7176		9.7	44.3156	13.3456		9.715	48.2034	13.277						9.715	22.9084	9.42638		9.705	41.3055
10.115	45.3181	13.6219		10.1	40.9797	15.1281		10.105	49.7366	18.0689		10.12	42.0372	14.2783		10.1	49.9834	12.7772		10.11	44.0612	14.8004		10.1	41.2274	13.7571		10.105	43.4007	15.4221		10.1	43.9102	13.1134		10.115	48.1748	12.8523						10.115	23.1552	9.44361		10.105	40.3529
10.515	43.6054	12.7247		10.5	42.797	15.1652		10.505	49.1776	18.4352		10.52	42.7428	14.3386		10.5	49.7953	13.1345		10.51	43.4847	15.2173		10.5	40.2016	14.1765		10.505	43.5111	15.2146		10.5	42.2702	13.5386		10.515	47.9112	13.2507						10.515	23.0863	9.73559		10.505	39.6593
10.915	44.1736	12.7164		10.9	40.7096	15.319		10.905	49.4176	18.9773		10.92	43.0449	13.6748		10.9	49.6793	12.5798		10.91	43.6872	14.3802		10.9	40.9803	13.9205		10.905	43.5553	14.8269		10.9	42.294	13.4834		10.915	46.7594	12.9339						10.915	22.4803	9.47713		10.905	40.0909
11.315	44.7977	13.5382		11.3	40.4753	15.1096		11.305	48.7778	18.0019		11.32	42.5751	13.9378		11.3	49.3491	12.7775		11.31	41.8375	14.8675		11.3	40.3381	13.805		11.305	43.9185	14.8087		11.3	42.527	13.724		11.315	46.1741	12.9792						11.315	21.8731	9.65069		11.305	40.0563
11.715	43.808	13.032		11.7	40.0421	15.4716		11.705	48.3589	17.8552		11.72	41.9915	13.8474		11.7	49.6912	13.3517		11.71	41.9929	14.6407		11.7	41.4571	13.8655		11.705	42.9178	14.8381		11.7	42.4262	13.2798		11.715	46.3216	13.9404						11.715	23.3682	9.84618		11.705	39.8298
12.115	43.8622	13.0077		12.1	39.927	15.3586		12.105	49.5122	17.9325		12.12	43.4015	14.7073		12.1	48.9155	13.0737		12.11	42.0758	14.8864		12.1	41.3486	14.4575		12.105	43.4265	15.3957		12.1	41.9687	13.544		12.115	45.3041	13.408						12.115	22.7926	9.55169		12.105	40.7303
12.515	43.9177	13.4153		12.5	40.1647	15.1976		12.505	48.9537	18.3936		12.52	42.091	13.3458		12.5	49.5928	12.8069		12.51	43.1788	14.6514		12.5	40.5713	13.7696		12.505	43.3075	15.4403		12.5	42.226	13.7767		12.515	46.7298	13.1298						12.515	23.2312	9.87406		12.505	38.6783
12.915	43.6365	12.9086		12.9	40.4906	14.4758		12.905	48.7092	17.9579		12.92	43.6703	13.7867		12.9	48.3369	13.2661		12.91	44.8424	14.8103		12.9	40.7687	14.1002		12.905	42.9216	14.331		12.9	42.673	13.5592		12.915	46.5945	13.7832						12.915	23.0802	9.82519		12.905	38.7205
13.315	45.3552	13.8244		13.3	41.7268	15.1125		13.305	49.0364	18.5976		13.32	44.5913	14.176		13.3	50.2355	12.7617		13.31	44.0376	15.0712		13.3	41.6542	13.7533		13.305	43.6631	14.3573		13.3	42.4136	13.0986		13.315	47.2606	13.137						13.315	22.444	9.97744		13.305	39.2008
13.715	45.8528	13.1767		13.7	40.7507	14.9945		13.705	49.7677	18.1346		13.72	44.1574	13.8058		13.7	48.7272	12.7468		13.71	43.4045	14.5461		13.7	40.3196	13.4853		13.705	44.2069	14.2348		13.7	41.851	13.6363		13.715	47.0153	12.9017						13.715	22.6284	9.85902		13.705	37.8567
14.115	43.7829	13.1255		14.1	41.2804	14.7952		14.105	49.0526	18.6082		14.12	43.0633	13.3042		14.1	49.9399	12.876		14.11	43.4209	14.3189		14.1	39.8734	14.4178		14.105	43.3665	14.3036		14.1	43.0915	13.5689		14.115	46.232	13.0095						14.115	23.636	10.0956		14.105	37.858
14.515	46.2308	12.7335		14.5	40.6493	15.4665		14.505	49.1696	18.5486		14.52	44.1605	13.6428		14.5	47.9039	12.9626		14.51	42.9034	14.6588		14.5	40.78	13.9292		14.505	43.8722	15.8198		14.5	41.9064	13.5929		14.515	47.665	12.8088						14.515	22.6591	9.57863		14.505	38.9997
14.915	44.3712	13.0733		14.9	39.7733	15.0577		14.905	49.0181	18.5139		14.92	42.7854	14.3027		14.9	48.4571	12.5964		14.91	43.0212	14.2033		14.9	39.5059	14.9406		14.905	44.6155	14.6589		14.9	41.1675	14.1311		14.915	46.5843	12.891						14.915	22.5923	9.62751		14.905	39.4472
15.315	45.5692	13.0961		15.3	40.6099	14.6039		15.305	48.0287	18.673		15.32	42.0228	13.5586		15.3	46.8328	13.1319		15.31	42.1404	14.9292		15.3	39.4891	14.262		15.305	44.881	14.5709		15.3	41.1478	13.7501		15.315	45.6905	12.5158						15.315	22.4569	9.59712		15.305	40.4983
15.715	44.0164	13.5486		15.7	40.6396	15.0982		15.705	48.0258	19.1327		15.72	41.7544	14.5251		15.7	46.9878	13.0119		15.71	43.1187	15.3041		15.7	40.2279	13.4668		15.705	43.4005	14.1154		15.7	40.4774	13.3279		15.715	47.2641	13.0768						15.715	22.1306	9.95645		15.705	39.1934
16.115	44.1656	13.0232		16.1	39.578	15.319		16.105	49.6204	19.0291		16.12	42.1046	14.2205		16.1	47.115	12.6893		16.11	43.0276	14.7272		16.1	40.9038	13.8922		16.105	43.113	14.3998		16.1	41.8395	13.909		16.115	46.2234	13.5211						16.115	23.0997	10.1742		16.105	40.2626
16.515	42.5488	12.9168		16.5	39.3774	15.2925		16.505	50.0133	18.1707		16.52	41.8574	13.6432		16.5	48.7073	12.6826		16.51	42.4786	15.1136		16.5	40.8593	13.7505		16.505	42.8014	14.5941		16.5	41.9319	13.5567		16.515	44.8628	12.7701						16.515	22.8294	9.98904		16.505	40.0178
BACKGROUND CORRECTION
0	50.6308				39.9792				47.1493				45.0037				56.7608				44.672				42.2067				45.4955				44.6118				54.2913								22.9728				35.8717
0.395	47.4899				39.5922				44.5623				43.2892				55.6674				44.3802				40.4366				42.5163				44.2832				53.7539								21.2001				34.1632
0.645	0				0				0				0				0				0				0				0				0				0								0				0
0.9	12.7233				9.00794				12.1212				11.7198				17.4602				11.1346				11.8792				13.741				11.6487				15.1177								8.00783				9.55626
1.305	19.9833				14.2418				17.2458				17.8485				24.5936				16.0077				17.1155				19.0049				17.7812				22.2866								9.7083				15.3637
1.705	23.6799				16.7197				21.6504				20.2966				29.7512				19.1273				19.4951				22.7315				20.5619				24.5096								10.4067				17.0032
2.105	23.6726				19.6007				24.3994				22.4127				30.716				20.2365				21.7432				24.0845				21.8633				27.3336								11.7385				18.6905
2.505	26.323				20.3377				25.5302				24.7338				33.6158				23.2185				22.7869				26.5836				24.9455				30.5051								13.1478				18.5398
2.905	28.1968				21.0233				28.0031				25.4205				33.9081				23.3033				24.4698				26.5569				25.4649				31.4156								12.8218				19.8875
3.305	29.8627				22.9206				27.0023				26.0241				35.1918				23.9764				24.6002				26.842				25.263				32.5785								12.3086				20.7269
3.705	29.6895				23.5578				29.6627				26.595				35.8968				26.0956				25.137				28.4643				27.9936				33.4127								13.1344				20.8684
4.105	30.4988				24.41				28.2771				28.886				35.3312				26.4734				27.0492				28.4825				29.4325				33.101								13.8376				21.8373
4.505	30.6794				24.3466				28.6404				28.1971				35.5604				26.1384				26.8145				28.9105				28.0724				34.7561								12.7445				22.2498
4.905	30.3743				24.7818				28.3717				27.4111				35.6631				26.5806				26.2183				30.1767				27.089				34.6785								12.453				22.2275
5.305	32.3638				25.0712				30.7744				27.014				37.3737				27.8057				27.1088				27.8866				27.1714				36.1249								12.2866				21.8504
5.705	31.9214				26.0278				31.3101				29.5158				38.6753				28.2814				27.0071				28.3355				29.287				35.6803								13.7229				22.1188
6.105	31.9903				26.9117				29.4372				29.0846				36.9085				27.7213				26.8103				30.436				28.5652				35.7447								13.4339				22.9601
6.51	32.0767				26.7079				31.7414				29.3211				36.4296				27.4008				27.0554				29.9663				29.3991				33.5828								13.2726				23.3664
6.91	31.5374				26.4718				31.6164				29.1447				38.5503				27.5018				26.6577				30.8881				28.1501				35.9114								12.9829				23.2028
7.31	33.1771				24.7568				32.5314				29.8112				38.0152				28.3135				26.609				29.4867				28.7465				35.2496								12.8715				23.3996
7.71	31.8138				25.7411				32.1591				29.2301				36.5978				28.5091				27.1531				29.0385				28.6455				35.0424								13.63				23.8533
8.11	30.6707				25.2467				30.3554				29.6499				36.5087				27.6716				27.9756				29.2823				29.3078				35.6051								13.8496				22.8221
8.51	30.279				25.47				31.6825				28.8159				38.2509				28.1232				26.2992				28.2936				29.907				35.254								12.9272				23.6233
8.91	32.7745				24.0508				31.0336				28.3597				36.7806				27.8759				28.4637				28.0193				29.0306				34.386								13.9704				22.7178
9.31	32.1685				25.29				30.45				29.4605				38.3				28.1661				28.0689				27.514				29.6895				34.3747								13.7275				23.5377
9.71	32.129				24.7739				31.4828				30.1705				37.4814				28.6108				26.513				28.9799				30.97				34.9265								13.482				23.8418
10.11	31.6962				25.8516				31.6677				27.7588				37.2062				29.2608				27.4703				27.9787				30.7968				35.3226								13.7116				23.74
10.51	30.8807				27.6318				30.7423				28.4042				36.6607				28.2675				26.0251				28.2965				28.7316				34.6604								13.3507				23.9295
10.91	31.4572				25.3906				30.4403				29.3701				37.0994				29.307				27.0598				28.7284				28.8107				33.8255								13.0031				22.9232
11.31	31.2594				25.3658				30.7759				28.6373				36.5715				26.97				26.5331				29.1098				28.803				33.195								12.2224				23.6176
11.71	30.776				24.5706				30.5036				28.1441				36.3394				27.3522				27.5916				28.0797				29.1464				32.3811								13.522				22.8742
12.11	30.8545				24.5684				31.5798				28.6942				35.8418				27.1894				26.891				28.0308				28.4246				31.8961								13.2409				24.169
12.51	30.5024				24.967				30.5601				28.7453				36.7859				28.5274				26.8017				27.8672				28.4493				33.6								13.3572				21.8267
12.91	30.7279				26.0148				30.7513				29.8836				35.0708				30.0321				26.6685				28.5907				29.1138				32.8113								13.255				21.4222
13.31	31.5308				26.6143				30.4388				30.4153				37.4739				28.9664				27.9009				29.3058				29.315				34.1237								12.4665				23.5185
13.71	32.6762				25.7562				31.6331				30.3516				35.9804				28.8584				26.8343				29.9721				28.2147				34.1136								12.7694				21.6019
14.11	30.6574				26.4852				30.4444				29.7592				37.0638				29.1019				25.4556				29.0629				29.5226				33.2225								13.5404				20.562
14.51	33.4973				25.1828				30.621				30.5178				34.9412				28.2446				26.8508				28.0523				28.3135				34.8561								13.0805				22.257
14.91	31.2979				24.7156				30.5042				28.4827				35.8608				28.8179				24.5653				29.9566				27.0364				33.6933								12.9648				21.9641
15.31	32.4732				26.0061				29.3557				28.4642				33.7009				27.2111				25.2271				30.3102				27.3977				33.1748								12.8598				24.1386
15.71	30.4678				25.5414				28.893				27.2293				33.9759				27.8146				26.7611				29.2851				27.1496				34.1873								12.1742				22.4886
16.11	31.1423				24.259				30.5913				27.8841				34.4258				28.3005				27.0117				28.7132				27.9306				32.7023								12.9255				23.3586
16.51	29.632				24.0849				31.8426				28.2142				36.0247				27.365				27.1088				28.2073				28.3753				32.0927								12.8404				22.4621
NORMALIZATION
0	1.03201				1.00486				1.02821				1.01942				1.00973				1.00328				1.02142				1.03385				1.0037				1.00497								1.04013				1.02439
0.395	0.967989				0.995137				0.971792				0.980582				0.990275				0.996724				0.978581				0.966149				0.996304				0.995026								0.959869				0.975606
0.645
0.9	0.259341				0.226412				0.264333				0.265474				0.310602				0.250069				0.287481				0.312254				0.262079				0.279841								0.362567				0.2729
1.305	0.407321				0.357963				0.376087				0.404301				0.437499				0.359514				0.414203				0.431872				0.400051				0.412542								0.439559				0.438743
1.705	0.482669				0.420243				0.472141				0.459755				0.529248				0.429575				0.471788				0.516555				0.46261				0.453692								0.471179				0.485564
2.105	0.48252				0.492657				0.532089				0.50769				0.546412				0.454487				0.526194				0.547301				0.49189				0.505966								0.531478				0.533748
2.505	0.536544				0.511182				0.55675				0.560267				0.597995				0.521459				0.551452				0.604091				0.561234				0.564673								0.595286				0.529443
2.905	0.574737				0.528415				0.610678				0.575822				0.603196				0.523364				0.592179				0.603485				0.572922				0.581527								0.580528				0.567932
3.305	0.608694				0.576101				0.588853				0.589495				0.626032				0.53848				0.595334				0.609964				0.568379				0.603053								0.557292				0.591903
3.705	0.605162				0.592119				0.64687				0.602427				0.638573				0.586075				0.608325				0.64683				0.629812				0.618495								0.594681				0.595943
4.105	0.621659				0.613538				0.616653				0.654321				0.628511				0.59456				0.654601				0.647244				0.662187				0.612724								0.626519				0.623612
4.505	0.62534				0.611945				0.624576				0.638717				0.632589				0.587035				0.648921				0.656969				0.631586				0.643363								0.577028				0.635391
4.905	0.619121				0.622882				0.618715				0.620912				0.634416				0.596967				0.634493				0.685741				0.609461				0.641926								0.563831				0.634754
5.305	0.659673				0.630156				0.671113				0.611916				0.664846				0.624481				0.656044				0.633701				0.611315				0.668699								0.556295				0.623987
5.705	0.650656				0.654199				0.682795				0.668587				0.688				0.635166				0.653582				0.643902				0.658912				0.66047								0.621327				0.631651
6.105	0.65206				0.676417				0.641951				0.65882				0.65657				0.622586				0.648819				0.691635				0.642674				0.661661								0.608243				0.655677
6.51	0.653822				0.671294				0.6922				0.664178				0.648052				0.615388				0.654751				0.68096				0.661435				0.621644								0.600939				0.667279
6.91	0.642829				0.66536				0.689474				0.660181				0.685777				0.617656				0.645126				0.701907				0.633334				0.664749								0.58782				0.662606
7.31	0.67625				0.622255				0.709429				0.675279				0.676257				0.635886				0.643947				0.670063				0.646751				0.652497								0.582777				0.668228
7.71	0.648464				0.646994				0.701309				0.662116				0.651044				0.640278				0.657115				0.659877				0.644479				0.648663								0.617121				0.681183
8.11	0.625162				0.634568				0.661976				0.671626				0.649458				0.621469				0.677021				0.665417				0.65938				0.659079								0.627061				0.651736
8.51	0.617179				0.640181				0.690917				0.652735				0.68045				0.631613				0.636449				0.642949				0.672861				0.652579								0.585299				0.674616
8.91	0.668046				0.604509				0.676765				0.642401				0.654295				0.626057				0.688832				0.636717				0.653143				0.636511								0.632531				0.648757
9.31	0.655694				0.635655				0.664039				0.667336				0.681325				0.632576				0.679277				0.625233				0.667967				0.636302								0.621533				0.672169
9.71	0.654888				0.622685				0.68656				0.683419				0.666761				0.642562				0.641625				0.658545				0.696777				0.646516								0.610419				0.680854
10.11	0.646065				0.649771				0.690592				0.62879				0.661866				0.657161				0.664792				0.635793				0.692881				0.653848								0.620815				0.677948
10.51	0.629443				0.694517				0.670413				0.643409				0.652163				0.634852				0.629818				0.643017				0.646417				0.641592								0.604473				0.683359
10.91	0.641193				0.638185				0.663826				0.665287				0.659967				0.658198				0.654858				0.65283				0.648196				0.626136								0.588738				0.654621
11.31	0.637163				0.63756				0.671146				0.648688				0.650576				0.605713				0.642112				0.661498				0.648024				0.614465								0.553387				0.674453
11.71	0.627309				0.617573				0.665208				0.637516				0.646447				0.614296				0.667727				0.63809				0.655749				0.599399								0.61223				0.653222
12.11	0.628909				0.617518				0.688675				0.649978				0.637595				0.61064				0.650773				0.636977				0.63951				0.590422								0.599505				0.6902
12.51	0.621733				0.627538				0.66644				0.651134				0.654389				0.640689				0.648611				0.633261				0.640066				0.621962								0.604768				0.623309
12.91	0.626329				0.653874				0.670608				0.676918				0.623879				0.674484				0.645389				0.6497				0.655015				0.607363								0.60014				0.611756
13.31	0.642695				0.668941				0.663794				0.688963				0.666628				0.650549				0.675212				0.665951				0.659541				0.631655								0.564441				0.671623
13.71	0.666041				0.647373				0.689838				0.68752				0.640061				0.648124				0.649399				0.681093				0.634787				0.631469								0.578154				0.61689
14.11	0.624892				0.665697				0.663916				0.674101				0.659334				0.653593				0.616036				0.660432				0.664212				0.614974								0.613064				0.587193
14.51	0.682778				0.632962				0.667768				0.691284				0.621574				0.634337				0.649799				0.637467				0.63701				0.645214								0.59224				0.635596
14.91	0.637947				0.621218				0.66522				0.645185				0.637932				0.647215				0.594489				0.680741				0.608278				0.623689								0.587004				0.627234
15.31	0.661903				0.653654				0.640175				0.644768				0.59951				0.611128				0.610506				0.688775				0.616407				0.61409								0.582246				0.689332
15.71	0.621028				0.641974				0.630085				0.616793				0.604402				0.624681				0.647629				0.665481				0.610823				0.632833								0.551204				0.642211
16.11	0.634776				0.609742				0.667119				0.631628				0.612405				0.635593				0.653693				0.652486				0.628394				0.605345								0.585221				0.667056
16.51	0.603991				0.605366				0.694408				0.639104				0.640848				0.614583				0.656042				0.640989				0.638399				0.594061								0.58137				0.641455
MEAN
time(s)	mean	sem	stdev
0	1.0157	0.00389175	0.0123068
0.395	0.984297	0.00389175	0.0123068
0.645
0.9	0.294887	0.00838686	0.0265216
1.305	0.415209	0.00871207	0.02755
1.705	0.487051	0.0107399	0.0339625
2.105	0.518591	0.0093916	0.0296988
2.505	0.561968	0.00930684	0.0294308
2.905	0.584799	0.0094469	0.0298737
3.305	0.599205	0.00785968	0.0248545
3.705	0.607437	0.00700383	0.0221481
4.105	0.624858	0.00715059	0.0226122
4.505	0.618347	0.00629999	0.0199223
4.905	0.614209	0.00756994	0.0239383
5.305	0.63278	0.00740894	0.0234291
5.705	0.643719	0.00518052	0.0163822
6.105	0.640861	0.00603783	0.0190933
6.51	0.642295	0.00757299	0.0239479
6.91	0.639997	0.00840422	0.0265765
7.31	0.644833	0.00802398	0.0253741
7.71	0.644763	0.00548004	0.0173294
8.11	0.643792	0.00610594	0.0193087
8.51	0.634569	0.00734176	0.0232167
8.91	0.637554	0.00790281	0.0249909
9.31	0.632124	0.00649401	0.0205359
9.71	0.643152	0.00737591	0.0233247
10.11	0.644892	0.00659483	0.0208547
10.51	0.640078	0.00634006	0.020049
10.91	0.642241	0.00395162	0.0124961
11.31	0.634166	0.00623724	0.0197239
11.71	0.628738	0.00713564	0.0225649
12.11	0.627737	0.00837216	0.0264751
12.51	0.615146	0.00466793	0.0147613
12.91	0.629741	0.00733622	0.0231992
13.31	0.634508	0.00518222	0.0163876
13.71	0.631399	0.00693639	0.0219348
14.11	0.628932	0.0070251	0.0222153
14.51	0.628637	0.00729296	0.0230624
14.91	0.617284	0.00812032	0.0256787
15.31	0.625746	0.0089998	0.0284599
15.71	0.612364	0.00579795	0.0183347
16.11	0.615795	0.00644184	0.0203709
16.51	0.61883	0.00940079	0.0297279
min	0.259341				0.226412				0.264333				0.265474				0.310602				0.250069				0.287481				0.312254				0.262079				0.279841								0.362567				0.2729
rec	0.642116				0.641342				0.673809				0.658134				0.65027				0.633467				0.649408				0.657207				0.648622				0.631757								0.596931				0.655079
REC-MIN	0.382775				0.41493				0.409476				0.392659				0.339668				0.383398				0.361927				0.344952				0.386544				0.351916								0.234364				0.382179
MEAN(REC-MIN)	0.338109
IMM	-13.2106				-22.721				-21.1077				-16.134				-0.461239				-13.3949				-7.04459				-2.02405				-14.3253				-4.08369								30.6839				-13.0344
MEAN(IMM)	0
STDEV(IMM)	17.1125
SEM(IMM)	3.56821
MEAN FLUROSCENT		46.3386
STDEV		5.20892
SEM		1.6472
[truncated: 25 more columns]

## Sheet: 4J direct
cell1				cell2				cell3				cell4				cell5				cell6				cell7				cell8				cell9				cell10								cell1				cell2
Channel.001				Channel.001				Channel.001				Channel.001				Channel.001				Channel.001				Channel.001				Channel.001				Channel.001				Channel.001								Channel.001				Channel.001
Axis [s]	ROI1 []	ROI2 []		Axis [s]	ROI1 []	ROI2 []		Axis [s]	ROI1 []	ROI2 []		Axis [s]	ROI1 []	ROI2 []		Axis [s]	ROI1 []	ROI2 []		Axis [s]	ROI1 []	ROI2 []		Axis [s]	ROI1 []	ROI2 []		Axis [s]	ROI1 []	ROI2 []		Axis [s]	ROI1 []	ROI2 []		Axis [s]	ROI1 []	ROI2 []						Axis [s]	ROI1 []	ROI2 []		Axis [s]	ROI1 []
0	53.1249	12.1388		0	57.0457	12.6581		0	51.2984	12.8527		0	45.5579	13.5247		0	61.4788	12.6518		0	52.8894	13.4545		0	56.9422	12.3417		0	43.8757	12.8274		0	44.0122	12.7811		0	48.9726	12.9282						0	38.8133	15.5957		0	50.6508
0.395	52.8081	12.4413		0.405	56.8846	12.0829		0.39	50.1713	13.3476		0.405	45.748	13.2766		0.395	61.5385	12.9569		0.395	52.7745	13.3205		0.395	54.2683	12.4016		0.39	44.3578	12.3853		0.405	43.5759	12.4762		0.395	47.7511	13.2239						0.395	39.421	15.8369		0.405	49.1904
0.645				0.66				0.645				0.655				0.65				0.645				0.65				0.645				0.66				0.645								0.645				0.66
0.895	21.6293	11.7675		0.91	24.3691	12.3061		0.9	21.0768	12.7497		0.91	20.3525	13.2581		0.905	25.6068	11.3559		0.895	22.6472	12.0939		0.905	20.9117	11.3198		0.9	19.3425	11.6789		0.91	20.7163	11.8215		0.9	19.4612	13.0449						0.895	20.0301	14.3551		0.915	22.1747
1.305	26.2695	11.9019		1.305	28.6044	12.0337		1.3	25.5907	12.6902		1.305	24.3548	13.3915		1.315	30.9579	11.1938		1.295	27.4157	11.8227		1.305	25.0101	11.9075		1.3	21.9608	12.5542		1.305	23.853	12.0139		1.295	23.1722	12.9286						1.295	23.0045	15.4643		1.305	24.3283
1.7	27.6946	12.0675		1.705	30.3269	11.7891		1.7	27.2527	13.1207		1.715	25.2231	12.9352		1.715	33.3176	11.3456		1.705	29.2682	12.3667		1.705	27.4894	11.5008		1.7	23.3096	12.1389		1.705	25.5678	12.3247		1.705	23.7607	13.167						1.705	23.8043	14.5465		1.705	26.7972
2.1	28.1579	11.7257		2.115	32.0887	12.8084		2.1	28.775	12.7065		2.115	27.2193	13.4857		2.115	34.6444	11.2913		2.105	31.9755	13.0621		2.105	29.0029	11.602		2.1	24.5223	12.0937		2.115	26.6935	11.6556		2.105	24.7318	12.8575						2.105	25.8663	14.3046		2.115	27.4645
2.5	31.7039	12.4107		2.515	32.6816	12.3811		2.5	29.4848	13.0816		2.515	27.2927	13.891		2.515	34.7703	11.4385		2.505	32.7457	13.0773		2.505	29.9894	11.3643		2.5	24.1098	12.3047		2.515	28.003	11.9442		2.505	26.2794	13.2205						2.505	25.4749	14.6853		2.51	28.2576
2.9	30.8276	11.8451		2.915	32.9164	12.0766		2.9	30.3651	12.811		2.915	27.3319	13.4827		2.915	35.0331	11.6585		2.905	32.1561	12.3765		2.905	31.3593	11.556		2.9	25.4364	12.1205		2.915	28.7478	11.8408		2.905	26.4427	13.343						2.905	26.4002	15.2648		2.91	29.6462
3.3	31.6517	11.65		3.315	34.2129	12.2017		3.3	31.3731	12.8678		3.315	28.6814	13.2128		3.315	36.8354	11.7672		3.305	32.7495	11.7848		3.305	32.9276	11.5663		3.3	24.6437	12.2216		3.315	29.8841	11.3535		3.305	27.1357	12.9672						3.305	25.9702	14.9016		3.31	28.92
3.7	33.0433	12.1694		3.715	35.5275	12.2893		3.7	31.4594	13.366		3.715	28.2977	13.3898		3.715	37.4428	11.6605		3.705	31.8467	11.6083		3.705	32.9901	11.4988		3.7	25.7049	12.19		3.715	28.7026	11.8615		3.705	27.2371	12.8485						3.705	26.3905	15.3794		3.71	28.7346
4.1	33.6675	12.2714		4.115	35.3544	11.8143		4.1	31.8218	13.3688		4.115	29.1851	13.4475		4.115	38.0829	11.8087		4.105	33.2225	12.3659		4.105	33.2105	11.7127		4.1	26.5039	12.2805		4.115	29.6161	12.1294		4.105	27.6387	13.1166						4.105	26.5733	14.9198		4.11	30.6331
4.5	33.6441	11.8626		4.515	34.8755	12.2573		4.5	31.1696	12.7925		4.515	29.8255	13.3235		4.515	36.5547	11.7538		4.505	33.726	12.372		4.505	33.1942	11.7373		4.5	26.8856	11.8042		4.515	30.7313	12.1429		4.505	27.7995	13.2371						4.505	26.8494	15.2931		4.51	29.6836
4.9	34.5005	12.3087		4.915	37.9621	12.3979		4.9	31.3857	13.5464		4.915	30.2756	13.6563		4.915	38.3498	11.8913		4.905	35.0424	12.3197		4.905	34.0258	11.7683		4.9	26.9748	12.0732		4.915	29.6209	12.3122		4.905	28.0637	12.8861						4.905	25.4929	15.1294		4.91	30.927
5.3	33.5985	12.1951		5.315	35.7815	12.3722		5.3	31.553	12.9536		5.315	30.0427	13.6309		5.315	37.5631	11.4195		5.305	34.8371	12.1992		5.305	33.4924	11.8063		5.3	26.3824	12.1168		5.315	29.85	11.923		5.305	28.2777	12.9382						5.305	24.7359	15.5		5.31	30.0478
5.7	34.0645	12.3223		5.715	37.0497	12.2404		5.7	31.7195	13.6485		5.715	30.9116	13.2594		5.715	38.1432	11.3308		5.705	34.3247	12.5318		5.695	34.1175	12.1512		5.695	26.8938	12.2505		5.715	29.765	11.4007		5.705	28.7566	12.8772						5.705	25.1903	15.1038		5.71	29.9835
6.1	33.5443	12.5417		6.115	37.2495	11.9124		6.1	31.8186	13.11		6.115	31.3808	13.3802		6.115	38.4662	11.7056		6.105	33.8813	12.753		6.095	33.9562	11.9579		6.095	27.7842	12.7268		6.115	29.3226	11.9283		6.105	28.8737	13.2992						6.105	26.3327	15.3679		6.11	30.1104
6.5	32.8569	11.8165		6.515	35.785	12.7326		6.5	32.1669	12.8396		6.515	30.7424	13.4534		6.515	37.2444	11.5544		6.505	34.1773	12.1917		6.495	34.5995	12.0488		6.495	27.4214	12.1489		6.505	29.7007	12.3646		6.505	29.0244	13.0152						6.505	25.0964	15.3585		6.51	30.9293
6.9	33.5337	12.3073		6.915	37.433	12.3554		6.895	32.2778	12.9667		6.915	31.3982	13.3232		6.915	37.1757	11.5846		6.905	34.5573	12.2879		6.895	33.9377	11.7321		6.895	26.4543	12.5805		6.905	30.1846	12.0178		6.905	29.6278	13.1698						6.905	25.2078	15.5074		6.91	30.1573
7.3	33.8611	12.1165		7.315	37.3795	12.4771		7.295	32.1193	13.0443		7.315	31.0363	13.841		7.315	36.7396	11.8159		7.305	34.7106	11.9568		7.295	35.0123	11.6183		7.295	26.5745	12.1663		7.305	29.0711	11.9317		7.305	29.0283	12.8568						7.305	26.4285	14.8935		7.31	30.6442
7.7	34.2291	12.1029		7.715	37.3504	12.2046		7.695	31.3859	13.0399		7.715	31.6861	13.427		7.715	38.0455	11.3554		7.705	34.375	12.4136		7.695	36.0899	11.8659		7.695	27.2567	12.2779		7.705	29.8837	11.8254		7.705	28.0446	13.2402						7.705	25.358	14.7817		7.71	30.3411
8.1	34.0717	12.2544		8.115	36.0716	12.2501		8.095	32.0078	12.8676		8.115	30.883	13.3849		8.115	37.2268	11.9256		8.105	34.2715	12.2424		8.095	34.8957	12.1933		8.095	26.5172	12.0726		8.105	29.4063	12.0202		8.1	29.3707	12.6715						8.105	25.3758	14.591		8.11	31.1747
8.5	34.9736	12.115		8.515	35.1544	12.0434		8.495	31.56	12.5298		8.515	30.1919	13.194		8.515	36.7311	11.7508		8.505	33.8513	12.5424		8.495	34.5254	11.7964		8.495	26.866	11.8742		8.505	28.9598	11.9702		8.5	29.3053	12.9852						8.505	25.7167	15.0236		8.51	30.1258
8.9	33.8953	12.0214		8.915	36.2919	11.8034		8.895	31.3754	13.0911		8.91	29.8986	13.1711		8.915	37.6108	11.1646		8.905	35.0798	11.4818		8.895	34.5939	11.9147		8.895	26.686	12.2437		8.905	29.4215	11.9846		8.9	29.676	13.1936						8.905	25.3782	14.8807		8.91	30.1119
9.3	33.4456	12.0563		9.315	36.6939	12.4446		9.295	31.8251	12.969		9.31	28.7067	13.8235		9.315	37.3563	12.04		9.305	34.6747	12.9636		9.295	34.3798	11.6905		9.295	26.4816	12.2484		9.305	29.6113	11.8437		9.3	28.8218	13.0959						9.305	25.5182	15.3012		9.31	29.7273
9.7	34.0278	12.1442		9.715	36.7286	11.9933		9.695	31.0892	12.8287		9.71	31.0513	13.6706		9.715	36.8811	11.6364		9.705	34.2763	11.7152		9.695	34.565	11.694		9.695	27.806	12.3437		9.705	29.1059	11.5633		9.7	29.3392	13.1063						9.705	26.0708	14.9003		9.71	29.7383
10.1	33.2458	12.3675		10.115	36.9992	12.2661		10.095	31.7643	13.1037		10.11	31.2626	13.7451		10.115	37.9505	11.7785		10.105	33.8707	12.2447		10.095	35.4872	11.6988		10.095	26.5039	12.0137		10.105	28.6743	11.9875		10.1	28.7388	13.3575						10.105	25.6209	15.9434		10.11	29.8951
10.5	33.8983	11.9568		10.515	37.3862	11.8362		10.495	30.6334	12.9552		10.51	30.7745	13.4117		10.515	38.0872	11.1836		10.505	34.2487	12.5515		10.495	35.1126	12.1107		10.495	27.4032	12.2911		10.505	29.1593	11.8918		10.5	28.651	13.0135						10.505	24.6974	14.3295		10.51	28.8421
10.9	34.3007	11.983		10.915	38.2751	12.2509		10.895	31.5667	13.1464		10.91	31.5102	13.5725		10.915	38.4883	11.5287		10.905	34.0674	12.5939		10.895	34.2834	11.721		10.895	26.919	12.3474		10.905	28.8526	12.05		10.9	28.6683	13.5162						10.905	24.178	14.8565		10.91	29.0127
11.3	33.9313	12.1078		11.315	37.8136	12.1743		11.295	31.1519	13.3268		11.31	30.613	13.713		11.315	37.0784	11.9277		11.305	35.3407	13.0621		11.295	35.0265	11.7401		11.295	27.9478	12.0342		11.305	29.1289	12.2333		11.3	28.9734	13.0473						11.305	25.0169	14.3416		11.31	29.6331
11.7	33.6042	12.4383		11.715	37.5131	12.3402		11.695	31.8792	13.2937		11.71	29.4344	13.6285		11.715	37.7545	11.9415		11.705	34.0561	11.9811		11.695	35.2724	12.1401		11.695	26.5839	12.6253		11.705	28.1085	12.1414		11.7	29.0007	13.0214						11.705	25.156	14.5573		11.71	29.2298
12.1	34.152	12.1044		12.115	37.3232	12.0522		12.095	31.4398	12.7816		12.11	30.2756	13.339		12.115	37.4818	11.1123		12.105	34.4699	12.5485		12.095	36.0915	11.9333		12.095	26.9465	12.2916		12.105	29.2665	11.9697		12.1	29.2877	13.1032						12.105	25.9816	15.0802		12.11	28.9328
12.5	35.036	12.3005		12.515	36.2553	12.4413		12.495	32.0707	12.7261		12.51	30.4268	13.5057		12.515	37.1466	12.0846		12.505	34.1379	12.4439		12.495	35.2677	11.3091		12.495	27.8014	12.5995		12.505	29.3193	12.0303		12.5	28.6897	13.56						12.505	24.9076	14.6462		12.51	29.7375
12.9	34.0059	12.5913		12.915	37.61	12.3419		12.895	32.463	13.197		12.91	30.2741	13.2833		12.915	38.9885	11.5241		12.905	34.8922	12.1864		12.895	35.0971	11.5913		12.895	27.7223	12.7058		12.905	28.5237	12.3218		12.9	29.7314	13.2667						12.905	24.9076	15.1119		12.91	30.9197
13.3	33.2645	12.1422		13.315	37.5609	12.1903		13.295	32.8803	13.3499		13.31	31.1712	14.0602		13.315	38.1412	11.2231		13.305	35.1061	12.1667		13.295	34.6645	11.4905		13.295	27.4823	12.5784		13.305	29.65	12.4704		13.3	29.8563	13.236						13.305	24.8127	14.3053		13.31	29.5332
13.7	33.8857	12.1655		13.715	35.4621	12.2		13.695	32.8535	13.376		13.71	29.6967	13.2485		13.715	37.0477	11.7005		13.705	34.2548	12.225		13.695	35.4955	11.5452		13.695	27.0133	12.4279		13.705	29.0565	12.6195		13.7	29.3283	12.755						13.705	25.5778	14.2756		13.71	30.4141
14.1	33.5202	12.3019		14.115	35.0708	12.7381		14.095	32.1955	12.9958		14.11	30.8073	13.1215		14.115	38.2477	11.2323		14.105	33.1245	12.4606		14.095	33.8139	11.7964		14.095	27.8116	12.3605		14.105	29.0037	12.4103		14.1	30.3175	13.1342						14.105	24.4143	15.3929		14.11	30.0365
14.5	33.166	12.45		14.515	36.3881	12.4922		14.495	32.6782	12.9993		14.51	30.0934	13.3627		14.515	37.5937	12.1754		14.505	33.6773	12.2856		14.495	33.9975	11.7302		14.495	27.2951	11.9995		14.505	28.9396	12.2655		14.5	29.8182	12.9272						14.505	24.265	13.4899		14.51	30.326
14.9	33.3542	12.851		14.915	35.1597	12.1461		14.895	32.2919	12.8114		14.91	30.8556	13.6038		14.915	36.8941	11.7815		14.905	34.7205	11.5348		14.895	35.2393	11.7032		14.895	27.327	12.1968		14.905	28.3357	11.9933		14.9	29.0422	13.3078						14.905	24.6098	14.093		14.91	29.9476
15.3	32.9837	12.1714		15.315	34.4378	12.0644		15.295	31.2727	13.1925		15.31	30.4421	13.3738		15.315	37.9338	11.7277		15.305	34.8462	12.7523		15.295	34.8895	11.4115		15.295	27.3507	11.8679		15.305	28.5685	11.9322		15.3	29.0469	13.0304						15.305	24.928	14.6799		15.31	30.3683
15.7	33.5172	12.0184		15.715	35.0932	12.2552		15.695	31.4263	12.9238		15.71	30.702	13.6223		15.715	38.0158	11.7169		15.705	33.3328	12.3152		15.695	34.4074	11.627		15.695	27.2864	12.4595		15.705	29.0109	11.6647		15.7	28.3098	12.9351						15.705	23.8257	14.3228		15.71	29.1901
16.1	32.8017	12.7481		16.115	35.5836	12.4055		16.095	31.5863	13.0431		16.11	31.0041	13.4475		16.115	37.5955	12.1072		16.105	33.0823	12.8606		16.095	34.9314	12.1905		16.095	26.7521	12.5747		16.105	28.9863	11.8995		16.1	28.8154	13.2657						16.105	23.7266	14.7439		16.11	29.8088
16.5	32.7837	12.3097		16.515	35.6197	12.4775		16.495	31.3767	12.9287		16.51	30.5853	13.6733		16.515	36.8302	12.0256		16.505	33.604	12.6811		16.495	34.6832	11.9123		16.495	26.7431	12.1547		16.505	29.2874	12.2035		16.5	29.3075	12.7678						16.505	23.3999	14.8255		16.51	28.7525
BACKGROUND CORRECTION
0	40.986				44.3876				38.4457				32.0333				48.827				39.4348				44.6005				31.0483				31.231				36.0444								23.2176				36.6672
0.395	40.3669				44.8017				36.8237				32.4714				48.5816				39.454				41.8667				31.9725				31.0997				34.5272								23.584				35.4154
0.645	0				0				0				0				0				0				0				0				0				0								0				0
0.9	9.86183				12.063				8.32716				7.09435				14.2509				10.5533				9.59187				7.66358				8.89476				6.41635								5.67499				9.52773
1.305	14.3675				16.5707				12.9005				10.9633				19.764				15.5929				13.1026				9.4066				11.8391				10.2437								7.54023				11.0788
1.705	15.6271				18.5379				14.132				12.2879				21.9719				16.9015				15.9886				11.1707				13.2432				10.5937								9.25778				13.9287
2.105	16.4322				19.2803				16.0685				13.7336				23.3531				18.9134				17.4009				12.4286				15.0379				11.8743								11.5617				15.0253
2.505	19.2933				20.3006				16.4033				13.4016				23.3318				19.6684				18.6251				11.8051				16.0588				13.0589								10.7895				14.1133
2.905	18.9824				20.8398				17.5542				13.8491				23.3746				19.7795				19.8033				13.3159				16.907				13.0997								11.1354				15.9892
3.305	20.0017				22.0112				18.5053				15.4686				25.0682				20.9646				21.3613				12.4221				18.5306				14.1685								11.0686				15.6759
3.705	20.8739				23.2382				18.0934				14.9079				25.7823				20.2384				21.4913				13.5149				16.8411				14.3886								11.0112				15.0513
4.105	21.3961				23.5401				18.453				15.7376				26.2742				20.8566				21.4978				14.2233				17.4867				14.522								11.6535				17.3918
4.505	21.7815				22.6183				18.3771				16.5021				24.8009				21.354				21.4569				15.0814				18.5884				14.5624								11.5563				15.6164
4.905	22.1918				25.5642				17.8393				16.6193				26.4585				22.7227				22.2575				14.9017				17.3087				15.1776								10.3635				17.4996
5.305	21.4034				23.4093				18.5994				16.4118				26.1436				22.6379				21.6861				14.2656				17.927				15.3395								9.23592				16.1376
5.705	21.7422				24.8093				18.071				17.6522				26.8125				21.7929				21.9663				14.6433				18.3643				15.8794								10.0865				16.1196
6.105	21.0026				25.337				18.7086				18.0006				26.7606				21.1283				21.9983				15.0574				17.3943				15.5745								10.9648				17.0433
6.51	21.0404				23.0524				19.3273				17.289				25.69				21.9856				22.5506				15.2724				17.3361				16.0092								9.73787				17.6625
6.91	21.2265				25.0776				19.3111				18.0749				25.5911				22.2694				22.2055				13.8738				18.1668				16.458								9.70036				17.2617
7.31	21.7446				24.9025				19.075				17.1953				24.9237				22.7538				23.394				14.4082				17.1394				16.1715								11.535				16.7603
7.71	22.1262				25.1458				18.3461				18.2591				26.6901				21.9614				24.224				14.9788				18.0583				14.8044								10.5764				16.9445
8.11	21.8173				23.8215				19.1402				17.4981				25.3012				22.029				22.7024				14.4445				17.3861				16.6992								10.7848				17.976
8.51	22.8586				23.111				19.0301				16.9978				24.9803				21.3088				22.729				14.9918				16.9896				16.3201								10.6931				17.0659
8.91	21.874				24.4886				18.2843				16.7275				26.4462				23.598				22.6792				14.4423				17.4369				16.4824								10.4975				16.8287
9.31	21.3893				24.2493				18.8561				14.8833				25.3163				21.7111				22.6893				14.2332				17.7676				15.7258								10.217				15.8317
9.71	21.8837				24.7354				18.2606				17.3807				25.2447				22.5611				22.871				15.4623				17.5426				16.2329								11.1705				16.3481
10.11	20.8783				24.7331				18.6606				17.5175				26.172				21.626				23.7884				14.4902				16.6869				15.3813								9.6775				17.0657
10.51	21.9415				25.55				17.6782				17.3628				26.9036				21.6972				23.0019				15.1122				17.2676				15.6376								10.3679				16.5281
10.91	22.3177				26.0242				18.4203				17.9377				26.9596				21.4735				22.5624				14.5716				16.8026				15.1521								9.32149				15.4293
11.31	21.8235				25.6393				17.8251				16.9				25.1507				22.2785				23.2864				15.9135				16.8956				15.9261								10.6752				16.2203
11.71	21.1658				25.1729				18.5855				15.806				25.813				22.075				23.1324				13.9587				15.9671				15.9794								10.5987				16.5746
12.11	22.0476				25.271				18.6582				16.9366				26.3694				21.9215				24.1582				14.655				17.2968				16.1845								10.9014				15.4137
12.51	22.7355				23.8141				19.3446				16.9211				25.062				21.6939				23.9586				15.2019				17.289				15.1296								10.2613				16.9063
12.91	21.4146				25.2681				19.266				16.9908				27.4644				22.7058				23.5058				15.0165				16.2019				16.4647								9.7957				17.2401
13.31	21.1223				25.3706				19.5304				17.1111				26.9181				22.9394				23.174				14.9039				17.1796				16.6202								10.5075				15.9098
13.71	21.7202				23.2621				19.4775				16.4482				25.3472				22.0298				23.9503				14.5854				16.437				16.5733								11.3022				17.709
14.11	21.2183				22.3327				19.1997				17.6857				27.0154				20.6639				22.0174				15.451				16.5934				17.1832								9.02148				17.5783
14.51	20.716				23.8959				19.6789				16.7308				25.4183				21.3917				22.2673				15.2956				16.6741				16.891								10.7751				17.5882
14.91	20.5032				23.0136				19.4805				17.2518				25.1126				23.1856				23.5361				15.1302				16.3424				15.7344								10.5168				17.0392
15.31	20.8124				22.3733				18.0802				17.0683				26.2061				22.0939				23.478				15.4829				16.6363				16.0165								10.2481				17.2966
15.71	21.4988				22.8381				18.5026				17.0797				26.2988				21.0177				22.7804				14.8269				17.3461				15.3747								9.50288				15.7409
16.11	20.0537				23.1781				18.5432				17.5566				25.4883				20.2217				22.7409				14.1773				17.0868				15.5497								8.98265				16.3441
16.51	20.474				23.1422				18.448				16.912				24.8045				20.923				22.7709				14.5884				17.0839				16.5398								8.57441				15.2208
NORMALIZATION
0	1.00761				0.995357				1.02155				0.993208				1.00252				0.999757				1.03162				0.985335				1.00211				1.0215								0.992171				1.01737
0.395	0.992389				1.00464				0.978451				1.00679				0.99748				1.00024				0.968383				1.01467				0.997893				0.978501								1.00783				0.982635
0.645
0.9	0.242446				0.270504				0.221263				0.219964				0.2926				0.267548				0.221861				0.243208				0.285405				0.181839								0.242512				0.264356
1.305	0.353215				0.371586				0.342781				0.339924				0.405796				0.395314				0.303064				0.298524				0.37988				0.290305								0.322221				0.307391
1.705	0.384181				0.415697				0.375504				0.380994				0.451129				0.428489				0.369818				0.354508				0.424932				0.300225								0.395618				0.386466
2.105	0.403972				0.432345				0.42696				0.425817				0.479487				0.479494				0.402486				0.394428				0.482519				0.336519								0.494073				0.416891
2.505	0.47431				0.455225				0.435854				0.415525				0.47905				0.498636				0.430801				0.374641				0.515279				0.37009								0.461075				0.391588
2.905	0.466669				0.467316				0.466435				0.429399				0.47993				0.501453				0.458054				0.422586				0.542495				0.371245								0.475853				0.443636
3.305	0.491727				0.493584				0.491707				0.479613				0.514701				0.531498				0.49409				0.394222				0.59459				0.401534								0.472999				0.434943
3.705	0.51317				0.5211				0.480764				0.462227				0.529363				0.513086				0.497097				0.428902				0.54038				0.407772								0.470546				0.417612
4.105	0.526008				0.527869				0.490318				0.487953				0.539463				0.528758				0.497246				0.451386				0.561094				0.411555								0.497996				0.482551
4.505	0.535481				0.507197				0.488301				0.511655				0.509213				0.54137				0.496302				0.478616				0.596446				0.412699								0.493842				0.433292
4.905	0.545568				0.573257				0.474013				0.515289				0.543247				0.576069				0.51482				0.472913				0.555383				0.430133								0.442871				0.485542
5.305	0.526186				0.524936				0.494209				0.508857				0.536782				0.573918				0.501603				0.452727				0.575221				0.434722								0.394684				0.447754
5.705	0.534516				0.556329				0.480168				0.547316				0.550515				0.552497				0.508084				0.464713				0.589255				0.450023								0.431033				0.447254
6.105	0.516333				0.568164				0.497109				0.558118				0.54945				0.535647				0.508824				0.477855				0.558129				0.441382								0.468565				0.472881
6.51	0.517262				0.516931				0.513548				0.536055				0.527469				0.557382				0.5216				0.484679				0.55626				0.4537								0.416133				0.490063
6.91	0.521837				0.562346				0.513119				0.560423				0.525437				0.564577				0.513617				0.440291				0.582916				0.466421								0.414531				0.478942
7.31	0.534574				0.558419				0.506846				0.533148				0.511736				0.576857				0.541107				0.457252				0.54995				0.458301								0.492929				0.465031
7.71	0.543955				0.563875				0.487477				0.566133				0.548003				0.556767				0.560306				0.475359				0.579435				0.419558								0.451965				0.470142
8.11	0.536362				0.534178				0.508578				0.542539				0.519485				0.558483				0.525111				0.458406				0.557866				0.473255								0.460873				0.498761
8.51	0.561961				0.518247				0.505654				0.527027				0.512897				0.540224				0.525725				0.475772				0.545144				0.462513								0.456953				0.473509
8.91	0.537755				0.549137				0.485835				0.518645				0.542995				0.598259				0.524573				0.458335				0.559497				0.467111								0.448594				0.466929
9.31	0.525839				0.543771				0.50103				0.461464				0.519796				0.550423				0.524808				0.451698				0.570108				0.445671								0.436609				0.439265
9.71	0.537993				0.554672				0.485205				0.538897				0.518325				0.571972				0.52901				0.490705				0.562888				0.460041								0.477355				0.453595
10.11	0.513278				0.554621				0.495834				0.54314				0.537365				0.548265				0.550229				0.459854				0.53543				0.435905								0.413554				0.473504
10.51	0.539415				0.572939				0.46973				0.538343				0.552386				0.55007				0.532038				0.479594				0.554063				0.44317								0.443056				0.458588
10.91	0.548665				0.583572				0.48945				0.556167				0.553536				0.544398				0.521872				0.462438				0.539143				0.42941								0.39834				0.4281
11.31	0.536515				0.574941				0.473635				0.523994				0.516395				0.564808				0.538618				0.505025				0.542129				0.451346								0.45619				0.450047
11.71	0.520346				0.564482				0.493839				0.490072				0.529993				0.559648				0.535055				0.442986				0.512334				0.452855								0.45292				0.459879
12.11	0.542024				0.566682				0.495772				0.525127				0.541419				0.555755				0.558783				0.465083				0.555002				0.458669								0.465857				0.427668
12.51	0.558935				0.534012				0.514009				0.524647				0.514575				0.549987				0.554167				0.482442				0.554752				0.428774								0.438503				0.46908
12.91	0.526463				0.566619				0.511921				0.526809				0.563901				0.57564				0.543694				0.476557				0.519869				0.46661								0.418605				0.478342
13.31	0.519276				0.568916				0.518946				0.530538				0.552685				0.581562				0.536019				0.472984				0.55124				0.471018								0.449021				0.441432
13.71	0.533974				0.521634				0.517542				0.509985				0.520431				0.558502				0.553973				0.462876				0.527412				0.469689								0.482984				0.491353
14.11	0.521635				0.500793				0.510159				0.548354				0.554683				0.523873				0.509267				0.490347				0.532431				0.486973								0.38552				0.487725
14.51	0.509288				0.535847				0.522893				0.518746				0.52189				0.542324				0.515047				0.485416				0.535019				0.478692								0.460458				0.488003
14.91	0.504056				0.516063				0.517619				0.534901				0.515614				0.587804				0.544394				0.480165				0.524377				0.445912								0.449419				0.472769
15.31	0.511657				0.501705				0.480412				0.529212				0.538065				0.560128				0.543051				0.491357				0.533807				0.453907								0.437938				0.479911
15.71	0.528532				0.512126				0.491636				0.529566				0.539969				0.532843				0.526914				0.470541				0.556584				0.435718								0.406092				0.436746
16.11	0.493004				0.519752				0.492714				0.544353				0.523328				0.512663				0.526				0.449925				0.548264				0.440679								0.383861				0.453484
16.51	0.503339				0.518946				0.490186				0.524365				0.509288				0.530442				0.526696				0.46297				0.548171				0.468737								0.366415				0.422315
MEAN
time(s)	mean	sem	stdev
0	1.00694	0.00375465	0.0167913
0.395	0.993065	0.00375465	0.0167913
0.645
0.9	0.242558	0.00748314	0.0334656
1.305	0.336867	0.00899936	0.0402463
1.705	0.383478	0.00887096	0.0396721
2.105	0.417752	0.0106329	0.0475518
2.505	0.433326	0.0101271	0.0452898
2.905	0.451852	0.00913724	0.040863
3.305	0.466323	0.0112339	0.0502396
3.705	0.466004	0.0103537	0.046303
4.105	0.478737	0.00985469	0.0440715
4.505	0.479057	0.0109294	0.0488775
4.905	0.487581	0.0110778	0.0495413
5.305	0.480935	0.011718	0.0524045
5.705	0.491444	0.0120636	0.0539502
6.105	0.49567	0.0107162	0.0479244
6.51	0.49608	0.0103844	0.0464405
6.91	0.493772	0.0122303	0.0546954
7.31	0.50084	0.00900818	0.0402858
7.71	0.492164	0.0130182	0.0582193
8.11	0.490489	0.011762	0.0526013
8.51	0.48741	0.0103982	0.0465023
8.91	0.491944	0.0126729	0.0566751
9.31	0.482228	0.0115014	0.051436
9.71	0.492666	0.0108774	0.0486452
10.11	0.489368	0.0116613	0.0521508
10.51	0.484725	0.0118944	0.0531934
10.91	0.477286	0.0143011	0.0639565
11.31	0.478575	0.0129191	0.0577758
11.71	0.478053	0.0105356	0.0471168
12.11	0.484567	0.0125033	0.0559165
12.51	0.481124	0.0119807	0.0535793
12.91	0.486206	0.0132386	0.0592048
13.31	0.485182	0.0128483	0.0574592
13.71	0.482019	0.0111921	0.0500525
14.11	0.470471	0.0138203	0.0618061
14.51	0.480081	0.0109324	0.048891
14.91	0.472789	0.0125171	0.0559783
15.31	0.478658	0.0120292	0.0537964
15.71	0.466962	0.0129458	0.0578953
16.11	0.466825	0.0124191	0.0555401
16.51	0.458719	0.0139373	0.0623294
min	0.242446				0.270504				0.221263				0.219964				0.2926				0.267548				0.221861				0.243208				0.285405				0.181839								0.242512				0.264356
rec	0.527814				0.544276				0.49896				0.531717				0.532558				0.555064				0.532092				0.470558				0.549338				0.454144								0.43801				0.463404
REC-MIN	0.285368				0.273772				0.277697				0.311753				0.239959				0.287516				0.310231				0.22735				0.263933				0.272305								0.195497				0.199048
MEAN(REC-MIN)	0.240882																																												0.206776
IMM	15.5987				19.0285				17.8676				7.79501				29.0291				14.9634				8.2453				32.7583				21.9384				19.4623								42.1792				41.1289
MEAN(IMM)	28.756
STDEV(IMM)	15.6766
SEM(IMM)	3.5054
MEAN FLUROSCENT		38.3397
STDEV		5.8541
SEM		1.85123
[truncated: 25 more columns]

## Sheet: 4J 5hr
cell1				cell2				cell3				cell4				cell5				cell6				cell7				cell8				cell9				cell10								cell1				cell2
Channel.001				Channel.001				Channel.001				Channel.001				Channel.001				Channel.001				Channel.001				Channel.001				Channel.001				Channel.001								Channel.001				Channel.001
Axis [s]	ROI1 []	ROI2 []		Axis [s]	ROI1 []	ROI2 []		Axis [s]	ROI1 []	ROI2 []		Axis [s]	ROI1 []	ROI2 []		Axis [s]	ROI1 []	ROI2 []		Axis [s]	ROI1 []	ROI2 []		Axis [s]	ROI1 []	ROI2 []		Axis [s]	ROI1 []	ROI2 []		Axis [s]	ROI1 []	ROI2 []		Axis [s]	ROI1 []	ROI2 []						Axis [s]	ROI1 []	ROI2 []		Axis [s]	ROI1 []
0	34.0341	12.4168		0	45.9391	10.3637		0	63.6337	15.648		0	45.0143	15.4025		0	36.3474	12.3793		0	42.5796	13.4091		0	47.7188	11.6208		0	44.8961	10.6126		0	49.8543	12.0643		0	33.8565	12.7776						0	25.9231	6.39372		0	27.3782
0.395	33.9858	11.7383		0.395	43.2712	10.5428		0.39	61.4321	15.7763		0.4	44.8698	15.2349		0.405	36.6113	12.3381		0.405	39.3122	13.7976		0.395	47.7306	11.4173		0.39	44.3322	10.8316		0.405	49.0014	12.4982		0.395	35.7966	13.6182						0.395	26.1718	6.1087		0.405	26.1089
0.65				0.645				0.645				0.65				0.655				0.655				0.645				0.645				0.66				0.65								0.65				0.655
0.905	18.4985	12.1491		0.9	20.9531	10.2517		0.9	27.0119	12.1272		0.905	20.2818	11.8795		0.91	19.8804	12.3609		0.91	18.7425	12.3912		0.9	23.9655	11.0624		0.9	20.3017	9.96589		0.915	22.9534	11.4087		0.905	19.568	12.45						0.9	10.6561	4.83152		0.91	10.0845
1.305	21.3298	12.163		1.305	25.81	9.84416		1.3	33.3598	12.795		1.3	25.3464	12.9043		1.305	20.9965	12.0124		1.305	22.3008	12.7256		1.295	28.7624	11.4536		1.29	25.6599	10.5246		1.305	28.6482	11.4663		1.315	22.8494	12.6335						1.295	13.452	5.37621		1.305	13.2383
1.705	23.7305	12.3294		1.705	27.5109	10.1804		1.7	36.1288	13.1414		1.7	27.4285	13.1033		1.705	22.6737	12.6806		1.715	23.7034	12.4113		1.705	31.2642	11.3429		1.7	27.2791	10.7516		1.705	29.9478	11.9798		1.715	23.5338	12.5047						1.705	14.2614	4.72524		1.705	14.2239
2.105	23.985	11.9802		2.11	28.4026	10.2636		2.1	38.8795	13.1305		2.11	28.9475	13.211		2.115	25.5496	12.7702		2.115	24.643	12.7165		2.105	32.7288	11.4648		2.1	27.8226	10.9507		2.115	32.4307	11.7684		2.115	24.1275	13.5682						2.105	15.4363	5.05978		2.115	15.5144
2.505	24.4445	12.1388		2.51	29.9272	10.4052		2.5	40.7612	14.045		2.51	29.924	13.0961		2.515	25.3545	13.0037		2.515	25.6782	12.6932		2.505	32.8409	11.3084		2.5	28.9714	10.9878		2.515	32.3626	11.9596		2.515	25.3628	12.8141						2.505	16.3797	5.2349		2.515	16.3859
2.905	24.9959	11.6173		2.91	28.9619	10.4188		2.9	42.9928	13.1809		2.91	31.7553	13.4288		2.915	27.3055	12.2294		2.915	26.5246	12.2083		2.905	32.8779	11.4804		2.9	29.1036	10.3524		2.915	33.2213	11.3254		2.915	25.1289	12.3888						2.905	16.4441	5.12621		2.915	17.0329
3.305	25.343	12.7254		3.31	29.4741	10.194		3.3	43.7137	13.2193		3.31	31.1883	13.5445		3.315	27.0646	12.3666		3.315	28.9225	12.4973		3.305	33.7627	11.2957		3.3	30.9692	10.6766		3.315	33.6749	11.8468		3.315	25.1652	13.7224						3.305	16.172	5.53623		3.315	16.9322
3.705	25.6705	12.2933		3.71	30.1821	10.1618		3.7	42.9504	13.2763		3.71	33.1319	13.9027		3.715	28.279	12.4672		3.715	27.9823	12.4562		3.705	34.5142	11.6346		3.7	30.5617	10.8981		3.715	32.8659	11.6936		3.715	26.0801	13.4029						3.705	16.7404	5.11413		3.715	17.8712
4.105	24.97	12.1383		4.11	31.2171	10.1369		4.1	43.3067	14.9112		4.11	32.74	13.8233		4.115	26.7658	12.6722		4.115	27.756	12.9621		4.105	34.0594	11.725		4.1	30.5817	10.5789		4.11	33.4299	11.9406		4.115	25.7966	12.9182						4.105	17.4857	5.22464		4.115	17.9237
4.505	25.9798	12.5852		4.51	30.4797	10.1568		4.5	43.2963	14.1261		4.51	32.2372	13.9557		4.515	27.0582	12.4013		4.515	28.0297	12.7073		4.505	34.3439	11.3984		4.5	30.0216	10.4762		4.51	34.7238	11.7016		4.515	25.7924	12.3571						4.505	17.461	5.26449		4.515	17.8762
4.905	25.5007	11.9373		4.91	31.4148	10.1426		4.9	43.841	13.6645		4.91	32.5042	14.0475		4.915	26.8265	12.8187		4.915	28.9522	12.8755		4.905	34.7806	11.6629		4.9	31.027	10.9436		4.91	35.3102	11.1746		4.915	25.7022	12.8188						4.905	17.9785	5.3279		4.915	17.8401
5.305	25.6559	12.4632		5.31	30.6634	10.3468		5.3	42.7752	12.8322		5.31	31.9443	13.3642		5.315	26.121	12.9405		5.315	29.3353	12.0271		5.305	34.5112	10.9891		5.3	29.775	10.6813		5.31	35.9178	11.6317		5.315	25.9255	12.2088						5.305	18.0566	5.15217		5.315	17.9871
5.705	26.3032	12.0173		5.71	29.9959	10.4788		5.7	42.414	13.0351		5.71	32.091	14.0419		5.715	26.8208	12.5231		5.715	30.5198	12.9459		5.695	34.9548	11.5903		5.7	30.0604	10.7992		5.71	36.348	11.3627		5.715	26.5438	12.9671						5.705	18.0877	4.88708		5.715	18.0487
6.105	26.8287	12.1447		6.11	30.2727	10.5623		6.095	43.5235	12.9989		6.1	31.93	14.5409		6.115	27.0448	12.7475		6.115	30.6821	12.6466		6.095	35.083	11.6241		6.1	30.0855	10.5179		6.11	34.4696	12.079		6.115	26.3941	13.1865						6.105	17.7845	5.23068		6.115	18.3207
6.505	26.0795	12.6321		6.51	31.1743	10.3922		6.495	44.0173	13.4298		6.5	32.7439	14.2166		6.515	27.109	12.0334		6.515	30.0643	12.6266		6.495	34.3885	11.3465		6.5	30.7076	10.5305		6.51	35.9928	11.4645		6.515	26.8401	13.3082						6.505	18.458	5.46196		6.515	17.9099
6.905	25.0034	12.0064		6.91	31.2608	10.2029		6.895	44.2883	13.6831		6.9	33.0015	13.6869		6.905	28.6875	12.2629		6.915	30.8263	12.7776		6.895	33.6985	11.7025		6.9	31.6135	11.0248		6.91	35.7616	11.8719		6.915	27.6775	12.7259						6.905	17.9005	5.21256		6.915	18.299
7.305	26.9509	12.4291		7.31	31.2628	10.682		7.295	42.4548	12.8333		7.3	33.0794	14.0742		7.305	28.824	12.1886		7.315	29.6289	12.5768		7.295	33.84	11.0243		7.3	30.9377	10.9735		7.31	34.9967	11.7145		7.315	26.1717	12.5488						7.305	17.8196	5.17572		7.315	18.8242
7.705	26.8741	12.4242		7.71	31.2073	10.3604		7.695	41.6247	12.8268		7.7	32.6662	14.3434		7.705	29.1009	12.4428		7.715	31.1154	12.4475		7.695	33.8067	11.7231		7.7	31.7769	11.1659		7.71	34.867	11.4222		7.715	26.9723	13.2035						7.705	18.0189	4.97766		7.715	18.0208
8.105	26.3846	11.9328		8.11	31.3808	10.8528		8.095	42.5207	12.8761		8.1	33.8669	14.4428		8.105	28.0635	12.205		8.115	30.6421	13.0812		8.095	34.8958	11.2152		8.1	30.2136	10.5322		8.11	35.5061	11.3744		8.115	27.2074	14.0876						8.105	17.9781	5.51087		8.115	18.517
8.505	25.0761	12.4484		8.51	30.5251	9.8372		8.495	41.952	13.1371		8.5	32.375	13.4168		8.505	28.763	12.4324		8.515	28.8053	12.901		8.495	34.5536	11.5443		8.5	31.638	11.0484		8.51	35.1689	11.6048		8.515	26.9226	13.3065						8.505	17.7109	4.98309		8.515	19.2271
8.905	26.6259	12.3235		8.91	31.0205	10.4055		8.895	43.2011	12.9189		8.9	32.9869	13.2645		8.905	28.7658	12.5595		8.915	32.2665	12.6234		8.895	33.9055	11.4793		8.9	30.0162	10.5242		8.91	34.2012	11.8431		8.915	27.2424	13.36						8.905	17.8758	5.11655		8.915	18.833
9.305	25.3519	12.2464		9.31	31.4736	10.2553		9.295	43.0891	13.6371		9.3	33.5657	14.2928		9.305	29.3443	12.1575		9.315	31.3927	12.1553		9.295	35.2148	11.3581		9.3	29.8916	10.3937		9.31	35.1802	11.4013		9.315	28.059	13.1982						9.305	18.6037	5.38587		9.315	18.208
9.705	25.5978	12.3235		9.71	31.8412	10.4874		9.695	41.438	12.6656		9.7	32.7434	14.6254		9.705	27.7954	12.2077		9.715	29.6902	12.757		9.695	34.5545	11.6673		9.7	30.5283	10.7865		9.71	33.9799	11.9001		9.715	28.01	12.7612						9.705	18.582	5.56643		9.715	18.7295
10.105	26.3512	12.2528		10.11	30.119	10.4741		10.095	41.3505	13.2412		10.1	32.7347	14.2469		10.105	27.1619	12.3418		10.115	30.4059	12.9865		10.095	32.6494	11.3269		10.1	31.8738	10.5448		10.11	34.3808	12.0484		10.115	26.902	12.6618						10.105	17.3924	5.37138		10.115	19.341
10.505	26.8831	12.2025		10.51	31.2976	10.5196		10.495	42.3134	12.6338		10.5	31.8906	13.9473		10.505	28.1686	12.5321		10.515	31.0033	12.5465		10.495	33.1209	11.4815		10.5	32.0852	10.4392		10.51	34.1799	11.5876		10.515	25.8461	13.4465						10.505	18.1824	5.43539		10.515	18.8894
10.905	25.3658	12.2953		10.91	30.8577	10.3674		10.895	43.3338	13.7971		10.9	32.1203	13.6793		10.905	29.2825	12.0207		10.915	31.3765	13.2527		10.895	33.9297	11.8055		10.9	30.8392	10.5663		10.91	33.7481	11.383		10.915	27.656	12.9988						10.905	17.9991	5.09179		10.915	19.1614
11.305	27.2361	12.1077		11.31	31.1344	10.1764		11.295	41.9481	13.7357		11.3	31.7589	13.9533		11.305	28.7354	12.7602		11.315	31.6274	12.8317		11.295	35.0885	11.496		11.3	32.0203	10.584		11.31	34.1399	11.2635		11.315	26.42	13.1759						11.305	18.306	4.91848		11.315	18.299
11.705	26.9134	12.359		11.71	30.3082	10.6694		11.695	42.0072	14.2884		11.7	31.9051	14.2736		11.705	28.631	11.9431		11.715	31.4231	12.7343		11.695	34.4927	11.4684		11.7	33.2057	10.5672		11.71	35.3019	11.633		11.715	26.6232	12.9524						11.705	18.2095	4.98551		11.715	18.2315
12.105	26.7582	12.3151		12.11	30.3181	10.4337		12.095	42.7065	13.7632		12.1	32.6572	14.2082		12.105	29.0434	12.8843		12.115	31.5237	12.5958		12.095	34.9339	11.6626		12.1	30.9654	10.8914		12.11	35.8088	11.6164		12.115	26.7126	13.3229						12.105	18.9469	4.94807		12.115	18.2444
12.505	26.9247	12.0301		12.51	29.98	10.6727		12.495	43.1487	14.5099		12.5	32.4587	14.1069		12.505	27.7277	12.2783		12.515	31.2446	12.7614		12.495	33.2991	11.2424		12.5	31.6246	10.6459		12.51	35.3369	12.0619		12.515	26.2932	13.3047						12.505	17.8459	4.92935		12.515	18.2386
12.905	26.5386	12.1659		12.91	29.5327	10.7324		12.895	42.3864	14.205		12.9	33.4916	13.9446		12.905	27.8501	12.8823		12.915	30.8864	12.9962		12.895	32.5397	11.6299		12.9	31.664	10.9861		12.91	36.6173	10.97		12.915	26.204	12.7924						12.905	18.0342	5.0942		12.915	18.5496
13.305	27.1555	11.8953		13.31	30.4581	10.0371		13.295	41.1262	13.341		13.3	33.679	14.1931		13.305	28.9668	12.5241		13.315	32.2975	12.9724		13.295	34.0297	11.3712		13.3	30.8738	10.7768		13.31	35.5891	12.1103		13.315	27.3752	13.3694						13.305	18.4919	5.09058		13.315	18.9407
13.705	27.9284	12.1319		13.71	30.7501	10.1217		13.695	41.3451	13.8914		13.7	32.3174	14.4615		13.705	27.6127	12.4321		13.715	31.6614	13.1358		13.695	34.6964	11.2072		13.7	32.0639	10.64		13.71	35.6738	12.2004		13.715	26.5298	13.1124						13.705	18.5494	5.19565		13.715	18.5094
14.105	28.0993	11.9812		14.11	30.8468	10.3239		14.095	40.7969	12.5515		14.1	32.0954	13.655		14.105	28.8783	12.1946		14.115	30.2951	13.1861		14.095	33.7085	11.1676		14.1	31.3369	10.5423		14.11	35.1992	11.8995		14.115	26.2766	12.8712						14.105	18.2072	4.88285		14.115	18.36
14.505	25.0847	12.3783		14.51	29.8856	10.5769		14.495	40.9282	13.8542		14.5	32.0281	13.8237		14.505	27.6007	12.4609		14.515	31.7269	13.2992		14.495	34.2321	11.4242		14.5	30.7409	10.5482		14.51	34.4192	11.6213		14.515	25.6301	13.0459						14.505	19.1861	4.9221		14.515	18.9052
14.905	25.4655	12.1032		14.91	29.8998	10.1502		14.895	41.8665	13.1283		14.9	32.4573	14.1153		14.905	27.7397	12.6977		14.915	29.9651	13.2376		14.895	33.6215	11.5272		14.9	30.8497	10.688		14.91	34.9625	11.579		14.915	26.0002	13.4018						14.905	18.7388	5.01208		14.915	17.9055
15.305	26.1585	12.3447		15.31	30.8128	10.3408		15.295	41.2917	13.2697		15.3	31.5551	14.0415		15.305	27.6049	12.6		15.315	31.0956	12.882		15.295	33.4512	11.4935		15.3	30.158	10.9579		15.31	34.3248	11.2322		15.315	26.8501	13.0753						15.305	18.0554	5.06582		15.315	18.5528
15.705	26.2301	11.7037		15.71	30.464	10.5153		15.695	41.9081	12.7204		15.7	31.9923	14.2162		15.705	28.6384	12.2037		15.715	30.0078	13.0422		15.695	33.1658	11.66		15.7	31.1996	10.3322		15.71	34.6104	11.3964		15.715	26.149	13.2359						15.705	17.4725	4.70592		15.715	17.7007
16.105	26.2511	11.9649		16.11	31.1459	10.6144		16.095	40.6977	12.8092		16.1	32.3907	14.7663		16.105	27.3153	12.5659		16.115	30.1439	13.1483		16.095	33.2791	11.4993		16.1	30.9825	10.7356		16.11	34.0533	11.1452		16.115	27.0202	12.7494						16.105	18.7787	4.99155		16.115	18.8867
16.505	25.4603	11.8805		16.51	29.6761	10.2019		16.495	41.5348	13.0241		16.5	32.0344	14.6382		16.51	28.2494	12.4538		16.515	30.0261	12.6488		16.495	32.9952	11.4057		16.5	31.6589	10.7966		16.51	34.3791	11.712		16.515	27.0936	13.0524						16.505	17.7335	4.5163		16.515	18.3996
BACKGROUND CORRECTION
0	21.6173				35.5754				47.9857				29.6118				23.9682				29.1705				36.098				34.2834				37.79				21.0789								19.5294				22.0408
0.395	22.2475				32.7284				45.6558				29.6348				24.2732				25.5146				36.3133				33.5006				36.5032				22.1784								20.0631				20.8015
0.645	0				0				0				0				0				0				0				0				0				0								0				0
0.9	6.34936				10.7014				14.8847				8.40223				7.51955				6.35125				12.903				10.3358				11.5447				7.11798								5.82456				5.51659
1.305	9.16687				15.9658				20.5649				12.4421				8.9841				9.57513				17.3089				15.1353				17.1819				10.2159								8.07582				8.31905
1.705	11.4011				17.3305				22.9874				14.3252				9.99312				11.2922				19.9214				16.5275				17.9681				11.0291								9.53613				9.26587
2.105	12.0048				18.139				25.749				15.7365				12.7793				11.9266				21.264				16.8719				20.6624				10.5593								10.3765				10.8819
2.505	12.3058				19.522				26.7163				16.8279				12.3508				12.985				21.5325				17.9836				20.403				12.5487								11.1448				11.953
2.905	13.3786				18.5432				29.8119				18.3265				15.076				14.3163				21.3975				18.7512				21.8959				12.74								11.3179				12.3137
3.305	12.6175				19.2802				30.4944				17.6439				14.698				16.4252				22.467				20.2925				21.8281				11.4429								10.6357				12.2467
3.705	13.3772				20.0203				29.6741				19.2293				15.8118				15.5261				22.8796				19.6636				21.1723				12.6771								11.6263				12.9983
4.105	12.8317				21.0802				28.3955				18.9167				14.0935				14.7939				22.3344				20.0027				21.4893				12.8784								12.2611				13.0524
4.505	13.3946				20.3229				29.1702				18.2815				14.6569				15.3225				22.9455				19.5454				23.0222				13.4354								12.1965				13.237
4.905	13.5635				21.2722				30.1765				18.4568				14.0077				16.0767				23.1177				20.0834				24.1355				12.8833								12.6506				13.0528
5.305	13.1927				20.3166				29.9429				18.5801				13.1805				17.3083				23.5221				19.0937				24.286				13.7167								12.9044				13.22
5.705	14.2859				19.5172				29.379				18.0491				14.2977				17.5739				23.3645				19.2612				24.9852				13.5767								13.2006				13.0943
6.105	14.684				19.7104				30.5246				17.3892				14.2973				18.0354				23.4589				19.5676				22.3906				13.2076								12.5538				13.5825
6.51	13.4474				20.782				30.5875				18.5273				15.0755				17.4377				23.042				20.177				24.5284				13.5319								12.9961				13.2426
6.91	12.997				21.0579				30.6052				19.3146				16.4246				18.0487				21.996				20.5886				23.8897				14.9517								12.688				13.2539
7.31	14.5218				20.5808				29.6215				19.0052				16.6354				17.0521				22.8157				19.9642				23.2822				13.6228								12.6439				14.0405
7.71	14.4499				20.8468				28.7979				18.3227				16.6581				18.6679				22.0835				20.611				23.4448				13.7687								13.0412				13.2676
8.11	14.4517				20.528				29.6446				19.4241				15.8585				17.561				23.6806				19.6814				24.1317				13.1197								12.4673				13.721
8.51	12.6277				20.6879				28.8149				18.9581				16.3305				15.9043				23.0094				20.5895				23.5641				13.6161								12.7278				14.4897
8.91	14.3025				20.615				30.2822				19.7225				16.2063				19.6431				22.4261				19.492				22.358				13.8824								12.7593				13.7241
9.31	13.1055				21.2183				29.452				19.2729				17.1867				19.2374				23.8567				19.4979				23.7788				14.8608								13.2178				13.3573
9.71	13.2744				21.3538				28.7725				18.118				15.5877				16.9332				22.8873				19.7418				22.0797				15.2488								13.0156				13.9988
10.11	14.0984				19.6448				28.1093				18.4878				14.8201				17.4195				21.3225				21.329				22.3324				14.2402								12.021				14.6119
10.51	14.6806				20.778				29.6796				17.9432				15.6365				18.4568				21.6394				21.646				22.5923				12.3996								12.747				13.969
10.91	13.0705				20.4903				29.5366				18.441				17.2618				18.1238				22.1242				20.2728				22.3651				14.6572								12.9073				14.3848
11.31	15.1285				20.9581				28.2124				17.8056				15.9752				18.7957				23.5925				21.4363				22.8764				13.2442								13.3875				13.4958
11.71	14.5544				19.6388				27.7189				17.6315				16.6879				18.6888				23.0243				22.6385				23.6689				13.6708								13.224				13.3353
12.11	14.4432				19.8844				28.9433				18.449				16.1591				18.928				23.2714				20.074				24.1924				13.3896								13.9988				13.351
12.51	14.8945				19.3072				28.6388				18.3518				15.4494				18.4832				22.0567				20.9787				23.275				12.9885								12.9165				13.319
12.91	14.3727				18.8003				28.1814				19.5471				14.9678				17.8902				20.9098				20.6779				25.6473				13.4117								12.94				13.5397
13.31	15.2602				20.421				27.7852				19.486				16.4428				19.3251				22.6585				20.097				23.4788				14.0058								13.4013				14.0667
13.71	15.7966				20.6284				27.4537				17.8558				15.1806				18.5255				23.4892				21.4239				23.4735				13.4175								13.3537				13.6745
14.11	16.1181				20.5228				28.2453				18.4404				16.6837				17.1089				22.5409				20.7946				23.2997				13.4054								13.3244				13.5517
14.51	12.7064				19.3087				27.0741				18.2044				15.1398				18.4276				22.808				20.1927				22.7978				12.5842								14.264				14.0217
14.91	13.3623				19.7496				28.7383				18.342				15.042				16.7276				22.0943				20.1617				23.3834				12.5985								13.7267				12.7309
15.31	13.8139				20.4719				28.022				17.5136				15.0049				18.2135				21.9577				19.2001				23.0925				13.7748								12.9896				13.2685
15.71	14.5264				19.9487				29.1877				17.7761				16.4348				16.9656				21.5057				20.8674				23.2139				12.9132								12.7666				12.7752
16.11	14.2862				20.5315				27.8885				17.6244				14.7495				16.9957				21.7798				20.2469				22.908				14.2708								13.7871				13.7097
16.51	13.5798				19.4741				28.5107				17.3962				15.7955				17.3773				21.5895				20.8623				22.6671				14.0412								13.2172				13.5434
NORMALIZATION
0	0.985634				1.04168				1.02488				0.999612				0.993678				1.06685				0.997026				1.01155				1.01732				0.974582								0.98652				1.02893
0.395	1.01437				0.958319				0.975119				1.00039				1.00632				0.933145				1.00297				0.988451				0.98268				1.02542								1.01348				0.971074
0.645
0.9	0.289497				0.313347				0.317908				0.283636				0.311747				0.232285				0.356382				0.304962				0.310787				0.3291								0.294226				0.25753
1.305	0.41796				0.467495				0.439226				0.420012				0.372465				0.350192				0.478071				0.446573				0.462543				0.472332								0.407947				0.388357
1.705	0.51983				0.507455				0.490965				0.483577				0.414297				0.412989				0.550228				0.487652				0.483707				0.509931								0.481715				0.432556
2.105	0.547353				0.531127				0.549948				0.531219				0.529808				0.436191				0.587311				0.497813				0.556238				0.488209								0.524168				0.507998
2.505	0.561077				0.571623				0.570608				0.568061				0.512043				0.474901				0.594727				0.530615				0.549257				0.58019								0.562976				0.557999
2.905	0.609992				0.542962				0.636723				0.61865				0.625026				0.523591				0.590998				0.553263				0.589447				0.589036								0.571719				0.574836
3.305	0.575291				0.564541				0.651302				0.595607				0.609353				0.600719				0.620539				0.598741				0.587621				0.529061								0.53726				0.571709
3.705	0.609929				0.586214				0.633782				0.649126				0.655529				0.567837				0.631935				0.580183				0.569965				0.586127								0.587296				0.606798
4.105	0.585059				0.617249				0.606472				0.638575				0.584293				0.541057				0.616877				0.590191				0.578501				0.595433								0.619364				0.609324
4.505	0.610721				0.595073				0.62302				0.617132				0.607647				0.56039				0.633756				0.576697				0.619766				0.621184								0.616104				0.617939
4.905	0.618421				0.62287				0.644512				0.623049				0.580735				0.587973				0.638511				0.592572				0.649737				0.595661								0.63904				0.609339
5.305	0.601517				0.594888				0.639523				0.627213				0.546441				0.633016				0.64968				0.563368				0.653789				0.63419								0.651863				0.617145
5.705	0.651362				0.571481				0.627477				0.609288				0.592759				0.642732				0.645328				0.568312				0.672611				0.627721								0.666823				0.611276
6.105	0.669513				0.577138				0.651946				0.587009				0.592741				0.659611				0.647936				0.577352				0.602763				0.610655								0.634151				0.634069
6.51	0.613128				0.608518				0.653289				0.625429				0.625005				0.637749				0.636419				0.595333				0.660313				0.625646								0.656492				0.618201
6.91	0.592591				0.616594				0.653668				0.652006				0.680935				0.660096				0.60753				0.607478				0.643118				0.69129								0.640928				0.618727
7.31	0.662115				0.602625				0.632658				0.641562				0.689672				0.623646				0.630169				0.589054				0.626766				0.629852								0.6387				0.655449
7.71	0.658836				0.610415				0.615068				0.618524				0.690614				0.682741				0.609947				0.608136				0.631143				0.636598								0.658772				0.619367
8.11	0.658921				0.601079				0.63315				0.655703				0.657464				0.642257				0.654058				0.580709				0.649634				0.60659								0.629779				0.640534
8.51	0.575755				0.605762				0.615431				0.639973				0.677034				0.581669				0.635519				0.607504				0.634354				0.629542								0.642943				0.676419
8.91	0.652116				0.603628				0.646769				0.665775				0.671882				0.718409				0.61941				0.575121				0.601886				0.641853								0.644531				0.640681
9.31	0.597542				0.621292				0.629037				0.6506				0.712532				0.703571				0.658923				0.575296				0.640135				0.687087								0.667694				0.623558
9.71	0.60524				0.625259				0.614524				0.611611				0.646239				0.619297				0.632147				0.58249				0.594395				0.705029								0.657478				0.653502
10.11	0.64281				0.575219				0.60036				0.624096				0.614415				0.637083				0.588927				0.629321				0.601196				0.658396								0.607239				0.682122
10.51	0.669356				0.6084				0.633899				0.605713				0.648261				0.67502				0.597681				0.638677				0.608193				0.573296								0.643909				0.652111
10.91	0.595945				0.599976				0.630845				0.622517				0.715644				0.662842				0.61107				0.59816				0.602077				0.677676								0.652009				0.67152
11.31	0.689778				0.613672				0.602561				0.601066				0.662305				0.687415				0.651624				0.63249				0.615842				0.612344								0.676266				0.630023
11.71	0.663603				0.575042				0.592021				0.595189				0.69185				0.683505				0.635931				0.66796				0.637176				0.632072								0.668007				0.622528
12.11	0.658532				0.582235				0.618174				0.622787				0.669928				0.692253				0.642756				0.592293				0.651267				0.61907								0.707147				0.62326
12.51	0.679111				0.565334				0.611669				0.619506				0.640506				0.675987				0.609206				0.618987				0.626573				0.600523								0.652473				0.621766
12.91	0.655317				0.550491				0.601899				0.659855				0.620539				0.654299				0.577529				0.610112				0.690435				0.620089								0.65366				0.63207
13.31	0.695785				0.597946				0.593438				0.657791				0.681688				0.706776				0.625828				0.592971				0.632059				0.64756								0.676962				0.656671
13.71	0.720238				0.60402				0.586357				0.602763				0.62936				0.677535				0.648771				0.632122				0.631915				0.620357								0.674559				0.638366
14.11	0.734899				0.600928				0.603265				0.622496				0.691675				0.625725				0.622578				0.613555				0.627237				0.619798								0.673077				0.632632
14.51	0.579345				0.565376				0.57825				0.614529				0.627671				0.673954				0.629956				0.595796				0.613726				0.58183								0.720539				0.65457
14.91	0.60925				0.578287				0.613793				0.619174				0.623616				0.611779				0.610245				0.594879				0.629491				0.58249								0.693401				0.594312
15.31	0.629838				0.599438				0.598494				0.59121				0.622078				0.666123				0.606473				0.566508				0.62166				0.636877								0.656163				0.619409
15.71	0.662327				0.584118				0.623393				0.60007				0.681356				0.620483				0.593989				0.615703				0.624928				0.59704								0.644899				0.59638
16.11	0.651374				0.601181				0.595645				0.594952				0.611486				0.621583				0.601559				0.597396				0.616693				0.659809								0.696451				0.640007
16.51	0.619165				0.570221				0.608934				0.587246				0.654855				0.635542				0.596302				0.615552				0.610208				0.649197								0.667663				0.632244
MEAN
time(s)	mean	sem	stdev
0	1.00887	0.00517821	0.0231577
0.395	0.991131	0.00517821	0.0231577
0.645
0.9	0.300074	0.00667698	0.0298604
1.305	0.425829	0.00769203	0.0343998
1.705	0.486168	0.00997065	0.0445901
2.105	0.521819	0.00718932	0.0321516
2.505	0.544312	0.00715493	0.0319978
2.905	0.573683	0.00703122	0.0314446
3.305	0.577176	0.0076887	0.0343849
3.705	0.592507	0.00677252	0.0302876
4.105	0.590619	0.0062591	0.0279915
4.505	0.600449	0.00528049	0.0236151
4.905	0.605466	0.00619887	0.0277222
5.305	0.611514	0.00706985	0.0316173
5.705	0.617596	0.00678312	0.030335
6.105	0.614137	0.00812859	0.0363522
6.51	0.622987	0.0073294	0.0327781
6.91	0.626469	0.0078896	0.0352834
7.31	0.631332	0.00771559	0.0345052
7.71	0.634411	0.00771692	0.0345111
8.11	0.626375	0.00813862	0.036397
8.51	0.624273	0.00789232	0.0352955
8.91	0.628784	0.00869123	0.0388684
9.31	0.633209	0.00974604	0.0435856
9.71	0.619129	0.0081944	0.0366465
10.11	0.616995	0.00682555	0.0305248
10.51	0.622113	0.0065923	0.0294817
10.91	0.628899	0.00828952	0.0370719
11.31	0.631187	0.008145	0.0364255
11.71	0.623655	0.00905489	0.0404947
12.11	0.630619	0.00925769	0.0414017
12.51	0.621392	0.00885308	0.0395922
12.91	0.619756	0.0101687	0.0454759
13.31	0.631633	0.00990642	0.0443028
13.71	0.626889	0.00939944	0.0420356
14.11	0.624638	0.0089884	0.0401973
14.51	0.617394	0.0100578	0.0449798
14.91	0.605087	0.00857773	0.0383608
15.31	0.613385	0.00740436	0.0331133
15.71	0.607421	0.00936411	0.0418776
16.11	0.609323	0.00929212	0.0415556
16.51	0.610281	0.00730834	0.0326839
min	0.289497				0.313347				0.317908				0.283636				0.311747				0.232285				0.356382				0.304962				0.310787				0.3291								0.294226				0.25753
rec	0.646207				0.593417				0.616643				0.621373				0.654433				0.656417				0.622422				0.602831				0.628493				0.631439								0.660811				0.635421
REC-MIN	0.35671				0.280069				0.298735				0.337737				0.342685				0.424133				0.26604				0.297869				0.317706				0.302339								0.366585				0.377891
MEAN(REC-MIN)	0.322047																																												0.321691
IMM	-5.50152				17.1659				11.6451				0.109917				-1.35355				-25.4427				21.3154				11.9013				6.03441				10.5793								-8.42236				-11.7661
MEAN(IMM)	4.7505
STDEV(IMM)	11.9936
SEM(IMM)	2.68186
MEAN FLUROSCENT		31.2864
STDEV		7.76648
SEM		2.45598
[truncated: 25 more columns]

## Sheet: XPB SP. 4J 5hr
cell1				cell2				cell3				cell4				cell5				cell6				cell7				cell8				cell9				cell10								cell1				cell2
Channel.001				Channel.001				Channel.001				Channel.001				Channel.001				Channel.001				Channel.001				Channel.001				Channel.001				Channel.001								Channel.001				Channel.001
Axis [s]	ROI1 []	ROI2 []		Axis [s]	ROI1 []	ROI2 []		Axis [s]	ROI1 []	ROI2 []		Axis [s]	ROI1 []	ROI2 []		Axis [s]	ROI1 []	ROI2 []		Axis [s]	ROI1 []	ROI2 []		Axis [s]	ROI1 []	ROI2 []		Axis [s]	ROI1 []	ROI2 []		Axis [s]	ROI1 []	ROI2 []		Axis [s]	ROI1 []	ROI2 []						Axis [s]	ROI1 []	ROI2 []		Axis [s]	ROI1 []
0	37.995	17.4806		0	38.1898	17.3854		0	32.6473	12.8413		0	31.4667	12.6316		0	44.0555	13.0056		0	29.3725	12.3512		0	34.9242	14.0334		0	33.8476	11.188		0	30.3652	14.0803		0	27.9878	12.1084						0	66.593	30.5639		0	68.533
0.395	38.2081	17.3782		0.395	37.2828	16.5844		0.395	31.5582	12.7757		0.395	30.937	12.0406		0.405	44.4614	12.7217		0.405	28.8277	12.0997		0.395	35.4287	13.9824		0.395	32.8231	11.7792		0.39	29.3498	13.6657		0.395	27.9349	12.1598						0.4	66.0897	31.1197		0.4	66.4152
0.65				0.645				0.645				0.65				0.685				0.66				0.65				0.645				0.645				0.645								0.655				0.65
0.905	21.2323	15.2547		0.9	18.0049	13.2385		0.9	17.5558	13.1909		0.905	16.728	11.0863		0.945	19.8931	12.9716		0.91	15.5156	11.2913		0.9	17.5103	12.8336		0.9	16.6351	10.9015		0.9	16.3645	13.0945		0.9	16.4663	11.8949						0.91	31.8157	22.9656		0.93	31.5886
1.305	23.4304	15.5694		1.305	19.8407	13.6917		1.295	19.2188	13.1009		1.315	18.0897	11.7351		1.345	24.4965	12.5714		1.305	18.1548	11.8492		1.295	21.4813	12.949		1.305	18.8431	11.3066		1.3	17.6251	13.2612		1.305	17.6621	12.4324						1.31	36.5746	23.8549		1.33	35.5412
1.715	24.4174	15.0118		1.705	22.373	13.4566		1.695	20.2893	12.9144		1.715	20.0542	11.679		1.745	24.3876	13.0291		1.705	18.6331	11.8889		1.705	22.954	12.3955		1.705	19.8158	11.4149		1.7	18.0527	12.7683		1.705	19.4396	11.9973						1.71	39.1337	25.5369		1.73	38.4596
2.115	25.3627	15.0847		2.105	23.181	13.1932		2.105	21.7255	12.4945		2.115	19.9058	11.6937		2.15	24.2795	12.6988		2.115	19.7408	11.7464		2.105	23.7871	13.0953		2.105	20.2858	11.2908		2.1	18.7176	13.686		2.105	19.838	12.4483						2.11	40.9095	25.2885		2.13	40.6931
2.515	27.4233	15.9912		2.505	24.8894	13.4849		2.505	22.0796	13.3802		2.515	20.2594	11.3865		2.55	24.3382	12.6599		2.515	19.9441	11.6488		2.505	23.4061	12.811		2.505	21.271	11.3539		2.5	19.1289	13.9319		2.505	19.2853	12.1281						2.51	41.0026	26.1623		2.53	41.428
2.915	27.3382	15.4947		2.905	24.1197	13.5078		2.905	21.8654	13.0169		2.915	20.5218	11.17		2.95	24.5896	12.5312		2.915	19.9421	11.9458		2.905	24.5184	12.5711		2.905	21.2675	11.4838		2.9	19.0897	13.1037		2.905	19.5752	12.0356						2.91	41.9126	26.1311		2.93	42.6376
3.315	26.9199	15.7771		3.305	24.224	13.3659		3.305	21.8913	12.7486		3.315	20.7383	11.3365		3.35	25.0506	12.6438		3.315	20.0318	11.9349		3.305	24.9758	13.0176		3.305	21.2558	11.3373		3.3	19.483	13.2276		3.305	19.7309	12.2091						3.31	42.0621	26.1508		3.33	42.7936
3.715	26.9649	15.66		3.705	23.9125	13.3868		3.705	23.3454	12.9152		3.715	21.0051	11.0276		3.75	24.9478	13.0656		3.715	20.5037	11.7732		3.705	25.7051	12.3395		3.705	21.502	11.8146		3.7	19.9838	14.126		3.705	20.0242	12.0629						3.71	40.8622	24.8795		3.73	43.2029
4.115	26.4112	15.28		4.105	24.9358	13.8912		4.105	22.419	12.7035		4.115	20.8204	11.8464		4.15	24.8001	12.945		4.115	20.4752	11.9788		4.105	24.6145	12.3946		4.105	20.5626	11.7453		4.1	19.1717	12.7185		4.105	20.1	11.8265						4.11	43.0596	26.2885		4.13	44.3445
4.515	26.4	15.7947		4.505	25.035	13.6907		4.505	22.5642	13.26		4.515	20.9756	11.472		4.55	24.9616	13.2344		4.515	20.717	12.3011		4.505	25.0067	12.5619		4.505	21.3674	11.8373		4.5	19.6178	13.0091		4.505	20.7388	12.5238						4.51	42.7894	26.3697		4.53	41.7817
4.915	26.2062	15.5676		4.905	26.066	13.938		4.905	23.4011	12.9049		4.915	21.8138	12.2554		4.95	24.4227	12.632		4.915	20.6084	12.1431		4.905	26.4643	13.4615		4.905	21.6524	11.5743		4.9	20.0854	13.3872		4.9	20.347	11.9945						4.91	43.1953	25.4385		4.93	42.5479
5.315	26.5276	15.4288		5.305	25.3911	13.4795		5.305	22.5291	13.1422		5.315	21.8235	12.0828		5.35	25.3823	12.9505		5.315	20.5411	12.7211		5.305	26.3484	13.5452		5.305	21.1679	11.158		5.3	19.9458	13.0163		5.3	20.1461	12.1242						5.31	43.1319	25.6238		5.33	43.4992
5.715	26.613	15.8194		5.705	24.546	13.7337		5.705	23.2875	13.1269		5.715	22.1141	11.8395		5.75	25.071	13.0662		5.715	20.4666	11.7056		5.705	26.6689	12.4013		5.705	21.4547	11.2781		5.7	19.4965	13.4268		5.7	20.4064	12.0799						5.71	43.0153	25.4287		5.73	42.7105
6.115	26.3581	15.7459		6.105	25.368	13.8541		6.105	23.1332	13.2765		6.115	22.4165	11.4426		6.14	25.2929	12.9802		6.115	19.9803	11.6963		6.105	26.8144	12.6003		6.105	22.7583	11.5382		6.1	19.8123	13.6179		6.1	20.4785	12.1795						6.11	41.0309	26.3631		6.13	42.2186
6.515	26.6441	15.1124		6.505	25.31	14.1829		6.505	22.7479	12.9953		6.515	22.1053	11.6471		6.54	24.0779	12.8287		6.515	20.925	11.7113		6.505	26.1031	12.4615		6.505	22.0778	11.6317		6.5	20.2465	13.4421		6.5	19.8855	11.8292						6.51	41.8661	25.4893		6.53	42.3459
6.915	26.1354	15.8471		6.905	25.9438	13.6132		6.905	23.4986	13.1214		6.915	20.9667	11.2312		6.94	25.3125	13.1905		6.915	21.3295	11.8295		6.905	26.2152	13.5234		6.905	23.1109	11.2009		6.9	19.2188	13.5864		6.9	19.942	12.3202						6.91	41.4944	26.6393		6.93	42.5994
7.315	26.4242	15.0653		7.305	25.7446	13.8624		7.305	22.9127	13.1473		7.315	20.7915	11.5462		7.34	26.397	13.0631		7.315	20.8884	11.5697		7.305	25.8191	13.4356		7.305	22.0248	11.3954		7.3	20.0152	13.0295		7.3	20.2069	11.4932						7.31	43.4609	25.7074		7.33	42.3898
7.715	26.8702	15.8159		7.705	25.575	13.5351		7.705	24.1203	12.383		7.715	21.1576	11.3512		7.74	26.43	12.9109		7.715	20.267	12.233		7.705	26.4649	13.1622		7.705	21.5063	11.6245		7.7	20.2652	13.7053		7.7	21.3356	12.1308						7.71	43.0864	26.1033		7.73	43.4613
8.115	26.3929	15.7047		8.105	26.0546	13.8112		8.105	23.1455	13.1767		8.115	21.7954	11.7653		8.14	25.3423	13.6469		8.105	20.7787	12.1389		8.105	26.1388	12.755		8.105	22.6849	11.6912		8.1	20.3594	13.2012		8.1	20.4297	12.2326						8.11	41.6498	26.8803		8.13	41.8009
8.515	27.2913	15.3018		8.505	26.1862	13.7785		8.505	22.7128	13.2914		8.515	21.4631	12.2485		8.54	24.6353	13.2381		8.51	20.9565	11.8053		8.505	26.3425	13.7224		8.505	21.3881	11.4315		8.505	19.9217	13.4797		8.5	21.1196	12.5315						8.51	43.2068	26.7516		8.53	42.7094
8.915	27.1602	15.1041		8.905	24.8104	13.6498		8.905	22.5519	12.9851		8.915	21.6305	11.1579		8.94	26.8764	12.8899		8.91	20.5713	11.8807		8.905	25.0223	13.4574		8.905	22.3891	11.7464		8.905	20.7698	13.6331		8.9	20.4393	12.6886						8.91	42.5854	26.7566		8.93	41.0477
9.315	27.3512	15.1406		9.305	25.7472	13.8429		9.305	22.7255	12.9556		9.315	21.57	11.3598		9.34	25.9951	13.1639		9.31	20.99	12.1896		9.305	25.4537	13.1982		9.305	21.9087	11.478		9.305	19.8721	14.002		9.3	20.0264	11.9792						9.31	41.9044	24.832		9.33	41.656
9.715	25.8429	16.0429		9.705	25.8985	13.9332		9.705	22.4036	12.4049		9.715	21.7533	12.0647		9.74	25.7919	12.94		9.71	20.8228	12.1121		9.705	26.1249	13.056		9.705	22.4725	11.7789		9.705	19.4858	13.4614		9.7	20.6968	11.913						9.71	41.9834	26.8295		9.73	41.5997
10.115	25.6186	16.3365		10.105	25.0588	13.7824		10.105	22.8647	12.6167		10.115	21.4848	11.4961		10.14	26.4296	13.5176		10.11	19.9216	12.017		10.105	26.0569	13.2625		10.105	21.4347	11.4885		10.105	20.556	13.6291		10.1	20.4737	11.3541						10.11	42.0782	26.1189		10.13	40.646
10.515	26.823	15.0641		10.505	25.8311	13.8268		10.505	23.0838	13.194		10.515	21.8477	12.0414		10.54	26.8572	13.1645		10.51	20.7391	11.845		10.505	26.646	12.3905		10.505	22.1021	11.5631		10.505	20.2171	13.9299		10.5	21.476	12.1472						10.51	40.9532	26.2836		10.535	41.4523
10.915	26.2385	14.8676		10.905	26.0878	14.0259		10.905	22	13.0016		10.915	21.3885	10.8714		10.94	24.6246	13.1311		10.91	20.2232	11.7774		10.905	25.5471	13.0125		10.905	21.8378	11.6526		10.905	19.9086	13.2764		10.9	20.5587	11.9617						10.91	42.0511	26.4754		10.935	41.3334
11.315	26.5575	15.2947		11.305	26.3903	13.5829		11.305	21.1778	13.0255		11.315	21.344	11.7023		11.34	25.368	13.5683		11.31	20.7859	11.7624		11.305	26.6653	13.1313		11.305	20.6091	11.3124		11.305	20.2882	13.9085		11.3	20.3066	12.1357						11.31	41.7237	26.8033		11.335	41.8513
11.715	25.9012	15.5288		11.705	26.0878	13.9824		11.705	21.5172	12.9344		11.715	21.6067	11.6428		11.74	26.9417	12.9171		11.71	20.7308	11.548		11.705	25.5059	13.3871		11.705	21.4239	10.9665		11.705	20.1601	13.748		11.7	20.7559	12.2534						11.71	41.5412	25.5779		11.735	41.1425
12.115	26.1795	16.0371		12.105	26.9179	13.659		12.105	22.0379	13.1732		12.115	21.5343	11.5867		12.14	25.9009	13.3173		12.11	21.1432	11.9174		12.105	25.5415	13.1497		12.105	21.3854	11.5278		12.105	19.7723	14.1799		12.1	20.5905	12.197						12.11	41.4116	26.7049		12.135	42.4382
12.515	25.9099	14.9688		12.505	25.4597	13.361		12.505	21.0677	12.4478		12.515	21.1135	11.6143		12.54	25.5116	12.4378		12.51	20.4207	12.3461		12.505	25.925	12.5502		12.505	21.3276	11.3921		12.505	19.6763	13.8343		12.5	20.2836	11.3968						12.51	41.6828	26.3		12.535	42.0458
12.915	25.9068	15.7524		12.905	25.9176	14.2639		12.905	21.6788	13.4804		12.915	20.7818	11.484		12.94	25.3337	12.658		12.91	20.2326	11.9323		12.905	25.6003	13.3629		12.905	21.1612	11.4275		12.905	19.1786	12.6799		12.9	20.9707	11.9256						12.91	39.9627	25.5598		12.935	41.0515
13.315	26.8578	15.9824		13.305	26.0127	13.6171		13.305	22.5957	13.4018		13.315	21.1817	11.3701		13.34	25.5243	13.1119		13.31	19.985	11.6865		13.305	24.5705	13.8779		13.305	21.9945	11.4145		13.305	19.0952	14.0213		13.3	20.4945	12.2551						13.31	41.8494	25.9		13.335	42.4163
13.715	26.7217	14.8935		13.705	25.692	13.4254		13.705	22.8131	13.1402		13.715	21.1084	11.9707		13.74	25.9784	12.2752		13.71	20.0111	11.4365		13.705	24.3303	12.7759		13.705	21.0075	11.2504		13.705	19.6342	13.1443		13.7	20.9974	12.0438						13.71	41.5353	26.2721		13.735	42.2107
14.115	26.6211	15.3271		14.105	26.0958	13.6932		14.105	22.3801	13.2903		14.115	21.1322	12.1708		14.14	25.2929	13.1045		14.11	20.211	11.4535		14.105	26.5513	13.1271		14.105	21.5646	11.3506		14.105	19.4807	13.6809		14.1	20.6729	12.422						14.11	41.443	25.7393		14.135	41.5325
14.515	26.4006	15.9176		14.505	25.5196	13.9073		14.505	22.1241	13.3394		14.515	20.2931	11.3831		14.54	25.6406	12.9592		14.51	20.4985	11.7608		14.505	26.5318	13.5753		14.505	21.4805	11.7958		14.505	20.1249	13.2287		14.5	20.7013	12.2605						14.51	39.7549	26.277		14.535	41.2294
14.915	26.0152	15.8706		14.905	26.4362	13.9224		14.905	22.6157	12.6406		14.915	20.6006	11.9103		14.94	25.3301	12.4521		14.91	20.8374	11.6643		14.905	25.2659	13.7901		14.905	21.6817	11.5162		14.905	19.5041	13.5762		14.9	21.2893	12.2469						14.91	40.1268	25.2492		14.935	41.3708
15.315	26.113	16.0724		15.305	26.3787	14.0034		15.305	23.2423	12.9434		15.315	20.3966	11.9741		15.34	23.4619	12.0959		15.31	19.982	12.0671		15.305	25.16	13.2575		15.305	22.2492	11.4928		15.305	19.5532	14.1402		15.3	21.5826	12.0657						15.31	40.2513	25.4279		15.335	40.8413
15.715	25.8161	15.8835		15.705	25.9845	13.6366		15.705	21.6725	13.0412		15.715	20.6741	10.7593		15.74	24.0567	12.1466		15.71	20.0246	11.7113		15.705	26.255	12.8729		15.705	21.5726	11.7262		15.705	19.7682	13.4553		15.7	21.424	11.8188						15.71	40.4527	24.9549		15.735	40.9721
16.115	23.9988	15.4912		16.105	25.418	13.8888		16.105	22.5547	13.39		16.115	20.9085	11.5142		16.14	24.9608	12.7409		16.11	19.8529	11.3311		16.105	24.5086	13.2207		16.105	21.5811	11.4311		16.105	19.3906	13.6789		16.1	21.2319	12.1812						16.11	40.6575	26.1664		16.135	41.0859
16.515	24.75	15.8729		16.505	24.929	14.2132		16.505	21.845	13.1398		16.515	21.1595	11.3969		16.54	23.7744	12.9895		16.51	19.4661	12.2417		16.505	25.2327	13.1079		16.505	20.8461	11.4268		16.505	19.4572	13.5335		16.5	21.6445	11.5282						16.51	39.7579	26.5762		16.535	41.185
BACKGROUND CORRECTION
0	20.5144				20.8045				19.8059				18.8352				31.0499				17.0212				20.8907				22.6596				16.285				15.8794								36.0291				27.7386
0.395	20.8298				20.6984				18.7825				18.8964				31.7397				16.7281				21.4462				21.0439				15.6841				15.7751								34.9701				25.343
0.645	0				0				0				0				0				0				0				0				0				0								0				0
0.9	5.97759				4.76638				4.36486				5.64176				6.92155				4.22432				4.6767				5.73362				3.26998				4.57142								8.85012				6.90365
1.305	7.86102				6.14901				6.11785				6.35458				11.9251				6.30563				8.53233				7.53646				4.36395				5.22972								12.7197				9.39434
1.705	9.40563				8.91638				7.3749				8.37515				11.3585				6.74412				10.5585				8.40095				5.28439				7.44235								13.5968				10.5001
2.105	10.278				9.98787				9.23095				8.21209				11.5807				7.99441				10.6918				8.99502				5.0316				7.38975								15.621				12.4844
2.505	11.4321				11.4045				8.69939				8.8729				11.6784				8.2953				10.595				9.91712				5.19702				7.15723								14.8403				12.4748
2.905	11.8435				10.6119				8.84847				9.35178				12.0583				7.99636				11.9473				9.78375				5.98601				7.53959								15.7814				14.3908
3.305	11.1428				10.8582				9.14268				9.4018				12.4068				8.09693				11.9582				9.91845				6.25539				7.5218								15.9113				13.6833
3.705	11.3049				10.5256				10.4302				9.97752				11.8822				8.73049				13.3657				9.68743				5.85777				7.96121								15.9827				14.4124
4.105	11.1312				11.0445				9.71555				8.97398				11.8551				8.49639				12.2199				8.81725				6.45324				8.27354								16.771				14.6009
4.505	10.6053				11.3442				9.30415				9.50362				11.7273				8.41584				12.4448				9.53007				6.60863				8.21504								16.4197				12.2484
4.905	10.6386				12.128				10.4962				9.55844				11.7906				8.46534				13.0028				10.0781				6.69816				8.35245								17.7568				12.9408
5.305	11.0988				11.9116				9.38692				9.74065				12.4318				7.82005				12.8032				10.0099				6.92954				8.02182								17.5081				13.796
5.705	10.7936				10.8123				10.1607				10.2746				12.0048				8.76105				14.2676				10.1766				6.06962				8.32645								17.5866				13.0819
6.105	10.6122				11.5139				9.85673				10.9738				12.3127				8.28406				14.214				11.22				6.19442				8.29902								14.6678				13.3376
6.51	11.5317				11.1271				9.75261				10.4582				11.2492				9.21369				13.6416				10.4462				6.80438				8.05625								16.3767				11.784
6.91	10.2883				12.3306				10.3772				9.73551				12.122				9.5				12.6918				11.9099				5.63246				7.62183								14.855				11.4018
7.31	11.3589				11.8822				9.7654				9.2453				13.3339				9.31867				12.3835				10.6294				6.98573				8.71372								17.7535				10.2175
7.71	11.0543				12.0399				11.7373				9.80647				13.5191				8.03401				13.3027				9.8818				6.55991				9.20479								16.9831				11.77
8.11	10.6882				12.2434				9.96876				10.03				11.6954				8.63979				13.3838				10.9937				7.1582				8.19705								14.7695				11.497
8.51	11.9895				12.4077				9.4214				9.21456				11.3972				9.15125				12.6201				9.95668				6.44206				8.58816								16.4552				12.9887
8.91	12.0561				11.1607				9.56682				10.4726				13.9865				8.69063				11.5649				10.6427				7.13663				7.75077								15.8288				10.4723
9.31	12.2107				11.9043				9.76984				10.2102				12.8312				8.80046				12.2556				10.4307				5.87005				8.04723								17.0724				11.2727
9.71	9.79992				11.9653				9.99863				9.68857				12.8519				8.71068				13.0688				10.6936				6.02443				8.78382								15.1539				12.2902
10.11	9.28216				11.2764				10.248				9.98869				12.912				7.90458				12.7943				9.94623				6.92691				9.11958								15.9594				9.64758
10.51	11.7589				12.0043				9.88977				9.80629				13.6927				8.89409				14.2556				10.539				6.28719				9.32875								14.6696				11.7214
10.91	11.3709				12.0619				8.99843				10.5171				11.4935				8.44583				12.5346				10.1852				6.63214				8.597								15.5757				11.3255
11.31	11.2627				12.8074				8.15224				9.64168				11.7997				9.02354				13.534				9.2967				6.37971				8.17088								14.9204				10.3132
11.71	10.3724				12.1054				8.58277				9.96394				14.0245				9.18279				12.1187				10.4575				6.41211				8.50248								15.9633				11.1353
12.11	10.1424				13.2589				8.86466				9.94756				12.5836				9.22582				12.3919				9.85761				5.59241				8.39346								14.7066				12.0811
12.51	10.9411				12.0987				8.61991				9.49918				13.0738				8.07458				13.3749				9.93544				5.84194				8.88678								15.3828				11.7791
12.91	10.1545				11.6537				8.19846				9.29778				12.6757				8.30029				12.2375				9.73367				6.49869				9.04517								14.4028				11.9713
13.31	10.8754				12.3956				9.19392				9.8115				12.4123				8.29858				10.6926				10.58				5.0739				8.2394								15.9494				13.1131
13.71	11.8282				12.2667				9.67289				9.13771				13.7032				8.57461				11.5543				9.75715				6.48994				8.95365								15.2631				11.2814
14.11	11.2941				12.4027				9.08982				8.96135				12.1884				8.75751				13.4242				10.2139				5.79986				8.25092								15.7037				11.6158
14.51	10.483				11.6122				8.78477				8.91001				12.6814				8.73763				12.9565				9.68467				6.89621				8.4408								13.4778				11.2215
14.91	10.1446				12.5137				9.9751				8.69031				12.878				9.17318				11.4758				10.1654				5.92783				9.04243								14.8776				9.91128
15.31	10.0407				12.3752				10.2988				8.42244				11.366				7.91485				11.9025				10.7565				5.41295				9.51687								14.8234				9.64842
15.71	9.93262				12.3479				8.63127				9.91478				11.9101				8.31339				13.3821				9.84638				6.31295				9.60516								15.4978				11.5411
16.11	8.50758				11.5292				9.16467				9.39422				12.22				8.52185				11.2879				10.15				5.71172				9.05071								14.4911				10.8938
16.51	8.87706				10.7159				8.70519				9.76259				10.7849				7.22434				12.1249				9.41933				5.92366				10.1163								13.1817				11.681
NORMALIZATION
0	0.992371				1.00256				1.02652				0.998376				0.989014				1.00869				0.98688				1.03697				1.01879				1.0033								1.01492				1.04513
0.395	1.00763				0.997445				0.973477				1.00162				1.01099				0.991313				1.01312				0.963028				0.981206				0.996705								0.985083				0.954869
0.645
0.9	0.289162				0.229689				0.226227				0.299047				0.220468				0.250336				0.220928				0.262387				0.204571				0.288832								0.249302				0.260115
1.305	0.380271				0.296317				0.317082				0.336831				0.379843				0.373675				0.403068				0.34489				0.27301				0.330425								0.358306				0.353959
1.705	0.45499				0.429675				0.382234				0.443933				0.361796				0.39966				0.498785				0.384452				0.330594				0.470224								0.383013				0.395622
2.105	0.497192				0.481309				0.478431				0.43529				0.368871				0.473753				0.505079				0.411638				0.314779				0.4669								0.440033				0.470385
2.505	0.55302				0.549577				0.450881				0.470317				0.371984				0.491584				0.50051				0.453837				0.325127				0.452209								0.41804				0.470023
2.905	0.57292				0.511379				0.458607				0.4957				0.384086				0.473868				0.564392				0.447733				0.374487				0.476367								0.444553				0.542213
3.305	0.539026				0.523249				0.473856				0.498352				0.395186				0.479828				0.564906				0.453897				0.391339				0.475244								0.448211				0.515557
3.705	0.546867				0.507224				0.540588				0.528868				0.378477				0.517374				0.631395				0.443325				0.366465				0.503006								0.450222				0.543028
4.105	0.538463				0.53223				0.503547				0.475675				0.377614				0.5035				0.577269				0.403503				0.403717				0.52274								0.472429				0.55013
4.505	0.513023				0.546672				0.482225				0.503748				0.373541				0.498727				0.587894				0.436124				0.413439				0.519044								0.462532				0.461492
4.905	0.514633				0.584441				0.544006				0.506654				0.37556				0.50166				0.614252				0.461203				0.41904				0.527726								0.500197				0.487581
5.305	0.536897				0.574012				0.486515				0.516313				0.395981				0.46342				0.604825				0.458083				0.433514				0.506836								0.493193				0.519804
5.705	0.522134				0.521039				0.526617				0.544615				0.382382				0.519184				0.674				0.465709				0.379718				0.526083								0.495404				0.492897
6.105	0.513357				0.554847				0.510864				0.581679				0.39219				0.490917				0.671472				0.513461				0.387526				0.52435								0.413183				0.502533
6.51	0.55784				0.536208				0.505468				0.554346				0.358315				0.546008				0.644429				0.478047				0.425685				0.509011								0.461321				0.443995
6.91	0.497691				0.594205				0.537842				0.51604				0.386116				0.562975				0.599559				0.545033				0.352369				0.481564								0.418457				0.429595
7.31	0.54948				0.572595				0.506131				0.490056				0.424716				0.552229				0.584997				0.486432				0.43703				0.550552								0.500105				0.384975
7.71	0.534744				0.580193				0.608333				0.519801				0.430615				0.476099				0.628419				0.45222				0.410391				0.581579								0.478403				0.443468
8.11	0.517032				0.590003				0.516671				0.531652				0.372527				0.511998				0.63225				0.503106				0.44782				0.517907								0.416046				0.43318
8.51	0.579985				0.597919				0.488302				0.488427				0.363027				0.542308				0.596175				0.455647				0.403018				0.542619								0.463531				0.489388
8.91	0.583207				0.537825				0.495839				0.555113				0.445502				0.515011				0.546328				0.487043				0.44647				0.48971								0.445888				0.394573
9.31	0.590682				0.57366				0.506361				0.541201				0.408705				0.52152				0.578954				0.477338				0.367233				0.508441								0.480919				0.42473
9.71	0.474064				0.5766				0.518219				0.513552				0.409364				0.516199				0.617373				0.489371				0.376891				0.55498								0.426875				0.463066
10.11	0.449018				0.543401				0.531144				0.52946				0.411278				0.46843				0.604404				0.455169				0.43335				0.576195								0.449565				0.3635
10.51	0.568827				0.57848				0.512577				0.519792				0.436145				0.527068				0.673434				0.482294				0.393329				0.589411								0.413233				0.441636
10.91	0.550057				0.581258				0.46638				0.557469				0.366096				0.500504				0.592133				0.466106				0.414909				0.543177								0.438758				0.42672
11.31	0.544827				0.61718				0.422523				0.511066				0.375848				0.534739				0.639347				0.425444				0.399117				0.516254								0.420298				0.388579
11.71	0.501758				0.58335				0.444837				0.528148				0.446715				0.544176				0.572489				0.478565				0.401144				0.537205								0.449675				0.419555
12.11	0.490633				0.638937				0.459446				0.52728				0.400818				0.546727				0.585392				0.451113				0.349863				0.530317								0.414276				0.45519
12.51	0.529269				0.583031				0.446761				0.503513				0.416431				0.478504				0.631829				0.454675				0.365474				0.561486								0.433323				0.443811
12.91	0.491216				0.561586				0.424918				0.492838				0.403752				0.491879				0.578098				0.445441				0.406561				0.571493								0.405719				0.451053
13.31	0.52609				0.597337				0.476512				0.520068				0.395363				0.491778				0.505118				0.484171				0.317425				0.520583								0.449285				0.494074
13.71	0.572181				0.591124				0.501337				0.484353				0.436479				0.508136				0.545828				0.446516				0.406013				0.565711								0.429953				0.425057
14.11	0.546342				0.597676				0.471117				0.475005				0.38823				0.518974				0.63416				0.467419				0.362841				0.521311								0.442362				0.43766
14.51	0.507106				0.559587				0.455306				0.472284				0.403932				0.517796				0.612067				0.443199				0.43143				0.533308								0.379661				0.422801
14.91	0.490739				0.603028				0.516999				0.460638				0.410195				0.543608				0.542115				0.465201				0.370848				0.57132								0.419093				0.373436
15.31	0.485711				0.596355				0.533779				0.446439				0.362034				0.469038				0.562272				0.492247				0.338636				0.601296								0.417566				0.363532
15.71	0.480483				0.595036				0.44735				0.525542				0.379366				0.492655				0.632171				0.450599				0.394941				0.606874								0.436563				0.434846
16.11	0.411548				0.555587				0.474996				0.49795				0.389235				0.505009				0.533241				0.464493				0.357327				0.571844								0.408204				0.410455
16.51	0.429421				0.516391				0.451182				0.517475				0.343524				0.428118				0.572779				0.431056				0.370586				0.63917								0.37132				0.440116
MEAN
time(s)	mean	sem	stdev
0	1.00654	0.00488771	0.0218585
0.395	0.993462	0.00488771	0.0218585
0.645
0.9	0.241119	0.00925974	0.0414108
1.305	0.353267	0.0114626	0.0512625
1.705	0.424624	0.0132022	0.0590419
2.105	0.459061	0.0135073	0.0604066
2.505	0.47908	0.0143408	0.0641341
2.905	0.493156	0.01329	0.0594347
3.305	0.501777	0.0146555	0.0655415
3.705	0.512604	0.0179841	0.0804272
4.105	0.501884	0.0162398	0.0726268
4.505	0.506684	0.0135777	0.0607212
4.905	0.520968	0.0146462	0.0654997
5.305	0.51268	0.0144753	0.0647353
5.705	0.524017	0.0170304	0.0761624
6.105	0.515831	0.0171398	0.0766513
6.51	0.517553	0.0162751	0.0727846
6.91	0.517995	0.0160491	0.0717738
7.31	0.523173	0.0123853	0.0553888
7.71	0.517675	0.0159959	0.0715357
8.11	0.517196	0.0168845	0.0755096
8.51	0.510426	0.0183152	0.0819079
8.91	0.512494	0.0121061	0.0541401
9.31	0.516565	0.0162882	0.0728432
9.71	0.505631	0.0155077	0.0693526
10.11	0.50624	0.0168383	0.0753031
10.51	0.513685	0.0180053	0.0805221
10.91	0.505816	0.016194	0.0724219
11.31	0.513284	0.0189492	0.0847432
11.71	0.500383	0.0137957	0.0616962
12.11	0.511726	0.0197359	0.0882616
12.51	0.509825	0.0194156	0.0868294
12.91	0.491239	0.0155652	0.0696099
13.31	0.49443	0.0186441	0.0833791
13.71	0.496282	0.0151602	0.0677985
14.11	0.504794	0.0172791	0.0772746
14.51	0.495147	0.0160652	0.0718457
14.91	0.500952	0.0194366	0.0869232
15.31	0.492019	0.0189557	0.0847724
15.71	0.493914	0.0177207	0.0792494
16.11	0.47088	0.0159071	0.0711386
16.51	0.473499	0.0200416	0.0896287
min	0.289162				0.229689				0.226227				0.299047				0.220468				0.250336				0.220928				0.262387				0.204571				0.288832								0.249302				0.260115
rec	0.517694				0.57623				0.49135				0.514493				0.397818				0.511485				0.599673				0.469897				0.390998				0.547991								0.434964				0.431944
REC-MIN	0.228533				0.346541				0.265124				0.215446				0.17735				0.26115				0.378745				0.20751				0.186427				0.259159								0.185662				0.171829
MEAN(REC-MIN)	0.243941																																												0.235284
IMM	32.4085				-2.49392				21.5862				36.279				47.5465				22.7616				-12.0187				38.6263				44.8618				23.3503								45.0882				49.1794
MEAN(IMM)	27.8513	TO CTRL
STDEV(IMM)	20.8956
SEM(IMM)	4.6724
MEAN FLUROSCENT		20.2685
STDEV		4.36823
SEM		1.38136
[truncated: 25 more columns]

## Sheet: XPB SP.  0J
cell1				cell2				cell3				cell4				cell5				cell6				cell7				cell8				cell9				cell10								cell1				cell2
Channel.001				Channel.001				Channel.001				Channel.001				Channel.001				Channel.001				Channel.001				Channel.001				Channel.001				Channel.001								Channel.001				Channel.001
Axis [s]	ROI1 []	ROI2 []		Axis [s]	ROI1 []	ROI2 []		Axis [s]	ROI1 []	ROI2 []		Axis [s]	ROI1 []	ROI2 []		Axis [s]	ROI1 []	ROI2 []		Axis [s]	ROI1 []	ROI2 []		Axis [s]	ROI1 []	ROI2 []		Axis [s]	ROI1 []	ROI2 []		Axis [s]	ROI1 []	ROI2 []		Axis [s]	ROI1 []	ROI2 []						Axis [s]	ROI1 []	ROI2 []		Axis [s]	ROI1 []
0	49.4456	11.9736		0	58.0429	10.874		0	84	13.3803		0	75.5003	20.2989		0	82.2414	18.2293		0	90.1173	21.8491		0	83.5446	18.0475		0	64.6258	11.3895		0	67.0223	10.6605		0	58.4659	10.9109						0	59.8256	11.8126		0	65.0365
0.395	48.199	12.4518		0.405	56.2001	10.7626		0.405	84.8448	13.599		0.395	74.83	20.1929		0.395	82.2973	18.1758		0.405	87.0423	21.6772		0.405	81.7713	17.8596		0.39	64.7628	11.2938		0.395	65.8315	11.0945		0.4	56.0738	10.8534						0.405	56.7748	12.2105		0.4	65.391
0.65				0.655				0.66				0.65				0.645				0.685				0.66				0.64				0.645				0.65								0.655				0.65
0.905	22.8805	11.6		0.955	27.4884	10.4		0.91	31.6052	12.5868		0.91	30.4454	16.8003		0.9	36.654	13.8665		0.94	35.475	17.3596		0.915	30.5629	15.1432		0.895	28.1642	11.5353		0.9	28.6394	10.2465		0.905	23.2106	10.4842						0.91	25.8693	11.3798		0.905	24.9096
1.315	26.8258	11.4041		1.355	34.7953	10.0984		1.305	40.4655	11.9405		1.31	39.2683	16.6386		1.295	45.5398	14.9248		1.345	45.1064	17.4583		1.305	38.7745	15.6954		1.29	35.7982	11.0182		1.305	34.7748	10.3418		1.3	27.2849	10.2664						1.305	31.9129	10.7105		1.3	31.5637
1.715	29.3767	11.3655		1.755	37.3315	10.4751		1.705	44.2874	12.058		1.71	43.6479	17.3662		1.705	50.0676	14.5244		1.745	49.0477	18.4783		1.705	44.0687	15.93		1.7	39.9913	11.5473		1.705	37.9858	10.1997		1.71	30.6984	9.69515						1.705	34.7653	10.528		1.7	35.2732
2.115	30.7962	11.4964		2.165	39.0315	10.6571		2.115	47.0958	12.4784		2.11	47.2543	16.9463		2.105	52.4441	15.2713		2.145	51.4792	18.3611		2.115	46.6994	15.7661		2.1	39.9698	11.5364		2.105	38.2161	10.8656		2.11	32.4895	10.1619						2.115	36.2186	10.9384		2.11	37.8791
2.515	30.9005	12.6055		2.565	41.3136	10.3872		2.515	50.1211	12.1219		2.51	48.381	17.1094		2.505	55.3787	14.4665		2.545	52.8275	18.0389		2.515	49.7273	15.5254		2.5	42.0087	11.5069		2.505	39.9229	10.9339		2.51	35.1255	10.2226						2.515	36.8218	11.1824		2.51	39.9892
2.915	32.8789	11.6677		2.965	41.5637	10.7262		2.915	50.5649	11.8183		2.91	48.6328	17.5815		2.905	55.0714	15.0891		2.945	53.6376	18.3535		2.915	52.2139	15.63		2.9	42.9741	11.3658		2.905	42.0493	10.6022		2.91	35.9513	10.365						2.915	39.5735	11.2329		2.91	41.5095
3.315	34.109	11.6377		3.365	41.3802	10.7828		3.315	49.8813	11.9574		3.31	51.1235	17.4497		3.305	56.6216	14.9354		3.345	57.0427	18.0839		3.315	53.2014	16.0021		3.3	43.8649	11.3615		3.305	41.8965	10.265		3.31	35.9108	10.2605						3.315	40.0868	10.995		3.31	41.6499
3.715	34.2591	11.6459		3.765	42.4564	10.6301		3.715	50.7627	12.3581		3.71	52.6569	16.9749		3.705	57.7707	14.8392		3.745	58.6615	18.0005		3.715	53.9005	15.6093		3.7	45.8004	11.536		3.705	42.81	10.4478		3.71	37.8011	10.0575						3.715	40.4512	10.9072		3.71	42.4931
4.115	35.1205	11.9509		4.165	42.9494	10.4046		4.115	51.6605	11.9583		4.11	53.1266	17.2663		4.105	59.0891	15.4586		4.145	59.1443	18.2532		4.115	54.8185	16.6786		4.1	44.6582	11.7345		4.105	42.762	10.5968		4.11	37.8907	9.9346						4.115	42.4433	11.2341		4.11	42.8893
4.515	35.1729	12.2605		4.565	44.5933	10.5582		4.515	52.3684	12.5611		4.51	53.3543	17.3825		4.505	58.7336	15.2257		4.545	59.4491	18.4404		4.515	56.5395	15.3368		4.5	44.0076	11.6945		4.505	42.8077	10.9531		4.51	38.2965	10.4457						4.515	40.3215	11.0822		4.51	43.5917
4.915	34.691	11.9132		4.965	42.8566	10.4175		4.915	52.7498	12.6855		4.91	52.5263	17.1698		4.905	60.2395	15.4218		4.945	60.1366	18.3258		4.915	55.9101	15.8196		4.9	44.5891	11.5662		4.905	43.3723	10.3879		4.91	37.2924	10.1535						4.915	42.1887	11.4533		4.91	44.6806
5.315	36	12.0877		5.365	42.5042	10.6085		5.315	55.016	12.5611		5.31	53.1779	17.9164		5.305	60.5925	15.0337		5.345	59.5324	18.7611		5.315	56.4683	16.4054		5.3	45.5207	11.7004		5.305	41.5548	10.4616		5.31	38.6003	10.3465						5.315	41.6576	10.9732		5.31	44.3329
5.715	35.5121	12.2195		5.765	42.5674	10.25		5.715	54.7611	12.4868		5.705	54.3017	17.7989		5.705	62.0215	15.0931		5.745	60.4346	18.2614		5.715	58.4805	16.4007		5.7	45.1378	11.3535		5.705	42.5606	10.7773		5.71	39.315	10.4151						5.715	42.3787	10.7173		5.71	45.086
6.115	35.2908	11.6914		6.165	44.391	10.5915		6.115	55.4535	12.5078		6.105	53.751	17.6175		6.105	61.5318	16.0075		6.145	62.4138	18.4471		6.115	58.4015	15.9646		6.1	46.0643	11.6498		6.105	43.5629	10.1421		6.11	38.7665	10.5243						6.115	42.5089	10.6712		6.11	45.4872
6.515	35.1389	12.6095		6.565	45.7018	10.4085		6.515	54.5471	12.8377		6.505	53.4566	16.911		6.505	62.6102	15.4618		6.545	62.4373	18.7371		6.515	59.0303	16.2329		6.5	46.8538	11.3338		6.505	43.0223	10.6551		6.51	39.7929	10.2795						6.515	42.3274	11.1227		6.51	44.5409
6.915	35.3938	12.0373		6.965	44.4918	10.7699		6.915	54.2806	12.8123		6.905	53.5426	16.858		6.905	60.7149	15.5552		6.945	61.2411	17.999		6.915	58.4999	15.9264		6.895	45.5493	11.8404		6.905	44.8587	10.8871		6.91	39.645	10.6909						6.915	42.2273	10.9116		6.91	44.7259
7.315	35.9704	11.6841		7.365	44.4968	10.4445		7.315	52.8057	12.719		7.305	54.3602	17.1223		7.305	59.9056	15.6927		7.345	62.0949	19.068		7.315	58.3447	15.5629		7.295	45.9011	11.4553		7.305	43.9448	10.2942		7.31	39.5875	10.2727						7.315	40.9254	11.1432		7.31	46.9883
7.715	35.8379	11.9959		7.765	42.7243	10.4959		7.715	53.7518	12.4865		7.705	53.3451	17.8342		7.705	60.42	15.4594		7.745	60.8411	18.9923		7.715	58.0338	15.9768		7.695	46.3197	11.192		7.705	43.9114	10.4708		7.71	39.7337	10.5717						7.715	41.4502	11.4956		7.71	46.6048
8.115	36.1898	12.2014		8.165	43.0888	10.603		8.115	54.7197	12.7989		8.105	55.6451	18.3322		8.105	61.0346	15.1097		8.145	63.1499	19.3018		8.115	57.2731	16.2443		8.095	46.9771	11.4495		8.105	42.5436	9.8702		8.11	39.9891	10.3122						8.115	41.2944	10.7472		8.11	45.9054
8.515	35.9739	11.9218		8.565	43.6189	10.3246		8.515	54.153	12.7453		8.505	54.1333	17.4708		8.505	61.5891	15.9244		8.545	62.7204	19.777		8.515	56.7251	16.2639		8.495	46.7753	11.4585		8.505	44.3604	10.7081		8.51	40.3331	10.4251						8.515	40.6379	10.6787		8.51	47.0992
8.915	35.7829	12.0864		8.965	44.3077	10.6383		8.915	53.6358	12.8716		8.905	54.5636	17.4803		8.905	60.8881	15.7564		8.945	62.6337	18.7156		8.915	56.4353	16.6561		8.895	45.8856	11.8182		8.905	43.9658	10.3402		8.91	40.0139	10.3729						8.905	40.7709	11.2285		8.91	46.4038
9.315	36.3547	12.1923		9.365	45.6327	11.0601		9.315	53.7053	12.6206		9.305	53.3129	17.2079		9.305	62.0708	15.8226		9.345	62.5554	18.5724		9.315	58.327	16.2964		9.295	46.9984	11.8		9.305	44.1606	10.8817		9.31	40.1513	10.7226						9.305	41.941	11.2347		9.31	46.2814
9.715	36.0664	11.6536		9.765	43.7752	10.6044		9.715	52.9268	13.1836		9.705	54.8311	17.7425		9.705	61.8582	15.6238		9.745	61.7134	18.4854		9.715	56.9482	16.6054		9.695	47.4387	11.5385		9.705	45.8519	10.6505		9.71	40.3085	10.4451						9.705	41.3733	10.8126		9.71	45.9945
10.115	36.6615	12.3855		10.165	45.2445	10.1932		10.115	54.092	13.1883		10.105	56.0711	17.0632		10.105	61.0245	15.836		10.145	61.7527	18.9223		10.115	57.5772	15.8132		10.095	46.9877	11.1178		10.105	44.1039	10.8671		10.11	40.3882	10.3217						10.105	39.9609	11.5056		10.11	45.3313
10.515	36.2937	11.6932		10.565	43.9331	10.632		10.515	53.7523	13.062		10.505	55.1896	17.1345		10.505	60.3754	15.2701		10.545	61.4731	19.0926		10.515	58.4324	16.5411		10.495	47.1362	11.0044		10.505	43.4683	10.3948		10.51	40.4074	10.5316						10.505	41.5863	11.0118		10.51	46.5838
10.915	36.1093	11.8932		10.965	46.1973	10.4311		10.915	52.7332	13.0764		10.905	55.2997	18.4545		10.905	59.7362	15.2392		10.945	62.1998	18.2353		10.915	56.4512	16.9836		10.895	46.131	11.5215		10.905	44.1337	10.3379		10.91	40.9823	10.1936						10.905	40.6101	10.505		10.91	46.9947
11.315	34.8805	12.1318		11.365	43.1039	10.4795		11.315	53.8173	12.9004		11.305	56.9868	17.716		11.305	59.776	15.8325		11.345	61.5239	19.0619		11.315	56.5851	16.8429		11.295	45.799	11.6236		11.305	43.6018	10.818		11.31	40.0834	10.0512						11.305	42.0197	10.9377		11.31	46.0557
11.715	35.9116	12.1764		11.755	43.3056	10.4893		11.715	53.719	12.719		11.705	55.0347	17.8166		11.705	60.9008	15.8931		11.745	61.5885	18.802		11.715	56.0248	16.5314		11.695	45.6479	11.7302		11.705	42.898	10.7097		11.71	39.6776	10.6709						11.705	41.022	10.655		11.71	46.2832
12.115	37.4399	12.1014		12.155	43.8671	10.403		12.115	52.6704	12.6209		12.105	55.4216	18.7099		12.105	60.6764	15.6115		12.145	60.5687	19.6159		12.115	55.664	16.4436		12.095	45.604	11.088		12.105	44.1485	10.414		12.11	40.5249	10.6588						12.105	41.8802	10.9502		12.11	46.185
12.515	35.8846	12.3764		12.555	43.2852	10.4221		12.515	51.574	13.4749		12.505	55.9154	17.2806		12.505	60.9247	15.962		12.545	61.4645	19.1974		12.515	56.729	16.5243		12.495	46.5765	10.9811		12.505	43.5206	10.9278		12.51	39.7841	10.8138						12.505	41.5245	11.0461		12.51	46.183
12.915	35.4615	11.7536		12.955	44.0274	10.4954		12.915	53.3981	13.1075		12.905	57.3647	18.087		12.905	60.8044	15.2562		12.945	60.748	19.6685		12.915	56.473	16.5107		12.895	44.9883	11.6076		12.905	43.8357	11.0061		12.91	39.875	10.366						12.905	41.1292	10.7827		12.91	45.7794
13.315	36.1214	11.7973		13.355	43.7906	10.6628		13.315	54.1481	13.2766		13.305	54.781	18.5238		13.305	60.179	15.8768		13.345	59.7307	19.0788		13.315	56.8906	16.2029		13.295	45.9973	11.6407		13.305	43.6487	10.0031		13.31	40.893	10.2969						13.305	42.1014	11.2659		13.31	45.7007
13.715	34.9879	11.7536		13.755	43.1702	10.7221		13.715	53.7527	13.4148		13.705	55.0703	17.6821		13.705	60.7001	15.3984		13.745	60.5654	18.9974		13.715	55.8655	16.9336		13.695	45.7132	11.608		13.705	42.466	10.5177		13.71	41.9362	10.8428						13.705	40.4711	10.1594		13.71	45.4061
14.115	35.6621	11.9873		14.155	42.3309	10.7036		14.115	54.6742	12.9615		14.105	55.9529	18.3696		14.105	60.9247	15.8253		14.145	60.1275	18.6982		14.115	56.5844	16.81		14.095	46.3578	11.4091		14.105	43.4528	10.8172		14.11	41.2196	10.5469						14.105	42.3818	11.4278		14.11	46.6426
14.515	36.7845	11.92		14.555	43.6953	10.5825		14.515	56.006	13.266		14.505	56.1109	18.0414		14.505	59.4509	15.436		14.545	59.5176	19.7898		14.515	56.4793	17.0332		14.495	45.7914	11.5869		14.505	42.514	10.3879		14.51	39.9699	10.6646						14.505	42.6129	11.4913		14.515	45.8015
14.915	36.7711	12.0355		14.955	43.1656	10.6678		14.915	54.5966	13.4925		14.905	55.1521	17.5448		14.905	61.0071	15.8986		14.945	59.6966	19.9018		14.915	56.5984	16.3768		14.895	47.6874	11.5462		14.905	43.7994	10.5837		14.91	39.7071	10.3365						14.905	40.9668	10.9944		14.915	45.7562
15.315	35.8404	11.8418		15.355	45.1258	10.4757		15.315	53.8439	12.7757		15.305	54.9042	18.5095		15.305	58.9443	16.5089		15.345	59.9842	19.7928		15.315	55.9205	16.7296		15.295	46.0076	11.5975		15.305	41.8147	10.2266		15.31	38.697	10.4509						15.305	40.535	10.7733		15.315	44.4275
15.715	35.78	11.7577		15.755	44.7027	10.3678		15.715	54.2464	12.7278		15.705	56.6754	17.5537		15.705	60.417	15.8653		15.745	58.9192	19.5586		15.715	56.1151	16.6139		15.695	46.1081	11.2156		15.705	42.4494	10.672		15.71	38.3763	10.5464						15.705	39.8682	11.0467		15.715	44.6209
16.115	36.453	11.3759		16.155	44.1659	10.5514		16.115	53.4633	12.9887		16.105	56.3465	18.4626		16.105	60.2904	15.9497		16.145	59.1159	19.7504		16.115	56.3687	17.0757		16.095	46.1163	11.6335		16.105	42.2748	10.053		16.11	38.5427	10.6978						16.105	39.5572	11.0299		16.115	45.0906
16.515	35.9965	11.9641		16.555	42.1317	10.5503		16.515	53.933	13.063		16.505	54.6115	17.4783		16.505	60.426	15.905		16.545	60.8839	19.3054		16.515	55.5778	17.0814		16.495	47.1735	11.3382		16.505	42.0525	10.9339		16.51	38.5902	10.51						16.505	39.5592	11.0747		16.515	44.2834
BACKGROUND CORRECTION
0	37.472				47.1688				70.6197				55.2014				64.0121				68.2682				65.4971				53.2364				56.3618				47.555								48.013				54.0563
0.395	35.7472				45.4376				71.2458				54.637				64.1215				65.3651				63.9117				53.469				54.737				45.2204								44.5643				54.3659
0.645	0				0				0				0				0				0				0				0				0				0								0				0
0.9	11.2805				17.0884				19.0185				13.6451				22.7875				18.1154				15.4197				16.6289				18.3929				12.7264								14.4894				14.3845
1.305	15.4217				24.6969				28.525				22.6298				30.615				27.648				23.0791				24.78				24.433				17.0186								21.2025				20.3346
1.705	18.0112				26.8563				32.2295				26.2817				35.5432				30.5695				28.1387				28.444				27.7861				21.0032								24.2373				25.1073
2.105	19.2999				28.3743				34.6174				30.308				37.1728				33.118				30.9333				28.4334				27.3505				22.3275								25.2802				27.3136
2.505	18.2951				30.9264				37.9992				31.2716				40.9121				34.7886				34.202				30.5018				28.9889				24.903								25.6393				29.6421
2.905	21.2112				30.8374				38.7466				31.0513				39.9823				35.2841				36.5839				31.6083				31.4471				25.5863								28.3407				31.4486
3.305	22.4713				30.5974				37.924				33.6738				41.6861				38.9588				37.1992				32.5035				31.6315				25.6502								29.0918				30.8028
3.705	22.6132				31.8263				38.4046				35.682				42.9314				40.6609				38.2912				34.2644				32.3623				27.7436								29.544				32.0487
4.105	23.1696				32.5448				39.7021				35.8603				43.6305				40.8911				38.1399				32.9237				32.1652				27.9561								31.2092				32.4768
4.505	22.9125				34.0351				39.8073				35.9719				43.5079				41.0087				41.2027				32.3131				31.8545				27.8508								29.2393				32.989
4.905	22.7779				32.4391				40.0644				35.3565				44.8177				41.8108				40.0905				33.0229				32.9844				27.139								30.7354				34.0436
5.305	23.9123				31.8957				42.4549				35.2614				45.5588				40.7713				40.063				33.8203				31.0932				28.2537								30.6843				33.5353
5.705	23.2925				32.3174				42.2743				36.5028				46.9284				42.1733				42.0798				33.7843				31.7833				28.8999								31.6614				34.688
6.105	23.5995				33.7995				42.9457				36.1335				45.5243				43.9668				42.4368				34.4145				33.4208				28.2422								31.8377				34.6569
6.51	22.5294				35.2933				41.7094				36.5456				47.1484				43.7002				42.7974				35.5199				32.3672				29.5134								31.2047				33.7235
6.91	23.3566				33.7219				41.4682				36.6846				45.1597				43.2421				42.5735				33.7089				33.9716				28.954								31.3157				33.8675
7.31	24.2863				34.0522				40.0867				37.2379				44.2129				43.0269				42.7818				34.4459				33.6506				29.3149								29.7822				36.8962
7.71	23.842				32.2284				41.2653				35.5109				44.9606				41.8487				42.057				35.1277				33.4406				29.1619								29.9546				35.706
8.11	23.9884				32.4858				41.9208				37.3129				45.9249				43.8481				41.0288				35.5277				32.6734				29.6769								30.5472				34.7829
8.51	24.0521				33.2943				41.4077				36.6625				45.6647				42.9434				40.4612				35.3168				33.6522				29.908								29.9592				35.9737
8.91	23.6965				33.6695				40.7643				37.0833				45.1317				43.9181				39.7792				34.0674				33.6255				29.641								29.5424				35.7075
9.31	24.1625				34.5726				41.0846				36.105				46.2482				43.9831				42.0306				35.1984				33.2789				29.4287								30.7063				35.5462
9.71	24.4128				33.1708				39.7432				37.0886				46.2345				43.228				40.3428				35.9002				35.2014				29.8634								30.5608				34.7296
10.11	24.276				35.0514				40.9038				39.008				45.1885				42.8304				41.764				35.8699				33.2368				30.0665								28.4553				33.7887
10.51	24.6005				33.3011				40.6902				38.0551				45.1053				42.3805				41.8913				36.1318				33.0736				29.8758								30.5745				36.1332
10.91	24.2162				35.7662				39.6568				36.8452				44.497				43.9645				39.4676				34.6095				33.7957				30.7887								30.1051				36.2618
11.31	22.7487				32.6244				40.9169				39.2708				43.9436				42.462				39.7422				34.1754				32.7838				30.0322								31.0819				35.3221
11.71	23.7353				32.8162				41				37.2182				45.0077				42.7865				39.4934				33.9177				32.1883				29.0067								30.3669				35.2276
12.11	25.3386				33.4641				40.0495				36.7117				45.0649				40.9529				39.2204				34.516				33.7346				29.8662								30.93				35.303
12.51	23.5083				32.8631				38.099				38.6348				44.9627				42.2671				40.2047				35.5954				32.5928				28.9702								30.4784				35.1747
12.91	23.7079				33.5321				40.2906				39.2777				45.5482				41.0794				39.9623				33.3807				32.8296				29.5089								30.3465				34.6744
13.31	24.3242				33.1278				40.8715				36.2572				44.3022				40.6519				40.6877				34.3565				33.6457				30.5961								30.8355				34.6337
13.71	23.2343				32.4481				40.3379				37.3882				45.3017				41.5679				38.9319				34.1052				31.9483				31.0934								30.3117				34.5773
14.11	23.6748				31.6273				41.7127				37.5834				45.0994				41.4293				39.7744				34.9488				32.6356				30.6727								30.954				35.278
14.51	24.8645				33.1128				42.74				38.0695				44.0149				39.7279				39.4461				34.2045				32.1262				29.3053								31.1216				34.7855
14.91	24.7357				32.4978				41.1041				37.6073				45.1085				39.7948				40.2216				36.1412				33.2157				29.3706								29.9724				35.677
15.31	23.9986				34.6501				41.0682				36.3947				42.4354				40.1914				39.1908				34.4102				31.5881				28.2461								29.7616				33.0767
15.71	24.0223				34.335				41.5186				39.1217				44.5516				39.3606				39.5011				34.8925				31.7774				27.8299								28.8215				34.0045
16.11	25.077				33.6145				40.4746				37.8839				44.3407				39.3655				39.293				34.4828				32.2218				27.8449								28.5273				34.3616
16.51	24.0324				31.5814				40.8701				37.1332				44.521				41.5785				38.4963				35.8353				31.1185				28.0802								28.4845				33.9744
NORMALIZATION
0	1.02356				1.01869				0.995587				1.00514				0.999146				1.02172				1.01225				0.99782				1.01462				1.02516								1.03725				0.997144
0.395	0.976443				0.981305				1.00441				0.994862				1.00085				0.978276				0.987749				1.00218				0.985375				0.974837								0.962748				1.00286
0.645
0.9	0.308129				0.369055				0.26812				0.248458				0.355684				0.271121				0.238309				0.31168				0.331108				0.274349								0.313023				0.265342
1.305	0.421248				0.533373				0.402142				0.412056				0.477861				0.41379				0.356685				0.464457				0.439842				0.366876								0.458049				0.3751
1.705	0.491981				0.580011				0.454367				0.478553				0.554784				0.457513				0.434881				0.533132				0.500205				0.452775								0.523612				0.46314
2.105	0.527181				0.612795				0.488032				0.551865				0.580219				0.495656				0.478071				0.532933				0.492364				0.481324								0.546143				0.503839
2.505	0.499734				0.667912				0.535708				0.569411				0.638586				0.520657				0.528588				0.571702				0.521858				0.536844								0.553901				0.546791
2.905	0.579388				0.66599				0.546244				0.565399				0.624072				0.528074				0.565401				0.592441				0.566111				0.551575								0.612259				0.580114
3.305	0.613809				0.660806				0.534647				0.613152				0.650666				0.58307				0.574911				0.609219				0.569431				0.552953								0.628487				0.568202
3.705	0.617684				0.687346				0.541423				0.649718				0.670105				0.608545				0.591787				0.642224				0.582585				0.598082								0.638256				0.591184
4.105	0.632882				0.702863				0.559715				0.652965				0.681015				0.61199				0.589448				0.617095				0.579038				0.602662								0.67423				0.59908
4.505	0.62586				0.735048				0.561198				0.654996				0.679102				0.61375				0.636784				0.605651				0.573445				0.600391								0.631673				0.608529
4.905	0.622183				0.700581				0.564822				0.643791				0.699546				0.625754				0.619595				0.618954				0.593785				0.585046								0.663994				0.627982
5.305	0.65317				0.688844				0.598523				0.64206				0.711115				0.610197				0.619169				0.633901				0.55974				0.609078								0.662891				0.618606
5.705	0.636241				0.697951				0.595977				0.664663				0.732493				0.631179				0.650339				0.633227				0.572163				0.623009								0.683999				0.639868
6.105	0.644626				0.72996				0.605443				0.657938				0.710576				0.658021				0.655857				0.645037				0.601641				0.60883								0.687808				0.639295
6.51	0.615395				0.762223				0.588014				0.665443				0.735925				0.654032				0.66143				0.665757				0.582673				0.636233								0.674133				0.622078
6.91	0.63799				0.728284				0.584613				0.667973				0.704884				0.647176				0.657969				0.631813				0.611556				0.624175								0.676531				0.624733
7.31	0.663388				0.735419				0.565137				0.67805				0.690106				0.643955				0.661188				0.645626				0.605778				0.631953								0.643402				0.680602
7.71	0.65125				0.69603				0.581753				0.646602				0.701776				0.626322				0.649987				0.658406				0.601997				0.628657								0.647125				0.658647
8.11	0.655249				0.701589				0.590994				0.679414				0.716829				0.656245				0.634096				0.665902				0.588186				0.639757								0.659929				0.641619
8.51	0.65699				0.719049				0.583761				0.667572				0.712767				0.642706				0.625323				0.66195				0.605808				0.64474								0.647225				0.663585
8.91	0.647277				0.727153				0.574689				0.675234				0.704447				0.657293				0.614784				0.638533				0.605327				0.638984								0.638222				0.658675
9.31	0.660004				0.746658				0.579206				0.65742				0.721875				0.658265				0.649579				0.65973				0.599087				0.634408								0.663365				0.6557
9.71	0.666842				0.716383				0.560295				0.67533				0.72166				0.646964				0.623494				0.672884				0.633695				0.643777								0.660221				0.640637
10.11	0.663106				0.756997				0.576656				0.710279				0.705334				0.641015				0.645459				0.672317				0.598328				0.648155								0.614736				0.623281
10.51	0.671969				0.719197				0.573646				0.692929				0.704036				0.634281				0.647427				0.677226				0.59539				0.644045								0.660518				0.666529
10.91	0.661471				0.772435				0.559076				0.670899				0.694541				0.657987				0.609969				0.648694				0.60839				0.663725								0.650377				0.6689
11.31	0.621385				0.704582				0.576841				0.715065				0.685902				0.6355				0.614212				0.640556				0.590174				0.647417								0.67148				0.651565
11.71	0.648335				0.708725				0.578013				0.677689				0.702513				0.640357				0.610366				0.635726				0.579454				0.62531								0.656034				0.649823
12.11	0.692129				0.722717				0.564613				0.668467				0.703406				0.612914				0.606147				0.646941				0.607289				0.643838								0.668199				0.651213
12.51	0.642134				0.709737				0.537115				0.703485				0.70181				0.632584				0.62136				0.667172				0.586736				0.624524								0.658443				0.648846
12.91	0.647587				0.724185				0.568012				0.715192				0.710949				0.614809				0.617614				0.62566				0.590998				0.636137								0.655593				0.639618
13.31	0.66442				0.715454				0.576201				0.660191				0.6915				0.60841				0.628824				0.643952				0.605689				0.659573								0.666157				0.638868
13.71	0.63465				0.700774				0.568679				0.680786				0.707101				0.622119				0.601689				0.639241				0.575134				0.670294								0.654842				0.637827
14.11	0.646684				0.683048				0.588061				0.684339				0.703943				0.620045				0.61471				0.655052				0.587506				0.661224								0.668717				0.650753
14.51	0.67918				0.715131				0.602543				0.693191				0.687016				0.594581				0.609635				0.641102				0.578335				0.631747								0.672337				0.641668
14.91	0.675661				0.701849				0.57948				0.684774				0.704085				0.595582				0.621621				0.677402				0.597949				0.633154								0.647511				0.658113
15.31	0.655528				0.748331				0.578974				0.662695				0.662361				0.601517				0.60569				0.644957				0.568649				0.608913								0.642957				0.610146
15.71	0.656175				0.741525				0.585324				0.71235				0.695393				0.589084				0.610486				0.653997				0.572056				0.599941								0.622648				0.62726
16.11	0.684986				0.725966				0.570605				0.689811				0.692102				0.589158				0.607269				0.646319				0.580056				0.600265								0.616292				0.633847
16.51	0.656451				0.682057				0.576181				0.676143				0.694916				0.622278				0.594957				0.671668				0.560196				0.605337								0.615367				0.626706
MEAN
time(s)	mean	sem	stdev
0	1.00985	0.00250776	0.011215
0.395	0.990146	0.00250776	0.011215
0.645
0.9	0.298462	0.00998684	0.0446625
1.305	0.431703	0.0117956	0.0527514
1.705	0.498802	0.0108016	0.0483061
2.105	0.533078	0.0102578	0.0458744
2.505	0.563397	0.0121987	0.0545544
2.905	0.586368	0.00904657	0.0404575
3.305	0.601006	0.00910089	0.0407004
3.705	0.619401	0.00983169	0.0439687
4.105	0.625914	0.0101029	0.0451816
4.505	0.630166	0.0114942	0.0514037
4.905	0.6312	0.00995298	0.0445111
5.305	0.637217	0.00987356	0.0441559
5.705	0.64603	0.0103966	0.046495
6.105	0.649916	0.00950583	0.0425114
6.51	0.653913	0.0128932	0.0576603
6.91	0.653513	0.00955373	0.0427256
7.31	0.658234	0.0104063	0.0465382
7.71	0.648776	0.0083447	0.0373186
8.11	0.65679	0.00939648	0.0420223
8.51	0.657106	0.00948559	0.0424208
8.91	0.654083	0.0102057	0.0456415
9.31	0.659	0.0111144	0.0497052
9.71	0.653094	0.0104558	0.0467597
10.11	0.656004	0.0119219	0.0533162
10.51	0.658568	0.0104122	0.0465649
10.91	0.655068	0.0127312	0.0569355
11.31	0.650556	0.010374	0.0463937
11.71	0.649188	0.0102028	0.0456281
12.11	0.652813	0.0112094	0.0501301
12.51	0.64732	0.0123492	0.0552272
12.91	0.645133	0.0121359	0.0542734
13.31	0.649239	0.00937629	0.041932
13.71	0.648697	0.0110273	0.0493156
14.11	0.645221	0.00910481	0.040718
14.51	0.646768	0.010639	0.0475791
14.91	0.647088	0.0105103	0.0470036
15.31	0.638975	0.0118009	0.0527751
15.71	0.639262	0.0132739	0.0593625
16.11	0.637208	0.0125334	0.056051
16.51	0.632583	0.0107993	0.0482961
min	0.308129				0.369055				0.26812				0.248458				0.355684				0.271121				0.238309				0.31168				0.331108				0.274349
rec	0.654897				0.721193				0.577496				0.679783				0.70358				0.629799				0.626839				0.652387				0.592509				0.634219
REC-MIN	0.346767				0.352138				0.309377				0.431325				0.347897				0.358679				0.388529				0.340708				0.261401				0.35987
MEAN(REC-MIN)	0.349669
IMM	-2.56089				-4.14931				8.49784				-27.57				-2.89489				-6.08377				-14.9125				-0.768692				22.6874				-6.43621
MEAN(IMM)	-3.4191	TO CTRL
STDEV(IMM)	13.1812
SEM(IMM)	2.87638
MEAN FLUROSCENT		55.9642
STDEV		10.5534
SEM		3.33727
[truncated: 25 more columns]

## Sheet: XPB SP 4J direct
cell1				cell2				cell3				cell4				cell5				cell6				cell7				cell8				cell9				cell10								cell1				cell2
Channel.001				Channel.001				Channel.001				Channel.001				Channel.001				Channel.001				Channel.001				Channel.001				Channel.001				Channel.001								Channel.001				Channel.001
Axis [s]	ROI1 []	ROI2 []		Axis [s]	ROI1 []	ROI2 []		Axis [s]	ROI1 []	ROI2 []		Axis [s]	ROI1 []	ROI2 []		Axis [s]	ROI1 []	ROI2 []		Axis [s]	ROI1 []	ROI2 []		Axis [s]	ROI1 []	ROI2 []		Axis [s]	ROI1 []	ROI2 []		Axis [s]	ROI1 []	ROI2 []		Axis [s]	ROI1 []	ROI2 []						Axis [s]	ROI1 []	ROI2 []		Axis [s]	ROI1 []
0	43.8051	12.251		0	51.6365	12.4076		0	69.1856	11.5782		0	49.6544	17.5552		0	50.0139	13.6325		0	49.1015	14.3221		0	56.3506	13.2885		0	61.7596	13.1784		0	54.399	11.076		0	56.1561	12.1378						0	52.752	16.4245		0	47.8688
0.395	42.6184	12.2377		0.39	51.4844	12.5813		0.39	66.9401	11.9805		0.395	49.4414	17.5081		0.405	49.2994	13.805		0.39	48.2745	14.4076		0.405	54.8394	13.1684		0.405	61.5844	12.968		0.395	53.7314	11.1206		0.395	54.5198	11.9011						0.395	52.1597	15.9501		0.4	47.6694
0.65				0.645				0.645				0.66				0.66				0.645				0.66				0.655				0.645				0.645								0.645				0.65
0.9	22.0654	11.8823		0.895	22.5904	11.5581		0.9	26.9184	10.577		0.915	21.7298	15.0521		0.915	23.0206	13.2861		0.9	21.6392	13.3893		0.915	23.9946	12.8486		0.91	28.0973	12.768		0.9	23.3646	10.6534		0.9	25.1162	12.7037						0.9	23.3618	14.5377		0.905	24.2697
1.305	25.12	11.973		1.29	26.3438	11.9398		1.3	32.0669	10.6989		1.305	24.3225	15.3075		1.315	25.7061	13.2789		1.29	25.4747	13.0978		1.305	29.6522	13.0153		1.305	33.6263	12.4948		1.295	28.5631	10.5812		1.305	30.6709	11.5973						1.305	27.9706	13.6218		1.3	27.4754
1.705	25.8444	11.4987		1.7	28.6228	11.7352		1.7	36.2036	11.1402		1.715	26.7504	15.5658		1.725	28.483	13.5432		1.7	27.5645	12.8661		1.705	30.7201	13.1948		1.705	34.0248	12.6979		1.705	30.1237	11.0712		1.705	32.6877	12.0619						1.705	29.4484	14.5563		1.7	29.4366
2.105	27.3594	11.528		2.1	29.7947	11.5116		2.1	37.9052	11.2368		2.115	28.6429	15.5707		2.125	29.1877	13.5185		2.1	28.7032	13.3691		2.115	33.3353	12.8521		2.115	34.5304	12.5109		2.105	33.0385	10.5527		2.105	34.4221	11.7886						2.105	30.8211	14.0313		2.11	30.1027
2.505	27.8102	11.6762		2.5	31.6644	11.9768		2.5	38.1215	10.7948		2.515	28.8357	16.1724		2.525	30.4674	13.2066		2.5	28.5472	13.6275		2.515	35.1787	13.1021		2.515	37.6095	12.9729		2.505	35.1907	10.3941		2.505	35.2399	12.2536						2.505	33.0152	14.2657		2.51	31.0147
2.905	29.0581	11.9699		2.9	31.5481	11.989		2.9	39.3881	11.1149		2.915	28.6872	15.4877		2.925	31.1359	13.1808		2.905	29.1154	13.4387		2.915	34.7625	13.0983		2.915	38.6136	12.5326		2.905	35.1761	11.4245		2.905	34.3645	11.8256						2.905	33.9547	14.1496		2.91	31.1967
3.305	29.0206	12.2267		3.3	32.3962	12.0027		3.3	38.3285	10.796		3.315	30.3729	15.1457		3.325	31.2212	12.7694		3.305	29.8896	13.1942		3.315	36.0294	13.1653		3.315	37.9657	12.7919		3.305	35.2667	11.1738		3.305	33.1115	11.9822						3.305	34.2345	13.5093		3.31	32.1093
3.705	28.8787	11.947		3.7	33.0219	11.675		3.7	38.7745	10.5259		3.715	30.3625	15.3997		3.725	31.7761	13.2473		3.705	30.1939	13.7288		3.715	36.071	12.9983		3.715	38.9189	12.5964		3.705	35.5246	11.2365		3.705	35.1881	12.2813						3.705	34.4104	14.0271		3.71	32.6697
4.105	29.3165	11.6796		4.105	33.2964	12.0743		4.1	40.1164	10.504		4.115	30.0469	15.2583		4.125	32.0594	13.4125		4.105	31.074	13.164		4.115	36.6203	12.9285		4.115	39.0216	12.651		4.105	36.4924	10.3751		4.105	35.5017	12.3544						4.105	34.1604	15.1603		4.11	33.4018
4.505	29.5448	11.5036		4.505	33.3995	11.581		4.5	40.2604	10.8862		4.515	30.8726	15.7847		4.525	32.315	13.3268		4.505	31.0325	12.8414		4.515	36.6161	12.9469		4.515	39.0771	12.6164		4.505	36.4015	11.284		4.505	36.3931	12.5241						4.505	34.2599	14.4573		4.51	33.0592
4.905	28.8549	11.7029		4.905	33.8531	12.0549		4.9	41.5101	10.9822		4.915	31.0823	15.3265		4.925	31.937	13.443		4.905	30.7385	12.8928		4.915	35.7057	12.7906		4.915	40.3913	12.9779		4.905	36.3456	11.264		4.905	36.6637	11.9714						4.905	34.0304	14.8875		4.91	33.3526
5.305	30.0943	11.8027		5.305	33.8659	11.8118		5.3	41.7556	11.2661		5.315	31.2185	15.0781		5.325	32.6683	13.8424		5.305	32.4812	13.207		5.315	36.734	13.3688		5.315	39.5951	12.6331		5.305	36.398	11.0066		5.305	36.2029	11.894						5.305	34.1617	14.7956		5.31	33.6925
5.705	30.5527	11.9086		5.705	34.7947	11.6979		5.695	41.5787	11.8241		5.715	30.4768	15.0908		5.725	31.9322	13.3588		5.705	32.1108	13.2258		5.715	38.0037	13.0958		5.715	40.2058	12.9052		5.705	37.5524	10.9573		5.705	36.0694	12.1261						5.705	33.7348	14.312		5.71	34.115
6.105	29.0032	11.8823		6.105	34.3522	11.6648		6.095	40.7829	11.6546		6.115	30.959	15.4469		6.125	32.8984	12.9779		6.105	32.8472	13.164		6.115	37.9596	13.0997		6.115	39.2115	12.594		6.105	38.1935	11.1453		6.105	36.4335	12.2021						6.105	35.0294	14.0577		6.11	33.8685
6.505	29.374	11.4514		6.505	33.7623	12.0141		6.495	41.4907	11.0948		6.515	31.5614	14.5904		6.525	32.0882	13.354		6.505	32.745	13.0568		6.515	35.8818	13.2507		6.505	41.518	13.0646		6.505	38.2431	10.9098		6.505	36.6641	12.0886						6.505	34.3892	14.7999		6.51	32.7625
6.905	30.1006	11.616		6.905	34.3546	11.7634		6.895	41.6741	11.3264		6.915	31.7114	14.9873		6.925	32.1834	13.5323		6.905	31.7788	12.7105		6.915	36.5332	12.401		6.905	39.2381	12.8828		6.905	37.4233	10.5689		6.905	37.9996	11.8664						6.905	33.0817	13.8775		6.915	32.93
7.305	28.9181	11.7783		7.305	33.5579	12.373		7.295	42.2337	11.6816		7.315	31.8082	15.1548		7.325	31.3349	13.0425		7.305	32.4589	13.4452		7.315	36.8485	13.1927		7.305	40.9645	12.9094		7.305	37.131	10.8243		7.305	37.3586	12.7196						7.305	32.9901	14.5164		7.315	32.8348
7.705	28.6089	11.8693		7.705	34.9231	11.7124		7.695	42.1744	10.9747		7.71	31.8497	15.9557		7.725	32.0508	13.0174		7.705	32.0387	13.9417		7.715	37.7668	12.8476		7.705	42.5965	12.9719		7.705	37.6667	11.0807		7.705	37.6995	12.2039						7.705	32.7897	14.3105		7.715	33.2189
8.105	28.6317	11.925		8.105	35.4904	11.5036		8.095	42.2759	10.7356		8.11	30.9824	15.361		8.125	31.001	13.1921		8.105	33.082	13.1349		8.115	36.9531	12.6778		8.105	41.258	12.6646		8.105	38.3355	10.7217		8.105	37.479	12.2218						8.105	33.1019	14.6774		8.115	32.5261
8.505	30.0762	11.5238		8.505	34.0238	12.2232		8.495	42.3096	10.9356		8.51	31.7916	15.7558		8.52	31.1714	12.5723		8.505	33.003	13.5682		8.515	36.905	12.8618		8.505	40.6196	12.6911		8.505	37.5698	11.1842		8.505	36.008	11.8786						8.505	33.0618	14.2735		8.515	32.7246
8.905	29.5692	12.1855		8.905	34.974	12.1676		8.895	43.1187	11.2098		8.91	30.8724	16.6566		8.92	32.5403	12.6511		8.905	32.7571	13.3538		8.915	36.9336	13.1229		8.905	39.9276	12.8753		8.905	37.8024	10.5366		8.905	35.2963	12.2888						8.905	33.5301	14.4174		8.915	33.0477
9.305	28.9124	11.8335		9.305	34.0815	11.8884		9.295	41.5754	11.2132		9.31	30.8398	14.86		9.32	32.9818	13.5541		9.305	33.029	13.6793		9.315	35.713	13.0681		9.305	39.4655	12.5482		9.305	36.5003	10.9164		9.305	35.9428	12.2241						9.305	34.1938	14.0434		9.315	33.1784
9.705	28.5213	12.1947		9.705	33.4469	11.9882		9.695	42.6375	10.7638		9.71	30.1536	16.6362		9.72	32.7212	12.8838		9.705	32.524	12.9373		9.715	37.4911	12.9458		9.705	40.3683	12.5036		9.705	36.5644	10.9402		9.705	37.1322	11.9372						9.705	34.1161	14.0641		9.715	32.9471
10.105	28.0283	11.995		10.105	34.4512	12.0419		10.095	43.5939	11.1167		10.11	30.8935	15.5721		10.12	32.5988	13.0501		10.105	32.3461	12.9837		10.115	37.32	12.8757		10.105	38.8485	12.6685		10.105	36.4208	10.2716		10.105	37.7428	12.0075						10.105	34.5268	14.3718		10.115	32.6348
10.505	28.694	11.6225		10.505	34.4264	11.3733		10.495	41.1147	10.9908		10.51	30.3609	14.7206		10.52	32.4245	13.4154		10.505	33.7848	13.2806		10.515	36.9607	13.0372		10.505	39.8929	12.9815		10.505	34.5944	11.1491		10.505	38.2412	11.7797						10.505	35.0592	13.9957		10.515	33.0384
10.905	28.614	11.915		10.905	34.0245	12.2979		10.895	41.363	10.8977		10.91	30.325	15.7565		10.92	32.9197	13.4187		10.905	33.6968	13.0889		10.915	37.5168	13.0809		10.905	39.4416	13.0602		10.905	35.7465	10.7892		10.905	36.8093	12.2569						10.905	35.0238	13.9651		10.915	32.2318
11.305	27.993	11.7924		11.305	33.9618	11.6766		11.295	43.0346	10.9833		11.31	30.4215	15.9578		11.32	33.4322	13.1227		11.305	32.2892	12.9748		11.315	38.2836	12.9292		11.305	39.254	12.701		11.305	37.7061	11.321		11.305	36.0808	12.1102						11.305	34.6237	14.4815		11.315	33.3658
11.705	27.1844	12.1882		11.705	33.3226	12.277		11.695	42.137	10.9103		11.71	31.6169	15.19		11.72	32.79	12.9005		11.705	33.2361	12.9926		11.715	37.6777	13.1177		11.705	39.6257	12.7182		11.705	35.3614	11.1111		11.705	37.0892	11.992						11.705	33.5979	13.5071		11.715	32.3309
12.1	27.4162	11.9695		12.105	33.0793	11.6053		12.095	42.2694	10.9598		12.11	31.3512	15.7185		12.12	33.3207	12.9967		12.105	32.9788	12.8666		12.115	38.5134	12.9361		12.105	39.4479	13.1273		12.105	35.9353	11.3751		12.105	37.6056	12.2611						12.105	33.0694	14.4338		12.115	32.6946
12.5	27.5435	11.5604		12.505	32.5493	11.9261		12.495	41.8585	11.0126		12.51	30.6808	15.4412		12.52	33.0837	13.1155		12.505	33.7859	13.5455		12.515	37.2279	13.4778		12.505	39.5521	12.8112		12.505	34.9609	11.9421		12.505	37.0067	11.9798						12.505	32.4613	14.1004		12.515	32.2604
12.9	27.7914	11.7539		12.905	32.887	11.405		12.895	42.2531	11.2218		12.91	31.5515	15.9247		12.92	33.6167	13.5174		12.905	32.5775	13.0608		12.915	37.5307	12.8608		12.905	39.0372	12.7729		12.906	35.34	10.8006		12.905	37.29	11.812						12.905	31.5103	14.9138		12.915	31.5453
13.3	28.0841	12.1112		13.305	33.5067	11.5832		13.295	41.5157	11.1086		13.31	31.2389	15.4061		13.32	32.5729	13.3635		13.305	33.2182	12.9847		13.315	37.2675	12.8271		13.305	39.3356	12.8724		13.306	36.1114	12.1035		13.305	35.726	12.5626						13.305	32.7437	14.3497		13.315	32.4958
13.7	28.9921	11.5604		13.705	31.9438	11.733		13.695	42.2846	11.4575		13.71	30.6997	15.4307		13.72	33.1865	13.0599		13.705	33.3294	13.0509		13.715	36.3096	12.9944		13.705	39.884	13.1698		13.706	36.1736	11		13.705	34.7521	12.5101						13.705	32.8409	14.8732		13.715	32.6015
14.1	28.1848	11.8274		14.105	33.0204	11.928		14.095	42.5501	10.9057		14.11	31.5797	15.6791		14.12	33.4966	13.3326		14.105	32.2405	13.4027		14.115	36.302	12.7073		14.105	40.6644	12.6943		14.106	36.1954	10.4292		14.105	36.2391	12.0239						14.105	34.5321	14.4765		14.115	32.2054
14.5	28.0498	11.9406		14.505	33.5558	11.7383		14.495	41.7925	11.3402		14.51	29.9893	14.5201		14.52	32.744	13.6601		14.505	32.958	13.1359		14.515	36.1241	12.8951		14.505	39.974	12.9232		14.506	34.7535	11.1377		14.505	35.4928	12.0595						14.505	33.7421	15.0591		14.515	32.091
14.9	27.9276	12.0202		14.905	33.3072	11.9036		14.895	41.8422	10.6167		14.91	29.7145	15.4321		14.92	33.5431	13.3758		14.905	32.8431	13.0168		14.915	35.2403	13.2024		14.905	38.5674	12.7956		14.906	34.6512	10.944		14.905	35.298	12.2865						14.905	33.3446	14.4808		14.915	32.1003
15.3	27.9933	11.5242		15.305	34.1147	11.5032		15.295	41.0197	10.8075		15.31	30.7089	15.7164		15.32	32.8363	13.3991		15.305	31.9424	13.0158		15.315	36.4829	12.8653		15.305	38.69	12.8289		15.306	33.6301	11.2051		15.305	36.1978	12.1725						15.305	32.5982	15.599		15.315	31.2087
15.7	27.5987	11.5196		15.705	33.6149	11.797		15.695	41.7312	11.1092		15.71	30.8138	14.7811		15.72	31.7397	13.24		15.705	33.084	13.2935		15.715	37.1572	13.0708		15.705	37.7359	12.6518		15.706	35.3627	10.604		15.705	35.0004	12.1814						15.705	33.3684	14.26		15.715	32.2787
16.1	26.9625	12.0781		16.105	33.9623	12.1154		16.095	41.8529	10.9914		16.11	30.8535	15.7157		16.12	32.3269	13.3729		16.105	32.397	13.3325		16.115	35.8971	13.2038		16.105	38.2655	12.6255		16.106	36.2039	11.1254		16.105	35.7344	11.9376						16.105	32.7269	15.599		16.115	32.9568
16.5	27.8606	11.9566		16.505	33.7928	12.1276		16.495	41.5745	10.8506		16.51	29.7117	15.6348		16.52	32.2217	13.3203		16.505	32.6639	13.0909		16.515	37.1781	12.9243		16.505	38.3172	12.8214		16.506	34.9422	10.9544		16.505	36.0808	12.8397						16.505	33.3938	15.287		16.515	31.9646
BACKGROUND CORRECTION
0	31.554				39.2289				57.6074				32.0991				36.3814				34.7794				43.062				48.5812				43.323				44.0183								36.3275				27.124
0.395	30.3807				38.903				54.9596				31.9333				35.4944				33.8669				41.671				48.6164				42.6108				42.6187								36.2096				27.7282
0.645	0				0				0				0				0				0				0				0				0				0								0				0
0.9	10.1831				11.0323				16.3414				6.67767				9.73448				8.24985				11.146				15.3293				12.7112				12.4125								8.82402				6.83798
1.305	13.147				14.4039				21.3681				9.01494				12.4273				12.3768				16.637				21.1315				17.9819				19.0736								14.3488				8.90801
1.705	14.3458				16.8876				25.0634				11.1846				14.9398				14.6984				17.5253				21.3269				19.0525				20.6258								14.8921				11.4101
2.105	15.8314				18.2831				26.6684				13.0722				15.6692				15.3342				20.4832				22.0195				22.4858				22.6336								16.7898				11.8389
2.505	16.134				19.6877				27.3267				12.6633				17.2608				14.9197				22.0766				24.6366				24.7965				22.9863								18.7495				10.6921
2.905	17.0882				19.5591				28.2731				13.1995				17.9551				15.6766				21.6642				26.081				23.7516				22.5389								19.8051				13.0715
3.305	16.794				20.3935				27.5325				15.2272				18.4518				16.6954				22.8641				25.1737				24.0929				21.1293								20.7252				13.8674
3.705	16.9317				21.3468				28.2486				14.9627				18.5288				16.4652				23.0727				26.3225				24.2882				22.9068								20.3833				13.3746
4.105	17.6369				21.2221				29.6124				14.7886				18.647				17.91				23.6918				26.3706				26.1173				23.1473								19.0001				14.8392
4.505	18.0411				21.8186				29.3742				15.088				18.9882				18.1911				23.6692				26.4607				25.1176				23.869								19.8027				13.9425
4.905	17.1521				21.7983				30.5279				15.7557				18.494				17.8457				22.9151				27.4135				25.0816				24.6923								19.143				13.9531
5.305	18.2916				22.0541				30.4895				16.1404				18.8259				19.2742				23.3652				26.962				25.3914				24.3088								19.3661				14.5976
5.705	18.6441				23.0968				29.7546				15.386				18.5734				18.885				24.9078				27.3006				26.5951				23.9433								19.4228				14.8693
6.105	17.1209				22.6874				29.1283				15.5121				19.9205				19.6832				24.8599				26.6175				27.0482				24.2314								20.9717				14.7926
6.51	17.9225				21.7482				30.3959				16.971				18.7342				19.6882				22.6311				28.4535				27.3333				24.5755								19.5894				13.7682
6.91	18.4846				22.5911				30.3476				16.7241				18.651				19.0683				24.1322				26.3553				26.8544				26.1332								19.2042				13.7365
7.31	17.1398				21.185				30.5521				16.6534				18.2924				19.0137				23.6558				28.0551				26.3067				24.6389								18.4737				14.0787
7.71	16.7396				23.2107				31.1996				15.8941				19.0334				18.097				24.9192				29.6247				26.5859				25.4956								18.4791				14.7929
8.11	16.7068				23.9868				31.5402				15.6214				17.8089				19.9472				24.2753				28.5934				27.6138				25.2572								18.4245				13.3364
8.51	18.5524				21.8006				31.374				16.0358				18.5991				19.4348				24.0432				27.9285				26.3855				24.1294								18.7883				13.3356
8.91	17.3837				22.8064				31.9089				14.2158				19.8892				19.4034				23.8106				27.0523				27.2658				23.0075								19.1127				13.4813
9.31	17.0789				22.1931				30.3621				15.9798				19.4277				19.3497				22.645				26.9173				25.5839				23.7187								20.1503				14.5816
9.71	16.3266				21.4587				31.8737				13.5174				19.8374				19.5868				24.5453				27.8646				25.6242				25.195								20.052				14.6891
10.11	16.0332				22.4093				32.4773				15.3214				19.5486				19.3624				24.4444				26.18				26.1492				25.7353								20.155				13.6737
10.51	17.0715				23.0531				30.1239				15.6403				19.0091				20.5042				23.9235				26.9114				23.4453				26.4615								21.0635				14.1504
10.91	16.6989				21.7266				30.4653				14.5685				19.501				20.6078				24.4359				26.3814				24.9574				24.5524								21.0587				13.2679
11.31	16.2006				22.2852				32.0513				14.4638				20.3094				19.3144				25.3544				26.5529				26.3851				23.9706								20.1422				14.4682
11.71	14.9963				21.0456				31.2266				16.4269				19.8895				20.2436				24.56				26.9075				24.2503				25.0972								20.0908				12.8404
12.11	15.4467				21.474				31.3096				15.6327				20.324				20.1122				25.5773				26.3206				24.5602				25.3445								18.6357				12.5105
12.51	15.9831				20.6232				30.8459				15.2396				19.9682				20.2405				23.7501				26.7409				23.0188				25.0269								18.3609				13.4055
12.91	16.0375				21.4821				31.0313				15.6268				20.0993				19.5167				24.6699				26.2643				24.5394				25.478								16.5964				13.5045
13.31	15.9729				21.9235				30.4071				15.8329				19.2094				20.2335				24.4404				26.4632				24.0079				23.1634								18.394				13.7633
13.71	17.4317				20.2108				30.8271				15.269				20.1266				20.2785				23.3151				26.7142				25.1736				22.242								17.9677				13.2818
14.11	16.3573				21.0924				31.6443				15.9006				20.164				18.8378				23.5947				27.9701				25.7661				24.2151								20.0556				14.4616
14.51	16.1093				21.8175				30.4522				15.4692				19.0839				19.8221				23.229				27.0508				23.6158				23.4333								18.6829				13.0217
14.91	15.9074				21.4036				31.2256				14.2824				20.1673				19.8263				22.0379				25.7718				23.7072				23.0115								18.8638				13.829
15.31	16.4691				22.6114				30.2122				14.9925				19.4372				18.9266				23.6176				25.8611				22.4249				24.0253								16.9992				12.3045
15.71	16.0791				21.818				30.622				16.0327				18.4997				19.7905				24.0864				25.0841				24.7587				22.819								19.1084				14.8906
16.11	14.8844				21.8468				30.8615				15.1378				18.954				19.0645				22.6933				25.64				25.0786				23.7968								17.1278				14.8742
16.51	15.9041				21.6652				30.7239				14.0769				18.9015				19.5729				24.2538				25.4958				23.9878				23.2411								18.1068				14.6657
NORMALIZATION
0	1.01894				1.00417				1.02352				1.00259				1.01234				1.01329				1.01642				0.999637				1.00829				1.01615								1.00163				0.988985
0.395	0.981055				0.995829				0.976478				0.997411				0.987659				0.986707				0.983583				1.00036				0.991712				0.983845								0.998375				1.01102
0.645
0.9	0.328834				0.282401				0.290341				0.208572				0.27087				0.240358				0.263085				0.315425				0.295837				0.286539								0.243297				0.249324
1.305	0.424545				0.368708				0.379651				0.281574				0.345799				0.360598				0.392691				0.434814				0.418507				0.440311								0.395626				0.324801
1.705	0.463255				0.432284				0.445305				0.349341				0.415711				0.428236				0.413659				0.438836				0.443423				0.476144								0.410608				0.41603
2.105	0.511227				0.468005				0.473823				0.408298				0.436007				0.446759				0.483477				0.453087				0.523329				0.522492								0.462929				0.431667
2.505	0.520999				0.503959				0.485518				0.395528				0.480295				0.434684				0.521086				0.506938				0.577108				0.530634								0.516964				0.389853
2.905	0.551813				0.500669				0.502334				0.412276				0.499614				0.456737				0.511353				0.536659				0.552789				0.520306								0.546069				0.476607
3.305	0.542312				0.522027				0.489175				0.47561				0.513436				0.48642				0.539674				0.51799				0.560733				0.487767								0.571437				0.505627
3.705	0.546759				0.54643				0.501898				0.467349				0.51558				0.479711				0.544597				0.541629				0.565276				0.5288								0.562011				0.48766
4.105	0.569531				0.543238				0.526129				0.46191				0.518866				0.521806				0.559211				0.542618				0.607847				0.53435								0.523874				0.541061
4.505	0.582586				0.558506				0.521897				0.471261				0.528361				0.529995				0.558677				0.544471				0.58458				0.551011								0.546001				0.508365
4.905	0.553875				0.557986				0.542396				0.492118				0.51461				0.519934				0.540877				0.564077				0.583743				0.570018								0.527812				0.508754
5.305	0.590674				0.564534				0.541713				0.504133				0.523844				0.56155				0.551502				0.554787				0.590953				0.561165								0.533965				0.532253
5.705	0.602057				0.591226				0.528655				0.48057				0.51682				0.550213				0.587913				0.561754				0.618968				0.552728								0.535528				0.542158
6.105	0.552869				0.580746				0.517528				0.484508				0.554304				0.573466				0.586782				0.547699				0.629513				0.559378								0.578235				0.539361
6.51	0.578756				0.556703				0.540049				0.530074				0.521294				0.573614				0.534175				0.585476				0.636147				0.567322								0.54012				0.502009
6.91	0.596907				0.578282				0.539192				0.522363				0.51898				0.555553				0.569605				0.542303				0.625003				0.60328								0.5295				0.500855
7.31	0.55348				0.542287				0.542824				0.520155				0.509				0.553962				0.558359				0.57728				0.612255				0.568786								0.509359				0.513331
7.71	0.540555				0.594141				0.55433				0.496438				0.529619				0.527255				0.588181				0.609576				0.618754				0.58856								0.509509				0.539374
8.11	0.539497				0.614006				0.560381				0.487922				0.495546				0.581158				0.572983				0.588356				0.642676				0.583058								0.508002				0.486266
8.51	0.599095				0.558045				0.557427				0.500866				0.517536				0.566232				0.567505				0.574674				0.61409				0.557023								0.518034				0.486239
8.91	0.561355				0.583792				0.566931				0.444019				0.553433				0.565315				0.562015				0.556645				0.634578				0.531124								0.526978				0.491551
9.31	0.551511				0.568093				0.53945				0.499117				0.540591				0.56375				0.534502				0.553868				0.595433				0.547541								0.555587				0.531669
9.71	0.52722				0.549293				0.566306				0.422205				0.551992				0.570658				0.579355				0.57336				0.596371				0.581622								0.552875				0.535588
10.11	0.517745				0.573627				0.577029				0.478551				0.543957				0.564122				0.576973				0.538696				0.608589				0.594096								0.555716				0.498567
10.51	0.551274				0.590107				0.535217				0.488512				0.528943				0.597388				0.56468				0.553746				0.545659				0.610859								0.580764				0.515946
10.91	0.539243				0.556152				0.541283				0.455035				0.542632				0.600406				0.576774				0.54284				0.580851				0.566788								0.580633				0.483769
11.31	0.523152				0.57045				0.569461				0.451764				0.565126				0.562722				0.598454				0.54637				0.614081				0.553358								0.555363				0.527535
11.71	0.48426				0.53872				0.554809				0.513081				0.553442				0.589794				0.579703				0.553665				0.564395				0.579364								0.553945				0.468183
12.11	0.498805				0.549685				0.556284				0.488276				0.565531				0.585966				0.603715				0.541588				0.571607				0.585073								0.513825				0.456154
12.51	0.516128				0.527906				0.548045				0.475996				0.555631				0.589704				0.560586				0.550237				0.535733				0.577741								0.506248				0.488787
12.91	0.517885				0.549892				0.551338				0.488089				0.559279				0.568617				0.582297				0.540431				0.571123				0.588155								0.457599				0.492398
13.31	0.515797				0.561191				0.540249				0.494526				0.534517				0.589501				0.576879				0.544524				0.558754				0.534723								0.507161				0.501834
13.71	0.562905				0.51735				0.547711				0.476915				0.560038				0.590813				0.55032				0.549688				0.585884				0.513453								0.495408				0.484275
14.11	0.528212				0.539918				0.56223				0.496643				0.561081				0.548837				0.556918				0.57553				0.599674				0.559002								0.552975				0.527293
14.51	0.520202				0.558478				0.54105				0.483169				0.531024				0.577516				0.548286				0.556615				0.549627				0.540954								0.515128				0.474794
14.91	0.513684				0.547883				0.55479				0.446098				0.561172				0.577636				0.520172				0.530297				0.551756				0.531217								0.520115				0.504226
15.31	0.531823				0.578801				0.536786				0.468277				0.540857				0.551425				0.557459				0.532135				0.521912				0.554619								0.468704				0.448643
15.71	0.519228				0.55849				0.544066				0.500767				0.514768				0.576594				0.568523				0.516146				0.576227				0.526772								0.526859				0.542937
16.11	0.480649				0.559229				0.548323				0.472818				0.527411				0.555441				0.535642				0.527585				0.583672				0.549344								0.472251				0.542338
16.51	0.513575				0.554579				0.545878				0.43968				0.525948				0.570255				0.572476				0.524618				0.558286				0.536518								0.499243				0.534735
MEAN
time(s)	mean	sem	stdev
0	1.01187	0.00432813	0.019356
0.395	0.988129	0.00432813	0.019356
0.645
0.9	0.271788	0.00642751	0.0287447
1.305	0.379949	0.00892364	0.0399077
1.705	0.429543	0.00664568	0.0297204
2.105	0.459559	0.00772636	0.0345533
2.505	0.482322	0.011244	0.0502845
2.905	0.492923	0.0107709	0.048169
3.305	0.504178	0.00875307	0.0391449
3.705	0.514131	0.00832225	0.0372182
4.105	0.521555	0.00941176	0.0420907
4.505	0.527771	0.0113823	0.050903
4.905	0.529252	0.00885169	0.0395859
5.305	0.537913	0.0100595	0.0449875
5.705	0.542725	0.00938708	0.0419803
6.105	0.542416	0.0109182	0.0488275
6.51	0.53992	0.0100952	0.0451473
6.91	0.540592	0.0106099	0.0474488
7.31	0.528651	0.00888435	0.039732
7.71	0.53777	0.0119318	0.0533606
8.11	0.538257	0.0115327	0.0515757
8.51	0.529106	0.0108237	0.0484049
8.91	0.531438	0.0109087	0.0487853
9.31	0.531445	0.0104169	0.0465858
9.71	0.537654	0.0108612	0.0485726
10.11	0.53059	0.0119613	0.0534924
10.51	0.536247	0.0119256	0.0533328
10.91	0.534566	0.0115984	0.0518697
11.31	0.531439	0.0125349	0.0560576
11.71	0.520862	0.0130208	0.0582308
12.11	0.524425	0.0130005	0.0581402
12.51	0.516172	0.011536	0.0515904
12.91	0.52046	0.0105308	0.047095
13.31	0.515379	0.0100329	0.0448684
13.71	0.515301	0.0115417	0.0516159
14.11	0.524099	0.0113675	0.0508369
14.51	0.511055	0.0108104	0.0483457
14.91	0.505091	0.0116749	0.0522117
15.31	0.504325	0.0117442	0.0525215
15.71	0.505913	0.0128711	0.0575612
16.11	0.501508	0.0124905	0.055859
16.51	0.503237	0.0124754	0.0557917
min	0.328834				0.282401				0.290341				0.208572				0.27087				0.240358				0.263085				0.315425				0.295837				0.286539								0.243297				0.249324
rec	0.537067				0.562467				0.548844				0.482373				0.538588				0.57064				0.56683				0.553418				0.589343				0.562231								0.525917				0.505743
REC-MIN	0.208233				0.280065				0.258502				0.273801				0.267718				0.330281				0.303744				0.237993				0.293506				0.275691								0.28262				0.25642
MEAN(REC-MIN)	0.254263																																												0.235573
IMM	38.4124				17.167				23.5446				19.0198				20.8188				2.31503				10.1637				29.6106				13.1918				18.4607								16.4116				24.1606
MEAN(IMM)	24.7984	TO CTRL
STDEV(IMM)	14.1176
SEM(IMM)	3.1568
MEAN FLUROSCENT		40.5845
STDEV		7.67537
SEM		2.42717
[truncated: 28 more columns]

## Sheet: COMBINE
	0J	4J direct	4J 5hr	XPB SP. 0J	XPB SP. 4J direct	XPB SP. 4J 5hr				0J	4J direct	4J 5hr	XPB SP. 0J	XPB SP. 4J direct	XPB SP. 4J 5hr
0	1.0157	1.00694	1.00887	1.00985	1.01187	1.00654			0.9	0	0	0	0	0	0
0.395	0.984297	0.993065	0.991131	0.990146	0.988129	0.993462			1.305	0.120321	0.0943089	0.125756	0.133241	0.108161	0.112148
0.645									1.705	0.192164	0.14092	0.186095	0.20034	0.157755	0.183505
0.9	0.294887	0.242558	0.300074	0.298462	0.271788	0.241119			2.105	0.223704	0.175194	0.221746	0.234616	0.187771	0.217942
1.305	0.415209	0.336867	0.425829	0.431703	0.379949	0.353267			2.505	0.267081	0.190768	0.244239	0.264934	0.210534	0.237961
1.705	0.487051	0.383478	0.486168	0.498802	0.429543	0.424624			2.905	0.289911	0.209294	0.27361	0.287906	0.221135	0.252037
2.105	0.518591	0.417752	0.521819	0.533078	0.459559	0.459061			3.305	0.304318	0.223765	0.277102	0.302544	0.23239	0.260658
2.505	0.561968	0.433326	0.544312	0.563397	0.482322	0.47908			3.705	0.312549	0.223446	0.292434	0.320939	0.242342	0.271485
2.905	0.584799	0.451852	0.573683	0.586368	0.492923	0.493156			4.105	0.329971	0.236179	0.290546	0.327451	0.249766	0.260765
3.305	0.599205	0.466323	0.577176	0.601006	0.504178	0.501777			4.505	0.32346	0.2365	0.300375	0.331704	0.255983	0.265565
3.705	0.607437	0.466004	0.592507	0.619401	0.514131	0.512604			4.905	0.319322	0.245023	0.305393	0.332738	0.257464	0.279849
4.105	0.624858	0.478737	0.590619	0.625914	0.521555	0.501884			5.305	0.337893	0.238377	0.31144	0.338755	0.266125	0.271561
4.505	0.618347	0.479057	0.600449	0.630166	0.527771	0.506684			5.705	0.348832	0.248886	0.317523	0.347568	0.270937	0.282898
4.905	0.614209	0.487581	0.605466	0.6312	0.529252	0.520968			6.105	0.345974	0.253112	0.314064	0.351453	0.270628	0.274712
5.305	0.63278	0.480935	0.611514	0.637217	0.537913	0.51268			6.51	0.347407	0.253522	0.322913	0.35545	0.268132	0.276434
5.705	0.643719	0.491444	0.617596	0.64603	0.542725	0.524017			6.91	0.345109	0.251214	0.326395	0.355051	0.268804	0.276876
6.105	0.640861	0.49567	0.614137	0.649916	0.542416	0.515831			7.31	0.349945	0.258282	0.331259	0.359772	0.256863	0.282054
6.51	0.642295	0.49608	0.622987	0.653913	0.53992	0.517553			7.71	0.349876	0.249606	0.334337	0.350314	0.265982	0.276556
6.91	0.639997	0.493772	0.626469	0.653513	0.540592	0.517995			8.11	0.348904	0.247931	0.326301	0.358328	0.266469	0.276077
7.31	0.644833	0.50084	0.631332	0.658234	0.528651	0.523173			8.51	0.339681	0.244852	0.3242	0.358644	0.257318	0.269307
7.71	0.644763	0.492164	0.634411	0.648776	0.53777	0.517675			8.91	0.342667	0.249386	0.328711	0.355621	0.25965	0.271375
8.11	0.643792	0.490489	0.626375	0.65679	0.538257	0.517196			9.31	0.337236	0.239671	0.333136	0.360537	0.259657	0.275446
8.51	0.634569	0.48741	0.624273	0.657106	0.529106	0.510426			9.71	0.348265	0.250109	0.319056	0.354632	0.265865	0.264512
8.91	0.637554	0.491944	0.628784	0.654083	0.531438	0.512494			10.11	0.350004	0.24681	0.316922	0.357542	0.258802	0.265121
9.31	0.632124	0.482228	0.633209	0.659	0.531445	0.516565			10.51	0.34519	0.242167	0.322039	0.360106	0.264458	0.272566
9.71	0.643152	0.492666	0.619129	0.653094	0.537654	0.505631			10.91	0.347353	0.234728	0.328826	0.356606	0.262778	0.264697
10.11	0.644892	0.489368	0.616995	0.656004	0.53059	0.50624			11.31	0.339279	0.236017	0.331113	0.352094	0.25965	0.272165
10.51	0.640078	0.484725	0.622113	0.658568	0.536247	0.513685			11.71	0.333851	0.235496	0.323582	0.350726	0.249074	0.259264
10.91	0.642241	0.477286	0.628899	0.655068	0.534566	0.505816			12.11	0.332849	0.24201	0.330546	0.354351	0.252637	0.270607
11.31	0.634166	0.478575	0.631187	0.650556	0.531439	0.513284			12.51	0.320259	0.238566	0.321319	0.348858	0.244384	0.268706
11.71	0.628738	0.478053	0.623655	0.649188	0.520862	0.500383			12.91	0.334854	0.243648	0.319682	0.346671	0.248672	0.25012
12.11	0.627737	0.484567	0.630619	0.652813	0.524425	0.511726			13.31	0.33962	0.242624	0.33156	0.350776	0.24359	0.253311
12.51	0.615146	0.481124	0.621392	0.64732	0.516172	0.509825			13.71	0.336511	0.239462	0.326816	0.350235	0.243513	0.255163
12.91	0.629741	0.486206	0.619756	0.645133	0.52046	0.491239			14.11	0.334045	0.227913	0.324565	0.346758	0.25231	0.263675
13.31	0.634508	0.485182	0.631633	0.649239	0.515379	0.49443			14.51	0.33375	0.237523	0.317321	0.348305	0.239267	0.254028
13.71	0.631399	0.482019	0.626889	0.648697	0.515301	0.496282			14.91	0.322397	0.230231	0.305014	0.348626	0.233303	0.259833
14.11	0.628932	0.470471	0.624638	0.645221	0.524099	0.504794			15.31	0.330859	0.2361	0.313312	0.340513	0.232537	0.2509
14.51	0.628637	0.480081	0.617394	0.646768	0.511055	0.495147			15.71	0.317477	0.224405	0.307347	0.3408	0.234125	0.252795
14.91	0.617284	0.472789	0.605087	0.647088	0.505091	0.500952			16.11	0.320908	0.224268	0.309249	0.338746	0.22972	0.229761
15.31	0.625746	0.478658	0.613385	0.638975	0.504325	0.492019			16.51	0.323942	0.216161	0.310207	0.33412	0.231448	0.23238
15.71	0.612364	0.466962	0.607421	0.639262	0.505913	0.493914
16.11	0.615795	0.466825	0.609323	0.637208	0.501508	0.47088
16.51	0.61883	0.458719	0.610281	0.632583	0.503237	0.473499
		mean fluroscent	STDEV	SEM
	0J	46.3386	5.20892	1.6472
	4J direct	38.3397	5.8541	1.85123
	4J 5hr	31.2864	7.76648	2.45598
	XPB SP. 0J	55.9642	10.5534	3.33727
	XPB SP. 4J direct	40.5845	7.67537	2.42717
	XPB SP. 4J 5hr	20.2685	4.36823	1.38136
	XPB SP. 7hr	#REF!	#REF!	#REF!
		immobile fractions(%)		SEM
	0J	0		3.56821
	4J direct	28.756		3.5054
	4J 5hr	4.7505		2.68186
	XPB SP. 0J	-3.4191		2.87638
	XPB SP. 4J direct	24.7984		3.1568
	XPB SP. 4J 5hr	27.8513		4.6724
	XPB SP. 7hr	#REF!		#REF!
